# Supplementary material for: Dynamics of transcriptome changes during subcutaneous preadipocyte differentiation in ducks
Source: BMC Genomics. 2019 Sep 2;20:688. doi: 10.1186/s12864-019-6055-9 (PMC6720933; doi:10.1186/s12864-019-6055-9)
Supplement: Supplementary file 1 — Table S1. Statistics relating to the mRNA-seq data. (XLSX 12 kb) [file 12864_2019_6055_MOESM1_ESM.xlsx]

## Sheet: Sheet1
Sample	Library	Raw Reads	Clean Reads	Raw Base(G)	Clean Base(G)	Effective Rate(%)	Error Rate(%)	Q20(%)	Q30(%)	GC Content(%)	Mapped Reads
-48h-1	RRA118211-V	26549111	26356633	7.96	7.91	99.28	0.02	95.16	89.31	57.08	30445336
-48h-2	RRA118212-V	27321214	27143475	8.2	8.14	99.35	0.02	95.62	90.1	55.91	32708256
-48h-3	RRA118213-V	27073362	26908431	8.12	8.07	99.39	0.02	95.27	89.49	56.61	30981992
-48h-4	RRA118214-V	27987738	27823218	8.4	8.35	99.41	0.02	95.69	90.14	55.9	33850650
-48h-5	RRA118215-V	27921220	27757735	8.38	8.33	99.41	0.03	95.02	89	56.78	31579284
-48h-6	RRA118216-V	21115393	20942227	6.33	6.28	99.18	0.02	95.42	89.77	58.03	22301578
0h-1	RRA118217-V	23383623	23199583	7.02	6.96	99.21	0.02	95.88	90.52	54.98	29523915
0h-2	RRA118218-V	28268043	27991251	8.48	8.4	99.02	0.02	95.67	90.31	56.28	33084638
0h-3	RRA118219-V	25798988	25526154	7.74	7.66	98.94	0.02	95.13	89.14	55.43	30654995
0h-4	RRA118220-V	27664375	27472153	8.3	8.24	99.31	0.02	95.65	90.09	54.94	35223792
0h-5	RRA118221-V	24281088	24107253	7.28	7.23	99.28	0.03	94.69	88.58	58.42	25208302
0h-6	RRA118222-V	16637732	16546072	4.99	4.96	99.45	0.02	95.31	89.52	55.97	29175462
12h-1	RRA118223-V	26008119	25847364	7.8	7.75	99.38	0.02	95.75	90.2	54.28	33985181
12h-2	RRA118224-V	23695454	23530445	7.11	7.06	99.3	0.02	95.85	90.45	55.08	30491698
12h-3	RRA118225-V	27154537	26971031	8.15	8.09	99.32	0.03	95.25	89.21	53.49	36379269
12h-4	RRA118226-V	31743300	31493817	9.52	9.45	99.21	0.02	96.28	91.48	55.08	41212674
12h-5	RRA118227-V	24890476	24668770	7.47	7.4	99.11	0.02	95.79	90.22	54.5	32563262
12h-6	RRA118228-V	23966701	23774367	7.19	7.13	99.2	0.02	96.3	91.22	54.76	31103224
24h-1	RRA118229-V	29188472	28969285	8.76	8.69	99.25	0.02	96.07	90.79	54.45	38262199
24h-2	RRA118230-V	27022387	26724886	8.11	8.02	98.9	0.02	95.38	89.44	54.55	34696176
24h-3	RRA118231-V	29701327	29455602	8.91	8.84	99.17	0.02	96.31	91.21	53.51	40141390
24h-4	RRA118232-V	26890979	26719178	8.07	8.02	99.36	0.02	96.06	90.72	54.36	35227087
24h-5	RRA118233-V	28377164	28222108	8.51	8.47	99.45	0.02	96.32	91.31	53.46	38521583
24h-6	RRA118234-V	28283499	28143827	8.49	8.44	99.51	0.02	96.15	90.94	53.92	37800414
48h-1	RRA118235-V	27008460	26818476	8.1	8.05	99.3	0.02	95.72	90.29	55.66	33035717
48h-2	RRA118236-V	28104613	27904431	8.43	8.37	99.29	0.02	95.72	90.22	55.09	35047071
48h-3	RRA118237-V	26997550	26803331	8.1	8.04	99.28	0.02	95.46	89.59	54.79	34583591
48h-4	RRA118238-V	28003669	27811692	8.4	8.34	99.31	0.02	95.72	90.22	54.78	35262699
48h-5	RRA118239-V	25337126	25133931	7.6	7.54	99.2	0.02	95.82	90.42	54.96	31565372
48h-6	RRA118240-V	19553315	19370371	5.87	5.81	99.06	0.02	95.88	90.48	54.88	31697197
72h-1	RRA118241-V	25808687	25631974	7.74	7.69	99.32	0.02	96	90.61	54.22	33802661
72h-2	RRA118242-V	26101752	25898219	7.83	7.77	99.22	0.02	95.87	90.44	55.47	32251483
72h-3	RRA118243-V	28920195	28628664	8.68	8.59	98.99	0.02	95.94	90.5	54.17	38247219
72h-4	RRA118244-V	29974472	29679291	8.99	8.9	99.02	0.02	96.08	90.79	53.63	39418101
72h-5	RRA118245-V	25786439	25597537	7.74	7.68	99.27	0.02	96.06	90.79	54.08	33835675
72h-6	RRA118246-V	26314974	26085359	7.89	7.83	99.13	0.02	95.8	90.24	54.19	34280782
