# Supplementary material for: Dynamics of transcriptome changes during subcutaneous preadipocyte differentiation in ducks
Source: BMC Genomics. 2019 Sep 2;20:688. doi: 10.1186/s12864-019-6055-9 (PMC6720933; doi:10.1186/s12864-019-6055-9)
Supplement: Supplementary file 3 — Table S2. List of genes expressed during the entire stage. (XLSX 8936 kb) [file 12864_2019_6055_MOESM3_ESM.xlsx]

## Sheet: Reads_count
Ensembl_gene	Gene_symbol	Name	-48h-1	-48h-2	-48h-3	-48h-4	-48h-5	-48h-6	0h-1	0h-2	0h-3	0h-4	0h-5	0h-6	12h-1	12h-2	12h-3	12h-4	12h-5	12h-6	24h-1	24h-2	24h-3	24h-4	24h-5	24h-6	48h-1	48h-2	48h-3	48h-4	48h-5	48h-6	72h-1	72h-2	72h-3	72h-4	72h-5	72h-6
ENSAPLG00000016114		MSTRG.1.2	8.40396	8.28928	9.58807	9.65021	9.27669	7.44906	11.4226	8.32403	10.7537	10.8655	9.39551	9.60443	7.25412	6.07723	7.58221	8.01745	6.93184	7.55015	8.2156	8.32557	8.40248	8.38349	8.55712	7.95912	9.8626	8.33201	11.2113	9.38454	9.33002	8.78565	6.57382	6.12011	5.86824	6.33438	6.68033	6.70874
ENSAPLG00000001586	RNF223	ENSAPLT00000001579	0.0379411	0	0.0557446	0	0.018013	0.0716256	0	0	0	0.0546007	0	0.0208339	0.0193443	0.0212491	0	0	0.0405371	0.0210311	0	0	0	0	0.0177166	0	0.0186439	0.0358366	0	0	0	0	0	0.0193063	0.0698601	0	0	0
ENSAPLG00000002131		MSTRG.4.1	2.95941	2.87362	2.69432	2.1385	2.12553	2.19652	3.53455	2.44719	2.89899	3.27604	1.63851	3.20842	2.30198	2.2949	3.80037	2.31792	2.55384	3.17569	3.22756	3.04959	2.66503	2.50756	3.24214	3.33999	2.5915	2.97444	2.96605	2.60682	2.96412	3.26672	2.88702	2.95387	2.86426	2.83026	3.4769	3.39271
ENSAPLG00000002321		ENSAPLT00000002327	0	0	0	0	0	0	0	0	0	0	0	0	0	0	0	0	0	0	0	0	0	0	0	0	0	0	0	0	0	0	0	0	0	0	0	0
ENSAPLG00000002326		ENSAPLT00000002333	0	0	0	0	0	0	0	0	0	0	0	0.0416678	0	0.0212491	0	0	0	0	0	0	0	0	0	0	0	0	0.0373088	0	0	0	0	0	0	0	0	0
ENSAPLG00000002452		ENSAPLT00000002464	0	0	0	0	0	0	0	0	0	0	0	0.0416678	0	0	0	0	0	0	0	0	0	0	0	0.0177659	0	0	0	0	0	0	0	0.0386127	0	0	0	0
ENSAPLG00000002481		MSTRG.6.1	3.0922	1.27102	1.54227	1.61735	1.56713	1.43251	3.5992	1.32184	3.5258	3.20324	1.70073	3.47926	2.49542	1.2112	1.18646	2.42905	2.53357	2.10311	2.50265	1.66511	2.05394	3.18124	2.78151	2.62935	1.97625	2.65191	2.29449	2.12141	3.16305	2.21163	1.58006	1.89202	3.23103	1.65098	2.48071	1.6101
ENSAPLG00000002747	TNFRSF4	MSTRG.7.1	1.11926	1.12366	0.984821	0.59303	0.828598	0.740131	1.76727	0.910999	1.44949	1.43782	0.580738	0.979193	0.619019	0.764966	0.648844	1.01607	0.668862	0.820211	1.19092	0.374183	0.628064	0.636247	1.00985	0.710635	1.00677	1.32595	1.17523	0.952837	1.75062	1.37973	0.507179	0.598497	0.646205	0.774951	1.26965	0.881721
ENSAPLG00000002823	SDF4	ENSAPLT00000002868	40.0279	44.8542	39.5229	45.2679	41.592	36.2903	46.8974	39.8875	47.6178	47.539	33.745	44.0012	51.069	42.2006	51.407	45.8661	49.3539	51.1265	50.7779	53.3211	59.1738	52.3968	55.4353	53.422	40.2335	40.7641	45.8152	44.1002	44.0639	43.279	52.2199	53.0731	51.6964	56.2345	54.3216	51.0056
ENSAPLG00000003068	B3GALT6	ENSAPLT00000003102	0.720881	0.699984	0.445957	0.772736	0.558403	0.310378	0.646563	0.643058	0.646396	1.18302	0.165925	1.02086	1.50886	1.50868	1.66846	1.27009	1.0945	1.28289	1.51885	1.47802	1.56167	1.23507	1.2756	1.66999	1.71524	1.12885	2.01467	1.58207	1.35275	1.6435	1.18992	1.29353	1.08283	1.73522	1.21105	1.15007
ENSAPLG00000003073	C1QTNF12	MSTRG.13.1	2.39864	1.53228	0.929077	1.83162	1.35127	0.59693	3.54506	3.79429	4.23861	4.66059	2.61527	3.7351	3.56005	3.06097	3.63423	3.72653	4.97832	5.5387	4.36685	5.74513	5.6937	4.89139	4.85435	5.08746	4.30263	5.06015	4.6977	4.03399	5.33687	8.56361	4.14264	4.88912	5.9906	4.27103	5.53538	5.24047
ENSAPLG00000003153	UBE2J2	MSTRG.14.1	25.8189	34.4834	28.2625	32.2752	27.758	24.9018	30.0221	25.8295	28.5981	29.6846	17.5673	26.8966	40.7779	41.0957	47.069	40.0872	41.9964	37.7928	33.967	34.799	37.599	35.7608	39.3132	35.3186	25.8404	26.8775	33.1675	31.5695	28.9648	36.218	31.7377	32.1837	30.8607	34.1315	33.4212	31.8953
ENSAPLG00000003451	SCNN1D	ENSAPLT00000003531	0	0.0184206	0	0	0.018013	0	0	0.0178627	0	0	0	0	0	0.0424981	0	0	0	0	0	0	0	0	0.0531498	0	0.0186439	0.0179183	0	0	0	0	0	0	0	0	0.0195331	0
ENSAPLG00000003932	ACAP3	MSTRG.21.1	8.90842	9.43111	7.29106	8.87356	7.98323	5.74535	10.9926	8.86504	9.42445	10.581	5.98444	10.1124	13.681	13.6446	16.1912	13.405	14.3337	12.6608	12.8318	11.4823	11.2759	13.304	13.7844	13.8836	12.5834	12.5787	13.9849	11.7556	13.751	14.5088	14.718	13.2167	14.0044	13.7126	15.3181	13.9595
ENSAPLG00000001589		MSTRG.23.1	2.25399	3.71721	2.48487	2.14499	2.67479	1.98395	1.97135	1.74489	1.92187	2.53127	1.15839	2.20343	3.0482	3.29199	3.14059	2.69061	2.44062	3.41368	2.99983	2.57593	2.22253	2.57276	2.93929	2.58732	1.55934	2.52469	2.09491	2.03211	2.91683	1.91192	3.19238	2.54035	2.74045	2.85596	2.48192	2.55764
ENSAPLG00000004946	PUSL1	ENSAPLT00000005110	0.229009	0.335979	0.502469	0.579349	0.209868	0.570813	0.03723	0.102075	2.8364e-09	0.0396906	0.123173	0.102644	0.138096	0.298993	0.271463	0.28346	0	0.418163	0	0.161346	0.176931	0.292479	0.00546882	0.169603	0.376093	0.0710052	0.283636	0.0703501	0.037623	0.209894	0.237734	0.205775	0.0766412	0.159744	0.384451	0.198479
ENSAPLG00000005238	INTS11	MSTRG.25.3	7.7294	10.4254	9.05348	9.51364	9.76047	9.69321	9.5042	8.74563	8.94933	8.1522	6.4547	8.23589	9.87112	11.1984	11.6411	10.6029	8.42628	9.31257	9.63381	8.64638	10.6371	9.05505	10.2364	9.34454	8.44919	9.14081	8.46492	8.36076	9.06116	8.25386	9.9711	9.28821	8.98926	11.1861	10.6896	9.2892
ENSAPLG00000005804	CPTP	ENSAPLT00000005999	3.23772	3.64729	2.52709	2.98312	3.36843	2.48302	3.63836	3.14384	2.95775	3.1636	2.07406	3.6876	3.34657	4.44105	3.70768	3.95028	4.09129	4.14312	3.34879	4.21977	4.3625	3.87362	3.40159	3.83454	4.7169	3.78076	4.13603	4.099	3.89911	5.12603	3.3942	3.93201	3.30089	3.43674	3.3011	3.26978
ENSAPLG00000005810	TAS1R3	ENSAPLT00000006017	0.0948528	0.0736825	0.0557446	0.0539118	0.162117	0.0716256	0.237073	0.107176	0.117527	0.236603	0.0829626	0.187505	0.309509	0.297487	0.203922	0.158761	0.162148	0.420621	0.051779	0.187092	0.135798	0.112279	0.212599	0.266488	0.391521	0.179183	0.261162	0.305627	0.358082	0.426094	0.156055	0.0965317	0.17465	0.168468	0.117199	0.134175
ENSAPLG00000006207	DVL1	MSTRG.16.2	111.756	78.3523	76.4781	85.6713	80.3414	64.1462	97.88	110.88	101.863	101.508	90.1681	118.308	66.1	79.9772	70.57	74.8998	67.3258	73.0009	73.2412	72.8968	73.8627	80.532	77.6985	80.1336	112.507	86.3187	91.6451	82.7485	87.9693	79.3987	67.953	78.9699	65.8663	58.9504	64.8246	66.9414
ENSAPLG00000006806	MXRA8	MSTRG.27.1	48.8871	41.0964	41.6412	35.1864	40.9255	32.3748	35.0006	35.5111	42.8384	41.9516	34.8858	36.4802	59.5032	55.1838	51.6665	59.2815	55.1507	56.6156	55.8177	54.7617	57.4424	58.9839	57.0652	57.295	39.6369	37.8614	31.7684	39.8933	36.962	35.8933	64.1777	59.3863	60.2543	67.3702	67.6042	57.676
ENSAPLG00000006914	AURKAIP1	MSTRG.30.1	10.1303	11.8629	13.6946	12.2739	14.5725	14.4684	9.56914	11.3786	11.5568	9.13652	12.1333	9.97944	10.2332	9.77457	10.6225	8.76362	9.10058	9.31676	9.09584	10.552	11.6786	9.71213	10.8248	10.5707	10.1609	9.51462	10.3532	10.0677	10.822	10.8755	10.8848	11.3521	9.76294	11.4221	10.5284	9.89061
ENSAPLG00000006980		ENSAPLT00000007242	0.170735	0.0368413	0.111489	0.089853	0.126091	0.167126	0.30173	0.178627	0.215465	0.218403	0.207406	0.354176	0.212788	0.23374	0.129769	0.0952568	0.0810742	0.147217	0.103558	0.112255	0.101848	0.0561395	0.1063	0.142127	0.167795	0.322529	0.317125	0.233715	0.179041	0.162321	0.0975344	0.057919	0.052395	0.168468	0.0781325	0.0191678
ENSAPLG00000007159	CCNL2	MSTRG.34.1	26.6726	31.1309	25.8655	25.1948	26.5872	21.6071	35.755	27.6158	29.4012	34.1801	22.234	35.4801	34.1427	33.5735	37.7442	36.1182	32.531	28.6653	33.104	29.1114	28.4666	29.0241	30.384	28.834	32.6268	36.6608	37.7378	38.3652	38.3147	36.1368	34.2736	27.9556	32.4325	33.0702	32.5422	33.1412
ENSAPLG00000007487	MRPL20	ENSAPLT00000007783	15.9353	19.489	20.9414	24.3142	23.4889	21.1057	15.0218	16.5409	19.2939	13.4864	19.1229	15.2712	20.4856	19.0392	19.3726	17.2732	19.7416	19.8743	17.3114	19.4949	20.6412	19.4991	19.7895	20.8216	15.3066	13.9404	13.5244	16.2881	15.3975	14.264	17.127	20.1751	16.2425	18.6662	18.283	17.8644
ENSAPLG00000007549	TMEM88	ENSAPLT00000007826	0	0.0184206	0.0371631	0	0	0	0.0215521	0.142902	0	0	0.0414813	0	0	0	0	0.0317523	0	0	0.051779	0.0187092	0.0169747	0	0.088583	0.0355318	0.0186439	0	0	0.0898903	0	0.0608705	0	0.0386127	0	0	0.0781325	0.0191678
ENSAPLG00000007627		MSTRG.37.1	17.8902	17.9007	17.2387	23.9421	17.8964	19.3542	20.1955	21.0151	18.4503	18.7575	19.1471	17.7531	28.1963	28.7561	29.5348	29.0943	32.3383	33.4901	23.5644	23.4753	27.0847	26.239	29.2788	27.8264	20.6322	18.3989	17.0636	20.1097	17.901	17.1303	22.9438	26.8509	27.1162	26.3964	23.581	26.3111
ENSAPLG00000007608	VWA1	MSTRG.37.2	0.227311	0.096455	0.209356	0.0307125	0.206829	0.0564799	0.753481	0.547216	0.726743	0.645457	0.100224	0.79374	0.356396	0.760625	0.460807	0.244885	0.963471	0.916977	0.478833	1.37144	0.788013	0.420554	0.663228	0.226344	0.884927	1.2225	0.546635	0.817122	0.381984	0.970725	0.893669	0.660997	1.40721	0.440966	0.737028	0.428346
ENSAPLG00000008351	TMEM240	ENSAPLT00000008667	0.0758822	0.0552619	0.0557446	0	0	0	0	0	0.0391755	0	0	0	0	0	0	0.0158761	0.0405371	0.0630932	0.0345193	0.0374183	0	0	0.0177166	0.0355318	0	0	0.0559632	0.0359561	0.0397869	0.0405804	0	0.0772254	0.017465	0	0	0.0191678
ENSAPLG00000008354		MSTRG.42.1	31.2229	34.7597	34.3201	34.1981	34.0806	29.653	35.6256	34.9347	36.7466	33.4157	29.8873	30.8967	32.7693	32.8009	36.8151	33.1773	35.8934	35.1383	34.8127	35.5373	43.1836	38.1	40.8348	39.385	30.4081	33.3101	31.1694	31.911	33.0008	31.7898	39.0918	39.5948	36.5344	39.2764	36.7	34.1763
ENSAPLG00000008453		MSTRG.42.3	11.6138	9.1858	11.108	11.0003	10.3441	10.4389	11.9734	12.5054	11.5165	10.8509	14.0496	12.2105	10.6822	10.3562	11.7593	10.4152	9.75535	10.0833	10.2122	12.4832	13.1144	12.338	11.1763	11.2725	8.23816	11.6996	8.77393	9.47979	10.2832	9.79346	11.4308	13.5836	13.46	12.574	13.8888	14.8748
ENSAPLG00000008498		ENSAPLT00000008829	2.99353	2.36344	1.89119	1.66578	1.68943	1.43228	2.47595	2.65669	2.0518	3.47051	0.594446	2.56978	3.59627	3.01684	3.41363	3.22809	2.85395	3.1833	3.36367	3.36145	4.43126	3.46607	3.83488	3.87314	3.0507	2.88744	3.06404	2.74343	2.79009	2.36561	3.16279	3.81233	4.07153	4.32244	4.0476	5.2508
	MIB2	MSTRG.40.1	3.88896	3.5736	2.22978	2.8753	2.23361	1.55189	8.79326	5.7518	5.32787	7.1527	1.18222	6.87519	7.87314	9.0946	9.04674	8.36672	8.28983	7.42396	8.99228	9.61651	9.42096	8.30864	8.29137	8.68752	10.4406	10.088	11.9761	10.5891	8.99183	13.5133	8.66106	9.94277	9.43111	8.70978	8.77038	9.41141
ENSAPLG00000002383		MSTRG.44.1	2.10573	3.72097	2.37844	3.14486	2.28765	1.83839	3.29747	2.34002	2.27218	3.27604	1.01629	2.75007	3.46264	2.99612	3.55937	3.69914	3.89156	3.40703	3.22756	3.40507	4.39645	3.46193	3.86222	4.13945	2.19998	1.8635	2.10795	2.46299	2.20817	3.12469	3.64779	3.66821	3.26596	3.45359	3.61363	2.77934
ENSAPLG00000002514	METTL11B	MSTRG.45.1	0.701911	0.736825	0.520283	0.359412	0.36026	0.453629	0.625011	1.07176	0.842273	0.76441	0.435554	0.541681	1.93443	2.06116	1.94653	1.50823	1.58095	1.32496	0.914762	0.692239	1.05243	0.767239	0.850397	0.90606	0.522028	0.519631	0.820794	0.575298	0.934991	0.608705	0.975344	0.617803	0.59381	1.16243	0.839925	0.670874
ENSAPLG00000002523	GORAB	MSTRG.53.8	6.07058	6.88932	4.88694	6.21783	6.16045	4.89442	7.45703	6.34127	6.18973	7.98991	5.1022	6.68768	8.56954	7.79841	7.80467	8.0492	6.66835	7.57118	6.59319	6.64175	7.63861	7.42912	6.3957	6.91093	7.19653	6.9523	7.89081	7.85641	6.84334	7.89288	7.76374	7.8963	6.75896	7.5305	8.20391	7.85881
ENSAPLG00000002527	PRRX1	MSTRG.57.15	155.35	150.939	188.045	149.282	176.798	169.036	148.472	157.121	166.711	147.295	188.491	138.9	148.139	155.883	160.672	147.299	146.825	147.323	151.298	150.44	153.91	159.193	154.294	157.868	119.731	136.788	105.211	119.428	118.485	119.935	199.848	178.719	171	200.342	199.433	195.512
ENSAPLG00000002757	FMO3	MSTRG.54.1	35.7339	15.3704	28.1128	13.9563	26.4625	15.9782	60.3041	62.5462	51.5293	50.2189	62.8778	61.9952	20.8317	24.0446	24.0026	20.9085	18.4738	18.8324	31.9421	32.048	32.8019	33.9419	32.0965	30.5054	65.2421	86.919	80.2801	66.1857	61.3511	95.387	56.5585	48.6292	40.2218	58.9556	51.3835	50.6828
ENSAPLG00000003552	FMO4	ENSAPLT00000003616	0.398382	0.534198	0.445957	0.431294	0.54039	0.477504	0.40949	0.535882	0.548457	0.127519	0.725923	0.37501	0.445434	0.573725	0.426383	0.460408	0.364834	0.567838	0.293614	0.336765	0.220671	0.35555	0.478348	0.195425	0.223726	0.555467	0.29847	0.305627	0.437655	0.689866	0.31211	0.501965	0.471555	0.421169	0.429729	0.479196
ENSAPLG00000003698	PRRC2C	MSTRG.64.1	38.8149	55.3735	22.9534	38.2977	20.1374	16.6507	51.1658	31.8248	40.3803	66.8728	10.2756	46.5675	94.5067	92.1846	99.0717	98.9718	96.5899	86.3279	83.1412	82.0664	75.2606	75.3829	85.1129	80.4606	58.9521	50.9274	68.8726	62.6211	55.3807	56.556	82.9257	67.6863	84.2028	89.3893	86.0573	88.0967
	PRRC2C	MSTRG.65.1	9.52201	10.2777	13.9124	12.3794	12.8624	17.276	8.31808	10.0991	10.9396	2.37908	12.8087	5.18381	1.55723	5.17859	3.20468	2.52437	3.35416	2.7177	0.361103	1.67587	2.63636	3.08129	1.87564	3.55423	2.57261	3.99223	0.764222	3.77181	3.14573	4.3754	2.18286	4.58059	1.98699	3.40266	3.5998	1.4171
ENSAPLG00000001592		ENSAPLT00000001585	0.0379411	0	0	0	0.018013	0	0.0215521	0.138877	0	0	0.070983	0.0625017	0.0193443	0	0.0185384	0	0.0202685	0.0210311	0.0565772	0	0	0.0561395	0	0	0	0.0358366	0	0.0539342	0.0397869	0.0405804	0	0.0193063	0	0.0336935	0	0
ENSAPLG00000004197		ENSAPLT00000004297	0.132794	0.184206	0.24156	0.179706	0.162117	0.238752	0.107761	0.182652	0.274229	0.127402	0.426793	0.125003	0.13541	0.361234	0.129769	0.158761	0.101343	0.210311	0.133279	0.112255	0.152772	0.0935658	0.124016	0.142127	0.33559	0.250856	0.29847	0.215737	0.179041	0.304353	0.25359	0.21237	0.227045	0.0673871	0.0195331	0.210846
ENSAPLG00000004201	VAMP4	ENSAPLT00000004310	4.21585	5.07767	4.19043	5.32291	4.47396	4.02987	3.74231	4.06747	3.00895	3.60662	3.60954	4.14513	3.81716	3.63236	3.87299	3.52271	4.35861	3.95924	3.10348	3.92002	4.07381	3.44878	3.72481	3.58231	4.61866	3.73258	5.11935	4.50658	3.75148	2.9981	4.26756	4.10007	4.49794	5.25434	3.97958	4.0078
ENSAPLG00000004413	METTL13	MSTRG.63.3	16.8604	19.8086	19.631	19.9258	20.384	24.6204	11.7968	13.3666	14.7963	11.2448	18.583	13.3762	16.3009	17.7017	16.5749	16.5923	15.7072	16.1885	14.1907	14.4337	14.9209	15.6761	14.5056	14.1836	14.6591	13.5048	13.8895	14.3164	14.3316	12.808	15.7855	15.6696	14.0848	15.6862	15.3387	15.5817
ENSAPLG00000004798		ENSAPLT00000004936	0.0758822	0.202627	0.130071	0.161735	0.036026	0.0238752	0.0646563	0.0714509	0	0.145602	0	0.0208339	0.116066	0.0424981	0.129769	0.111133	0.0810742	0.0420621	0.0345193	0.149673	0.135798	0.0935658	0.1063	0.0177659	0	0.0537549	0.0186544	0.0539342	0.0994671	0.0202902	0.0585207	0.135144	0.0873251	0.0336935	0.0585994	0.210846
ENSAPLG00000004816		MSTRG.67.2	4.04073	2.02627	2.39702	2.03068	2.01746	1.16989	4.35353	4.62645	3.87838	4.67746	2.75851	4.47929	1.85706	2.23115	3.33691	2.15915	1.78363	1.80867	2.83058	3.6857	3.47981	3.1251	3.29529	2.38063	2.77794	3.92411	3.11528	3.45179	3.56092	3.69281	2.02872	2.70289	2.88173	2.29116	2.85184	3.02852
ENSAPLG00000001596	PIGC	ENSAPLT00000001593	10.3769	9.00769	10.7773	9.18298	11.7625	13.3224	7.88807	10.021	9.40212	8.19011	12.7762	9.35442	7.58298	8.20214	6.67383	6.89024	7.05345	7.1085	6.42059	7.65204	8.04601	8.19636	8.04334	8.34997	13.1812	11.3781	10.148	10.5172	10.8618	9.63784	7.51015	10.3482	7.16066	8.28861	6.87566	7.97382
ENSAPLG00000004827	SUCO	MSTRG.80.1	13.6967	17.9233	13.9362	14.4843	13.7799	13.2507	17.4141	13.3077	15.3176	18.2912	8.9807	17.438	17.4099	17.998	18.353	18.2576	20.3699	18.8859	16.7591	16.5015	17.6028	16.9354	19.7186	18.9917	17.7303	16.2161	19.8483	17.4747	17.8643	20.9598	16.5613	14.2867	15.0374	16.7457	15.021	15.4493
ENSAPLG00000005345	FASLG	ENSAPLT00000005520	0.0569117	0.0921032	0.0371631	0.0539118	0.054039	0.0477504	0	0	0	0.0910012	0.0414813	0	0	0.0424981	0	0.0317523	0	0	0	0.0374183	0.0339494	0	0.0531498	0	0	0	0.0559632	0.0539342	0	0.0405804	0	0.0193063	0	0	0.0781325	0.0383357
ENSAPLG00000005431		ENSAPLT00000005602	0.0379411	0.0184206	0.0557446	0.107824	0.054039	0.0238752	0.0646563	0.0535882	0.235053	0.0364005	0.0207406	0.0625017	0.0967217	0.0424981	0.0370768	0.0158761	0.0202685	0.0841242	0.310674	0.0187092	0.0339494	0	0.0354332	0.0888294	0.0932193	0.0895915	0.0373088	0.0359561	0.0397869	0.0608705	0.0390138	0.115838	0	0.0842338	0.0585994	0.0766714
ENSAPLG00000005434	TADA1	MSTRG.82.1	5.84293	6.7874	6.7451	5.78411	7.49341	7.57477	5.99149	7.12723	7.42376	5.58999	6.78219	6.56268	4.52657	4.5048	4.0043	4.17542	4.62123	3.58253	4.37484	4.57126	4.5382	4.65957	4.68069	4.48425	5.85417	5.65871	7.00784	5.48331	6.29056	6.45845	3.86658	4.59956	4.59772	4.58232	4.27324	4.15967
	PRDX6	MSTRG.81.1	56.1528	54.5435	54.0165	62.8252	62.0007	86.9535	47.9534	63.6627	53.0045	43.2438	66.4323	46.2721	39.327	43.4968	34.2404	40.9922	38.4697	44.3966	45.3929	54.2753	39.3474	42.273	38.2679	39.991	57.9265	49.5799	50.2176	52.3341	50.0519	49.3254	43.2468	61.1432	42.1256	43.1951	42.1916	45.3319
ENSAPLG00000012837	MYRFL	ENSAPLT00000013373	0.0948528	0.0554192	0.0371631	0.089853	0.018013	0.0716256	0.215521	0.089396	0.0784186	0.0910012	0.207406	0.0625017	0.193621	0.0637472	0.0185384	0.0793807	0.0608056	0.147217	0.120818	0.205889	0.186722	0.0935658	0.088583	0.0710635	0.0745755	0.0896788	0.111926	0.161802	0.119483	0.16241	0.136548	0.173757	0.192192	0.0842618	0.0585994	0.0958777
ENSAPLG00000012894		MSTRG.84.1	4.68573	6.55775	4.86836	4.85206	5.42191	4.72729	5.25872	4.9837	6.09179	5.75128	4.02369	5.25014	4.81674	4.52605	5.63568	4.09604	5.14821	4.9423	5.35049	5.76242	6.51828	5.95078	6.3957	5.56072	5.81689	4.82002	4.38378	6.0586	5.60995	6.24938	5.53996	5.23202	5.86824	5.20565	5.97714	5.75035
ENSAPLG00000012990	BEST3	ENSAPLT00000013543	0	0.0552619	0.0185815	0.0179706	0	0	0	0	0	0	0	0	0	0	0	0	0	0	0	0	0.0339494	0.0187132	0.1063	0	0.0559316	0	0	0.0179781	0.0795737	0	0	0	0.017465	0	0	0
ENSAPLG00000013049		ENSAPLT00000013609	0	0	0	0	0	0	0	0	0.0195878	0	0	0	0	0	0	0	0	0	0	0	0	0	0	0.0177659	0	0	0	0	0	0	0	0	0	0	0	0
ENSAPLG00000001400	LRRC10	ENSAPLT00000001389	0	0	0	0	0	0	0	0	0	0	0.0414813	0	0	0	0	0	0	0	0	0	0	0	0	0	0	0	0	0	0	0	0	0	0	0	0	0
ENSAPLG00000013136	CCT2	MSTRG.87.1	31.3963	52.1672	40.1547	59.3569	42.0243	51.9047	29.354	26.8477	34.259	26.7908	28.2695	24.5632	55.054	55.8638	61.6217	52.1213	53.0428	55.0172	41.613	46.2303	50.33	47.363	50.5632	50.4906	27.0709	25.5515	29.5299	27.5604	26.876	29.2179	44.3782	39.3849	41.0428	48.1481	45.7857	43.0893
ENSAPLG00000013238	FRS2	MSTRG.88.1	0.853675	0.663143	0.390212	0.413324	0.288208	0.477504	1.07761	0.607333	0.861861	2.02023	0.0829626	1.02086	2.08919	1.57243	2.42853	2.49255	2.16873	2.14517	2.20924	1.98317	2.15579	1.79646	2.07284	1.75882	1.43558	1.68432	1.7162	1.18655	1.5119	1.13625	1.77513	1.5252	2.1482	1.44882	1.83611	1.84011
ENSAPLG00000013248	YEATS4	MSTRG.90.1	3.94588	4.78936	5.37006	4.90597	5.548	5.37192	3.16816	3.37605	3.1928	3.20324	3.52591	3.33342	3.9269	3.73984	4.05991	3.36574	3.91183	3.15466	2.79606	3.23668	2.682	3.42451	2.95867	2.98467	3.11353	3.56574	2.96605	3.63157	3.56092	2.9015	3.21864	3.10832	2.51496	2.76287	2.9495	2.87518
ENSAPLG00000013270	LYZ	ENSAPLT00000013816	11.2116	7.55246	10.034	15.7243	11.078	9.62171	12.1554	13.5578	15.8269	11.4844	14.6014	10.6045	7.31216	5.716	4.70876	6.23932	7.39802	8.70686	5.38501	7.05335	8.13088	7.37298	8.37996	8.17231	5.92875	5.64426	5.57766	6.02265	5.53037	3.06382	2.84801	3.97711	3.59779	2.6281	2.59791	2.89434
ENSAPLG00000007750	SASH1	MSTRG.96.8	41.5645	50.4173	28.8385	36.696	28.8208	24.2811	46.9189	34.35	40.8209	57.4764	19.2681	46.3763	64.3199	56.2675	67.6096	62.552	67.7983	64.6074	67.1401	62.6382	70.2074	68.3779	71.9294	68.3098	45.3605	49.5979	56.6348	48.0194	51.3051	61.601	55.8872	50.6985	60.3067	58.0708	66.8619	56.2384
ENSAPLG00000008044	UST	MSTRG.101.6	22.7478	22.639	20.7927	28.3217	20.1205	16.9991	23.0392	19.5418	18.1578	23.2781	13.6266	20.8131	29.0165	27.3263	31.5338	29.6725	30.4839	29.7589	25.8722	28.3444	25.8185	26.7598	28.63	26.9864	24.7218	23.5825	26.6778	25.7985	24.2302	26.783	26.3538	20.2137	24.5558	24.0066	23.9086	23.9215
ENSAPLG00000008173	TAB2	MSTRG.105.2	21.3039	26.2494	18.7488	25.6261	17.9409	17.405	24.1384	20.6672	21.096	28.7564	13.4192	24.7923	32.9047	32.1498	34.6297	32.0063	31.4162	31.5676	29.3242	27.5212	30.8261	30.6334	32.9529	31.2147	22.8387	23.0609	26.9743	25.8165	26.5577	25.1192	27.8168	23.6117	28.2759	29.6335	30.9991	26.3941
ENSAPLG00000008379		ENSAPLT00000008703	0.0948528	0.0552619	0	0.0359412	0	0.0477504	0	0.0357254	0	0.0364005	0	0.0416678	0.058033	0	0.0370768	0.0158761	0	0.0420621	0.0690386	0.0748366	0	0	0.0177166	0	0	0	0	0.0179781	0.0397869	0.0608705	0	0	0.0698601	0.0168468	0.0195331	0.115007
ENSAPLG00000008437	PPIL4	MSTRG.107.1	6.52587	10.5734	8.36169	7.81721	9.1506	9.50233	6.25011	6.59135	8.01139	7.0071	5.8696	6.50018	9.65282	9.45583	9.2692	8.4461	7.33721	7.88665	6.47237	6.39853	8.09693	6.58703	7.08664	7.33731	7.38297	7.56152	8.00274	7.10133	6.86323	7.68998	7.02248	5.28994	6.51445	7.17672	6.38733	6.15288
ENSAPLG00000008777	GINM1	MSTRG.108.9	38.4533	46.0518	37.7948	38.6548	41.4659	39.3941	36.7679	32.8317	37.3147	37.6199	30.8206	33.0009	35.9031	32.9573	34.7966	32.689	33.4431	33.881	30.843	34.0132	37.1406	35.2556	33.9627	34.4125	29.6624	33.7581	34.7718	30.9582	32.665	37.131	38.3896	33.6123	30.0224	37.7704	34.0462	33.1987
ENSAPLG00000008891	KATNA1	MSTRG.106.1	4.2494	7.11036	5.81602	8.62589	6.12442	6.63731	4.69836	3.94766	5.09282	4.65926	4.12739	4.04178	7.08003	7.20343	7.61929	6.3187	7.11426	6.72994	4.00424	4.20956	5.38098	4.56601	5.56301	4.92115	2.83387	3.72701	2.66758	3.03829	3.6206	3.02324	4.48658	3.9578	4.80288	5.13826	4.66842	4.42777
ENSAPLG00000009385	LATS1	MSTRG.109.2	13.7537	16.7628	12.7655	11.7707	11.7084	10.2902	16.3365	11.9144	13.1434	16.9444	8.83552	15.0629	20.0407	17.8705	17.9823	18.0988	17.2891	17.2034	16.5865	14.219	14.8698	16.2804	15.6083	15.5096	17.4693	19.083	19.9042	18.6612	19.7144	19.7829	18.2194	14.5377	16.3473	17.588	17.4822	16.8102
ENSAPLG00000009520	NUP43	ENSAPLT00000009946	3.60441	4.88147	3.73489	4.00744	4.07094	3.74841	3.66386	3.3046	3.78044	4.42266	2.61332	3.27092	4.02362	4.52605	3.83745	3.73089	3.18216	3.51219	3.00318	3.62958	4.023	3.48065	3.75592	3.94403	2.79658	3.02819	3.84281	3.91921	3.36199	4.22036	3.33568	3.12763	3.37075	4.06007	3.5941	3.68023
ENSAPLG00000009762	PCMT1	MSTRG.111.8	12.862	14.0734	14.4007	14.9336	14.9868	14.0625	14.052	13.2899	16.1991	12.3762	12.2577	12.667	14.0246	13.4294	15.7206	12.9232	13.8434	12.5555	12.7894	13.2648	15.4809	14.2968	15.13	14.5325	11.5219	11.1273	13.3192	11.9374	12.5925	13.3307	12.8355	12.1051	11.9985	14.1007	14.4545	11.9607
ENSAPLG00000009937		MSTRG.112.1	6.05161	5.01041	5.05418	5.10365	4.59331	2.96053	8.49153	7.64525	5.93509	7.3347	6.20145	7.33353	4.87477	4.44105	4.54191	4.79459	6.24271	6.68788	6.59319	8.00752	7.38399	6.81159	6.98034	7.53274	7.56941	8.60078	8.22659	9.33061	8.69343	10.3074	7.90029	7.52948	7.737	6.50285	6.93426	7.28378
ENSAPLG00000009955		MSTRG.115.6	14.4935	13.5944	14.4564	7.74533	13.7079	12.1764	18.4271	16.7195	20.8022	15.4156	17.5673	15.5629	15.9397	14.8743	19.3726	15.0029	13.0529	11.3568	14.4981	13.7699	12.5104	12.8185	14.4745	14.7279	13.8151	13.9404	16.1734	16.2522	17.7847	20.9395	14.162	11.661	13.5179	15.1621	16.5641	12.8808
ENSAPLG00000009957	IYD	MSTRG.114.2	0.151764	0.0736825	0.167234	0	0.054039	0	0.344834	0.267941	0.313404	0.291204	0.0414813	0.312508	0.058033	0.0424981	0.0741536	0.111133	0.0608056	0.0420621	0.138077	0.112255	0.118823	0.224558	0.230316	0.159893	0.447453	0.286693	0.46636	0.431473	0.417762	0.466674	0.0195069	0.135144	0.0873251	0.151621	0.0781325	0.115007
ENSAPLG00000010066	PLEKHG1	MSTRG.116.2	8.15734	8.04982	4.03219	5.39118	4.44921	3.12765	8.31912	5.53744	5.87633	10.2831	2.53036	8.16689	11.3551	9.41334	11.5494	11.0339	10.2356	8.58067	10.9599	11.2442	10.6431	9.52499	12.8091	11.1392	8.07279	8.60078	10.2226	8.79127	9.66821	9.31319	11.2945	9.4215	12.8368	12.4161	12.2082	11.2899
ENSAPLG00000010485	MTHFD1L	MSTRG.129.1	10.9811	18.3451	5.25021	15.3586	6.26505	4.46213	13.8907	7.77275	7.20267	15.7882	2.60992	13.4295	29.7638	31.6443	31.7081	31.7015	30.9245	29.5711	23.4058	25.784	23.4264	27.385	26.3458	23.7135	31.7967	24.8932	34.542	31.3868	30.6331	39.6799	21.5139	21.037	22.4948	25.2964	21.6618	19.6603
ENSAPLG00000011815		ENSAPLT00000012286	0	0	0	0	0	0	0	0	0	0	0	0	0	0	0	0	0	0	0	0	0	0	0	0	0	0	0	0	0	0	0	0	0	0	0	0
ENSAPLG00000011817		MSTRG.129.12	30.4885	28.4986	26.8587	41.2129	26.7707	18.5297	31.1316	26.9881	29.6224	39.6316	15.393	29.0508	32.022	26.4931	31.2483	30.406	34.705	29.4841	43.0956	39.6419	48.5633	41.0116	43.617	41.2208	39.3855	35.3302	46.3995	44.2828	37.9395	40.0808	39.1525	27.7888	32.9392	36.6828	36.0976	33.128
ENSAPLG00000011819	ZBTB2	ENSAPLT00000012292	4.32529	5.12094	3.67914	3.82774	3.78273	2.22039	4.97854	3.0188	3.91755	4.78667	1.82518	4.54179	6.51904	6.67221	6.72944	7.00137	6.95211	6.01488	5.64391	5.05147	5.75442	4.28531	5.63388	5.93381	5.07113	4.94545	6.21191	5.46533	6.00781	6.16822	5.13031	4.38254	4.87274	5.55943	5.54741	5.00281
ENSAPLG00000011927	ARMT1	MSTRG.122.1	7.13293	7.71825	5.74169	7.67345	6.5207	4.65567	8.77171	6.62707	7.20829	9.39133	4.68739	8.29189	8.58888	10.6245	10.6596	8.54136	8.71547	8.28624	8.47449	8.5875	10.4734	9.73084	9.15949	8.17231	7.94229	8.4216	9.45778	8.8452	8.93215	9.55668	9.42183	8.12797	7.00347	8.45708	8.16485	7.11127
ENSAPLG00000011834	RMND1	MSTRG.123.2	4.07867	4.80779	4.47815	4.94192	5.1337	3.98716	4.82767	4.32278	4.83817	5.15067	3.79554	4.56262	4.64264	3.4211	5.07952	4.73109	4.13478	4.6058	4.86722	3.66699	4.56619	4.09818	3.93309	4.54807	4.8474	4.58709	4.94342	4.67429	4.21741	5.23487	4.15497	3.93849	4.1916	4.12746	4.29729	3.8719
ENSAPLG00000011938	CCDC170	ENSAPLT00000012426	0.265588	0.202627	0.371631	0.179706	0.324234	0.167126	0.474146	0.428705	0.60722	0.491407	0.207406	0.458346	0.0193443	0.0637472	0.092692	0.222266	0.0608056	0.0841242	0.051779	0.205801	0.203696	0.112279	0.177166	0.319786	0.596604	0.501712	0.559632	0.467429	0.656483	0.507255	0.214576	0.0965317	0.17465	0.252701	0.351596	0.210846
ENSAPLG00000009617	DEPDC1B	ENSAPLT00000010050	0.0948528	0.552619	0.260142	0.377383	0.18013	0.238752	0.215521	0.107176	0.0391755	0.145602	0.0414813	0.0208339	0.328854	0.318736	0.278076	0.174637	0.385102	0.231342	0.189856	0.336765	0.305545	0.243271	0.265749	0.230957	0.167795	0.0537549	0.111926	0.107868	0.179041	0.0405804	0.663234	0.444046	0.3493	0.488556	0.566461	0.364189
ENSAPLG00000009660	ELOVL7	MSTRG.131.2	3.26294	4.84463	4.23659	5.06771	4.12498	3.70066	3.68541	2.3423	3.13404	3.29424	2.28147	3.64593	4.46854	3.61234	4.80145	3.76264	4.58069	4.6058	3.02044	3.25539	3.97208	3.8362	4.35829	3.51765	3.98979	3.56574	4.048	4.11697	3.66039	2.84063	4.31102	3.86127	3.87723	4.81817	5.50834	4.08275
ENSAPLG00000009673	ERCC8	MSTRG.132.1	4.19473	5.52674	4.57195	5.22968	4.91587	3.5815	4.93744	4.7885	4.86125	5.16257	3.96833	5.47492	4.89499	4.52669	5.88852	4.56625	4.5813	5.51049	4.93091	4.60447	4.72402	5.18438	5.45879	6.11331	5.86827	5.86989	7.32689	6.25268	5.5549	6.722	3.9794	4.1125	4.23104	4.42681	4.62935	5.31016
ENSAPLG00000009796	NDUFAF2	MSTRG.134.4	4.21146	5.76566	4.21801	5.35524	5.09768	4.08266	4.18111	3.46537	4.05466	3.98585	2.42666	4.00011	5.43576	4.5898	5.15368	5.33438	5.22928	5.19467	3.83164	5.61275	5.75442	5.07126	5.59845	4.92115	5.0152	4.90961	4.75687	4.76418	4.854	3.99717	4.75968	4.84589	4.5933	5.23934	4.23869	4.96447
ENSAPLG00000004914	SORCS1	ENSAPLT00000005128	0	0.0736825	0	0.0359412	0.018013	0.0716256	0.129313	0.0357254	0.0391755	0.0546007	0	0.0833356	0.0773773	0	0.240999	0.0635045	0.162148	0.0210311	0.103558	0.130964	0.0678988	0.187132	0.124016	0.0710635	0.0186439	0.0716732	0.186544	0.0359561	0.0994671	0.0405804	0.0585207	0.0772254	0.03493	0.0842338	0	0.0383357
ENSAPLG00000005363		ENSAPLT00000005533	0	0	0.0185815	0.0359412	0	0	0	0.0357254	0.0391755	0	0.0207406	0.0208339	0	0	0	0	0.0202685	0	0	0	0	0	0.0177166	0.0177659	0	0	0.0186544	0	0	0	0	0.0193063	0	0	0	0
ENSAPLG00000005378	SORCS3	ENSAPLT00000005583	0	0	0.0371631	0	0	0	0	0.0178627	0	0	0.0207406	0	0.0386887	0	0	0	0.0405371	0	0	0	0	0.0187132	0.0354332	0.0532977	0	0.0179183	0	0.0359561	0	0	0.0195069	0.0386127	0.017465	0	0	0
ENSAPLG00000005743	CFAP58	ENSAPLT00000005932	0.0948528	0.0552619	0.130071	0.107824	0.072052	0.0477504	0.0862084	0.107176	0.156702	0.236603	0	0.0625017	0	0	0.0370768	0.0158761	0	0.0420621	0.0862983	0.0935458	0.0509241	0.0187132	0.088583	0.142127	0.130507	0.143346	0.16789	0.0539342	0.0596803	0.101451	0.0975344	0.0772254	0.052395	0.0673871	0	0.115007
ENSAPLG00000005949	ITPRIP	MSTRG.155.1	16.4854	21.4785	12.7098	13.424	11.6904	11.1497	19.2676	14.2009	13.3197	20.8211	6.22219	18.7922	17.0424	16.1068	18.1676	17.813	17.7147	15.9415	18.9511	17.175	15.2093	17.8898	18.7087	17.0197	17.3015	18.3842	20.0535	18.2837	18.1627	18.4641	23.0571	20.291	20.6436	24.5626	24.3773	21.813
ENSAPLG00000005953		ENSAPLT00000006168	21.9679	25.9915	27.3149	25.7698	29.9376	25.9046	20.1943	19.5061	22.761	20.0749	21.3629	17.0421	15.4368	13.6844	13.5887	14.3997	15.5662	16.6987	15.5164	15.5099	18.0271	16.5611	17.8761	15.0122	15.6608	15.7144	17.0315	14.8319	15.8352	15.38	14.7277	12.7036	13.2909	16.2908	14.4545	14.6251
ENSAPLG00000006007		ENSAPLT00000006223	0.25942	0.113785	0.148652	0.089853	0.270195	0	0.689668	0.250078	0.267189	0.653644	0.0414813	0.360699	0.318638	0.0424981	0.21162	0.238142	0.478131	0.185016	0.418706	0.187092	0.567551	0.149705	0.407482	0.387284	0.372877	0.414837	0.261162	0.446776	0.358082	0.339365	0.507275	0.278392	0.48902	0.47925	0.191627	0.580617
ENSAPLG00000006084		MSTRG.160.3	1.50484	1.56249	0.817588	1.06027	1.26091	0.692381	1.81038	1.32184	1.672	2.03999	0.414813	1.36851	0.977432	0.786215	0.882146	0.90494	0.981204	0.824474	1.70423	1.19739	1.079	1.44091	1.66536	1.72686	1.92032	1.96829	1.43639	1.4589	1.55169	1.75052	1.48243	1.13097	1.7989	1.74452	1.52729	1.27866
ENSAPLG00000006164	SFR1	ENSAPLT00000006386	3.68029	3.90517	4.14368	4.29497	4.80947	4.65567	3.42679	4.03698	3.87838	3.65825	3.27702	3.27092	5.43576	4.4623	6.11767	4.15955	4.92526	5.36292	3.76261	4.2844	5.36401	4.06075	4.25199	4.61913	4.04572	3.70909	4.14128	3.3619	3.87922	4.15949	4.05743	3.66821	4.10428	5.12142	3.76989	4.38944
ENSAPLG00000006175		ENSAPLT00000006397	0.208676	0.165786	0.130071	0.3055	0.162117	0.0477504	0.107761	0.0357254	0.17629	0.127402	0	0.125003	0.0773773	0.148743	0.333691	0.0793807	0.162148	0.189279	0.189856	0.130964	0.220671	0.112279	0.159449	0.106595	0.0932193	0.0537549	0.223853	0.143824	0.0994671	0.0608705	0.0780275	0.0965317	0.10479	0.168468	0.136732	0.230014
	COL17A1	MSTRG.162.1	0.208676	0.478936	0.408794	0.269559	0.432312	0.310378	0.280177	0.160765	0.215465	0.145602	0.103703	0.229173	0.0967217	0.191242	0.296615	0.158761	0.0810742	0.0630932	0.0862983	0.130964	0.0848735	0.0748526	0.0354332	0.159893	0.130507	0.0358366	0.093272	0.0359561	0.179041	0.0202902	0.117041	0.057919	0.157185	0.0505403	0.175798	0.230014
ENSAPLG00000006212	SLK	MSTRG.163.1	30.903	37.7807	28.7642	26.8301	26.6232	23.9707	36.6601	26.4726	33.4755	41.2964	18.5836	35.7093	50.5661	47.5979	50.5357	48.0412	42.2599	42.1673	42.3379	37.3622	40.3149	38.6052	39.2246	35.1232	40.0097	36.0695	50.0684	42.3024	46.6899	53.6472	42.6225	32.8208	38.4056	41.0724	40.9805	37.9523
ENSAPLG00000006661	STN1	MSTRG.165.1	1.6125	2.04469	2.00681	1.79706	2.23361	2.07714	1.65951	1.35757	1.31238	1.36502	1.36888	1.14586	1.62492	1.82742	1.50161	1.34947	1.37826	1.45114	1.84678	1.68382	1.74839	1.49705	1.57678	1.52787	1.67795	1.61265	1.73486	1.45622	1.8103	1.27828	2.34083	1.48659	1.62425	1.88684	1.77751	1.97429
ENSAPLG00000006686		ENSAPLT00000006930	0.208676	0.313151	0.111489	0.323471	0.252182	0.262627	0.237073	0.500156	0.332992	0.473206	0.0622219	0.395844	0.502953	0.594974	0.481999	0.523912	0.587788	0.546807	0.535049	0.355474	0.424367	0.692387	0.744097	0.550742	0.410165	0.430039	0.615595	0.683166	0.238721	0.324643	0.585207	0.501965	0.38423	0.404322	0.449262	0.364189
ENSAPLG00000006691		MSTRG.168.6	70.9626	68.7814	51.1966	50.4722	49.5975	42.5053	76.9656	71.7129	79.5649	83.3895	39.3294	76.4452	96.0661	104.892	112.5	91.3275	80.8093	84.654	72.1034	59.9462	60.2748	63.7744	65.2372	63.8813	48.5702	53.6886	59.5142	50.8915	63.8255	65.0822	62.5525	53.5106	62.5612	67.6851	64.8076	57.7379
ENSAPLG00000006698		MSTRG.166.1	3.08966	1.63066	2.59296	3.36101	1.82648	2.00022	2.25295	2.09335	3.08168	2.33791	3.24711	2.27137	1.79527	2.09437	1.73455	1.9056	1.99199	1.99221	2.19443	1.61724	1.82605	2.10731	2.17569	2.47628	1.14346	1.5067	0.968829	1.13118	1.58531	1.54523	1.63518	1.81428	2.26689	1.68889	1.59236	2.30702
ENSAPLG00000006704		MSTRG.167.1	1.92716	0.686671	1.17887	1.99961	0.83982	0.820863	1.4737	1.22144	1.51835	1.515	0.907372	1.33125	1.00337	0.875238	1.15575	0.937333	1.38457	1.33613	1.24672	1.5329	1.40907	1.38543	1.5403	1.40122	1.23374	1.51544	1.07704	0.986508	1.37765	0.830782	1.02927	0.998713	1.57184	1.27944	1.11887	1.2662
ENSAPLG00000004973		MSTRG.171.1	9.71293	13.0418	7.43261	10.8003	10.1593	8.83383	11.9183	8.80632	10.8124	11.0658	6.36738	11.3961	14.9532	14.2794	15.943	15.5269	15.8297	14.911	11.1843	11.319	11.3052	11.3776	12.3485	10.4819	9.75074	9.6938	12.3306	11.506	12.9307	13.3104	10.8458	8.88092	10.3044	9.82166	10.5674	8.95138
ENSAPLG00000005147	TSC22D1	MSTRG.176.1	12.9225	12.8047	9.8875	10.4739	9.12562	9.25317	11.6746	11.2346	10.9951	13.3995	7.03324	12.0514	13.3434	14.2415	13.5766	15.3711	13.7963	14.1452	12.7341	13.2054	11.7037	13.6121	12.7951	14.5756	17.0414	13.7157	16.8678	14.609	13.9527	14.6619	13.2476	13.5244	11.0954	13.1743	13.3501	12.0228
ENSAPLG00000005163		MSTRG.176.6	1.87452	1.47132	1.13135	1.26092	1.59212	1.13255	2.46356	2.82335	3.26477	1.90695	1.82303	2.36567	1.55176	1.8865	1.90299	1.61636	1.60777	1.56503	1.72952	1.81806	1.92697	1.28359	1.69706	1.76903	3.11257	2.67959	3.1297	2.63197	3.17551	2.23985	1.46057	1.59249	1.23492	1.56667	1.04587	0.973019
ENSAPLG00000005165		ENSAPLT00000005329	1.91603	2.33942	1.76525	2.78544	2.43175	2.05327	3.0173	1.46474	1.70413	2.38423	1.2237	1.85422	2.01181	1.33869	1.42746	1.87338	2.20927	2.22929	1.95034	2.54444	2.18974	2.24558	2.23229	2.2385	1.45422	1.00342	1.38043	1.49218	1.09414	0.689866	1.77513	1.39006	1.62425	1.53306	1.66032	1.5526
ENSAPLG00000005173	CCDC122	ENSAPLT00000005340	0	0	0	0	0.018013	0.0477504	0	0.0357254	0	0.0182002	0	0	0.0193443	0.0424981	0	0	0.0405371	0	0.0345193	0.0748366	0	0	0	0	0	0	0.0186544	0	0.0795737	0	0	0.0193063	0.017465	0	0.0195331	0
ENSAPLG00000005204	ENOX1	MSTRG.185.2	1.19515	2.2289	1.33787	0.754765	1.40501	1.71901	1.68106	1.23253	1.41032	1.36502	0.912588	1.54171	1.43148	1.42369	1.24207	1.36535	1.13504	1.32496	1.44981	1.68382	1.95209	1.94617	2.32088	2.16744	1.47287	1.52306	1.38043	1.56409	1.67105	1.42031	2.10674	2.18162	2.51496	2.8471	2.24631	2.26181
ENSAPLG00000005307	DNAJC15	MSTRG.186.4	2.94044	3.83149	3.25177	3.28862	3.90882	4.05879	3.18971	3.34033	3.13404	2.45703	3.06962	2.72924	3.19181	3.4211	2.98468	2.3973	2.85786	3.76456	2.69251	2.95605	3.31007	2.75083	3.34844	2.93137	2.74065	2.61607	2.92874	2.71469	2.74529	2.77976	2.61392	3.34	2.41017	3.01557	2.98857	2.47265
ENSAPLG00000005382		MSTRG.189.1	1.49867	1.65786	1.11489	2.62371	1.13482	0.978883	1.55175	1.87559	2.15465	1.83823	1.86666	1.2917	1.89574	1.97616	1.92799	1.69875	2.27008	2.58682	1.60515	2.82508	2.69898	2.47014	3.77364	4.26381	0.969481	1.50514	1.32446	1.20453	1.59147	1.01451	1.15091	1.29353	1.60678	1.43197	1.81658	1.5526
ENSAPLG00000005407		ENSAPLT00000005577	0	0	0	0	0	0	0	0	0.078351	0	0	0	0	0	0	0	0	0	0	0	0	0	0	0	0	0	0	0	0	0	0	0	0	0	0	0
ENSAPLG00000005413	TNFSF11	ENSAPLT00000005591	0.0569117	0.0184206	0	0.0359412	0.036026	0	0.0215521	0.0357254	0.0391755	0.145602	0	0.0208339	0.0193443	0.0424981	0.0741536	0.0476284	0.0202685	0.0420621	0.103558	0.0748366	0.0339494	0.149705	0.0354332	0.0532977	0.0559316	0.0895915	0	0.0359561	0.0596803	0	0.0390138	0.0193063	0.017465	0.0505403	0.0195331	0.0766714
ENSAPLG00000005314	LHFPL2	MSTRG.195.3	3.64235	5.06567	2.96504	4.4028	2.73798	2.91278	5.17251	3.32247	3.72167	4.76846	2.03258	4.33345	8.97577	8.07465	9.06528	9.19228	8.99923	8.76995	7.54247	7.16561	7.60467	7.59754	8.00791	7.47944	4.8474	4.82002	5.50305	5.26757	5.57016	5.5798	4.56461	4.38254	5.78092	4.88556	5.44974	4.73446
ENSAPLG00000007257		ENSAPLT00000007554	0.208676	0.0921032	0.130071	0.089853	0.162117	0.167126	0.193969	0.285804	0.17629	0.291204	0.33185	0.229173	0.0193443	0.169993	0.0741536	0.0793807	0.202685	0.189279	0.155337	0.149673	0.169747	0.112279	0.159449	0.30202	0.111863	0.250856	0.0746176	0.125846	0.238721	0.0811607	0.156055	0.173757	0.122255	0.235855	0.117199	0.153343
ENSAPLG00000007869	CYP4V2	MSTRG.199.1	6.35514	5.52619	4.96127	6.09203	5.62006	3.74841	7.78031	6.48417	5.87633	8.00811	4.81183	7.39603	7.98921	6.50221	8.52767	7.47766	6.72916	6.68788	8.45723	9.14878	10.5413	8.30864	10.2048	10.3753	8.24059	8.40368	7.38714	8.5216	7.99716	7.89288	8.73909	7.66462	8.69758	8.33915	7.91092	7.59046
ENSAPLG00000008657	FAM149A	MSTRG.200.1	5.24249	6.43304	5.81834	5.06875	5.64225	3.92243	7.11312	5.47285	6.26883	7.2985	3.71465	5.94122	7.15181	6.24159	7.44137	6.00977	6.39173	6.52062	6.19701	5.59278	5.85101	6.33732	5.59205	5.85958	7.83807	8.6206	9.36171	7.41086	8.5422	10.0293	7.16431	6.21251	6.97816	6.92235	6.76321	6.50108
ENSAPLG00000008976	TLR3	MSTRG.201.1	2.39947	2.87797	2.82846	3.41869	2.21962	2.10515	2.59511	2.15069	1.94452	2.97303	1.88982	2.336	4.59103	3.53261	4.10457	3.45315	3.87127	3.84117	4.48218	4.74442	5.29643	5.02733	5.34785	4.49919	2.41065	2.65875	2.39286	2.50533	2.45549	3.31696	3.59598	3.65651	4.07164	3.90016	4.91096	4.16385
ENSAPLG00000009037	SORBS2	ENSAPLT00000009481	0.872646	0.921032	0.445957	0.557089	0.324234	0.358128	2.13366	0.768097	1.2732	1.94743	0.165925	1.50004	1.68936	1.63618	1.3533	1.66699	1.84444	1.85073	3.31385	3.26349	3.42889	3.08767	3.68505	3.16233	2.4237	2.61607	2.59296	3.20009	2.84476	2.59714	2.71146	2.50983	3.493	1.92053	2.92997	3.00935
ENSAPLG00000010408	C4orf47	MSTRG.209.1	1.74529	1.39997	1.24496	0.88056	1.71123	0.907258	1.42244	1.32184	0.979388	1.96563	0.912588	1.1667	1.19295	1.1262	1.37184	1.04782	1.0945	1.53527	1.46707	1.50734	1.29008	1.29121	1.36418	1.77659	0.913549	0.931752	1.10061	0.683166	1.59147	0.771027	1.15091	1.11977	1.37974	1.21297	1.17199	1.38008
ENSAPLG00000009922	PDLIM3	MSTRG.211.1	53.8574	50.9331	59.4981	35.0247	61.9647	37.699	90.7128	78.5781	96.979	82.7383	57.5553	79.3563	58.7294	54.7588	59.8049	55.3442	51.7659	50.9582	62.9632	70.9264	71.3786	65.9264	75.455	72.5026	68.162	72.8916	82.639	72.5414	85.6014	87.755	66.7526	64.4832	64.1665	66.949	73.4055	67.3175
ENSAPLG00000010388		ENSAPLT00000010811	0	0	0.0185815	0	0	0	0	0	0	0	0	0.0625017	0	0.0212491	0	0	0.0202685	0	0.0172597	0	0	0.0187132	0	0	0.0186439	0	0	0	0.0198934	0.0202902	0.0390138	0	0	0	0.0195331	0.0383357
ENSAPLG00000010608	UFSP2	MSTRG.213.1	12.3069	14.7674	13.2017	13.3078	13.3442	10.4845	14.7425	13.2285	13.5248	16.7049	9.8757	13.0672	17.755	15.9888	17.9327	16.3197	16.1837	15.8991	15.1609	15.6883	17.2358	16.412	17.8514	15.4779	10.888	12.5249	13.416	12.9442	12.1581	13.9545	16.1851	14.9472	15.0288	15.9974	15.5769	15.5604
ENSAPLG00000010866		MSTRG.214.1	2.33835	1.81115	1.88647	3.02744	2.05692	1.97835	1.83108	2.4192	2.53716	2.33254	1.5524	1.87072	4.2202	3.60282	3.34935	3.3509	3.3349	3.47048	2.77194	3.20793	3.32061	3.51747	3.24914	3.37175	1.39829	1.52306	1.50748	1.33038	1.74739	1.87183	2.52201	3.23941	2.9252	2.23081	2.92098	2.99409
ENSAPLG00000010869	LRP2BP	ENSAPLT00000011315	0.0569117	0.0184206	0.0185815	0.0179706	0	0.0716256	0	0.0357254	0.0587633	0.0910012	0	0.0208339	0.058033	0.0849963	0.092692	0.0158761	0.0608056	0.0841242	0.0172597	0.0935458	0.0509241	0.0374263	0.0531498	0.0710635	0.0186439	0.0537549	0.0373088	0.0719122	0.159147	0.121741	0.117041	0.115838	0.157185	0.0505403	0.195331	0.134175
ENSAPLG00000010977	SNX25	MSTRG.204.1	5.65323	5.08409	4.19943	5.6248	4.161	2.62627	4.35353	4.00125	3.72167	5.67848	2.96591	4.41679	5.33904	5.60975	5.52445	5.09624	6.26298	5.51014	5.66117	4.75213	5.38098	4.84671	5.45671	6.12923	3.7847	5.10672	4.8688	4.38664	5.41101	4.82906	5.32538	4.34393	5.48401	6.267	5.43021	4.73446
ENSAPLG00000011187	CFAP97	MSTRG.206.1	11.8956	13.522	11.1303	12.205	11.8165	8.40407	15.6684	11.7379	11.8714	16.0162	8.06811	13.4613	13.8699	10.0527	14.497	13.463	14.476	13.0182	13.1702	14.2377	15.2093	14.615	15.3631	14.497	14.5806	15.0359	17.5365	15.2094	14.184	15.5017	15.9371	12.4738	14.1292	15.0633	14.1811	14.1075
ENSAPLG00000011236	SLC25A4	ENSAPLT00000011699	36.1199	39.168	37.1817	26.9379	38.3497	31.3481	67.6305	61.5371	68.9097	54.3277	49.7153	54.314	56.6595	57.925	58.5258	57.2493	49.1715	50.6848	62.2383	74.2753	71.2258	63.1007	72.7975	72.4137	61.1332	52.3931	68.0512	58.2669	63.838	73.2273	48.7867	64.6956	55.661	48.6029	58.5017	57.2735
ENSAPLG00000014350		ENSAPLT00000014944	0.153927	0.333902	0.26103	0.289715	0.270195	0.525255	0.193969	0.217305	0.238079	0.163802	0.228931	0.166671	0.058033	0.169993	0.0741536	0.20639	0.164039	0.0420621	0.174525	0.243219	0.119395	0.112862	0.212599	0.271161	0.186439	0.21502	0.111926	0.127515	0.377975	0.182612	0.175562	0.21237	0.122255	0.0846557	0.117199	0.115007
ENSAPLG00000007657	NEXMIF	MSTRG.215.4	3.71922	4.24669	3.49439	3.94284	3.25426	3.48289	3.02745	3.03675	3.12434	3.74818	2.97043	3.1484	3.41395	3.82201	3.10984	3.22736	3.45562	3.65757	3.50031	2.90403	3.50348	3.37976	3.17884	3.75773	1.92627	3.73835	3.19945	2.76488	3.28769	2.93891	3.85825	2.74193	4.30825	3.85334	4.36235	3.60643
ENSAPLG00000007884	RLIM	MSTRG.217.4	20.1657	20.8337	18.916	19.5161	18.3012	15.2085	22.7806	18.9702	20.5671	21.6583	14.2073	20.7089	24.0063	23.8202	26.4914	22.814	24.7074	24.0175	20.0902	22.6568	23.9683	21.333	23.5454	23.522	22.1116	22.5591	25.0342	22.6703	23.3622	22.8467	20.2286	20.2331	20.8532	20.2667	21.9552	20.5288
ENSAPLG00000008068		ENSAPLT00000008364	1.00544	1.08682	1.69092	1.23997	1.13482	2.33977	1.01295	1.55406	1.52784	0.946413	1.92888	1.06253	1.5282	1.44494	1.66846	1.36535	1.33772	0.883304	1.34625	1.40319	1.49377	1.40349	1.41733	1.27914	0.615247	1.23636	0.615595	0.970815	0.915098	0.973929	1.30696	1.04254	1.34481	1.0445	1.60172	1.0734
ENSAPLG00000008070	SLC16A2	MSTRG.219.2	29.5182	30.1546	31.6072	25.3026	30.442	29.8918	32.1773	32.3851	28.3435	28.8292	34.0147	32.0634	25.1283	25.5839	24.3224	23.6396	23.9169	24.0595	26.2002	25.1638	24.9528	26.554	25.0158	26.258	37.6606	37.073	36.9171	36.3516	34.3559	34.7977	30.1772	30.06	27.8742	29.9535	30.1396	31.2244
ENSAPLG00000008124		MSTRG.221.3	5.22259	4.1591	4.45652	4.08488	3.94085	3.39756	3.9549	4.22316	4.27046	4.80077	4.20948	3.54462	5.21071	6.14015	6.25629	5.66375	5.13244	4.40296	4.7337	5.55271	5.59138	4.86037	5.23512	4.72343	4.43612	4.93859	4.37341	5.14652	5.08784	4.32217	5.29456	4.72436	5.52811	5.14278	4.74677	6.75538
ENSAPLG00000008335		MSTRG.223.4	10.3769	12.8392	10.6844	10.8722	11.9426	8.69058	13.8796	9.89595	12.2619	13.3772	6.49182	12.4587	9.94299	10.3483	11.5309	11.3514	11.4112	11.1675	11.1497	11.5435	13.1214	12.3881	13.128	11.2991	13.4049	12.7041	15.651	14.3645	14.3432	16.6988	12.0162	9.61456	11.1427	12.4329	12.1105	10.3698
ENSAPLG00000008517		MSTRG.225.1	0.796763	0.276309	0.576028	0.323471	0.306221	0.167126	2.43539	2.41465	2.58558	1.51062	1.59703	2.43757	0.154755	0.127494	0.278076	0.174637	0.14188	0.252373	0.897502	0.991585	1.1373	0.729813	0.779531	0.675104	2.64743	2.41897	3.37645	1.97759	3.919	3.08411	0.760769	0.714335	0.768461	0.674384	0.781325	0.728378
ENSAPLG00000008529		MSTRG.227.2	1.51764	2.04469	0.72468	1.6533	0.882637	0.978883	1.65951	1.16108	1.25362	2.23863	0.767404	1.70838	2.08919	2.18865	1.92799	2.30204	1.64175	1.99795	1.55337	2.07672	2.01999	2.24558	2.00198	2.38063	0.932193	1.32595	1.08196	1.27644	1.49201	1.09567	1.83365	1.5059	1.67664	2.13954	1.36732	1.51426
ENSAPLG00000008548		MSTRG.230.1	13.644	14.3351	15.1365	15.8874	14.5489	14.6903	14.6641	15.9688	15.5893	14.6812	13.5804	15.9152	13.9926	14.8602	14.7036	12.9177	13.5736	16.6406	12.2393	14.829	12.437	13.8076	13.1211	14.4767	14.8186	16.3077	15.531	15.0368	14.331	14.0621	14.8449	14.7097	13.7653	13.8678	15.2083	13.0714
ENSAPLG00000009062		MSTRG.230.2	3.25072	3.61921	2.35356	4.17651	3.18063	1.8272	4.5926	3.0048	3.04674	4.17077	1.16621	4.29814	6.6294	8.00737	7.5618	7.4691	5.98094	4.9961	5.70245	5.03235	6.0829	5.61666	5.62793	5.02275	5.58848	4.15232	4.65511	5.4312	6.54919	5.44978	3.97463	3.57295	4.67931	4.53862	4.27289	5.26753
ENSAPLG00000009172		ENSAPLT00000009560	0	0	0	0	0	0	0	0	0	0	0	0	0	0	0	0	0	0	0	0	0	0	0	0	0	0	0	0	0	0	0	0	0	0	0	0
ENSAPLG00000009237		ENSAPLT00000009606	0	0	0	0	0	0	0	0	0	0	0	0	0	0	0	0	0	0	0	0	0	0	0	0	0	0	0	0	0	0	0	0	0	0	0	0
ENSAPLG00000009277		ENSAPLT00000009682	0	0.0552619	0.0185815	0.0539118	0	0	0.280177	0.19649	0.17629	0.163802	0	0.208339	0.367542	0.276238	0.481999	0.20639	0.121611	0.168248	0.258895	0.187092	0.135798	0.0935658	0.0708664	0.373084	0.354233	0.358366	0.223853	0.323605	0.298401	0.263772	0.0975344	0.0772254	0.0873251	0.134774	0.214864	0.153343
ENSAPLG00000001655	43355	MSTRG.231.1	6.33617	4.1078	7.56269	8.55401	6.84494	6.44631	5.04319	6.71638	7.95263	5.51468	7.8607	5.18764	6.86724	6.77845	5.80252	6.93787	7.09399	8.79098	5.24694	5.94951	6.26366	5.42681	6.64373	6.8221	5.12706	4.15705	5.29785	4.81812	4.93357	2.29279	3.70631	6.77653	4.69809	4.75079	4.66842	4.86863
ENSAPLG00000001700		MSTRG.232.2	37.9491	44.9806	42.2797	53.705	41.8152	53.2763	26.8044	32.1258	30.5692	24.8149	35.0884	25.7101	41.7364	45.211	36.5891	39.4897	43.471	41.1574	38.5329	43.3837	39.8539	41.8454	39.5362	43.854	35.4092	31.3834	29.0423	30.2643	26.9733	24.8926	48.2866	52.6077	41.988	49.8496	47.3557	48.3925
	myadm	MSTRG.233.1	6.4609	6.57874	7.79757	10.8455	7.50432	11.5211	4.38146	5.81466	6.49075	3.8505	10.1263	4.87405	7.97851	6.93429	7.29136	7.83716	7.099	7.7608	6.37677	7.37414	7.47158	5.96674	7.20028	6.52996	5.62593	5.02659	4.25583	5.17051	4.89589	5.38033	8.45904	6.27674	8.13665	8.37282	8.35282	7.92259
ENSAPLG00000002398		MSTRG.235.1	22.7078	19.2496	25.4195	20.2169	24.3896	25.9523	18.4702	26.0617	25.1311	17.818	36.3791	23.8548	17.4099	22.9065	16.0172	20.385	18.3633	20.2529	16.4312	18.2788	18.2987	18.5073	16.069	18.6364	24.4421	22.9533	17.8896	18.9129	20.6693	14.9539	16.4248	23.8626	17.6571	15.5833	15.9976	18.842
ENSAPLG00000002712	MSS51	ENSAPLT00000002737	0	0	0	0.0359412	0	0	0	0	0	0.0182002	0	0.0208339	0	0	0	0	0	0	0	0	0	0	0.0177166	0	0	0	0.0186544	0.0179781	0	0	0	0	0	0	0.0195331	0
ENSAPLG00000002851	CFAP70	MSTRG.236.1	0.777793	1.32629	1.2078	0.772736	0.90065	1.36089	0.840532	0.910999	0.646396	1.05561	0.663701	0.562515	0.967217	1.18995	1.64992	1.03195	1.37826	0.98846	1.20818	0.860621	0.797811	0.991797	0.761814	0.728401	0.57796	0.931752	0.615595	0.593276	0.994671	0.547835	1.15091	1.02324	1.1003	1.17927	0.918057	0.881721
ENSAPLG00000002966	WDR90	ENSAPLT00000003052	2.69382	3.49992	2.67574	2.42603	2.12553	3.24703	2.54315	2.08994	2.17424	1.89283	1.7837	1.91672	3.03706	2.97487	2.40999	2.34967	2.67545	2.10311	2.46813	1.85221	1.93512	2.43271	2.32088	2.59382	2.38641	2.00685	2.55565	1.77983	1.94956	2.33337	2.5554	2.76081	2.21806	2.56071	2.73464	2.58766
ENSAPLG00000003587	RHOT2	MSTRG.237.1	38.4913	42.3675	41.0838	39.8588	41.0336	45.7926	25.0436	29.4556	29.4992	25.9536	32.7495	26.6257	33.7752	37.5684	30.7923	32.5143	30.869	31.9251	29.7902	28.2695	28.161	30.2966	25.9725	28.6386	26.8472	23.7955	24.5305	23.785	25.762	22.0554	33.1032	35.9677	30.3717	29.6503	34.4174	33.1029
ENSAPLG00000004229	STUB1	MSTRG.239.2	31.548	31.9598	36.9958	39.0321	36.5664	41.9965	30.0436	33.5462	35.6105	25.5167	45.1109	29.8758	31.744	37.8021	33.6287	33.1494	34.1525	33.1239	28.7201	31.2256	33.2195	30.6521	29.3919	33.5775	33.6522	28.293	28.5599	27.4525	28.8853	27.6961	27.3487	34.2495	28.2933	27.5445	29.5341	29.461
ENSAPLG00000004297	WDR24	MSTRG.241.1	24.1685	25.8994	25.531	19.6059	24.984	27.0029	21.0995	20.7743	21.8991	18.2184	22.5658	20.8547	18.6866	20.0591	18.9833	18.9879	16.8026	19.0121	15.0504	15.3228	15.8883	16.505	15.9449	15.9182	24.0506	19.6026	22.9263	19.6141	20.5101	19.5394	18.434	19.094	16.9935	18.2787	19.3769	16.8294
ENSAPLG00000004642	FBXL16	ENSAPLT00000004765	0	0.0184206	0.0185815	0	0.036026	0.0716256	0	0	0.0391755	0	0	0.0208339	0.0193443	0	0	0.0158761	0.0202685	0	0	0.0187092	0.0169747	0	0	0	0	0	0	0	0	0	0	0	0.017465	0	0.0390663	0
ENSAPLG00000004654		MSTRG.242.2	9.63704	10.0577	14.6237	11.2137	16.248	13.4179	9.33206	9.6816	10.2052	7.6077	12.9836	8.87524	5.55182	6.62971	5.00537	6.36633	6.06029	5.72045	5.66117	6.15531	6.60316	5.95078	5.9705	6.48455	9.88125	8.13491	8.31986	7.31707	8.89236	9.2929	6.67136	7.62601	5.41415	6.03114	5.91854	5.21365
ENSAPLG00000004763		ENSAPLT00000004922	0.0758822	0.128944	0.0557446	0.107824	0.072052	0.167126	0.107761	0.125039	0.156702	0.0910012	0.0829626	0.250007	0.058033	0.0849963	0.0741536	0.111133	0.0608056	0.0420621	0.120818	0.168382	0.0169747	0.187132	0.088583	0.0532977	0.130507	0.250856	0.447706	0.179781	0.0994671	0.263772	0.0585207	0.0772254	0.017465	0.0842338	0.156265	0.115007
ENSAPLG00000004901	NUBP2	MSTRG.245.1	12.1791	15.7496	15.144	16.1376	15.8695	17.3573	10.3666	10.3425	12.0269	10.0283	12.8385	10.6461	12.8833	14.4494	12.0314	13.6217	11.8774	13.2706	9.69993	10.7765	10.728	10.0864	11.4626	11.228	11.9321	9.98049	10.8009	10.8228	9.44938	10.3886	9.24626	12.0279	9.32632	11.7927	9.80563	9.75643
ENSAPLG00000004854	IGFALS	ENSAPLT00000004998	0	0.0368413	0.0929077	0	0	0	0.0215521	0.0178627	0	0.0364005	0.0414813	0.0833356	0	0.0212491	0	0.0158761	0.0202685	0.0210311	0.0172597	0.0374183	0	0.0187132	0	0	0.0932193	0.0179183	0.0373088	0	0	0.0202902	0	0	0	0.0168468	0.0195331	0.0383357
ENSAPLG00000005074	SPSB3	ENSAPLT00000005240	9.46631	10.1129	9.51375	9.95571	9.94317	8.3802	10.3235	10.5569	10.0681	9.35493	9.27107	10.7711	8.78233	8.62712	8.45351	9.28754	8.00607	8.43345	7.24906	8.71847	8.5892	7.87824	8.69885	7.76369	10.8507	10.5718	11.4725	10.4093	8.97194	9.37406	8.56352	9.38288	8.27842	9.24887	8.71178	9.14306
ENSAPLG00000005242		ENSAPLT00000005413	0.113823	0.202627	0	0.0359412	0.072052	0.0238752	0.172417	0.0893136	0.137114	0.0182002	0.145185	0.0833356	0.0773773	0.0424981	0.0370768	0.0635045	0.0405371	0.0420621	0	0.112255	0.0678988	0.0187132	0.1063	0.0355318	0.0559316	0.0716732	0	0.0719122	0.119361	0.0202902	0.0975344	0.057919	0.13972	0.0336935	0.156265	0.0191678
ENSAPLG00000005317		MSTRG.249.2	0.474264	0.313151	0.761843	0.413324	0.738533	0.358128	1.37934	0.910999	1.05774	0.891812	0.933329	0.916691	0.174099	0.297487	0.407845	0.238142	0.344565	0.420621	0.535049	0.392892	0.662013	0.617534	0.531498	0.675104	0.932193	0.985507	0.876757	1.07868	0.855417	1.19712	0.62422	0.405433	0.41916	0.555943	0.546928	0.325853
ENSAPLG00000013939		ENSAPLT00000014517	0.0189706	0.0368413	0	0.0359412	0.036026	0	0.0215521	0	0	0.0546007	0	0	0.0193443	0.0849963	0.0370768	0.0635045	0.0608056	0.0841242	0.051779	0.0935458	0.0509241	0.0374263	0.0531498	0.0177659	0.0932193	0.0537549	0.149235	0.0898903	0.0795737	0.0405804	0	0.0386127	0.052395	0.0673871	0.117199	0
ENSAPLG00000014002	NCAPG2	ENSAPLT00000014604	0.777793	1.76838	1.11489	0.916501	1.17084	1.31314	0.668115	0.357254	0.705159	0.691609	0.228147	0.583349	1.27673	1.38119	1.33477	1.15896	1.0337	1.17774	1.05284	1.08513	1.22218	1.02922	1.25788	1.42127	0.503384	0.179183	0.503669	0.395517	0.63659	0.568125	2.16526	1.17769	1.37974	1.8026	2.16818	1.22674
ENSAPLG00000014371	ESYT2	MSTRG.262.1	40.3124	42.7543	36.9401	39.3376	37.6111	28.1727	54.182	42.4418	39.6848	60.8616	25.7599	51.8347	55.5763	53.5476	58.7111	55.4871	58.2315	54.197	63.2567	65.3885	70.2583	65.0095	67.5889	62.7846	71.7043	75.2031	86.7056	78.6	71.3378	93.0102	75.7452	58.6334	66.4718	76.0294	75.1244	66.7424
ENSAPLG00000014988	WDR60	MSTRG.263.3	5.27381	6.92616	4.97985	4.45671	5.29582	3.86778	6.0777	4.80507	5.34746	7.4803	3.8785	5.93766	4.9328	4.71729	5.46883	4.74696	5.22928	4.58477	5.35049	5.725	5.97509	6.26891	5.52758	5.06328	5.6118	6.25349	5.65228	5.55522	5.72931	5.92473	7.47114	5.90774	7.0908	7.0251	7.01239	6.45956
ENSAPLG00000015252	VIPR2	ENSAPLT00000015927	0.0569117	0.0921032	0.0371631	0.107824	0.072052	0.0238752	0.150865	0.0893136	0.137114	0.182002	0.0829626	0.145837	0.154755	0.212491	0.203922	0.222266	0.202685	0.231342	0.379713	0.261928	0.271595	0.261984	0.354332	0.248722	0.279658	0.430039	0.522323	0.269671	0.218828	0.527545	0.351124	0.328208	0.41916	0.404322	0.253931	0.210846
ENSAPLG00000015485		ENSAPLT00000016129	0	0	0	0	0	0	0	0	0	0	0	0	0	0	0	0	0	0	0	0	0	0	0	0	0	0	0	0	0	0	0	0	0	0	0	0
ENSAPLG00000015491	ZMYND11	MSTRG.266.5	17.2442	18.8075	13.676	13.3522	16.1577	10.1708	20.3236	15.094	16.9042	22.3499	8.81477	20.4381	20.7758	18.7417	19.1873	19.4165	20.0456	20.3791	20.6426	19.5511	21.0147	21.071	21.2954	21.2835	20.9743	21.6095	24.0269	22.6164	23.4345	26.0932	20.5798	18.0128	17.3602	20.8394	19.8652	18.6311
ENSAPLG00000002490	DIP2C	MSTRG.269.1	12.9379	12.3234	8.73332	10.0995	9.72702	7.47294	20.6038	14.5045	14.2991	18.6553	6.9896	19.4797	29.268	30.6837	35.6123	27.3546	27.7476	27.4666	25.8032	26.5109	24.817	24.271	28.63	26.0448	34.1183	28.8305	39.9204	34.9673	33.5005	39.7079	24.5787	21.2563	25.5688	25.7924	25.8423	24.8032
ENSAPLG00000003813	LARP4B	MSTRG.275.5	22.1007	26.3783	19.0275	20.2708	19.1478	15.9248	29.2462	22.0069	26.3064	31.086	13.5851	27.1466	35.4582	33.2548	35.0376	35.118	30.5852	28.5812	33.2766	28.6624	27.2104	28.0136	30.3663	29.6157	28.1709	26.7341	34.5853	33.1695	31.6902	37.3948	26.822	21.0246	27.8392	27.2244	29.8271	24.9182
ENSAPLG00000011958	UGCG	MSTRG.273.1	3.96485	6.22617	2.82439	4.63642	3.31439	2.6979	5.79752	3.32247	3.44744	5.51468	1.28592	5.43765	7.09937	6.31097	6.91483	6.60447	7.19533	6.89819	6.85208	5.94951	6.43341	6.79287	6.96263	6.00487	7.32704	6.361	7.29387	7.0474	6.08739	7.26389	7.43212	6.3904	7.05587	7.61474	6.91473	6.78542
ENSAPLG00000007605	MYO16	ENSAPLT00000007924	1.78323	2.74467	1.67234	2.53385	1.62117	1.28926	2.75867	1.85772	2.80105	3.47625	1.34814	2.62507	5.1069	5.5885	6.72944	5.17562	3.54699	4.2693	5.35049	5.46307	5.34703	4.65957	7.03349	6.60891	2.03218	2.1502	2.21987	2.76862	2.54636	3.34788	2.90653	2.79942	3.21356	2.8471	4.57075	3.39271
ENSAPLG00000008253		MSTRG.278.1	1.95397	2.4131	1.98822	1.20403	2.07149	1.57576	2.45694	2.62582	2.58558	2.69364	0.97481	3.04175	2.10853	1.57243	1.87238	2.49255	2.04712	2.31342	2.41635	2.56315	2.47831	2.00231	2.28544	2.3451	3.29996	3.45823	4.10397	3.41583	3.50124	3.87542	2.67244	2.143	2.70708	2.05531	1.75798	2.05096
ENSAPLG00000008264	COL4A1	MSTRG.286.1	66.5296	28.2259	24.3232	58.5001	25.1461	14.8743	179.076	139.36	121.099	187.575	72.8567	170.948	156.511	137.851	163.108	158.309	199.483	179.958	267.48	303.085	317.298	260.71	285.634	268.336	239.505	233.25	218.204	258.877	212.541	312.739	206.8	238.144	267.756	202.98	215.001	260.269
ENSAPLG00000009274		ENSAPLT00000009652	0	0	0	0	0	0	0.0216064	0	0	0	0	0.0419036	0	0	0	0	0	0	0.0522624	0.0189202	0	0.0188698	0.0178245	0.035893	0.0757899	0	0.0188186	0	0	0.0409754	0	0.0194826	0	0.0170673	0	0.0192798
ENSAPLG00000009462	COL4A2	MSTRG.289.1	107.393	50.8538	46.937	100.019	40.7634	30.6796	233.409	201.086	156.048	238.42	95.7647	220.979	193.699	181.523	199.484	206.366	251.756	220.914	301.863	321.144	310.808	269.621	300.467	296.068	290.52	285.001	256.737	319.118	247.753	335.634	257.308	271.235	323.766	247.924	258.814	314.096
ENSAPLG00000011744	RAB20	MSTRG.290.2	4.40117	4.88147	5.38865	5.3193	5.02563	5.25255	4.82767	4.64431	5.09282	4.44086	3.91998	4.68763	6.11281	5.97099	7.1929	6.3187	5.87788	6.4355	5.31598	5.63146	7.07845	6.5496	7.24609	6.147	4.32538	3.85243	4.79418	3.88326	5.19218	3.97688	4.21349	4.03503	4.57583	4.36331	4.19962	4.33193
ENSAPLG00000011789	NAXD	MSTRG.283.1	3.79411	5.12094	3.49333	4.52859	4.59331	3.43803	5.0863	4.0727	4.97529	4.60466	3.42221	4.75013	5.78902	5.50351	6.17329	5.50902	5.30296	5.42601	5.78199	5.78113	4.93964	5.35196	5.59845	6.05817	4.92198	4.85586	5.59632	4.97992	4.2373	4.48413	5.26686	4.20878	4.22653	5.10457	4.76608	4.67695
ENSAPLG00000000838		ENSAPLT00000000812	1.27103	1.14208	0.891914	0.790707	1.06277	0.787882	1.27157	0.625195	0.665984	0.527807	1.09925	0.812522	1.19935	0.91371	1.26061	1.23834	1.25665	1.17774	1.32899	1.04771	1.1373	1.19764	0.974413	0.959358	0.969481	0.94967	1.10061	1.1506	1.47211	1.33915	1.28745	1.06185	0.873251	0.758104	0.820391	0.805049
ENSAPLG00000011025		ENSAPLT00000011467	0	0	0	0	0	0	0	0	0	0	0	0	0	0	0	0	0	0	0	0	0.0169747	0	0	0	0	0	0	0	0	0	0	0	0	0	0	0
ENSAPLG00000011027	GNAO1	MSTRG.291.1	2.48514	1.97101	1.35645	1.50953	1.22488	1.02663	4.13801	3.07239	2.76187	3.91305	1.70073	3.43759	3.5787	3.71859	4.35653	3.87378	4.51988	3.53322	4.74641	4.15343	4.60014	4.11689	4.85435	4.6369	4.15758	4.22872	4.17859	4.36867	4.47602	4.30152	4.07694	3.86127	4.40118	3.15034	3.90663	4.00608
ENSAPLG00000011375	AMFR	ENSAPLT00000011911	31.1307	33.1203	28.4669	37.4867	28.6407	28.2682	33.5135	29.4199	31.0858	30.5764	24.951	29.6883	39.2883	36.5909	38.7638	36.2452	38.4089	37.246	32.6725	34.4436	34.7133	34.6568	34.1931	34.4125	32.981	31.7871	35.2008	34.6797	31.73	34.1281	33.1812	31.3782	32.1356	35.7151	33.0501	33.4095
ENSAPLG00000012153	NUDT21	MSTRG.294.1	18.5342	24.7021	21.1086	23.0203	22.2641	24.5915	16.0779	15.5584	17.8053	15.0152	15.8044	15.4588	18.5899	20.4629	18.7794	19.2577	17.9782	19.622	17.4495	20.4491	20.0641	18.5073	20.0375	19.6313	16.2574	16.5207	15.6883	15.9106	15.9744	13.0263	18.317	19.789	19.0893	18.8178	18.869	18.5736
ENSAPLG00000012283	OGFOD1	MSTRG.295.1	5.31176	7.29457	5.72311	7.54765	5.07967	6.2553	3.81472	4.2156	4.36807	3.43985	3.44295	3.77094	6.78986	6.52346	5.98791	6.46159	6.38459	5.86766	5.19516	4.9018	5.00754	5.27711	5.91735	5.80944	3.33725	3.4224	2.64892	2.7866	3.46146	3.34788	4.5256	5.11618	5.08232	4.9361	5.29348	5.07948
ENSAPLG00000012564	BBS2	MSTRG.297.1	7.01911	6.11565	6.39205	5.08568	6.32256	5.08542	7.00444	5.87684	6.36602	6.73409	5.01924	7.06269	6.1515	6.56596	6.09914	5.57252	6.34405	5.76251	6.71401	6.67917	6.14484	6.69931	5.56301	6.7688	7.10331	6.361	7.59234	7.08335	7.83801	6.69576	6.74938	5.61815	6.39219	7.26096	6.21154	5.67368
ENSAPLG00000013360		ENSAPLT00000013914	1.53662	1.63944	1.72808	1.68924	2.26964	1.83839	1.65951	2.12566	2.31135	1.12842	2.26073	2.20839	1.64427	1.89117	1.8353	1.88926	1.82417	1.8297	0.880243	0.823203	0.848735	1.27249	0.974413	1.36797	1.54744	1.2722	2.01467	1.81578	2.04902	1.68409	1.38499	0.733641	0.646205	1.06135	1.25012	0.785881
ENSAPLG00000014016	NUP93	MSTRG.300.2	6.94322	10.7761	8.15729	11.1238	7.65552	9.57396	6.27166	6.30554	6.64025	5.67848	4.77035	5.54182	12.98	11.8782	13.8853	12.5104	11.0058	11.9667	9.09584	10.3836	10.9147	9.07588	10.8071	10.9616	5.57452	6.0743	5.68959	4.31473	5.92824	5.21458	10.1241	9.1319	9.01195	10.9672	11.0167	10.159
ENSAPLG00000014662	SLC12A3	ENSAPLT00000015304	0	0	0.0185815	0	0	0	0	0	0.0195878	0.0182002	0	0	0	0	0	0	0	0	0	0.0374183	0	0	0	0	0	0	0	0	0	0	0	0.057919	0.017465	0	0	0
ENSAPLG00000014893		MSTRG.303.1	5.95675	5.04725	7.87857	5.57089	7.52943	6.44631	6.59495	6.43058	6.8753	5.84228	6.84441	6.47934	3.83018	4.56855	5.07952	4.31831	3.91183	4.14312	3.57275	3.74183	3.75141	3.9859	3.59647	4.67243	7.40161	7.00606	7.23791	7.40696	6.84334	7.93346	5.05228	4.61422	4.5933	5.39096	4.37542	4.77279
ENSAPLG00000015029	CFDP1	MSTRG.304.5	39.7813	38.1123	39.7645	39.4275	35.3775	43.9304	57.8459	61.7157	61.5643	52.1255	74.8737	58.5433	35.8644	33.1698	33.8511	37.5153	40.3344	40.2324	47.2915	43.4993	46.8671	48.7478	47.0553	47.4882	60.8536	54.1133	44.6213	58.123	48.0028	45.1659	40.0671	48.2852	56.9709	40.9882	44.8676	48.1496
ENSAPLG00000015063	BCAR1	MSTRG.310.2	108.587	108.792	114.871	98.3351	102.602	131.911	77.1135	97.0839	99.545	82.8839	142.862	100.857	91.7308	104.545	79.3815	98.6702	88.1884	91.8216	78.8939	76.5391	72.2443	83.3671	72.1243	85.3118	108.041	108.262	100.044	95.9309	88.0881	78.6853	78.3006	84.1178	83.9369	77.0403	88.5632	83.6676
ENSAPLG00000015444		ENSAPLT00000016111	0.227647	0.292063	0.24156	0.0539118	0.270195	0.119376	0	0.160765	0.0979388	0.163802	0.165925	0.0625017	0.058033	0.0849963	0.0185384	0.0476284	0.0202685	0.0841242	0.0690386	0	0.0169747	0.0935658	0.1063	0	0.0186439	0.127081	0.0701096	0.0359561	0.119361	0.142031	0.0390138	0.057919	0.017465	0.0336935	0.0390663	0
ENSAPLG00000015679		MSTRG.311.1	23.6942	19.9127	25.4567	18.959	23.6691	22.9441	22.0047	25.4008	23.4661	21.6583	28.228	22.4798	22.3234	25.8601	20.0586	21.1153	19.2754	20.8418	20.8324	22.9748	19.5039	22.2125	20.9587	21.7099	24.9641	23.1863	23.374	24.4322	23.4941	19.6409	20.9309	27.2219	20.9231	19.7444	23.0686	22.273
ENSAPLG00000015680	WDR59	MSTRG.316.1	12.3498	13.0602	13.7318	12.1481	13.6178	15.0414	14.3322	13.6828	13.7114	12.1396	14.8088	14.0837	11.4325	10.837	12.7359	11.3832	12.0598	12.7448	11.1152	10.9074	11.0336	11.7706	10.7894	11.1037	15.5117	14.2092	13.5244	14.0588	14.8803	13.1886	12.777	11.217	11.5968	12.3824	12.6184	13.3216
ENSAPLG00000016118		MSTRG.314.1	0.720881	1.07027	1.18922	1.04229	1.04475	1.07438	0.991397	0.964587	0.9598	0.655209	1.26518	0.916691	1.04459	0.467479	0.852767	1.0002	0.83101	0.651963	0.828464	1.10384	1.35798	0.748526	0.726381	0.941592	1.64066	1.14677	1.45504	1.16857	1.17371	1.21741	0.429151	0.984624	0.698601	0.640177	0.742259	1.16924
ENSAPLG00000016126	MLKL	MSTRG.317.2	2.33338	3.18677	3.86496	2.98312	4.35915	3.53353	2.95264	2.39361	3.05569	2.18403	3.29776	2.62507	1.89574	2.14616	2.50269	2.17503	2.79706	3.36497	1.91582	1.88962	2.91965	2.78826	2.69292	2.46946	1.78981	1.36179	1.90275	1.42027	1.86998	0.628996	1.1314	1.42867	1.48453	1.02765	0.703193	1.82094
ENSAPLG00000016162	RFWD3	MSTRG.318.1	2.42823	5.52619	3.15886	4.16918	3.38644	4.56016	2.80177	2.60796	2.52682	3.07584	1.65925	2.50007	3.09509	3.4211	3.29984	3.87378	3.14162	4.10106	2.9514	3.08701	3.07242	3.08767	2.55119	2.62935	2.18133	2.40105	2.537	2.67873	2.427	2.23192	3.78434	3.59098	3.5454	3.18404	3.43783	3.64189
ENSAPLG00000016202	GLG1	MSTRG.320.1	92.0072	97.3346	71.0372	95.0106	65.2971	61.6697	97.0061	80.0965	77.6654	112.587	53.0753	93.8984	131.599	133.189	139.594	133.629	130.448	122.359	137.646	127.69	124.56	124.461	126.603	125.765	96.8735	98.031	111.255	106.035	104.341	104.251	126.697	112.324	126.936	124.582	127.688	131.472
ENSAPLG00000002850	PDPR	MSTRG.321.2	31.5101	33.8387	28.5784	33.1198	28.3885	26.2866	34.3756	28.3124	27.6187	34.2165	21.7362	32.8551	42.248	43.9006	42.9535	43.0561	38.9967	38.3186	39.8698	38.6157	34.3568	39.0918	35.5041	36.6866	35.4047	35.0124	38.5213	36.5853	34.4753	36.7861	40.2427	36.9137	36.9385	39.6067	40.4336	41.46
ENSAPLG00000003726		ENSAPLT00000003808	7.58822	9.08137	7.32113	6.8468	6.32256	5.94493	5.86217	6.0376	5.48457	7.3529	6.3259	6.77102	6.40297	6.7997	6.11767	6.92199	6.28325	6.96128	6.9729	6.26757	5.75442	6.81159	5.03152	7.19518	8.16601	6.68353	7.10733	6.6339	6.76376	6.16822	6.76889	8.80369	5.9905	6.65447	6.1334	6.84292
ENSAPLG00000004029	FUK	MSTRG.326.1	30.8841	31.444	29.6561	26.9918	29.073	35.5263	22.3495	27.8658	28.2328	21.2033	37.6235	28.5633	19.0542	21.9078	18.0379	19.7817	17.9985	19.1172	18.4506	17.4369	16.6692	18.7132	18.1241	18.9384	23.6591	22.595	17.9828	19.1466	20.2515	19.438	18.9607	22.8587	19.9323	18.2787	19.4159	21.0271
ENSAPLG00000004302	COG4	MSTRG.327.3	24.9083	22.6942	24.6577	22.4273	21.5976	21.7026	27.522	27.9909	31.1768	28.8656	25.2414	27.3341	28.649	30.0249	28.957	27.7991	26.4504	26.2468	29.5485	29.6353	27.5499	30.7083	28.3997	29.9888	27.5183	26.3578	25.7058	28.3873	29.681	24.1656	28.6361	29.6545	31.2227	30.4589	30.1396	33.1795
ENSAPLG00000004996		ENSAPLT00000005183	82.5978	88.8059	74.9765	94.112	67.8369	75.9232	65.6046	65.2525	62.8767	68.5239	46.065	65.0434	106.046	116.084	101.127	106.799	101.768	101.328	93.0986	92.0865	83.3118	88.2886	83.6047	91.5831	66.6705	60.4205	65.4583	63.7861	60.2572	63.772	90.4144	99.6594	90.7482	92.8762	92.587	91.8331
ENSAPLG00000009913	HK1	MSTRG.331.8	98.0964	109.142	89.1171	95.2083	79.3291	75.5889	138.99	114.714	112.473	126.036	71.8249	115.607	116.568	114.872	122.613	114.006	108.983	106.375	128.947	136.577	123.746	124.162	130.5	130.807	127.654	116.182	136.009	128.363	133.345	139.17	135.085	128.619	138.672	136.476	140.677	131.415
ENSAPLG00000011408	HKDC1	ENSAPLT00000011966	0.133096	0.0737997	0.0372179	0	0.0361611	0.0238929	0.0431514	0	0.0196038	0.0731235	0	0.0834416	0.155664	0.0213234	0.0929896	0.0953816	0.183135	0	0.0172923	0.0187514	0.0169912	0.0375062	0.124254	0.0177886	0.18708	0.0719864	0.0748836	0.0179958	0.219442	0.0814393	0	0.0773343	0.0700881	0.0337426	0.15652	0.0383489
ENSAPLG00000012258	SUPV3L1	MSTRG.332.1	5.2169	7.03668	6.96808	6.90071	7.83565	5.3003	5.86217	5.41241	5.81756	5.16887	4.47998	6.10433	6.51904	6.07723	7.82321	5.90592	6.40486	5.78354	5.78199	6.49208	6.68803	6.64317	6.50199	5.43636	5.57452	5.93096	6.45442	6.93953	6.44547	6.57402	7.02248	4.94242	5.81585	6.7724	5.46928	5.04114
ENSAPLG00000012577	VPS26A	MSTRG.333.1	13.2035	17.1005	16.1288	16.7666	15.9595	13.967	16.0132	16.2194	14.4558	16.453	9.78958	14.1254	18.5125	16.723	19.3541	17.1303	17.6742	18.0446	15.0159	15.8279	16.754	16.5424	16.8131	16.0071	15.1388	14.6034	17.4419	16.8994	15.7954	16.1104	16.5613	13.9199	15.5264	15.8697	14.1225	14.7209
ENSAPLG00000012962		MSTRG.334.1	55.8873	55.0409	68.5659	47.4424	74.79	81.9636	58.2554	41.7988	69.8108	44.6452	76.3048	52.5014	34.0073	26.0726	28.9014	37.0708	37.9224	40.9895	28.6338	27.6334	28.9928	34.7316	33.4667	34.6612	23.9574	23.258	21.8816	21.286	32.0483	17.8757	25.7491	31.0639	28.695	24.849	27.0534	25.3782
ENSAPLG00000012965		ENSAPLT00000013490	0	0.0368413	0	0	0	0.0238752	0.0215521	0	0	0	0	0	0	0	0	0	0	0	0	0	0	0	0	0	0	0	0	0.0179781	0	0	0	0	0	0	0	0
ENSAPLG00000012980	KIF1BP	MSTRG.336.1	9.82024	12.686	10.0921	11.3881	9.44164	8.93019	12.1952	10.8927	11.2441	12.095	8.12301	10.4706	13.4987	15.5968	14.0003	14.8784	12.6941	12.2611	13.2313	14.3779	13.425	12.8582	12.9243	13.1873	13.1125	12.5893	12.5774	13.4757	13.1395	16.3602	13.4605	13.5401	12.0388	13.4906	11.8806	12.166
ENSAPLG00000013022		MSTRG.336.2	17.8513	31.573	17.7268	33.0479	20.2466	26.9074	15.8624	13.9687	16.4929	14.2144	12.4029	15.0004	41.687	42.6681	44.1956	40.3254	41.1654	39.0336	24.9057	29.336	26.9049	27.4148	28.8604	28.4432	16.5185	15.0693	18.0388	17.9421	16.6906	16.8611	23.1352	24.9245	21.6042	24.0909	24.0453	23.9598
ENSAPLG00000013000		MSTRG.337.1	23.1061	30.3204	27.2405	30.0109	26.0828	28.7696	21.2719	17.5055	20.0579	20.0567	18.874	19.0839	32.0342	33.4035	33.8141	33.2287	29.5515	29.7169	25.7169	27.0909	25.7676	26.4604	27.4962	27.3595	22.8387	20.8748	26.9556	24.3782	21.3854	24.2468	26.2173	23.1483	25.7434	29.0101	26.233	24.554
ENSAPLG00000013865	STOX1	ENSAPLT00000014439	0.0569117	0.0184206	0.0185815	0.0179706	0.054039	0.0238752	0.0862084	0.0178627	0.078351	0.0546007	0.0829626	0.187505	0.13541	0.0212491	0.203922	0.0476284	0.0202685	0.0630932	0.051779	0	0.0509241	0.0561395	0.0177166	0	0.0559316	0.0537549	0.111926	0.0359561	0.119361	0.121741	0.0390138	0	0.10479	0.0336935	0.0390663	0
ENSAPLG00000013870	CCAR1	MSTRG.340.1	22.9424	28.6778	18.942	23.2762	19.8292	15.6242	29.2423	21.3861	23.6115	28.5402	11.9795	28.1443	40.3486	37.4583	42.5714	38.5588	38.3645	34.0518	29.9219	29.9247	33.5741	31.434	31.9349	31.1877	31.7813	29.0484	36.9107	34.262	33.4508	37.3889	30.4926	27.8737	30.0131	31.0088	31.0313	28.5952
ENSAPLG00000015153	TET1	MSTRG.344.1	13.7624	17.4785	11.2976	9.60608	10.0115	8.10045	17.5183	13.9998	15.2784	21.9433	7.44952	18.5896	18.4524	15.1368	16.4618	16.6193	15.333	16.1126	20.5749	15.7027	17.8806	15.5481	16.689	17.2602	16.8482	19.4887	21.6951	18.9904	23.3841	22.5621	16.6892	12.9061	20.9173	17.1081	16.6822	16.1982
ENSAPLG00000015185	SLC25A16	MSTRG.346.1	6.3172	7.77351	7.07957	6.68506	7.52943	4.60791	10.4528	7.03791	7.69799	8.99092	4.72887	8.37523	7.87314	7.26718	7.9159	6.96962	7.43855	6.66684	6.93838	7.24044	8.57222	7.67239	7.22838	8.29667	10.2728	9.42503	11.8455	10.7509	9.58863	11.9103	8.44648	7.31711	7.4401	8.00221	7.71559	7.13044
ENSAPLG00000015576	DNA2	MSTRG.348.4	1.5663	2.05313	1.16337	1.32723	0.941121	0.813829	1.4687	1.27427	1.28268	1.94228	0.305885	2.35963	2.04313	1.78332	2.20807	1.45628	1.53407	2.08981	1.80919	2.46834	2.71398	1.76043	1.82167	1.69589	2.10452	2.63679	3.03772	3.06891	2.65082	2.96093	2.23711	1.70937	1.73355	2.40461	2.63766	1.83615
ENSAPLG00000015834	RUFY2	MSTRG.348.7	2.14557	1.85142	1.82579	2.21932	2.07661	1.34851	3.23945	2.49021	2.33762	2.69689	1.39855	2.81053	2.49225	2.67466	2.93391	3.4218	2.5285	2.48543	2.89931	2.98417	2.56719	2.55358	2.43527	2.92437	2.88862	2.72471	2.72669	2.93556	2.85644	3.10426	3.17106	1.96183	2.83978	2.37317	2.26426	3.28466
ENSAPLG00000001116	HNRNPH3	ENSAPLT00000001187	44.9602	67.2169	54.2209	63.0229	54.039	62.2665	40.8844	40.2983	45.8158	44.2994	33.2265	42.897	55.5763	52.1665	52.7232	50.6131	49.8606	55.8814	58.7001	59.8319	60.4639	65.1966	63.3014	64.5003	42.9368	39.0261	43.4647	44.1721	44.7602	38.7542	72.3315	73.1058	64.0617	78.0174	73.4836	65.0557
ENSAPLG00000002362	PBLD	MSTRG.347.1	1.08132	0.644722	0.761843	1.5275	0.90065	1.02663	0.452594	0.375117	0.763922	0.400405	0.394072	0.520847	0.947872	0.658721	1.01961	0.809683	1.17558	0.967428	1.01832	0.65482	0.797811	1.01051	0.726381	0.60404	0.410165	0.465876	0.46636	0.665188	0.437655	0.466674	0.721755	0.830173	0.838321	1.07819	0.820391	0.862553
ENSAPLG00000000737	ATOH7	ENSAPLT00000000710	0	0.0184206	0	0	0	0.0477504	0	0.0178627	0.0391755	0	0	0	0	0	0	0.0317523	0	0	0	0	0	0.0187132	0	0.0532977	0	0.0179183	0	0	0	0	0	0	0.017465	0.0505403	0	0.134175
ENSAPLG00000002627	MYPN	MSTRG.356.2	3.75617	4.11285	2.62	2.06662	3.10787	1.71901	9.57593	6.44844	7.97466	8.89992	3.17807	7.27103	5.72896	5.65376	6.28895	5.70377	4.98606	4.24827	7.78411	8.02922	9.44104	7.21495	8.98813	8.4089	8.46431	8.51119	11.4911	8.23814	10.086	14.0205	5.14982	5.47594	7.00347	4.06305	6.70236	6.19376
ENSAPLG00000002766	HERC4	MSTRG.357.3	22.3663	29.7493	19.938	21.2772	21.5976	19.3628	27.6945	20.8458	25.229	29.8848	14.4147	25.8132	27.6044	28.1338	30.3845	25.9575	27.0382	28.0344	27.1149	25.8373	28.2798	26.3294	28.8426	29.0828	30.2963	28.9201	35.4434	32.4684	32.0284	36.7658	29.8455	26.971	27.7694	29.2965	28.9676	27.3908
ENSAPLG00000004304	SIRT1	MSTRG.353.2	7.09499	7.25773	6.07616	8.33836	6.77289	5.6823	9.00878	6.9486	8.16809	8.64512	4.77035	8.87524	13.1348	11.5595	11.9573	12.431	12.1611	11.1885	10.9254	10.3836	11.1354	10.8536	10.8603	10.0555	9.41515	10.2134	12.4425	11.7756	11.7769	12.6205	9.40232	8.66855	9.1866	9.55211	9.2001	9.04722
ENSAPLG00000004592	DNAJC12	MSTRG.354.2	0.739852	1.41839	1.2078	1.25794	1.51309	1.16989	1.42244	1.10749	1.44949	1.11022	0.95407	1.06253	1.47017	1.74242	1.26061	0.968444	1.60121	1.59836	1.69145	1.98317	1.81629	1.75904	1.36418	2.04308	1.67795	1.36179	2.76085	2.24726	1.73073	2.35366	1.30696	1.39006	1.71157	1.31405	1.71892	1.34175
ENSAPLG00000004871	CTNNA3	MSTRG.365.1	11.8566	19.8206	13.7318	14.9156	13.5818	12.439	17.6296	13.0934	17.4331	16.0162	8.64885	14.8754	12.3804	13.2594	14.979	12.2246	12.526	12.4504	15.7581	14.3499	16.9917	16.5424	17.752	16.6289	12.7897	13.1341	15.6324	12.8903	15.2384	19.58	15.2544	11.4101	14.461	15.5327	14.2787	14.7401
ENSAPLG00000005196	LRRTM3	MSTRG.366.1	0.360441	1.38155	0.24156	0.736795	0.432312	0.907258	0.474146	0.160765	0.35258	0.582408	0.269628	0.229173	0.773773	0.722468	1.27915	0.90494	1.21611	1.13568	0.759425	0.841912	0.950583	1.02922	0.88583	0.959358	0.298302	0.268775	0.16789	0.323605	0.338188	0.182612	0.858303	0.79156	0.681136	0.808645	0.664126	0.651707
ENSAPLG00000015574	RALYL	ENSAPLT00000016241	0.0189706	0.0552619	0.0371631	0.0179706	0.018013	0	0.0646563	0	0.0979388	0.0364005	0.0207406	0.0416678	0	0.0212491	0	0.0476284	0.0405371	0.0420621	0.0345193	0.112255	0.0848735	0.0748526	0.0354332	0	0.0559316	0.0358366	0.0373088	0.0359561	0.0198934	0.101451	0.0390138	0.057919	0.17465	0.168468	0.0390663	0.0191678
ENSAPLG00000015668	SLC7A13	ENSAPLT00000016334	0	0	0	0	0	0	0	0	0	0	0	0	0	0	0	0	0	0	0	0	0	0	0	0	0	0	0	0	0	0	0	0	0	0	0	0
ENSAPLG00000015947	LRRCC1	MSTRG.369.1	2.14367	2.65257	1.80241	1.61735	2.59387	1.83839	3.23282	2.2507	2.233	3.03944	1.94962	2.77091	2.53411	2.46489	3.0403	2.66719	2.61464	2.12414	2.24376	2.43219	2.93662	2.24558	2.30316	2.06084	3.39318	2.86693	4.14128	3.73943	3.38188	3.91601	2.41885	2.49052	1.90369	2.6281	2.8323	3.04769
ENSAPLG00000016108	E2F5	MSTRG.371.4	10.3769	12.4523	13.7689	12.5075	14.5005	15.3518	7.39237	9.30648	9.63717	7.0253	10.4325	8.33356	12.4384	10.667	12.4207	10.4624	10.5599	10.8941	8.73339	11.2442	10.4566	11.3776	11.0197	10.0377	8.40838	9.4967	9.17796	9.4205	8.97194	7.68998	10.5337	11.7576	8.80237	10.007	11.4464	9.92894
ENSAPLG00000016183	CA13	ENSAPLT00000016897	0	0.0184206	0	0	0	0	0	0.0357254	0	0.0364005	0	0	0.0386887	0	0.0185384	0.0158761	0	0.0420621	0	0	0.0339494	0.0187132	0	0	0	0	0	0	0.0397869	0	0.0780275	0	0.0698601	0.0168468	0	0.0191678
ENSAPLG00000000934	CA1	ENSAPLT00000000977	0	0	0	0	0	0	0	0	0	0	0	0	0	0	0	0	0	0	0	0	0	0	0	0	0	0	0	0	0	0	0	0	0	0	0	0
ENSAPLG00000002416		ENSAPLT00000002436	0	0	0.0185815	0	0	0	0	0.0178627	0	0	0.0207406	0	0	0	0	0	0	0	0	0	0	0	0	0	0.0186439	0	0	0	0	0.0202902	0	0	0	0	0	0
ENSAPLG00000011280		ENSAPLT00000011731	0.151764	0.331571	0.0929077	0.233618	0.144104	0.0238752	0.30173	0.178627	0.235053	0.254803	0	0.125003	0.270821	0.44623	0.519075	0.412779	0.871547	0.462683	0.552309	0.561275	0.678988	0.449116	0.549215	0.515211	0.223726	0.483794	0.205198	0.143824	0.338188	0.263772	0.507179	0.482659	0.296905	0.320089	0.468795	0.517532
ENSAPLG00000011283		ENSAPLT00000011743	2.78867	5.30514	2.24837	2.39009	2.14355	1.67126	3.57765	2.60796	2.7227	4.71386	0.725923	3.64593	6.03543	5.88599	6.7109	6.35045	5.61439	5.08952	5.22968	6.17402	6.17879	5.67008	6.11223	5.52519	3.84064	4.12121	4.53302	4.47653	4.87389	4.48413	7.80275	5.63745	5.62373	7.51366	6.38733	5.82702
ENSAPLG00000011858	JPT2	MSTRG.378.4	28.122	32.7891	26.4319	37.8898	27.1715	24.177	29.7464	25.8066	26.6803	30.8607	17.0956	29.8587	39.3413	37.9782	44.2738	36.3754	39.3617	39.9943	34.441	37.9873	46.1574	41.1107	43.6055	40.1767	29.1607	26.4979	29.8297	31.3228	27.9461	32.1259	38.5495	37.4491	36.8582	39.8915	36.2504	37.4436
ENSAPLG00000011339	CRAMP1	MSTRG.378.5	6.91668	8.50993	7.9625	5.11388	6.60279	5.28511	11.0732	6.16761	8.12719	9.99876	5.5532	9.87145	7.33653	6.68723	8.13152	7.88247	7.51949	6.45815	7.58631	6.07284	6.56602	7.88035	8.12693	7.38256	8.51853	9.51781	9.93446	9.1637	10.2493	10.9446	8.40351	6.76251	8.65159	8.72826	8.37999	7.9075
ENSAPLG00000011977	TMEM186	MSTRG.381.1	2.18545	2.66226	2.87362	2.16134	2.98517	3.25634	1.84501	2.7097	2.67906	2.27711	2.84392	2.12077	1.60408	1.79211	2.4358	1.85106	1.9976	2.27333	2.33021	1.81127	2.11787	2.13899	2.38095	1.9537	2.35636	2.2967	2.242	2.83	2.37557	2.33443	2.10655	2.12746	1.94677	1.60724	1.87847	1.80812
ENSAPLG00000011998	CARHSP1	MSTRG.382.1	80.1212	83.978	92.0278	87.4054	93.8185	73.746	88.9059	85.4867	85.2559	89.1634	74.8028	88.7212	75.5437	74.3365	78.8227	70.2339	83.1821	84.0918	85.0872	96.7954	104.053	96.7623	103.485	98.8993	100.201	101.764	116.063	105.01	96.2669	113.144	95.6491	93.6427	88.7836	98.9439	96.4593	90.6735
ENSAPLG00000012003	PMM2	MSTRG.383.1	7.54182	11.7356	7.60641	11.2711	8.24314	8.38464	12.9063	10.8112	10.3911	9.28176	6.95689	11.5733	18.2763	17.7995	20.0055	16.2433	17.7551	17.362	13.0685	13.046	14.1423	13.1587	14.596	13.1679	18.0753	15.9947	19.2372	16.8272	17.6031	18.9453	11.6777	9.93574	10.0684	10.8632	10.4261	11.0503
ENSAPLG00000012308	ABAT	MSTRG.384.1	1.39999	2.75341	1.25148	1.95393	1.70216	0.969572	2.01282	1.41962	1.43479	2.21936	0.993261	1.94194	2.57667	1.67149	3.6448	3.00826	2.38336	3.15268	2.84795	3.08082	3.84025	2.46982	3.219	3.10445	2.06304	1.98664	2.2911	1.73711	1.76226	1.86564	2.10694	1.70372	2.22747	2.30122	2.32116	2.02746
ENSAPLG00000013043	METTL22	MSTRG.387.1	3.31985	4.25517	4.29233	3.12688	4.32312	3.0799	4.52594	4.12629	4.52477	4.58646	3.19406	3.83344	5.39707	5.18477	6.22891	5.46139	5.33063	4.58477	4.62559	5.08889	5.21123	5.16483	6.00593	4.44147	5.03384	5.10672	5.9321	4.92599	4.59538	5.96531	5.03278	4.5756	4.69809	5.96375	5.25441	5.21365
ENSAPLG00000013247	TMEM114	ENSAPLT00000013786	0.0379411	0.0368413	0.0743261	0.0179706	0.126091	0.191002	0.0646563	0.125039	0.078351	0.0182002	0.0622219	0.0833356	0.0773773	0.0849963	0.166846	0.0635045	0.101343	0.126186	0.103558	0.149673	0.135798	0.187132	0.1063	0.124361	0.0186439	0.0537549	0.16789	0.0719122	0.0397869	0.0405804	0.117041	0.135144	0.17465	0.185314	0.136732	0.134175
ENSAPLG00000013263	RBFOX1	ENSAPLT00000013817	0.0570959	0.0369656	0.0185815	0.0179706	0.018013	0	0.0432469	0.143194	0.0195878	0.109201	0.0414813	0.0416678	0.139199	0.148743	0.1117	0.0796964	0.164155	0.274949	0.12197	0.112255	0.137355	0.0945052	0.0708664	0.125734	0.0563123	0.0362095	0.112572	0.0362623	0	0	0.136548	0.0970111	0.0901956	0.0338419	0.0392331	0.153343
ENSAPLG00000000863		ENSAPLT00000000841	0	0	0	0	0	0	0	0	0	0	0	0	0	0	0	0	0	0.0630932	0	0	0	0	0	0	0	0	0	0	0.0198934	0	0	0	0	0	0	0
ENSAPLG00000013376		ENSAPLT00000013926	0	0.0184206	0.0185815	0.0179706	0.018013	0.0238752	0.0215521	0	0	0.0182002	0	0	0	0	0.0370768	0	0	0	0	0	0.0169747	0	0	0.0355318	0	0.0358366	0	0.0539342	0	0.0405804	0	0	0	0	0.0195331	0.0766714
ENSAPLG00000013380	ROGDI	MSTRG.401.1	4.8944	5.63671	5.51872	6.75695	5.45794	4.65567	6.74581	6.30554	5.93509	6.38829	4.45924	5.75016	5.43576	5.5885	5.41322	4.61995	5.67519	5.67838	5.50583	5.38824	5.5677	4.80928	5.29727	5.04551	5.64909	6.66561	6.80886	6.18445	6.16696	5.9856	5.01327	4.92312	4.82034	5.02034	4.74655	5.02197
ENSAPLG00000013726	GLYR1	MSTRG.403.1	33.2554	43.1595	30.2507	36.8397	31.5588	27.1461	43.5568	32.1172	36.727	40.805	17.3807	36.5843	54.6284	49.6591	56.4309	51.5816	47.1244	48.6238	48.1199	47.4838	57.9516	50.4132	54.3368	50.313	39.8606	38.1301	47.0091	42.1585	43.0096	43.1978	46.0948	42.3774	45.671	47.828	48.3836	45.9261
ENSAPLG00000013687		ENSAPLT00000014249	0	0	0	0	0	0	0	0	0	0	0	0	0	0	0	0	0	0	0	0	0	0	0	0	0	0	0	0	0	0	0	0	0	0	0	0
ENSAPLG00000014188		MSTRG.402.1	9.14381	11.0708	11.4462	12.7052	13.1315	11.293	10.0648	9.9674	9.7547	8.46312	9.5407	8.77107	10.1171	9.75332	12.7915	10.4624	10.0532	10.852	9.16488	10.1778	10.4564	11.415	10.9134	10.6595	8.85584	8.72621	11.1926	9.79804	9.40959	10.1857	9.46084	8.10867	9.16913	8.8614	10.3721	8.54886
ENSAPLG00000014189		MSTRG.431.6	36.8911	36.4611	30.4629	26.057	29.4927	19.8112	57.228	46.5272	44.1475	63.8603	23.5357	55.2255	33.2535	32.8353	36.6165	34.1265	31.1736	31.2406	38.2386	34.6217	31.8376	34.0252	34.1319	32.7292	60.4328	64.8322	69.2267	68.0331	69.214	69.4543	39.2467	34.223	45.2188	39.9937	43.539	41.4374
ENSAPLG00000015128	USP7	MSTRG.412.1	18.2307	21.5337	17.2363	22.4812	16.2117	15.7576	21.4012	17.7198	18.8826	22.9687	13.1703	20.5006	29.268	26.6888	28.7901	27.9102	26.8153	26.0364	27.6845	26.3238	28.2289	24.1774	27.1596	24.8118	21.6269	21.8962	25.2581	20.9085	22.579	22.7859	23.127	19.6346	23.2809	23.1643	23.6937	21.8705
ENSAPLG00000015595	C16orf72	MSTRG.413.2	28.7783	31.4072	25.1037	29.7413	24.4076	19.888	34.7851	26.9549	26.6981	35.5633	16.6755	32.605	43.3313	38.7158	44.0843	41.5478	40.8816	38.9916	38.0921	40.9356	38.5495	37.9503	39.7561	37.9124	33.3725	35.2095	40.2375	39.2461	36.9421	44.6587	39.8136	32.898	35.6286	39.4551	37.3278	37.7415
ENSAPLG00000015623		ENSAPLT00000016276	0	0.0184206	0	0.0179706	0	0.0477504	0	0	0	0	0	0.0625017	0	0.0637472	0	0	0	0	0	0.0187092	0	0	0	0	0	0.0537549	0.0186544	0	0	0	0	0	0.03493	0	0.0195331	0
ENSAPLG00000000869		ENSAPLT00000000847	0	0	0	0	0	0	0	0	0	0	0	0	0	0	0	0	0	0	0	0	0	0	0	0	0	0	0	0	0	0	0	0	0	0	0	0
ENSAPLG00000006172	DPY19L4	MSTRG.432.1	9.11719	10.3649	7.09016	7.45334	6.81133	6.527	12.1932	9.68294	9.12031	14.2017	5.70905	12.3027	10.9202	10.2239	12.1777	10.3786	12.0031	10.0435	13.2093	11.3678	11.3027	10.7279	11.1624	11.0042	10.8571	13.5388	13.679	12.9047	13.4963	13.5146	11.0904	9.55537	13.088	10.8126	11.7441	10.8843
ENSAPLG00000006639		ENSAPLT00000006900	0.0948528	0.0552619	0.0371631	0	0.072052	0	0.129313	0	0.0587633	0.0364005	0	0.0625017	0.058033	0.0212491	0.0741536	0.174637	0.162148	0.0420621	0.0345193	0	0.101848	0.0561395	0.159449	0	0.0372877	0.0179183	0.0559632	0.0539342	0.119361	0.0405804	0.0390138	0.0193063	0.052395	0.151621	0.0390663	0.153343
ENSAPLG00000007030	INTS8	MSTRG.434.2	7.80325	9.95059	9.80498	8.61151	9.41855	7.28089	9.98014	8.58009	7.98211	9.74878	5.52867	8.90172	10.2589	10.652	11.9195	10.0133	10.6657	10.9563	8.89872	10.6177	11.4753	10.3941	9.93907	10.1108	11.4487	10.1922	12.3292	12.0267	11.1605	13.344	9.99398	8.68382	8.693	9.64395	9.84071	9.05636
ENSAPLG00000007612		MSTRG.435.1	0.949509	1.49067	1.09908	1.37982	0.801562	1.59622	0.774376	0.9538	0.949013	0.684196	0.569078	0.875876	1.19243	1.63263	1.71001	0.998548	1.17341	1.32846	0.825649	1.255	1.12023	0.679736	0.679552	1.29708	1.13596	1.34153	1.13977	1.04943	1.18368	0.92454	1.40662	0.811266	0.94886	1.51545	0.828005	1.39408
ENSAPLG00000008302	TP53INP1	MSTRG.436.1	25.762	25.5678	22.3164	26.4168	22.174	16.5216	32.5868	25.1329	24.6218	32.9424	14.477	28.9174	27.7398	28.495	32.6647	29.5137	29.3083	28.6022	28.0124	28.9992	29.6209	27.3586	29.7816	27.5016	25.654	26.7879	25.0902	26.9311	27.3932	26.3772	27.4657	26.2952	25.7085	26.6347	25.7837	27.8509
ENSAPLG00000008314	NDUFAF6	MSTRG.441.6	1.89706	2.70783	2.1183	2.01271	2.71996	2.17264	2.93109	2.21498	2.233	2.40243	2.05332	2.00005	2.24394	1.97616	2.74368	2.17503	1.74309	2.20826	1.72597	1.77737	1.93512	2.414	2.00198	1.95425	1.69659	2.1502	1.99602	2.01354	2.80497	2.59714	1.6971	1.60243	1.62425	2.25747	2.18771	1.84011
ENSAPLG00000011620	PLEKHF2	ENSAPLT00000012091	1.97294	2.52363	2.13688	2.40806	2.12553	1.12213	3.03885	2.16139	2.37012	3.14864	1.05777	3.31259	2.94034	4.10107	3.72622	3.58801	3.04028	3.28084	3.27934	3.61087	3.31007	3.01282	3.41931	2.93137	4.51181	3.40448	4.08531	3.88326	3.9389	3.14498	2.98455	2.76081	2.86426	3.67259	2.26584	2.97102
ENSAPLG00000014765		ENSAPLT00000015395	0.0189706	0.202627	0.0371631	0	0.054039	0.0238752	0.0646563	0.0535882	0.156702	0.109201	0	0.104169	0.0386887	0	0.0556152	0.0317523	0.0405371	0.0210311	0.051779	0.0561275	0.0169747	0.0748526	0.0531498	0.0532977	0.0559316	0.0358366	0.111926	0.0359561	0.0795737	0.0811607	0.0390138	0.0386127	0.052395	0.101081	0.0390663	0.0383357
ENSAPLG00000014814	HMGCLL1	MSTRG.445.1	1.02441	1.41839	0.854751	1.49156	1.35097	1.19376	0.30173	0.750234	0.626808	0.819011	0.373332	0.645851	0.928528	0.616223	0.444922	0.714426	0.567519	0.58887	0.914762	0.579984	1.12033	0.973084	0.903547	1.08372	0.428809	0.591304	0.46636	0.64721	0.63659	0.263772	0.936331	0.752948	0.45409	0.657024	0.488328	0.805049
ENSAPLG00000015109		ENSAPLT00000015741	0.0379411	0	0	0	0	0	0.0215521	0	0	0.0364005	0	0	0	0	0	0	0	0	0	0	0	0.0374263	0	0	0	0	0	0	0	0	0	0	0	0	0	0
ENSAPLG00000015121	GFRAL	ENSAPLT00000015753	0	0	0	0	0.018013	0	0	0	0	0	0	0	0	0	0	0	0	0	0	0	0	0	0	0	0	0	0.0186544	0	0	0	0	0	0	0	0	0
ENSAPLG00000015204	HCRTR2	ENSAPLT00000015863	0	0.0184206	0	0.0359412	0.018013	0	0	0	0.078351	0.0546007	0	0	0.0773773	0	0.0556152	0.0635045	0.0202685	0	0.0862983	0.0561275	0.101848	0.112279	0.088583	0.0355318	0.0559316	0.0358366	0	0	0.0198934	0	0	0	0.017465	0.0842338	0	0.0383357
ENSAPLG00000015482	FAM83B	ENSAPLT00000016126	0.0379411	0.0736825	0	0.0179706	0.108078	0.0477504	0.0646563	0.0357254	0.0391755	0.218403	0	0.166671	0.058033	0.148743	0.092692	0.222266	0.182417	0.189279	0.293414	0.130964	0.237646	0.205845	0.389765	0.159893	0.316946	0.268775	0.149235	0.341583	0.159147	0.162321	0.234083	0.115838	0.27944	0.252701	0.136732	0.26835
ENSAPLG00000015513	TINAG	ENSAPLT00000016197	0.0189706	0.0184206	0	0.089853	0.054039	0	0.0862084	0.0535882	0.0587633	0.254803	0	0.125003	0.0773773	0.0637472	0.0741536	0.238142	0.28376	0.210311	0.138077	0.205801	0.271595	0.318124	0.230316	0.142127	0.0932193	0.10751	0.149235	0.0539342	0.0596803	0.162321	0.0780275	0.0193063	0.331835	0.168468	0.156265	0.0383357
ENSAPLG00000002307		MSTRG.455.2	4.72367	4.08938	4.88694	1.94083	4.86351	3.72453	10.6683	8.89564	13.9661	9.55513	8.71107	8.52106	5.18428	6.24723	6.58114	4.71521	3.46592	3.93281	5.67843	6.51079	6.17879	6.34376	6.99806	6.37795	7.42026	7.38234	7.98408	7.35302	9.72789	9.67842	5.1108	5.11618	4.8902	5.34042	6.4264	5.55867
ENSAPLG00000002577	LRRC1	MSTRG.456.1	2.65588	3.27887	2.99163	3.4863	2.68394	2.72177	2.65091	2.53651	2.66393	3.33065	1.47259	2.60424	3.09509	2.35865	4.2453	3.71501	3.38485	3.53322	2.50265	3.25539	2.51226	3.33094	3.49017	3.00243	2.83387	2.7415	2.9847	3.39785	2.18828	3.00295	2.51639	1.93063	2.86426	2.89764	2.87137	2.95185
ENSAPLG00000002982		ENSAPLT00000003022	0.398382	0.423675	0.204397	0.431294	0.450325	0.310378	0.581907	0.750234	0.587633	0.546007	0.373332	0.770854	0.638363	0.424981	0.500537	0.349275	0.344565	0.189279	0.431491	0.505147	0.339494	0.617534	0.496065	0.355318	0.57796	0.340448	0.354434	0.719122	0.537123	0.446384	0.370631	0.231676	0.27944	0.151621	0.273464	0.517532
ENSAPLG00000003101	KLHL31	MSTRG.458.1	15.7376	11.7221	10.2273	7.62503	9.24641	5.78119	38.0416	25.1646	33.9783	34.3362	15.4037	30.0975	26.1145	26.2989	29.0736	27.1614	21.2816	19.0527	31.6433	32.4658	33.6578	29.4403	34.5417	30.6554	31.5607	29.1823	37.2217	32.8968	39.6729	46.669	21.8998	21.1684	24.8218	22.3902	26.6262	22.9067
ENSAPLG00000003104	GCLC	MSTRG.464.1	10.3579	12.2313	9.10495	15.3649	8.80836	9.52621	14.1166	10.1996	10.5382	11.1386	6.94812	12.542	22.2847	20.2079	23.5623	21.147	21.8698	20.7366	15.4647	15.0235	16.2787	15.0267	17.0788	15.3853	18.8303	17.4703	22.0122	18.9489	17.8245	19.4583	13.3622	12.3174	12.9765	13.2079	12.1105	12.5741
ENSAPLG00000003669	ELOVL5	MSTRG.470.3	38.017	49.5147	40.898	48.0534	41.8327	32.3748	41.9189	32.9269	35.0621	40.896	23.8167	40.7928	48.5146	42.7752	50.8509	46.7754	48.4418	46.8362	53.1591	52.2547	55.9298	56.1282	59.1558	54.015	49.5181	49.9025	52.3608	56.7292	48.0625	57.7351	73.5895	54.5018	55.5213	73.4182	59.4784	59.7653
ENSAPLG00000004160	GCM1	ENSAPLT00000004262	0	0	0.0185815	0.0179706	0	0	0	0	0	0	0	0.0625017	0.0193443	0.0849963	0	0.0158761	0.0202685	0.0630932	0	0	0.0169747	0.0561395	0	0.0177659	0	0	0	0	0.0198934	0.0202902	0	0.0386127	0.03493	0.0168468	0	0
ENSAPLG00000004171	FBXO9	MSTRG.472.1	17.0735	19.0285	15.7757	22.2476	16.698	15.9009	15.9055	14.4867	14.4949	15.088	11.7392	13.7295	20.7952	19.5704	21.8012	20.2738	21.059	22.6504	20.1593	21.1788	25.0547	21.5575	24.6792	22.0475	13.4049	14.4422	15.6324	14.2027	15.5964	15.9684	17.8488	17.5881	18.7574	18.7841	17.5408	17.5769
ENSAPLG00000004572	ICK	MSTRG.474.2	10.3769	11.6787	9.56949	11.0519	10.4295	8.02207	11.6166	9.8245	9.01037	12.7038	6.88589	11.8337	17.6033	16.6168	19.8176	18.0194	16.6405	18.4232	15.8961	15.3041	18.791	16.243	16.6182	16.0071	12.1931	12.4532	13.711	13.124	14.2835	14.2031	16.8735	13.6882	15.6836	17.9587	16.5641	15.1618
ENSAPLG00000004953		MSTRG.476.1	12.0273	12.0655	11.6506	12.5435	12.9333	10.72	12.6295	12.6468	13.3001	13.268	11.1377	12.3337	13.541	13.7056	14.4043	13.3201	15.2825	13.565	11.4432	13.6951	14.123	12.4255	13.7835	12.0275	13.2558	14.8364	15.222	14.5982	14.005	15.6032	9.42183	11.3328	10.2837	11.4895	9.74703	10.6382
ENSAPLG00000005277		MSTRG.477.1	7.58822	9.11821	9.82963	7.96098	9.96119	10.0515	6.09925	6.1805	7.11035	5.64208	6.36738	6.3335	5.60986	6.26847	6.19183	5.15974	5.04687	5.63632	4.74641	5.5343	6.51828	5.93207	6.72483	6.37795	3.7847	5.26798	4.27186	4.38664	4.45613	4.11891	6.33974	7.49086	7.16066	8.18753	6.778	6.761
ENSAPLG00000005354		MSTRG.478.1	3.05426	2.28416	3.02879	4.94192	3.1883	2.17264	4.43973	4.42996	5.30828	3.14864	3.8785	4.08344	3.28854	3.10236	3.68914	3.461	2.85786	2.60785	2.51991	3.14314	4.41342	3.44322	3.42319	3.41105	3.13217	2.75942	3.52568	3.21807	2.98401	2.75946	1.91167	1.75688	1.46706	1.86999	1.95331	1.76615
ENSAPLG00000005503		MSTRG.479.1	0.967498	1.10524	0.761843	0.88056	0.648468	0.787882	0.81898	0.803823	0.587633	1.27402	0.539257	0.687519	0.773773	0.658721	0.630306	0.523912	0.506714	0.967428	1.0701	0.99519	1.74839	1.29121	1.75755	0.923826	0.410165	0.591304	0.447706	0.521363	0.63659	0.365223	0.62422	0.830173	0.911382	0.673871	0.761792	0.922598
ENSAPLG00000005510	TMEM14A	ENSAPLT00000005698	2.82661	3.00256	3.25177	3.89962	3.22433	2.62627	2.30608	3.57254	3.29074	2.91204	2.59258	2.91675	4.04297	3.14486	3.59645	3.38162	3.76995	3.53322	3.15852	3.81667	4.4983	3.85491	4.64175	4.26381	2.25591	2.36522	1.82813	3.02031	2.88455	1.33915	3.9794	3.57167	3.85977	3.73998	3.69176	3.8719
ENSAPLG00000005525	AGPAT5	ENSAPLT00000005746	8.70749	13.1523	7.69276	12.0223	7.67354	8.64282	7.62945	6.82356	6.60107	11.721	4.81183	8.12522	15.1853	13.5782	15.5723	15.5427	15.0595	16.0677	14.826	14.8925	16.9068	15.3822	15.8386	13.9818	10.2355	10.536	12.0321	10.9846	9.60852	11.5248	12.9331	13.5724	13.5005	13.6796	13.3607	13.1683
ENSAPLG00000006098	MCPH1	MSTRG.482.1	1.36588	1.7868	1.31929	1.15012	1.5311	1.36089	1.14226	1.12535	0.861861	1.20122	0.435554	0.875024	1.18	1.01996	1.03815	0.936692	1.52014	1.11465	1.17366	1.47802	1.4768	1.60933	1.47048	1.4568	0.783042	0.860078	1.08196	0.82699	1.07425	0.933348	1.59956	1.2163	1.71157	1.41513	1.36732	1.28425
ENSAPLG00000005668	ANGPT2	ENSAPLT00000005903	0.436323	0.423675	0.48312	0.808677	0.198143	0.238752	0.40949	0.160765	0.17629	0.455006	0.207406	0.47918	0.502953	0.807465	0.760075	0.666798	0.912084	0.862273	0.431491	0.692239	0.814786	0.636247	0.566931	0.69287	0.354233	0.519631	0.46636	0.55732	0.576909	0.446384	0.526686	0.521271	0.59381	0.303242	0.429729	0.613371
ENSAPLG00000005985	YTHDF1	ENSAPLT00000006221	18.3256	23.4863	16.6491	19.0488	16.5359	13.5611	22.5866	15.8621	19.0197	22.4591	9.87255	18.3547	32.1503	30.5774	32.4978	30.0853	30.1596	30.0534	26.5799	29.9346	30.0113	28.9492	29.8879	28.3544	18.9981	21.5557	21.4899	19.9556	22.1016	22.2786	24.1495	25.4651	25.0798	24.7816	25.9205	23.6915
ENSAPLG00000006107		ENSAPLT00000006327	0.0189706	0.0368413	0	0.0539118	0	0.0238752	0	0	0	0.0364005	0	0.0208339	0.0193443	0	0	0	0	0	0	0.0187092	0	0.0187132	0	0	0.0186439	0.0179183	0	0	0	0	0	0	0.03493	0	0	0
ENSAPLG00000006143		ENSAPLT00000006384	0.303529	0.423675	0.167234	0.323471	0.36026	0.191002	0.474146	0.214353	0.332992	0.218403	0.31111	0.354176	1.08328	1.44494	1.81676	1.15896	0.770205	0.609901	1.05284	0.579984	0.712937	1.08536	1.09843	1.15478	0.261014	0.197101	0.429051	0.161802	0.258615	0.446384	0.955837	0.752948	0.611275	0.62333	1.19152	0.613371
ENSAPLG00000006416	ARFGAP1	MSTRG.496.1	25.3067	30.7072	22.0005	26.0753	23.9753	18.0735	34.4403	26.3297	30.3218	36.1275	14.9125	29.855	42.6736	45.133	51.4812	43.3101	44.4286	39.6435	41.2851	43.5549	43.2685	41.7116	44.9293	45.0365	30.4827	28.5259	32.6452	30.9942	33.3414	36.4412	39.1113	32.0678	36.2224	36.8607	35.4526	33.7929
ENSAPLG00000006994		ENSAPLT00000007265	0.0189706	0.0184206	0.0371631	0.0539118	0.054039	0	0.0431042	0.107176	0.17629	0.109201	0.0414813	0.0625017	0.13541	0.276238	0.35223	0.174637	0.0810742	0.0420621	0.103558	0	0.135798	0.0935658	0	0.0888294	0.0559316	0.161265	0.0746176	0.0719122	0.139254	0.142031	0.0975344	0.057919	0.13972	0.117927	0.0585994	0.0766714
ENSAPLG00000007141	COL20A1	ENSAPLT00000007496	2.48514	2.09995	1.78383	4.07933	1.36899	2.43527	3.25437	2.51864	2.35053	1.83823	2.17777	2.16673	3.88821	5.86474	5.5986	4.04841	4.51988	4.3324	5.2642	4.65858	5.38098	5.07126	4.97837	5.41859	2.40506	3.58366	3.89877	2.06748	4.09805	3.77397	3.92088	3.61029	4.10428	3.97584	5.82087	3.37354
ENSAPLG00000007776	CHRNA4	ENSAPLT00000008077	0.0758822	0.0552619	0	0.0359412	0.036026	0	0	0.0357254	0.0391755	0	0.0622219	0.0208339	0.174099	0.148743	0.0741536	0.20639	0.405371	0.147217	0.103558	0.130964	0.0169747	0.205845	0.0708664	0.106595	0.0372877	0.0537549	0.0373088	0.0539342	0	0	0.0975344	0.154451	0.0698601	0.0673871	0.0195331	0.0191678
ENSAPLG00000008262	KCNQ2	ENSAPLT00000008610	0	0	0	0	0.036026	0	0	0.0178627	0.0391755	0.072801	0	0.0208339	0.0193443	0	0.0185384	0	0	0.0841242	0.051779	0.0748366	0.0339494	0.0374263	0.0708664	0.0355318	0.0745755	0.0358366	0.0186544	0.0898903	0.0397869	0.0405804	0.0585207	0.057919	0.03493	0.0168468	0.0195331	0.0383357
ENSAPLG00000015818		ENSAPLT00000016489	13.7726	12.7471	12.6354	20.3966	11.06	15.4711	15.6684	17.0053	16.1207	14.0324	14.1659	20.0005	29.7516	33.021	23.9887	26.8942	28.8624	28.7705	18.7095	19.3266	20.3527	19.9669	17.8406	19.5069	31.8437	24.0822	27.5152	28.2076	23.8522	17.5307	10.5142	14.9238	15.1596	12.3318	11.1534	14.05
ENSAPLG00000015826	B4GALT2	MSTRG.503.1	83.4894	70.4589	83.6727	74.8835	80.4641	84.0169	59.0743	68.8965	70.8685	63.7555	78.9389	66.6476	57.5881	67.8908	55.8006	58.1225	54.5629	55.9426	53.4877	55.8094	49.6001	53.3138	50.262	54.2392	71.3687	58.4137	62.7534	57.7095	59.9389	56.0415	54.4827	63.2862	52.7793	55.7122	58.7361	55.5292
ENSAPLG00000015882	ATP6V0B	MSTRG.504.3	31.1497	30.0993	37.3489	34.7551	36.5844	38.9166	29.9574	30.5988	34.7095	25.99	41.6887	29.5841	29.2486	27.8575	30.1435	27.5133	26.6937	29.0229	23.3868	25.3322	25.3942	25.0382	26.3092	25.423	28.1336	23.9389	29.3061	26.7873	27.2341	21.7511	22.5109	25.9477	25.6386	24.5794	23.4788	23.7106
ENSAPLG00000001240	DPH2	MSTRG.506.2	34.3367	35.6992	37.8506	35.7615	38.9261	47.9653	22.1556	27.455	30.028	21.5673	40.7969	26.7507	23.7935	29.8337	24.4522	26.3861	23.0048	26.6463	20.5735	19.102	21.2523	20.9962	22.6418	22.7581	28.1709	22.7383	22.8143	21.3939	23.1162	20.2293	21.165	23.6889	19.229	21.7155	21.252	20.6821
ENSAPLG00000001349	IPO13	MSTRG.507.2	19.4543	20.056	18.1821	20.1107	18.8672	21.2432	14.1773	16.1229	16.3153	17.6142	16.7891	15.7206	18.6056	21.1103	17.6238	18.7783	18.3858	18.674	17.2285	17.5158	16.5156	17.1633	16.7155	16.5117	16.1619	17.054	16.4269	14.3365	15.7558	14.0733	16.4194	17.2457	17.8657	17.2801	17.5941	17.4217
ENSAPLG00000003194		MSTRG.508.3	0.569117	0.515778	0.631772	0.395353	0.846611	0.358128	0.517251	0.428705	0.411343	0.382205	0.559997	0.708353	0.212788	0.148743	0.166846	0.174637	0.304028	0.231342	0.0345193	0.0748366	0.169747	0.0748526	0.248032	0.159893	0.522028	0.662977	0.46636	0.683166	0.517229	0.669576	0.0780275	0.42474	0.331835	0.151621	0.292997	0.26835
ENSAPLG00000003303	ST3GAL3	MSTRG.507.5	6.45942	10.1539	8.0365	9.12738	7.9721	8.64858	6.53423	6.56275	5.36838	5.8641	6.06707	4.96747	9.03742	10.4871	10.9624	11.0848	10.0104	8.64536	8.36757	9.0699	8.23353	6.90177	7.41456	8.07626	6.45307	5.59476	6.14496	5.56521	5.94794	5.70962	8.10076	8.62484	8.26209	7.88895	8.48267	6.71062
ENSAPLG00000003453	KDM4A	MSTRG.505.1	15.5369	16.0075	13.5088	16.8924	12.8253	11.0781	20.1512	16.3265	17.8836	20.0749	11.1999	16.2296	18.7447	21.674	21.6158	19.9722	19.8024	18.3811	17.018	19.1769	19.1984	18.5634	19.878	19.4359	17.8981	17.5958	20.296	18.8949	18.2821	19.9047	17.5172	14.8466	16.3996	17.6723	16.9352	17.136
ENSAPLG00000004221		MSTRG.509.2	14.2659	22.2153	17.318	17.4674	16.1216	18.4794	13.2545	11.45	9.7547	12.4308	9.06366	11.3336	18.1256	17.5517	17.5373	17.4161	15.2217	17.0141	15.3784	11.6932	9.7265	13.6232	11.4981	13.0935	12.566	13.8508	12.3119	13.7173	12.9108	10.3683	13.9864	14.808	13.8498	13.629	15.3335	13.1491
ENSAPLG00000012170	PTPRD	MSTRG.521.2	3.71906	3.53623	2.36654	2.34788	2.21544	2.01725	4.66817	3.63889	3.87951	6.63616	1.74704	4.64179	4.80121	3.84313	5.08681	5.18784	4.92603	4.35011	5.51104	4.64232	5.26302	4.19667	5.85863	4.64164	5.32323	4.37918	6.93015	5.30865	6.79406	7.35121	5.11816	4.0596	5.11861	4.46183	4.24097	4.54813
ENSAPLG00000005437		ENSAPLT00000005608	0.0948528	0.0184206	0.130071	0.0179706	0.198143	0.0238752	0.215521	0.0893136	0.137114	0.0910012	0.186666	0.0833356	0.0386887	0.0212491	0	0	0	0	0	0	0	0	0.0177166	0.0355318	0.186439	0.143346	0.186544	0.287649	0.119361	0.284063	0.0390138	0.0193063	0	0.0336935	0.0585994	0.0191678
ENSAPLG00000005458		MSTRG.528.1	12.5964	12.0103	14.3449	11.4652	15.3831	14.0864	10.8838	11.2178	14.6125	9.82813	16.9866	13.2087	8.58888	10.3483	8.97259	8.66837	7.49936	9.16954	8.59531	8.90556	10.4055	10.0864	9.33665	10.091	11.9694	12.0769	12.2559	10.5172	12.3538	9.35377	7.84177	9.47942	8.97702	10.0407	10.001	9.2389
ENSAPLG00000005574	ANPEP	MSTRG.531.1	31.6049	26.452	27.7794	27.0817	22.6784	27.8385	36.3153	42.1382	38.725	38.6573	36.5865	39.7719	34.0267	37.2284	32.3866	34.9751	38.8345	35.6056	46.9463	50.2154	48.293	46.6519	44.7876	47.3816	45.547	39.3486	37.3088	44.5496	35.092	35.5281	45.0024	51.2584	46.6665	43.4815	47.9148	53.0182
ENSAPLG00000006201		ENSAPLT00000006418	0.0569117	0.0184206	0.0185815	0	0	0	0	0.0357254	0.0391755	0.0364005	0.0207406	0	0	0.0212491	0.0741536	0	0	0.0420621	0	0	0.0169747	0	0.0177166	0.0177659	0.0186439	0	0	0	0	0.0405804	0.0195069	0	0	0	0.0390663	0
ENSAPLG00000006204	TMED3	MSTRG.537.1	78.8606	44.7069	50.2816	58.5123	56.2186	54.6265	75.4539	100.924	85.4026	76.441	99.2855	88.5232	58.3038	58.6049	49.5346	61.3613	67.9199	78.6351	75.5283	89.3362	84.4831	82.001	81.4078	85.1519	84.7923	72.6229	62.6974	72.865	72.4718	55.5748	65.4261	96.107	73.9294	65.3317	63.0529	68.18
ENSAPLG00000005539		ENSAPLT00000005717	0.550146	0.847349	0.984821	0.413324	0.54039	0.501379	0.603459	0.875273	0.568045	0.637009	0.580738	0.875024	0.541641	1.06245	0.500537	0.793807	0.547251	0.546807	0.914762	1.2348	0.729912	0.785952	0.903547	1.17255	1.37965	0.680895	0.503669	1.16857	1.01456	0.771027	0.897317	0.907398	0.890716	0.926572	0.957123	1.05423
ENSAPLG00000006206	RASGRF1	ENSAPLT00000006489	0.417352	0.221048	0.334468	0.269559	0.270195	0.143251	0.495699	0.375117	0.450518	0.400405	0.145185	0.437512	0.174099	0.212491	0.092692	0.142885	0.0810742	0.105155	0.310674	0.392892	0.152772	0.374263	0.194883	0.0888294	0.783042	0.340448	0.485014	0.521363	0.537123	0.344933	0.273096	0.173757	0.27944	0.117927	0.0976656	0.230014
ENSAPLG00000006722	CTSH	MSTRG.540.3	117.333	81.6771	132.561	120.422	133.584	83.229	175.154	151.833	171.98	146.385	149.374	149.733	97.6728	80.6402	90.4304	100.147	103.248	104.146	110.6	118.56	130.96	122.571	119.853	117.717	150.792	110.861	152.612	148.786	134.261	92.5232	81.6948	86.3959	93.0885	90.8209	78.1325	92.3507
ENSAPLG00000006878	BLM	MSTRG.542.1	0.986469	2.52363	1.61659	2.01271	1.81931	1.62351	0.840532	0.553744	0.705159	1.07381	0.497776	0.729186	0.986561	1.14745	2.11338	1.794	1.39853	1.17774	1.60515	1.17868	1.32403	1.30992	1.36418	1.22585	0.783042	0.519631	0.858102	1.1506	0.557016	1.07538	2.10674	1.60243	1.83383	2.3417	1.67985	1.64843
ENSAPLG00000007086	WDR76	MSTRG.543.1	2.42823	2.33942	2.56425	2.55183	2.82804	2.45915	2.28452	2.19712	2.29177	2.67544	2.03258	2.04172	2.66952	2.95362	3.39253	2.76245	3.06055	2.37651	2.07116	2.43219	2.59713	1.98359	3.27757	1.91872	2.85251	3.18946	2.89143	3.14616	3.10337	2.86092	2.80899	2.45191	2.16566	3.16719	2.79324	2.87518
ENSAPLG00000007330	FRMD5	ENSAPLT00000007619	0.170735	0.184206	0.111489	0.251588	0.216156	0.214877	0.30173	0.250078	0.078351	0.345805	0.124444	0.333342	0.116066	0.148743	0.259538	0.333399	0.162148	0.0630932	0.103558	0.0748366	0.28857	0.318124	0.177166	0.248722	0.279658	0.591304	0.410397	0.521363	0.358082	0.426094	0.409645	0.386127	0.41916	0.404322	0.351596	0.325853
ENSAPLG00000007781	CASC4	MSTRG.550.3	41.3368	41.9622	37.2374	50.749	36.008	30.5841	46.2293	37.994	39.9198	47.9941	25.9673	41.8553	60.3737	55.9063	67.0905	58.8211	66.3187	62.4833	66.5878	68.3071	73.9418	67.3486	74.9767	71.5077	37.1945	35.4962	37.1596	38.9764	38.6131	41.5746	60.9785	55.9305	61.5816	60.1935	57.0563	57.7335
ENSAPLG00000007949	CTDSPL2	ENSAPLT00000008308	6.07058	7.27615	4.38524	6.45145	5.71012	4.32141	7.43548	5.14446	5.46498	8.89992	2.86221	7.5002	9.59479	7.90465	9.04674	8.7795	9.64783	9.00129	10.304	9.5978	9.53978	9.2443	9.4961	8.79411	7.97957	7.50777	10.6517	10.1216	10.0263	10.9161	9.94851	8.30173	7.71954	8.77716	8.78991	8.20384
ENSAPLG00000008484	EIF3J	MSTRG.550.4	25.2712	34.9786	27.1814	40.5562	27.7782	28.99	25.7373	23.4773	24.3822	23.8232	18.4285	21.2993	41.7398	38.787	46.5501	37.9854	43.0954	43.7599	33.8391	36.1001	40.1501	39.7505	43.6108	40.2793	23.2034	23.2151	25.472	24.9379	26.6719	25.8176	31.5067	33.7508	30.4787	32.0019	33.0188	30.8673
ENSAPLG00000008622	SPG11	MSTRG.555.1	5.17655	6.54148	4.3143	5.89768	4.84326	3.98155	8.16405	5.44234	5.93952	8.26388	3.57733	7.84721	8.82624	8.30101	8.60162	8.24592	7.57589	5.93646	7.68757	6.96858	8.61828	7.35056	7.09415	7.56427	8.39792	7.85528	9.71012	7.87199	8.28094	9.54824	7.91667	5.51835	6.84405	7.80691	7.57114	7.08501
ENSAPLG00000009207	FAM96A	MSTRG.548.1	19.0654	20.3916	20.8113	23.254	22.8045	22.8008	18.1469	18.1485	20.43	16.7078	17.4429	16.7921	14.5856	13.4082	14.1077	13.4153	17.1472	16.0467	16.6211	17.8485	19.5718	16.1869	17.9646	17.4639	15.1761	14.7647	15.5018	16.7915	15.8352	20.6757	18.7266	17.4916	17.1157	18.2956	15.4898	17.0594
ENSAPLG00000009285	ADAMTS7	ENSAPLT00000009766	2.23853	1.45523	1.89532	1.88691	1.8013	1.21764	2.62936	1.64337	1.42991	2.91204	1.41036	3.00008	2.78558	2.42239	1.8353	2.82595	2.41196	2.08207	3.07222	2.6567	2.83477	2.67598	2.67521	2.75371	3.00166	2.38313	2.81681	3.28998	2.28774	3.28701	2.84801	3.0504	2.77694	2.99872	3.3597	3.7569
ENSAPLG00000001405		ENSAPLT00000001393	0	0	0	0	0	0.0238752	0	0	0	0	0	0	0.0193443	0	0	0	0	0	0	0	0.0169747	0	0	0	0	0	0	0	0	0	0	0	0	0	0	0
ENSAPLG00000013607	BACE2	MSTRG.561.1	16.1189	15.5693	14.8902	15.1687	15.6637	11.4012	17.6332	16.0241	17.5227	18.0331	13.5546	15.4295	18.6663	18.2218	19.6337	17.7592	18.6557	18.6128	21.1093	20.1204	24.5171	22.3787	23.5041	22.1084	17.0675	16.4831	18.2396	17.4835	17.9206	16.6086	18.7939	17.2195	18.8007	18.1232	18.3425	17.9348
ENSAPLG00000013915	DSCAM	ENSAPLT00000014523	0	0.0368413	0.0743261	0	0	0	0.0215521	0.0178627	0	0	0	0	0	0	0.0185384	0.0476284	0	0	0.0345193	0	0.0169747	0.0187132	0.0177166	0.0355318	0	0.0179183	0.0373088	0	0.0397869	0	0	0.0193063	0	0	0.0195331	0
ENSAPLG00000011749	PCP4	MSTRG.563.1	0.0379411	0.313151	0.148652	0.359412	0.306221	0.54913	0.0646563	0.232215	0.156702	0.109201	0.0622219	0.0833356	0.232132	0.127494	0.240999	0.158761	0.222954	0.126186	0.258895	0.318056	0.135798	0.318124	0.194883	0.284254	0.223726	0.0716732	0.186544	0.161802	0.0994671	0.0811607	0.175562	0.193063	0.20958	0.202161	0.117199	0.44086
ENSAPLG00000014415		ENSAPLT00000015025	0	0	0	0	0	0	0.0215521	0	0	0	0	0	0	0	0	0	0	0	0	0.0187092	0.0169747	0	0	0	0	0	0	0	0	0	0	0	0	0	0	0.0191678
ENSAPLG00000011750	B3GALT5	ENSAPLT00000012221	0	0	0	0	0	0	0	0	0	0	0	0	0	0	0	0	0	0	0	0	0	0	0	0	0	0	0	0	0	0	0	0	0	0	0	0
ENSAPLG00000014432		MSTRG.567.1	0.550146	0.221048	0.706098	0.143765	0.450325	0.382003	1.22847	0.839548	1.2732	0.76441	0.788145	1.02086	0.560986	0.148743	0.35223	0.460408	0.364834	0.189279	0.466011	0.710948	0.645039	0.35555	0.655514	0.497445	0.894905	0.770487	1.10061	0.7371	1.01456	1.27828	0.448658	0.656416	0.401695	0.454863	0.566461	0.460028
ENSAPLG00000014450	LCA5L	ENSAPLT00000015052	0.0569117	0.165786	0.0557446	0.0539118	0.18013	0	0.0431042	0.0535882	0.0195878	0.0364005	0.0207406	0.0208339	0.270821	0.106245	0.185384	0.142885	0.162148	0.147217	0.103558	0.205801	0.101848	0.168418	0.141733	0.0532977	0.111863	0.10751	0.111926	0.0719122	0.119361	0.162321	0.0780275	0.154451	0.0698601	0.0673871	0.0976656	0.0383357
ENSAPLG00000014503	WRB	ENSAPLT00000015119	3.05426	5.65513	3.15886	5.0138	3.02618	2.3159	3.98714	2.69727	2.95775	3.76745	1.05777	3.47926	7.13806	7.01219	6.98898	6.63622	6.64808	6.70891	4.97078	6.09918	6.38249	6.45604	5.59845	6.18253	3.84064	4.35415	4.32782	4.87205	4.33677	4.15949	6.2227	6.0815	5.78092	6.13222	5.68414	5.84619
ENSAPLG00000014566		ENSAPLT00000015172	13.2794	16.9838	14.8466	14.9695	14.8427	15.7815	13.233	13.6114	13.2217	12.8676	12.0088	13.3337	14.1407	12.9619	15.6279	13.3042	13.6205	13.8805	13.4625	13.0964	14.1569	14.2407	13.0749	14.2838	10.9999	11.2885	12.4611	12.4768	12.9307	13.3915	14.5716	12.6264	13.2734	15.9202	15.2554	14.3567
ENSAPLG00000014570	BRWD1	MSTRG.575.3	10.1872	10.9971	7.71134	9.2908	6.68282	5.3003	15.2158	9.39579	10.264	15.634	5.78664	13.1254	15.0305	15.8943	16.7216	15.5586	13.965	13.6492	14.6017	13.1151	13.6816	13.3799	15.2186	13.0579	11.6524	12.059	15.5018	12.7285	14.5222	15.7452	13.4598	12.0085	14.3912	11.9107	12.8919	12.3249
ENSAPLG00000014951	PSMG1	ENSAPLT00000015587	4.76161	6.85248	5.10992	6.66709	5.67409	6.51793	5.10785	4.89439	5.38663	3.91305	3.89924	4.7918	7.04134	6.03473	8.28667	6.46159	6.99265	6.81406	6.29978	5.35082	6.07694	6.71802	5.74018	6.62668	6.0779	4.73043	5.96941	5.59117	5.86856	5.09284	5.93009	5.38647	4.73302	5.62682	6.34827	5.29032
ENSAPLG00000015060	ETS2	MSTRG.574.1	12.7103	15.5654	12.7098	13.2084	13.3476	12.1286	19.9788	12.8076	13.3197	13.541	9.93477	17.6671	12.0709	10.8795	12.4578	12.0024	14.0258	11.6512	13.1346	10.6455	12.1539	14.222	12.4902	13.1823	21.1981	21.6274	25.4073	22.3467	24.7673	25.6874	13.6158	10.1165	11.4745	14.095	12.4231	12.4208
ENSAPLG00000015271	ERG	MSTRG.583.7	27.1535	34.4134	26.0195	25.6016	27.586	25.1883	30.9023	26.91	26.5475	33.1781	17.5194	29.3573	33.3376	28.6554	31.7398	31.5094	32.5304	32.3477	33.4216	33.0606	32.3349	32.5744	36.0349	35.9617	38.5458	41.4579	39.1054	40.145	38.9995	36.2368	45.681	38.8994	41.8125	47.1512	43.5022	39.8484
ENSAPLG00000011759	KCNJ15	ENSAPLT00000012231	0	0.0184206	0	0	0.018013	0	0	0	0	0	0	0	0.0193443	0	0.0185384	0.0158761	0.0608056	0.0210311	0	0	0	0	0.0177166	0	0.0372877	0	0.0186544	0.0179781	0	0.0202902	0	0	0.017465	0	0	0
ENSAPLG00000015517	KCNJ6	ENSAPLT00000016159	0	0	0	0	0	0	0	0	0	0	0	0	0	0	0	0	0	0	0	0.0187092	0	0	0.0177166	0.0177659	0	0	0	0	0	0	0	0.0386127	0	0	0	0
ENSAPLG00000015468		ENSAPLT00000016226	0.284558	0.184206	0.148652	0.179706	0.036026	0.0955008	0.237073	0.160765	0.156702	0.200203	0.0414813	0.166671	0.232132	0.212491	0.222461	0.28577	0.385102	0.357528	0.241635	0.187092	0.28857	0.243271	0.336616	0.284254	0.0745755	0.0716732	0.0559632	0.0719122	0.139254	0.101451	0.31211	0.115838	0.366765	0.185314	0.156265	0.191678
ENSAPLG00000016217		ENSAPLT00000016914	0.0189706	0	0.0185815	0	0.036026	0	0	0.0178627	0	0.0182002	0	0	0	0	0.0370768	0	0.0810742	0	0.0172597	0	0	0.0187132	0	0	0	0	0	0	0	0	0	0.057919	0.03493	0	0	0.0191678
ENSAPLG00000012424		MSTRG.591.2	74.9982	82.614	93.5073	77.1458	91.6784	118.984	50.9988	68.7761	71.1298	52.4742	104.317	61.9994	54.0521	61.3335	48.6911	55.7783	47.6189	54.8641	49.0872	53.3398	50.9429	52.7032	47.0569	51.5893	67.738	56.0002	58.6851	55.5486	56.0784	50.5479	55.6738	63.6866	51.8372	51.3575	54.1531	56.4209
ENSAPLG00000007970		MSTRG.592.1	4.45808	14.3497	10.1269	10.998	11.0059	15.3518	2.41384	2.53651	2.99693	2.47523	2.88295	1.56254	3.55936	3.22986	3.17007	3.04822	3.68887	3.89075	4.24588	4.43407	5.4319	4.86542	5.26183	4.76126	2.36777	1.77391	1.94006	1.99556	2.1087	1.70438	8.87563	6.77653	7.23052	8.30545	8.96571	6.88125
ENSAPLG00000008133	SLU7	MSTRG.593.2	16.1477	18.0738	13.8864	18.0538	15.8345	13.2873	16.9805	14.4533	15.8301	17.0587	11.0549	15.9498	21.9597	21.0424	23.4294	22.7295	23.4175	23.8719	21.0713	22.0985	22.2345	22.2047	23.1836	21.4047	19.9088	18.8802	20.5987	21.7851	19.134	18.9886	20.865	19.5855	19.6401	20.467	18.3517	20.0929
ENSAPLG00000008595	C1QTNF2	MSTRG.594.1	1.30897	0.736825	0.445957	1.86894	0.342247	0.238752	0.926741	0.660921	0.587633	1.21942	0.186666	0.645851	2.80493	2.67738	3.54084	3.65151	3.38485	2.90229	2.9514	3.76054	4.00603	3.48065	3.86222	3.42882	0.745755	1.18261	0.746176	0.82699	0.835524	0.933348	1.4045	2.49052	1.72904	2.17323	2.16818	2.6835
ENSAPLG00000008601	CCNJL	MSTRG.596.1	1.32981	1.25425	1.48652	1.4481	0.77491	0.978883	1.70262	1.08981	1.53255	2.21113	0.436748	1.54661	1.41968	1.83007	1.63319	1.41761	1.78601	1.33353	1.82987	1.87303	1.91116	1.73064	1.73952	1.60304	1.55442	1.70754	1.49235	1.49691	1.5353	1.92986	1.4045	1.33284	1.45789	2.09837	1.56265	1.5756
ENSAPLG00000008611	FABP6	ENSAPLT00000008955	4.11661	3.31571	3.27035	9.9018	3.62061	3.3664	2.5647	3.71545	3.34951	3.49445	2.86221	2.56257	2.08919	1.50868	1.687	1.04782	2.41196	2.94435	1.82952	1.6277	2.32553	1.98359	2.07284	2.25627	1.77117	1.4693	1.23119	1.83376	1.37265	1.11596	2.36033	1.73757	2.04341	1.88684	1.66032	1.49509
ENSAPLG00000008774	PWWP2A	MSTRG.610.1	11.9916	13.1155	8.02722	10.4658	7.52943	6.80443	10.3487	9.89595	8.59902	13.9596	5.28986	10.7133	14.6243	14.0244	15.6464	14.3075	14.5934	13.7044	15.5164	16.4304	19.1305	16.243	18.1418	16.1847	9.06412	9.36099	8.22659	9.88793	10.1059	9.62288	13.3622	13.9585	15.7534	15.1958	14.5253	15.1461
ENSAPLG00000008791	TTC1	ENSAPLT00000009153	15.1006	17.3707	16.1659	16.8385	17.1123	13.4417	16.552	14.4867	17.629	18.2366	12.1125	16.1671	16.6168	14.8106	16.4065	13.9392	17.0053	15.3106	15.4301	15.8841	18.6212	16.7483	18.7973	17.8014	16.0897	16.3773	16.7703	17.223	15.4572	15.7858	17.3221	15.3872	17.5349	18.7673	18.1658	16.9635
ENSAPLG00000009090	ADRA1B	ENSAPLT00000009447	0.113823	0.0736825	0.0557446	0.107824	0.090065	0.0238752	0.0431042	0.142902	0.0391755	0.127402	0.0622219	0.0416678	0.058033	0.0637472	0	0.0476284	0.0405371	0.0210311	0.0172597	0.0187092	0.101848	0.0561395	0	0	0.111863	0.0716732	0.0373088	0.107868	0.0596803	0.0405804	0.0585207	0	0.0873251	0.0505403	0.136732	0.0383357
ENSAPLG00000009092	IL12B	ENSAPLT00000009477	0.0189706	0	0.0185815	0	0	0.0238752	0	0.0357254	0.0195878	0.0364005	0	0	0	0	0	0	0	0	0.0172597	0.0187092	0.0169747	0	0	0	0	0	0.0186544	0	0	0	0	0.0193063	0	0	0	0
ENSAPLG00000009306	FBXO38	MSTRG.621.1	12.4067	14.9576	11.2418	11.3754	12.6451	9.02483	16.7891	13.6471	14.8279	18.091	8.73181	16.1046	16.1739	14.7469	15.5537	15.5427	14.3704	14.1118	15.7926	14.219	15.8883	15.4383	15.7855	15.3142	17.2083	17.9004	20.1094	19.5062	18.8988	19.5597	14.7082	13.1669	15.1596	14.9768	14.8647	14.3375
ENSAPLG00000009505	HTR4	ENSAPLT00000009905	0	0	0.0557446	0.0179706	0	0.0477504	0.0646563	0.0535882	0	0.0182002	0	0	0.193443	0.148743	0.129769	0.0952568	0.101343	0.0841242	0.0172597	0.0561275	0.0678988	0	0	0.0710635	0.0186439	0.0716732	0.093272	0.0539342	0	0.0811607	0.0195069	0.057919	0.03493	0.117927	0.0195331	0.0191678
ENSAPLG00000009769		ENSAPLT00000010163	0.0189706	0	0	0.0179706	0	0	0	0.0178627	0	0.0182002	0	0	0	0	0	0	0	0	0	0.0187092	0	0	0.0354332	0	0	0	0	0.0179781	0	0.0811607	0	0	0.0698601	0	0	0.0191678
ENSAPLG00000009889	SLC26A2	ENSAPLT00000010286	0.493234	0.313151	0.0557446	0.161735	0.144104	0.167126	0.323282	0.232215	0.078351	0.418606	0.0414813	0.37501	0.754429	0.91371	0.834228	0.635045	0.608056	0.651963	0.880243	0.916749	0.780836	0.748526	0.531498	0.763933	0.428809	0.483794	0.559632	0.431473	0.417762	0.649286	0.663234	0.772254	0.55888	0.438016	0.781325	0.728378
ENSAPLG00000009890		ENSAPLT00000010289	0.0379411	0.0184206	0	0.089853	0.018013	0.119376	0.0646563	0.0178627	0	0	0	0.0416678	0.0193443	0	0.0185384	0	0.0202685	0.0420621	0.0172597	0	0.0339494	0	0.0177166	0	0	0.0179183	0.0559632	0.0719122	0	0.0608705	0	0	0.052395	0.0505403	0.0585994	0.0191678
ENSAPLG00000009977	PPARGC1B	MSTRG.628.1	3.95547	4.05705	2.89872	3.54427	3.04834	2.8889	3.21254	3.07516	2.78146	4.24266	2.53036	4.23116	3.59805	3.76574	3.71182	4.39769	3.97263	3.70569	3.74535	3.38636	3.44586	3.87604	3.64962	3.89553	4.38131	4.46388	5.86278	4.47867	4.79821	5.24112	3.78434	3.48236	3.9315	3.18606	3.63537	3.37808
ENSAPLG00000010419	ARHGEF37	ENSAPLT00000010863	0.0189706	0	0	0.0359412	0.108078	0.0238752	0.0862084	0.0535882	0.078351	0.0546007	0	0.0625017	0	0.0424981	0.0370768	0	0.0202685	0.0841242	0.0690386	0.0187092	0.0509241	0	0.0354332	0.0177659	0	0.0179183	0.0186544	0.179781	0.0397869	0	0.0585207	0.057919	0.052395	0.0168468	0.0585994	0.115007
ENSAPLG00000010571	CSNK1A1L	MSTRG.629.6	96.3515	116.621	106.528	105.182	105.556	93.2327	117.459	101.675	105.108	110.457	77.8396	103.899	116.279	108.413	126.766	111.689	107.829	101.916	109.823	107.54	118.127	112.522	118.985	112.245	103.809	108.244	116.03	111.464	114.069	124.947	110.858	98.0569	108.301	113.85	114.269	107.953
ENSAPLG00000011936	GRPEL2	MSTRG.630.1	19.4209	25.4735	22.1468	21.1952	21.2276	18.9801	24.1455	18.6991	20.5989	25.0454	13.2845	19.0618	22.5849	23.2548	25.3053	21.8306	20.6944	20.2365	22.4023	21.6659	25.6332	21.9109	24.4516	23.0786	23.6553	21.2644	25.3043	23.152	22.5655	27.5971	26.5422	20.5277	23.5322	28.5465	24.5985	22.6541
ENSAPLG00000011795	IL17B	ENSAPLT00000012266	0.132794	0.0368413	0.0929077	0	0.036026	0.0238752	0.107761	0.125039	0.156702	0.127402	0.103703	0.0833356	0.0193443	0.0424981	0	0.0793807	0	0	0.0862983	0.0561275	0.0509241	0.0561395	0.088583	0.0355318	0.111863	0.250856	0.279816	0.215737	0.0994671	0.0608705	0.0195069	0.0772254	0.157185	0.0673871	0.0781325	0.0958392
ENSAPLG00000011797	PCYOX1L	MSTRG.630.8	16.9078	15.7703	15.741	21.3412	14.6003	18.2414	13.1182	17.3836	15.7559	15.2136	16.8931	15.4391	17.1791	16.5023	16.2207	16.4308	15.8497	16.2734	17.5192	18.4464	16.2434	17.1249	18.9187	18.8233	14.9748	15.6653	12.4707	12.6244	13.9919	10.3862	17.7518	20.2087	17.9822	18.2707	16.7337	17.3493
ENSAPLG00000011997	AFAP1L1	MSTRG.635.1	0.834704	0.86577	0.706098	1.20403	0.522377	0.477504	1.59486	1.1968	1.17527	1.25582	1.34814	1.27087	1.02525	0.871212	1.24207	0.666798	0.871547	0.504745	2.9514	2.73154	2.46133	2.8444	3.01182	3.55318	1.37965	1.29012	1.51101	1.54611	1.86998	2.19134	1.36548	1.58312	1.43213	1.14558	1.62125	1.18841
ENSAPLG00000012449	ABLIM3	ENSAPLT00000013019	0.303529	0.165786	0.204397	0.413324	0.108078	0.238752	0.366386	0.178627	0.17629	0.200203	0.165925	0.354176	0.309509	0.403732	0.35223	0.254018	0.28376	0.441652	0.362453	0.411601	0.25462	0.280697	0.372049	0.373084	0.316946	0.0895915	0.354434	0.233715	0.119361	0.101451	0.25359	0.250983	0.296905	0.0842338	0.214864	0.230014
ENSAPLG00000000802		ENSAPLT00000000777	0	0.147365	0.0557446	0.0544626	0.103711	0.0477504	0.0646563	0.0201154	0.0219624	0.0910012	0	0.0625017	0.0386887	0.0212491	0.0193037	0.0158761	0.0202685	0.0210311	0	0.0561275	0.118823	0.0614746	0.0531498	0.0182081	0.0186439	0.0360561	0.150397	0.0913965	0	0.023677	0.104121	0.0386127	0.0999778	0.0505403	0.0512331	0.0383357
ENSAPLG00000009502		ENSAPLT00000009894	0.529142	0.190849	0.606884	0.43599	0.472202	0.381831	0.755677	0.533131	0.377338	0.682871	0.357486	0.911387	0.358247	0.374326	0.45989	0.155872	0.28376	0.182324	0.544822	0.468911	0.351734	0.45656	0.4	0.346644	0.515447	0.529998	0.952926	0.80688	0.771503	0.591725	0.252456	0.320823	0.555346	0.367785	0.569383	0.555867
ENSAPLG00000006908	HS3ST5	ENSAPLT00000007159	0	0	0	0	0.036026	0	0	0	0	0	0	0	0	0	0	0	0	0	0	0	0	0	0	0	0	0	0	0	0	0	0	0	0	0	0	0
ENSAPLG00000006926	HDAC2	MSTRG.644.2	37.4668	51.6146	45.7477	52.0968	45.771	47.2968	36.4877	36.4935	38.7446	40.1315	31.2562	32.9801	53.2743	47.6404	57.191	49.5335	49.739	52.7879	42.6314	45.4071	48.5816	44.5934	49.4116	48.8207	30.1285	32.6471	32.6265	34.1403	34.3559	32.0788	46.2313	47.4357	44.9375	52.4271	48.9305	47.7279
ENSAPLG00000001738		ENSAPLT00000001732	0.0189706	0	0	0.0359412	0	0	0	0.0357254	0	0.0546007	0	0	0.0386887	0	0.0556152	0	0	0	0.0172597	0.0561275	0.0509241	0	0.0708664	0	0	0.0179183	0.0186544	0.0359561	0	0.0405804	0	0	0	0.0168468	0.0390663	0.0191678
ENSAPLG00000001739		MSTRG.649.2	1.57456	2.26574	2.00681	2.31821	1.92739	2.07714	1.85348	1.53619	1.48867	2.25683	0.95407	1.62504	2.86296	2.82613	2.42853	2.7942	3.2227	2.7761	1.93308	2.43219	2.42738	2.33914	2.26773	1.98978	1.90167	1.11093	1.6789	1.60005	1.19361	1.07538	1.93118	1.60243	1.71157	1.70152	1.26965	1.95512
ENSAPLG00000011548	ZBTB14	MSTRG.656.1	2.37132	2.33942	1.80241	2.5698	1.87335	1.33701	2.5647	2.28643	1.33197	2.85744	1.61777	2.25006	4.04297	3.56984	4.1526	3.74677	3.38485	2.7761	2.81332	3.31152	3.47981	2.93796	3.27757	3.0202	3.13217	3.15362	4.43975	3.66752	2.64583	2.94208	3.49173	3.22416	3.03891	3.11665	3.39876	3.00935
ENSAPLG00000010212	DLGAP1	ENSAPLT00000010657	0.303529	0.663143	0.427375	0.431294	0.468338	0.238752	0.862084	0.660921	0.528869	0.891812	0.435554	0.604183	0.251476	0.361234	0.389307	0.365151	0.425639	0.357528	0.258895	0.149673	0.424367	0.35555	0.407482	0.373084	1.04406	0.662977	1.24984	1.13262	0.915098	1.2377	0.741262	0.289595	0.48902	0.589637	0.527394	0.479196
ENSAPLG00000010541	TGIF1	MSTRG.666.5	19.6725	20.8522	25.1408	15.922	23.0026	21.5593	23.0177	22.507	21.8208	18.4369	22.8769	23.7923	14.4696	13.0257	12.5876	14.0186	12.83	13.9226	13.7905	14.219	12.3236	14.091	13.2697	13.3777	19.5015	22.5412	21.5085	20.0635	20.1321	17.7945	17.4392	15.6768	14.8103	17.6217	14.2983	16.1777
ENSAPLG00000010564		MSTRG.669.3	748.825	711.957	800.604	742.366	839.063	632.311	796.458	799.643	830.638	824.307	773.294	771.438	604.201	558.447	604.649	561.713	625.021	656.737	628.925	684.792	781.94	708.686	762.098	729.663	642.729	735.743	680.792	686.815	695.534	727.383	811.994	761.056	728.291	840.401	794.823	776.47
ENSAPLG00000010648	MYOM1	MSTRG.670.1	17.5098	13.226	12.3567	8.39227	12.2669	8.33245	55.626	36.0827	50.2034	37.0375	23.1051	38.6677	36.8123	44.878	49.5161	36.7532	30.1799	28.6022	51.382	52.1611	58.0365	49.5524	61.6892	57.8635	43.3843	40.5133	57.0451	43.8485	60.6749	70.691	39.5795	39.9062	40.7284	40.9376	50.8643	41.9584
ENSAPLG00000012547	LPIN2	ENSAPLT00000013150	1.40382	2.19206	0.891914	1.54547	0.72052	0.620755	2.09055	1.0539	1.56702	3.42165	0.269628	2.43757	2.51476	2.14616	2.48415	2.1274	2.06739	2.10311	3.10674	2.97476	2.8857	2.30172	3.40159	2.62935	2.79658	2.99236	4.06666	3.32594	3.26252	3.3073	2.30181	2.06578	2.53243	2.49332	2.30491	3.20103
ENSAPLG00000013210	EMILIN2	MSTRG.679.1	179.405	316.338	186.113	355.333	180.364	270.029	112.136	106.891	120.151	144.073	96.5684	103.024	319.394	316.802	340.087	314.649	335.708	313.489	262.675	259.44	261.614	249.39	288.037	271.836	62.14	76.332	54.6201	67.6154	74.7197	58.9024	279.144	247.141	270.446	277.399	259.324	265.781
ENSAPLG00000013237		MSTRG.683.1	11.1461	15.0497	9.56949	11.6407	9.38342	7.11481	13.6285	9.2841	11.1417	15.0755	6.12847	12.7295	18.591	17.622	19.3113	18.7437	18.8735	18.3027	19.051	18.5865	20.4131	17.7829	19.1362	18.2118	14.4945	15.2126	15.3926	14.9102	15.0792	16.3336	17.6378	14.4025	19.1362	18.021	17.928	16.8468
ENSAPLG00000014496		ENSAPLT00000015101	0.0275792	0	0	0.0221987	0.0193625	0	0.0571127	0.0223818	0.0233396	0.103502	0.114475	0	0.192379	0.205927	0.11693	0.291818	0.158662	0.162612	0.262509	0.178762	0.10934	0.088127	0.245777	0.158178	0.0477367	0	0.0532352	0.0295717	0	0	0.0354717	0	0.162516	0.0725118	0.0620519	0.155069
ENSAPLG00000014505	NDC80	MSTRG.681.1	2.82661	10.5366	4.14368	5.21147	5.31383	4.60791	1.61641	0.821685	1.80207	2.56623	0.746663	1.27087	4.83608	3.35735	4.31945	3.95316	4.35774	3.76456	5.2642	4.92051	4.66804	5.61395	4.76577	4.74349	1.39829	1.55889	2.20122	1.636	1.71083	1.72467	9.59739	7.45225	7.50996	10.5124	8.82897	6.91959
ENSAPLG00000015046	METTL4	MSTRG.686.1	2.21956	2.89204	2.47134	2.40806	2.59387	1.36089	3.29747	2.39361	2.40929	2.98484	1.3274	3.04175	3.36591	3.20861	3.2813	2.41317	3.34431	2.88125	2.81332	3.42378	3.56469	3.5555	3.59647	3.32222	3.33725	2.92068	3.78684	3.23605	4.03837	4.11891	2.80899	2.87665	3.42314	2.98188	3.1839	3.35437
ENSAPLG00000011557		ENSAPLT00000012022	0.0189706	0.0552619	0.0929077	0.0539118	0.090065	0.0238752	0.193969	0.125039	0.078351	0.273004	0.165925	0.0625017	0.154755	0.212491	0.11123	0.0476284	0.101343	0.189279	0.103558	0.0748366	0.186722	0.0561395	0.0708664	0	0.205082	0.286693	0.16789	0.125846	0.0795737	0.142031	0.214576	0.0772254	0.192115	0.219008	0.234398	0.230014
ENSAPLG00000011558		ENSAPLT00000012024	0	0.0368413	0.0185815	0	0.072052	0.0238752	0	0	0	0.0364005	0.0207406	0	0	0	0.0370768	0.0158761	0.0202685	0	0	0	0.0339494	0	0.0177166	0	0.0186439	0.0716732	0	0.0719122	0	0.121741	0	0	0.03493	0	0.0390663	0.0191678
ENSAPLG00000015182	YES1	MSTRG.694.2	16.732	20.6864	17.0579	17.0361	14.7526	12.3196	17.0908	14.5224	16.3558	17.9272	8.66959	16.9171	23.2325	20.9941	22.8764	21.3058	21.4441	20.1898	19.5379	18.1666	21.7955	18.9377	22.4292	20.3952	14.6354	17.6137	17.5165	16.342	17.1282	18.3829	19.9555	17.9356	18.1112	21.5639	19.9043	18.267
ENSAPLG00000015661	TYMS	MSTRG.695.1	17.6236	25.7336	22.7252	20.8459	23.9213	17.9303	15.2158	16.2551	15.298	16.362	12.4444	14.6879	11.4518	12.6644	12.3095	10.8434	11.5531	11.6091	16.017	15.9963	17.7046	16.4114	17.8583	17.0375	13.7219	13.7433	14.2893	15.4431	14.9797	14.5075	24.13	21.8741	18.4431	24.0066	20.8418	19.5704
ENSAPLG00000015948	CLUL1	MSTRG.698.1	0.0948528	0.110524	0.0557446	0.3055	0.090065	0.0716256	0.150865	0.214353	0.0587633	0.145602	0.0829626	0.0625017	0.174099	0.106245	0.35223	0.222266	0.182417	0.315466	0.189856	0.187092	0.271595	0.112279	0.283466	0.177659	0.111863	0.143346	0	0.107868	0.0198934	0.0608705	0.156055	0.115838	0.227045	0.219008	0.156265	0.0575035
ENSAPLG00000015987	COLEC12	ENSAPLT00000016693	18.6481	15.8417	11.6135	22.4992	13.4737	8.40407	21.1642	13.5757	15.0042	24.7341	6.36738	20.6672	25.9407	19.2304	25.2864	28.6247	26.5315	24.4591	34.2777	33.5455	36.3428	35.424	34.7423	30.5573	19.5015	18.9576	20.5945	20.6208	22.022	16.8409	26.3343	25.2141	26.215	24.8153	23.7523	26.2983
ENSAPLG00000016149	THOC1	MSTRG.700.2	8.25219	9.9103	8.9563	8.9853	9.87112	10.2663	9.74155	9.07426	10.1856	9.50053	8.00589	8.25022	11.9548	11.8782	12.9213	11.2403	10.0127	10.7258	8.43997	9.61651	10.049	8.30864	10.063	9.13167	9.09821	9.42503	9.19662	9.18678	9.96661	9.82045	8.79761	8.07005	8.7849	10.4787	9.3759	8.66386
ENSAPLG00000000901	USP14	MSTRG.701.2	27.7539	39.0333	30.3251	40.4159	29.145	32.2793	26.5522	24.3112	27.3445	25.808	20.1184	23.7298	36.3673	34.721	39.9503	35.753	38.0846	36.6571	31.0846	32.5726	36.9539	32.879	34.4234	33.4532	23.2489	22.38	25.0155	24.5221	23.8323	24.7337	33.1812	29.2491	29.7604	31.8235	31.546	29.0776
ENSAPLG00000002696	ROCK1	MSTRG.702.1	84.7984	98.0899	74.1032	81.1193	69.6923	53.4566	100.153	75.8094	77.3716	119.685	41.8339	95.9193	113.803	100.678	116.848	110.307	118.429	105.176	123.976	126.698	130.06	118.155	124.388	122.816	112.87	113.064	133.547	124.498	110.846	136.938	152.875	130.665	134.611	149.801	144.877	145.599
ENSAPLG00000004077		MSTRG.720.1	13.6755	13.9497	8.15265	14.4714	8.67879	8.93033	18.1439	13.3705	13.5279	19.3847	8.82058	15.6049	19.5917	17.1366	19.7319	18.984	22.358	20.4669	20.4473	18.8865	20.922	18.3731	20.8319	19.971	13.8843	18.1224	15.3786	14.562	16.2345	16.1421	17.3008	14.6582	21.0039	16.2317	18.6992	20.7641
ENSAPLG00000004754		ENSAPLT00000004891	0.34117	0.515581	0.198789	0.344263	0.211346	0.17886	1.24094	0.44403	0.515117	0.619733	0.257313	0.709671	0.453445	0.769038	0.526148	0.500454	0.389667	0.587982	0.781469	0.681586	0.567566	0.539397	0.462896	0.817428	0.37774	0.697484	0.149414	0.14728	0.373069	0.522568	0.693134	0.536164	0.506127	0.806566	0.725122	0.718658
ENSAPLG00000004761	ESCO1	MSTRG.721.4	9.82933	9.35995	10.1406	7.84163	9.45027	5.56266	14.9036	11.4969	12.3477	14.129	7.72203	12.9154	9.14234	8.94256	8.90279	8.27607	8.85099	8.84234	11.9569	11.2097	12.2817	11.4888	11.3844	11.8051	15.3545	14.4363	18.1951	15.8072	14.6972	19.8737	13.0376	10.9208	12.1799	12.9757	12.0826	12.645
ENSAPLG00000004876	ABHD3	ENSAPLT00000005043	0.455293	0.626302	0.891914	0.575059	0.684494	0.286502	1.16381	1.1968	1.46908	1.11022	0.559997	0.895858	0.328854	0.424981	0.444922	0.460408	0.608056	0.58887	0.431491	0.598693	0.729912	0.842092	0.584648	0.781699	1.41693	1.43346	1.52966	1.68994	1.33286	1.33915	0.760769	0.79156	0.768461	0.62333	0.918057	0.690042
ENSAPLG00000005158	MIB1	ENSAPLT00000005397	8.10043	11.1997	4.47815	8.05083	3.71068	4.24979	10.7545	5.57317	7.30623	14.6512	2.69628	8.7919	28.649	25.3501	27.9003	26.9418	25.3154	27.8872	23.4386	25.1451	26.0052	21.5201	24.4666	21.9764	11.8016	11.0914	13.114	12.6386	11.9162	15.6234	20.1896	16.8737	18.0938	18.4809	18.6932	16.5035
ENSAPLG00000005868		MSTRG.719.1	2.0113	1.99538	2.55427	2.46859	1.87546	1.81118	2.58888	2.51202	1.88685	2.49343	1.63877	2.75216	1.95662	2.0281	2.20069	1.71727	2.32502	2.20359	1.98937	1.81067	1.90587	1.92656	2.35877	2.53491	2.26818	2.93649	2.75762	2.98815	2.2653	3.47758	2.26807	2.45963	2.25748	1.86634	1.84006	1.44926
ENSAPLG00000005872	RBBP8	MSTRG.722.3	1.38485	2.76309	1.78383	2.2643	1.6572	1.88614	2.11211	1.78627	1.39073	1.82002	1.07851	1.50004	2.7469	3.12361	3.33691	2.84183	2.49303	2.33445	2.27828	2.18897	2.69898	2.1333	2.97639	2.48722	1.37965	1.89934	1.82813	1.94163	1.96945	2.49569	3.58927	2.20092	2.51496	2.69548	2.44164	2.18513
ENSAPLG00000006339		MSTRG.723.2	8.51778	8.76822	7.93432	7.06644	7.07911	7.09094	8.83637	7.37731	8.61861	11.0112	5.24738	8.16689	10.0591	9.77457	10.3815	9.98609	8.65467	8.76995	9.94156	9.50425	9.47188	10.0115	9.72642	8.79411	7.06602	7.79446	8.02139	8.1081	9.13108	8.09578	9.69492	10.2324	9.50097	8.70978	9.98143	10.0823
ENSAPLG00000006386	TMEM241	MSTRG.725.2	8.53675	9.94714	8.49176	9.99166	9.20464	8.92933	6.83202	7.55593	8.08974	6.04248	6.57478	6.58351	9.88495	9.45583	11.2528	10.256	9.76944	9.65325	8.49175	8.49396	10.2357	8.9636	10.2579	9.77124	6.56264	5.44716	5.89479	6.07658	6.24654	6.87837	8.15388	7.64531	7.70207	9.13095	7.73512	7.55213
ENSAPLG00000006991	C18orf8	MSTRG.726.1	17.2648	18.5796	15.9108	15.8227	15.4783	11.717	21.9332	16.1507	16.6736	20.4864	9.65819	18.0428	17.3297	17.1774	19.9751	17.8094	16.4642	17.3663	17.5788	19.1294	18.2702	18.4862	18.5629	18.9844	23.6436	22.521	27.7363	24.4624	24.0032	25.298	19.1793	17.9141	19.4059	19.6076	17.0893	17.778
ENSAPLG00000006497	RIOK3	MSTRG.726.3	14.0935	14.9276	17.8704	13.0021	17.9718	14.1637	15.7185	13.8587	14.2163	13.4388	12.2647	13.7498	14.0855	13.3575	15.7113	11.6091	12.2969	11.0677	10.5116	11.7969	13.065	11.8478	14.4962	12.5145	13.3273	12.7243	16.1947	13.5611	13.8141	18.752	12.5779	10.9296	10.9484	12.9571	12.2885	11.1654
ENSAPLG00000007737	NPC1	MSTRG.727.2	17.2063	17.3338	14.0476	17.3237	14.9148	12.4151	22.5004	15.4155	17.8836	21.8221	9.68588	21.2922	20.7178	20.1441	22.8579	21.401	21.7279	22.3139	20.3919	22.4884	22.4406	21.202	23.8643	20.6084	23.2675	20.4089	25.8923	23.0838	20.9876	20.7771	20.5408	17.4722	20.242	21.7829	18.8495	19.2445
ENSAPLG00000008438	ANKRD29	MSTRG.724.2	2.78867	6.88932	2.76865	5.21147	3.56657	3.29478	3.46989	1.89345	2.62476	2.87564	0.933329	2.43757	4.101	3.80358	3.96722	3.96903	4.78338	4.50065	3.55549	4.00376	4.73594	3.29351	4.1634	4.38817	3.03895	3.60158	3.02201	2.64277	3.52114	2.98266	4.95475	4.65283	4.38372	4.95295	4.16056	5.02197
ENSAPLG00000008462	LAMA3	MSTRG.736.4	37.8842	66.738	29.7119	66.8506	30.7662	34.6907	43.406	28.4553	32.3786	48.8131	15.514	37.501	82.7357	69.6332	80.6421	79.333	103.876	91.5061	60.7713	63.8731	66.9143	57.8611	67.4294	65.5028	44.9504	44.6524	49.5274	50.5723	53.3542	39.8499	59.3595	50.2544	67.7992	59.3175	56.607	57.5994
ENSAPLG00000010437	TTC39C	MSTRG.730.3	4.59087	5.47093	4.29233	4.29497	3.92683	3.58128	5.00009	3.7869	3.89796	5.47827	2.82073	5.20847	5.281	5.18477	5.30198	4.95335	5.95895	4.68993	5.92006	6.62304	6.36551	5.52038	7.42326	6.37795	4.81012	4.605	4.73822	5.30352	4.63517	5.19429	7.62719	5.71468	6.53192	7.39573	6.81706	7.01543
ENSAPLG00000002428		ENSAPLT00000002435	0	0	0.0371631	0	0	0.0238752	0	0	0	0	0	0	0.0193443	0	0	0	0	0	0	0.0187092	0	0	0	0	0	0	0	0	0	0	0	0	0	0	0	0
ENSAPLG00000002429	KLHL1	ENSAPLT00000002455	0.0189706	0.0184206	0	0	0	0	0	0	0	0	0	0	0	0	0	0	0.0405371	0	0.0172597	0.0187092	0.0339494	0.0374263	0	0	0	0	0	0	0	0	0	0	0	0	0	0
ENSAPLG00000006906	APRT	MSTRG.733.3	17.1304	20.889	23.3384	22.4273	22.4262	23.9946	16.2718	15.7549	17.8444	14.9788	18.6044	16.2713	14.4309	17.1267	18.112	15.5586	16.7013	17.0352	13.8077	15.2667	16.8389	13.96	16.193	15.5984	15.3439	13.7613	15.8189	15.0656	14.3034	14.9336	14.7082	15.8505	13.483	13.3426	13.7904	13.8583
ENSAPLG00000006936	CDT1	ENSAPLT00000007199	2.63691	6.37354	4.10652	4.56453	3.71068	7.59232	0.969845	1.16108	1.50826	1.34682	1.8874	1.18753	3.65608	4.44105	3.7633	3.69914	3.50646	4.24827	2.00212	2.31994	1.66352	2.52628	2.25001	2.00755	1.0627	1.02134	1.04465	1.0607	0.875311	0.994219	3.23814	3.06971	1.95608	2.98188	2.81277	2.41515
	Piezo1	MSTRG.740.1	11.4013	10.334	6.78226	9.99166	4.89954	4.70342	8.55619	9.39579	8.55985	13.1042	2.79999	13.1462	11.8968	14.1731	9.34336	12.0024	11.0058	13.9646	12.7031	13.5828	11.0166	12.463	11.3741	11.69	15.1202	11.8082	14.4945	14.0588	12.3339	8.23781	12.1333	15.0203	14.3737	11.3547	13.2239	14.05
ENSAPLG00000006983	PIEZO1	ENSAPLT00000007283	74.8009	77.164	67.228	75.4226	60.8659	63.2215	62.846	61.5549	60.3499	69.798	50.5035	66.5851	63.5268	69.7819	60.2128	67.2672	65.4471	67.1732	64.1852	61.2351	59.2078	61.4166	59.3506	63.9572	71.9094	59.4171	64.2831	67.4896	58.5664	46.3022	65.3481	71.1439	75.5013	63.0911	67.6237	74.9846
ENSAPLG00000007265		MSTRG.738.1	10.8132	13.355	15.3298	12.5615	13.6539	18.7659	7.02599	7.48448	7.95263	7.0253	13.5022	7.91688	8.66626	9.68957	7.95298	8.7795	7.72231	8.34933	7.38713	6.36111	6.70501	6.86773	6.27168	7.08859	9.71345	8.40368	7.94677	8.48564	8.19609	6.87837	6.7884	7.70323	6.63671	6.40177	7.59839	6.78542
ENSAPLG00000007267		ENSAPLT00000007534	0.777793	0.313151	0.48312	0.413324	0.378273	0.358128	3.49144	2.35788	2.11548	1.34682	1.24444	2.37506	2.20525	2.86862	3.31838	1.34947	1.25665	1.40908	3.38289	2.61928	2.20671	2.60113	2.63977	2.52276	5.85417	5.57259	8.97277	5.50128	6.38579	5.86386	3.29666	3.66821	3.37075	3.33566	4.29729	3.71856
ENSAPLG00000007269	RNF166	MSTRG.742.2	9.02998	9.79978	11.9851	11.7348	10.3214	9.90821	8.6855	10.146	7.65881	8.02631	8.93922	9.12525	8.35675	9.60458	9.47313	9.00177	7.90473	8.22314	8.35368	7.89526	8.16483	6.81159	7.33468	8.3322	8.93041	9.76547	9.17796	9.83399	9.03162	9.15087	7.58818	7.74185	7.12573	7.5305	7.22726	7.6288
ENSAPLG00000007283		ENSAPLT00000007551	5.40661	11.1997	7.11673	10.6925	8.05181	14.4684	2.88798	3.00094	3.89796	2.82104	3.52591	2.93758	6.63511	6.54471	6.11767	6.46159	5.65492	6.4355	5.69569	6.28628	6.14484	6.19405	6.14766	7.03529	2.8898	2.59815	2.25718	2.49895	3.18295	2.45511	6.86642	8.41757	7.19559	6.97456	6.64126	6.32539
ENSAPLG00000007297	IL17C	ENSAPLT00000007567	0	0.0184206	0	0	0	0	0.0215521	0.0357254	0.0195878	0.0182002	0.0207406	0	0	0	0	0	0	0.0630932	0	0	0	0	0	0	0	0.0358366	0	0	0.0198934	0	0	0	0	0	0	0
ENSAPLG00000007302		MSTRG.748.1	17.9272	21.5521	18.8974	19.5161	16.3918	18.5033	18.2145	16.0831	16.6888	18.2184	14.4977	17.3128	18.145	21.8134	22.3202	20.4167	18.4241	17.5032	15.7753	16.8008	16.3466	16.6231	15.8386	17.2684	17.8422	18.2767	17.9828	17.7264	18.2224	16.4959	17.8683	16.6614	19.5259	17.7902	18.6151	18.5928
ENSAPLG00000007382	CIDEC	MSTRG.750.1	28.0195	28.9941	39.7273	24.6018	43.4654	41.328	23.8151	27.7765	29.3425	21.7675	38.4117	26.7507	15.0305	15.5543	13.2735	15.892	14.492	15.9626	12.7721	14.4435	14.123	14.2781	14.6516	15.4563	29.6437	25.103	27.1421	25.5109	23.4941	21.9743	20.7748	19.7311	15.3867	18.3124	16.525	16.561
ENSAPLG00000007392		MSTRG.751.1	7.70205	7.97613	5.1285	8.05083	5.42191	9.16808	3.92248	4.66217	4.44642	4.89587	6.01479	5.27098	8.04724	7.9684	4.8756	6.68385	6.93184	7.12953	5.35049	6.67917	4.93964	6.10049	4.83663	6.32466	3.43047	3.92411	2.9847	2.98436	2.82487	1.62321	4.5256	5.50231	5.69359	4.38016	5.41068	5.55867
	Zfpm1	MSTRG.753.1	2.40926	2.4131	1.31929	2.51588	1.36899	1.48026	1.40089	1.41116	1.37114	1.52882	1.3274	1.47921	2.41804	2.86862	2.40999	3.15935	2.39169	2.12414	2.10568	1.25351	1.78234	2.02102	1.48819	2.22074	1.32371	1.11093	0.914065	0.898903	1.2135	0.811607	1.79463	1.44798	2.07834	1.43197	1.54312	2.05096
ENSAPLG00000007396		ENSAPLT00000007670	47.1039	48.5936	19.2876	40.7753	16.4098	18.5033	38.88	26.6512	31.4579	60.5158	12.2992	44.022	98.2692	95.7695	91.0977	102.75	92.0394	85.1337	89.6467	78.7842	67.5254	78.1274	83.9236	86.7331	33.3352	43.9178	33.6712	34.1763	41.5574	30.9831	60.1397	75.5071	82.7318	58.6267	79.6756	79.9874
ENSAPLG00000007452	BANP	MSTRG.775.2	4.34426	5.45251	4.71971	4.45671	4.5753	3.98716	4.6337	4.14415	4.44642	3.84025	3.25628	4.00011	4.39116	4.80229	5.24637	4.44532	4.94552	5.00539	3.76261	4.67729	5.17728	4.84671	4.87207	4.15722	5.38808	4.96337	5.074	4.54845	4.79432	4.58558	4.64264	4.45977	3.99949	5.20565	5.87947	5.17532
ENSAPLG00000007542		MSTRG.776.2	8.59366	11.7524	6.13308	11.0043	6.53872	4.22591	12.1147	7.28799	8.34617	13.2358	2.96591	12.0156	15.2092	16.1705	17.4139	16.5097	17.2039	16.3201	17.1388	16.2973	18.9438	17.9646	18.9745	16.7355	16.0925	16.4132	16.4345	15.533	14.409	18.2845	18.4172	14.8489	16.0351	18.5314	16.5836	16.3334
ENSAPLG00000007677		MSTRG.777.1	1.17617	1.71312	0.445957	1.16809	0.378273	0.54913	3.42679	1.58978	1.70413	2.47523	0.186666	3.66677	5.02953	5.94974	5.24637	6.2552	5.51304	4.77405	3.22756	3.40507	2.86872	3.63035	2.76379	3.32222	9.30329	6.7552	11.2113	9.07892	7.36057	7.08127	2.67244	2.49052	2.68961	2.39224	1.91425	2.56849
ENSAPLG00000007403	CDH10	ENSAPLT00000007760	0	0	0	0.0359412	0	0	0	0.0178627	0.0391755	0	0	0	0.0386887	0	0.0185384	0	0	0	0	0	0.0169747	0	0.0177166	0.0177659	0	0	0.0373088	0	0	0	0	0.0386127	0	0	0	0
ENSAPLG00000003971		ENSAPLT00000004071	1.87809	2.11837	1.04057	1.32982	1.42303	0.668506	2.17676	1.25039	1.39073	2.76644	0.414813	2.00005	2.36001	1.89117	2.33584	2.23853	2.10793	2.39754	1.93308	1.75866	2.13881	2.48885	2.28544	1.82989	2.2932	2.40105	2.9847	2.6248	2.36732	3.14498	2.30181	1.85341	1.93862	2.02161	1.97285	1.62927
ENSAPLG00000004063	PIBF1	MSTRG.782.1	2.16264	2.46836	2.02539	3.57615	2.53983	1.64739	3.0173	3.10811	2.566	3.05764	1.76295	2.68757	3.46264	2.69863	3.35545	3.20698	3.46592	3.82765	3.8489	3.70441	4.4304	2.90054	3.59647	3.48211	3.16946	2.99236	3.17125	3.05627	3.20284	3.48991	3.10159	2.52913	2.91666	2.8808	2.87137	2.37681
ENSAPLG00000004321	KLF5	MSTRG.786.6	11.4203	12.3971	9.03063	8.64386	9.06054	7.87882	13.5563	8.35975	12.732	11.9758	7.32145	13.2712	18.3384	19.5279	18.5755	18.4004	15.2825	15.3316	10.7528	10.6268	9.57373	12.07	11.4626	11.7788	11.6711	13.1341	12.7223	12.8903	13.3883	14.8727	12.5039	9.88485	10.8632	11.9612	13.6732	9.96728
ENSAPLG00000001763		MSTRG.789.1	3.63552	5.09452	3.26838	3.78632	2.88318	3.07957	4.76528	3.80701	4.43537	5.33202	2.40591	4.37101	7.42343	6.32504	7.63627	7.99473	6.93279	5.74148	6.53763	5.91179	6.52996	6.31376	6.55906	6.09347	4.49776	5.42787	6.20326	6.14932	6.54494	6.65005	6.45159	4.45243	6.20937	5.48814	5.7245	5.28122
	KLF12	MSTRG.789.4	0.158599	0.615866	0.132044	0.0593957	0.0349254	0.0480732	0.105501	0.0692016	0.422396	0.437459	0	0.358274	0.961404	0.7509	0.289566	0.54663	0.444959	0.715066	0.607868	0.580291	0.684284	0.460409	0.846478	0.42661	0.368293	0.305987	0.586949	0.772236	7.03786e-10	0.431227	0.375824	0.451382	0.42959	0.307159	0.467514	0.411639
ENSAPLG00000004362	TBC1D4	MSTRG.791.1	3.75617	2.98996	2.75007	3.25268	2.34169	1.91002	4.56905	4.3585	4.25054	5.44187	2.69628	4.47929	4.33313	3.88858	4.26383	4.76284	5.18875	4.68993	5.54035	5.42565	4.82081	5.42681	5.15553	5.00998	4.53046	4.8021	4.32782	5.39342	4.95346	5.19429	4.75968	3.9578	5.34429	4.53178	5.39114	4.44694
ENSAPLG00000005004		ENSAPLT00000005170	3.54749	5.48935	2.37844	4.5825	2.57586	1.38476	4.13801	3.10811	2.54641	4.75026	0.933329	4.41679	7.31216	7.50092	7.69344	7.28714	8.04661	7.15056	6.38607	7.7643	7.29912	6.94258	8.23822	6.99976	3.4864	4.08537	5.29785	4.35069	4.25719	3.57107	5.48144	4.82659	5.74599	5.79529	6.1334	5.78869
ENSAPLG00000005020	UCHL3	MSTRG.790.2	11.629	14.4602	13.0257	16.8744	12.8973	14.5878	10.6683	9.8245	11.0279	10.3377	9.12588	8.58357	13.5023	13.1107	14.2004	12.4628	12.8705	14.8269	12.7894	13.4519	14.3436	13.0992	14.6162	14.6746	9.13549	8.79789	9.02873	9.76208	9.3698	10.9567	13.1086	11.912	14.1991	13.4606	12.7747	12.1907
ENSAPLG00000005073		MSTRG.813.8	99.1335	76.3836	63.4188	89.618	60.5602	47.5355	153.161	125.6	136.358	161.961	75.9108	146.22	173.39	163.172	176.589	167.209	179.192	178.584	171.404	184.112	208.168	174.113	195.939	190.783	136.687	148.056	136.511	135.963	156.863	153.206	134.289	139.347	153.349	137.503	139.997	149.39
ENSAPLG00000005070		ENSAPLT00000005225	0.139473	0.0621311	0	0.0373355	0.0535391	0	0.225545	0.135191	0.286471	0.80418	0	0.159329	2.62421	0.827898	0.453144	1.38028	0.954602	0.558913	1.96971	1.5577	1.65619	0.536873	1.26564	0.431409	0.625496	0.720113	1.15822	0.490831	0.911507	1.22223	0.445093	1.0486	0.867431	1.33087	1.01299	0.904902
ENSAPLG00000005473		ENSAPLT00000005658	29.5751	27.9073	14.9396	25.7698	14.4644	10.6006	19.7417	13.8079	17.296	28.0648	6.49182	26.5632	39.6752	36.5484	28.4935	42.167	39.402	45.7846	34.6574	39.3454	36.0373	38.0625	34.8308	37.2018	21.515	20.7136	18.1694	19.2904	20.5101	10.4697	21.204	27.9363	23.6998	19.1548	19.572	22.8289
ENSAPLG00000005580	ACOD1	MSTRG.806.2	11.647	6.89322	3.5576	4.00563	3.25852	3.98995	5.53174	1.36252	7.09002	6.95381	2.04787	5.37883	4.20679	1.56053	2.15613	4.62821	6.21397	4.76934	3.48706	1.68061	1.75187	4.20767	4.29422	4.21574	0.76086	2.88641	1.09892	0.914536	3.80328	2.00946	2.14178	1.78966	4.48538	2.37448	6.76426	1.81653
ENSAPLG00000005619		MSTRG.803.2	43.4625	43.082	43.2123	47.57	49.3574	45.9092	37.0552	36.6314	43.5835	34.9796	38.0852	32.7055	29.2202	23.7259	25.7997	24.8088	29.7425	31.3865	32.0334	31.4346	34.3193	36.1005	34.6115	34.816	28.771	33.1831	27.7232	26.7357	32.0646	27.3118	28.6595	30.2588	27.9178	30.8473	32.8684	28.5453
ENSAPLG00000000790		ENSAPLT00000000766	0	0	0.0185815	0	0	0	0	0	0	0	0	0	0	0	0	0	0	0	0	0	0	0	0	0	0	0.0358366	0	0	0	0	0	0	0	0	0	0
ENSAPLG00000000795		ENSAPLT00000000770	0	0	0	0	0	0	0	0	0	0	0	0.0416678	0	0	0	0	0	0	0.0172597	0	0	0	0	0	0	0	0	0	0.0198934	0.0202902	0	0	0	0	0	0
ENSAPLG00000015641	OSBPL1A	MSTRG.809.5	6.08955	5.7104	6.02042	5.78653	5.71012	4.36916	6.78892	5.91256	6.20932	8.06271	3.8785	5.45848	5.91937	5.37601	5.5986	6.2552	6.08056	5.51014	6.48963	5.61275	5.75442	6.71802	5.79333	5.84498	5.85417	6.27141	6.11864	6.36423	6.84334	7.38563	6.26171	4.73005	6.21754	5.35727	5.84041	4.65779
ENSAPLG00000002625	IMPACT	ENSAPLT00000002694	2.69382	3.3894	2.7129	2.71356	2.82804	2.45915	2.17676	2.2507	1.97836	1.78362	1.38962	2.00005	2.45673	2.14616	2.72515	2.11153	1.90524	2.39754	2.74429	2.99346	3.0894	2.82569	2.56891	2.75371	2.27455	2.11436	2.3318	2.2113	2.38721	2.96237	2.67244	2.70289	2.41017	2.98188	2.81277	2.51099
ENSAPLG00000003483		ENSAPLT00000003545	0	0.0184206	0	0.0179706	0	0	0	0.0454008	0	0.0364005	0	0	0	0	0	0	0	0.0210311	0	0	0	0	0	0	0	0.0219342	0	0	0	0.0405804	0	0	0	0	0.0585994	0
ENSAPLG00000003486		ENSAPLT00000003559	0	0	0.0185815	0	0	0	0	0.00818733	0	0.0182002	0	0	0	0	0	0	0	0	0	0	0	0	0	0	0	0.0139025	0.0186544	0	0.0198934	0	0	0	0	0	0	0
ENSAPLG00000000799		ENSAPLT00000000775	0.0189706	0.0184206	0.0371631	0.0539118	0.072052	0	0.0862084	0.142902	0.293816	0.0182002	0.145185	0.187505	0.0967217	0.0637472	0.0741536	0.127009	0.162148	0.0420621	0.172597	0.187092	0.305545	0.29941	0.124016	0.195425	0.111863	0.0895915	0.242507	0.215737	0.159147	0.263772	0.0780275	0.154451	0.0698601	0.0336935	0.117199	0.134175
ENSAPLG00000003516		ENSAPLT00000003578	0	0	0	0	0	0	0	0	0	0	0	0	0	0	0	0	0	0	0	0	0	0	0	0	0	0	0	0	0	0	0	0	0	0	0	0
ENSAPLG00000003518	ZNF521	MSTRG.814.7	8.45129	8.37653	5.21647	6.02015	5.35948	3.05008	9.15695	7.31673	7.60826	11.485	3.04887	9.95042	10.725	10.1577	9.60286	10.1065	10.6755	10.7839	11.3288	9.52197	12.0156	11.2717	12.3752	12.0926	8.70488	9.61792	10.1774	8.6311	10.5487	11.9478	9.59509	8.18354	10.3747	9.62464	10.3322	10.3235
ENSAPLG00000003626		ENSAPLT00000003699	0.0854622	0.0232752	0.0606864	0	0.0264078	0.0059359	0.19666	0.132031	0.0701486	0.326984	0	0.0915254	0.14652	0.381818	0.259569	0.292408	0.208697	0.236372	0.304234	0.188078	0.121346	0.199452	0.380795	0.219192	0.262823	0.255067	0.213125	0.232075	0.332952	0.165479	0.236377	0.253346	0.278993	0.112792	0.352405	0.18043
ENSAPLG00000003628	SS18	MSTRG.817.2	41.4507	51.9093	35.5836	48.287	38.6919	36.0038	40.3887	36.9758	38.9209	46.6108	24.1629	39.5636	68.9432	67.8058	68.8331	65.8224	65.2039	68.8557	56.5944	65.1453	71.7521	62.7265	68.2444	67.084	41.5572	39.9757	45.0504	43.0934	42.7112	42.5282	57.994	59.4056	54.3162	57.936	55.4546	56.0084
ENSAPLG00000003724	TAF4B	ENSAPLT00000003829	0.0569117	0.128944	0.0743261	0.179706	0.054039	0.0238752	0.280177	0.107176	0.17629	0.182002	0.0829626	0.104169	0.793118	0.44623	0.519075	0.571541	0.385102	0.525776	0.414232	0.168382	0.339494	0.261984	0.531498	0.408615	0.428809	0.322529	0.373088	0.323605	0.497336	0.588415	0.175562	0.270289	0.227045	0.151621	0.214864	0.306685
ENSAPLG00000003981	KCTD1	MSTRG.824.1	1.25206	1.80522	1.28213	2.10256	2.16156	1.57576	2.65091	1.98276	1.31238	2.27503	1.61777	1.97922	2.59214	1.97616	2.3173	2.20678	2.67545	2.01898	2.01938	2.11413	2.9536	2.1333	2.44489	2.36286	1.13728	1.6664	1.66024	1.54611	1.94956	1.96815	1.56055	2.02717	2.18313	2.12269	2.36351	1.78261
ENSAPLG00000004032	AQP4	ENSAPLT00000004140	0.0379411	0.165786	0.0743261	0.0539118	0.054039	0.0477504	0.150865	0.142902	0.0391755	0.218403	0.0207406	0.187505	0.174099	0.297487	0.426383	0.20639	0.324297	0.294435	0.396972	0.374183	0.322519	0.261984	0.230316	0.195425	0.186439	0.179183	0.093272	0.125846	0.0397869	0.0811607	0.234083	0.463352	0.24451	0.269548	0.253931	0.230014
ENSAPLG00000004199		ENSAPLT00000004299	0.0758822	0.0552619	0.0557446	0.0539118	0.018013	0.0238752	0.0215521	0.107176	0.0195878	0.109201	0.0207406	0.0208339	0.0193443	0	0.0185384	0.0317523	0	0.0210311	0	0.0187092	0.0848735	0.0561395	0.0354332	0	0.0559316	0	0.0186544	0.0359561	0.0198934	0.0202902	0	0.057919	0	0.0336935	0.0390663	0.0575035
ENSAPLG00000000811		ENSAPLT00000000785	0	0	0.0371631	0	0	0	0.0646563	0	0.117527	0.0364005	0.0207406	0	0	0	0.0185384	0	0	0	0.0345193	0.0187092	0	0.0187132	0	0	0	0.0179183	0	0.0539342	0	0	0	0.0772254	0.017465	0.0168468	0	0
ENSAPLG00000004203	CDH2	MSTRG.834.3	30.7133	31.7203	24.4161	27.6028	24.4076	21.3444	27.3281	23.0965	25.1899	27.1912	16.8829	22.2923	55.8664	58.6262	67.4798	55.1854	47.3473	45.0906	35.0198	29.9721	30.181	32.748	34.4588	33.3288	19.8744	22.147	25.9669	23.1198	26.0206	27.1483	32.5765	24.6928	26.5119	31.4698	33.4603	27.525
ENSAPLG00000005803		ENSAPLT00000006084	0.493234	0.442095	0.278723	0.575059	0.378273	0.0477504	0.71122	0.553744	0.332992	0.910012	0.103703	0.604183	0.967217	0.701219	0.889844	0.857311	1.0945	1.03052	0.862983	0.954167	0.967558	1.1415	0.99213	0.657338	0.950837	0.698814	1.21254	1.04273	0.736057	0.588415	1.38499	0.926705	1.60678	1.49936	1.07432	1.28425
ENSAPLG00000007015		ENSAPLT00000007308	0	0.0368413	0.0185815	0	0	0	0	0	0	0.0546007	0	0	0	0	0	0	0	0	0	0	0	0	0	0	0	0	0	0	0.119361	0	0.0195069	0	0	0	0	0
ENSAPLG00000007729	DSG2	ENSAPLT00000008041	0.417352	0.88419	0.371631	0.359412	0.252182	0.334253	0.581907	0.357254	0.391755	1.11022	0.165925	0.625017	0.812462	0.531227	0.722998	0.889063	0.952621	0.778149	0.845723	0.467729	0.373443	0.954371	1.22245	0.586274	0.540672	0.573386	0.652904	0.593276	0.676376	0.791317	0.955837	1.42867	1.30988	1.22981	0.820391	1.41842
ENSAPLG00000008874		ENSAPLT00000009232	0	0	0.0185815	0	0	0	0	0	0	0	0	0	0	0	0	0	0.0405371	0	0.0172597	0	0	0	0	0.0177659	0	0	0	0.0179781	0	0	0	0	0.052395	0	0.0195331	0
ENSAPLG00000009008		ENSAPLT00000009363	0	0	0	0	0	0	0	0	0	0	0	0	0	0	0	0	0	0	0	0	0	0	0	0	0	0	0	0	0	0	0	0	0	0	0	0
ENSAPLG00000009022	B4GALT6	ENSAPLT00000009397	0	0	0	0.0359412	0	0	0	0	0	0	0	0	0	0	0	0.0476284	0	0	0.051779	0.0187092	0	0	0	0.0355318	0	0	0.0373088	0	0	0	0	0.0193063	0.052395	0.0168468	0	0.0383357
ENSAPLG00000009295		ENSAPLT00000009676	0	0	0	0	0	0	0	0	0	0	0	0	0	0	0	0	0	0	0	0	0	0	0	0	0	0	0	0.0359561	0	0	0	0	0	0	0	0
ENSAPLG00000012651		MSTRG.845.1	8.7644	6.963	9.14212	9.4166	10.3755	8.83383	7.73721	8.27044	7.75675	6.75229	11.1792	6.60435	6.8092	7.39468	8.11982	7.09663	5.83734	5.69942	6.45511	6.00564	5.9072	5.59523	6.23625	6.30689	6.87959	7.41818	6.60366	6.54401	7.63908	8.01462	5.34489	6.37109	5.88571	5.7279	7.20772	6.28705
ENSAPLG00000015897	AHCYL2	MSTRG.847.5	30.4857	30.4861	33.0751	27.2614	32.7296	29.8918	33.4704	29.0448	28.2847	29.9758	26.071	32.1259	26.9467	28.1125	25.1752	27.0212	27.0788	27.3193	26.3382	26.8102	23.5269	24.7388	23.9529	23.3444	31.7691	28.1138	28.933	30.311	27.1943	24.5511	25.2419	24.6928	25.7784	24.1414	26.819	26.6241
ENSAPLG00000002283	STRIP2	ENSAPLT00000002386	0.701911	0.405254	0.761843	0.467236	0.468338	0.286502	2.5647	1.50047	1.70413	1.31042	1.05777	2.20839	0.638363	0.934959	0.81569	0.825559	0.810742	0.883304	1.01832	1.27222	1.18823	1.19764	0.921264	1.35021	3.20674	1.91726	3.84281	2.42704	3.58082	3.77397	0.702248	1.02324	1.13523	1.09504	1.30872	1.34175
ENSAPLG00000003164	NRF1	MSTRG.855.2	11.0978	10.0577	12.301	7.4578	10.5376	8.78608	11.4442	12.1109	9.79388	11.3934	8.50366	11.7503	6.46101	6.52346	6.69237	6.42983	7.05345	5.25776	7.18002	5.91209	5.04149	6.04435	5.5453	5.68508	11.7083	13.2237	11.6217	11.6678	12.692	10.5915	6.86642	5.90774	8.71504	6.30069	6.85613	6.67041
ENSAPLG00000000736		ENSAPLT00000000709	2.75073	3.53676	5.0356	3.1808	4.46402	3.98716	3.38368	3.12598	4.11343	2.63904	3.81628	2.89091	2.72755	2.10366	2.18753	2.07977	2.14847	1.95589	2.03664	2.17026	2.8857	2.35786	2.58662	2.52276	2.34913	3.15362	2.3318	2.96638	2.80497	2.02902	2.43836	1.77618	2.56736	2.81341	2.42211	2.71813
ENSAPLG00000003695	UBE2H	MSTRG.854.4	43.4615	49.0173	50.7648	40.8472	47.8277	40.8266	47.0698	39.4945	44.4054	44.4268	34.5747	44.027	29.0745	27.0926	29.1424	28.4342	30.646	30.7684	34.83	33.0029	34.5096	35.7795	37.5238	36.9175	43.5894	45.0108	48.5761	44.2799	43.9247	43.7456	40.5353	33.1297	31.9959	41.224	39.789	35.1958
ENSAPLG00000003832	ZC3HC1	MSTRG.850.1	20.3364	21.81	27.2591	18.2941	26.1008	29.3426	14.5046	17.9699	17.962	13.6502	25.2621	16.6046	11.0843	13.9819	10.9562	11.7007	10.6815	11.1675	9.56185	10.29	9.37003	10.5355	10.3465	10.8194	17.2269	17.3628	17.0501	13.897	15.3577	16.0698	11.4896	13.6882	9.8328	9.93959	11.5441	10.9065
ENSAPLG00000004036	KLHDC10	MSTRG.860.3	18.9895	19.8022	24.0631	18.7433	21.0752	23.7797	18.6641	20.0777	21.5465	17.7998	20.471	17.3338	19.1122	18.3592	20.2439	17.9559	18.262	19.2224	16.3794	17.0627	15.7695	17.0103	17.752	16.4512	16.9659	18.0079	18.6544	18.2118	18.5805	17.2467	16.0152	18.2445	16.1726	18.6157	17.0329	17.9219
ENSAPLG00000004424		ENSAPLT00000004537	0.227647	0.257889	0.148652	0.143765	0.216156	0.453629	0.193969	0.214353	0.235053	0.145602	0.145185	0.166671	0.174099	0.148743	0.315153	0.127009	0.202685	0.210311	0.189856	0.261928	0.169747	0.0561395	0.283466	0.142127	0.0559316	0.179183	0.0559632	0.0898903	0.198934	0.142031	0.156055	0.135144	0.227045	0.0505403	0.332063	0.306685
ENSAPLG00000004647	TMEM209	ENSAPLT00000004819	4.51499	6.13407	5.18425	4.34889	4.50325	4.36916	5.0863	3.84049	4.1526	5.36907	2.96591	5.72932	5.26166	5.65225	5.56152	5.1915	4.7023	5.34189	3.86616	4.71471	4.51527	4.28531	5.03152	5.02775	5.79824	4.8021	5.70825	5.55522	5.31154	5.11313	5.71552	4.65283	4.31386	4.70025	5.39114	5.07948
ENSAPLG00000005549		ENSAPLT00000005731	0	0	0	0	0	0	0	0	0	0	0	0	0	0	0	0.0158761	0	0	0	0	0	0	0	0	0	0	0	0	0	0	0	0	0	0	0	0
ENSAPLG00000005551		ENSAPLT00000005786	0.0948528	0.0921032	0.0743261	0.0179706	0.018013	0	0.0215521	0.0178627	0.117527	0.182002	0.0207406	0.125003	0.0967217	0.127494	0.0370768	0.0476284	0.0405371	0.105155	0.0862983	0.0561275	0.0509241	0.149705	0.0708664	0.124361	0.0745755	0.143346	0.0186544	0.0359561	0.0596803	0.0608705	0.117041	0.0965317	0.13972	0.0673871	0.0585994	0.0958392
ENSAPLG00000006492	CPA1	ENSAPLT00000006791	0.0569117	0	0.0371631	0	0.018013	0	0	0	0.0195878	0	0.0829626	0.0208339	0.0386887	0.0424981	0.0370768	0.0317523	0.121611	0.0420621	0.138077	0	0.0169747	0	0.0354332	0.0355318	0.0559316	0.0537549	0.0559632	0.0179781	0.0397869	0.0405804	0.0195069	0.057919	0.03493	0.0168468	0	0.0383357
ENSAPLG00000007184	CEP41	MSTRG.867.1	1.65044	2.63415	1.4122	2.28227	1.49508	2.12489	1.44399	1.42902	0.940212	1.38322	0.850366	1.45837	2.2246	2.74113	2.63245	2.34967	2.08766	2.12414	1.84678	1.87092	1.76537	1.59062	2.17914	1.90095	1.0627	1.14677	1.54832	1.51016	1.2135	0.953639	1.65809	1.96925	1.64171	1.65098	2.18771	1.84011
ENSAPLG00000007475	MEST	ENSAPLT00000007762	11.1167	11.3103	11.3905	8.75168	12.465	12.5822	9.07344	10.6105	11.0671	9.44593	9.70662	10.7711	6.30625	6.48097	6.00644	5.1915	5.47251	6.01488	6.43785	7.63333	6.75593	8.00923	6.41341	7.79922	8.52025	8.67246	8.17063	8.77329	7.75844	6.73634	5.71552	7.16265	6.47952	6.11538	6.3678	5.71202
ENSAPLG00000007961	COPG2	MSTRG.870.2	32.9519	38.0754	39.7087	34.4496	38.4217	37.3647	30.0221	32.135	31.5167	30.0668	28.0621	28.5841	31.6667	31.8311	33.6658	31.0855	30.5852	29.9693	30.4288	31.3753	31.4202	30.0346	31.5533	30.8238	27.6675	28.6155	29.847	28.5851	29.3229	28.8121	29.865	29.5387	29.5683	32.6322	31.4483	27.8317
	IL15RA	MSTRG.868.1	0.815734	0.663143	0.854751	0.916501	0.936676	1.14601	0.775876	0.893136	0.724747	0.527807	1.18222	1.08336	0.619019	0.658721	0.426383	0.889063	0.486445	0.757118	0.828464	0.710948	0.645039	0.636247	0.407482	0.60404	1.17456	0.967588	1.00734	0.683166	0.915098	0.486964	0.429151	0.598497	0.471555	0.62333	0.527394	0.364189
ENSAPLG00000009754	FBXO18	MSTRG.871.1	9.25763	10.0024	10.3313	8.8056	9.49285	8.71445	8.53464	7.8596	7.91345	8.26291	6.74071	8.33356	7.60232	8.15964	9.00967	7.98569	6.95211	6.70891	7.19728	7.48366	7.58769	7.44783	8.80515	7.76369	7.64398	8.34993	7.94677	7.87439	7.99716	8.29868	8.11486	7.45225	7.16066	7.98537	7.07099	7.64797
ENSAPLG00000010049	ANKRD16	ENSAPLT00000010462	1.4797	0.939452	1.93248	1.38374	1.67521	1.48026	1.37934	1.66123	1.33197	1.38322	1.2237	1.54171	1.33476	1.2112	1.63138	1.25421	1.15531	1.24083	1.60515	1.45931	1.52772	1.04794	1.68308	1.38574	1.21185	1.0751	1.2685	0.970815	1.01456	1.94786	1.38499	1.25491	1.11776	1.11189	1.17199	1.1309
	GDI2	MSTRG.874.2	7.64513	9.46821	7.11673	9.50645	7.07911	5.7778	7.99583	6.78784	4.85776	7.91711	3.17332	6.60435	9.13052	9.28584	10.159	9.98609	8.55332	8.6017	9.47555	9.54167	8.84382	8.04665	8.66342	8.29667	6.11519	7.48985	7.76023	8.48564	6.82345	7.83201	9.81196	8.35965	9.69308	9.93959	9.6689	8.51052
ENSAPLG00000010846	GGH	ENSAPLT00000011319	5.27381	6.77879	3.47475	6.14595	3.13426	2.19652	7.13375	4.55499	3.81961	7.2619	1.16148	5.75016	8.51151	8.52088	9.08382	8.76362	10.3978	8.91717	9.51007	9.74747	9.47188	9.59985	9.44295	9.43369	7.53212	7.3465	8.67429	8.41373	7.14174	8.09578	8.23191	7.78046	8.68011	7.8169	7.71559	8.54886
ENSAPLG00000011168	TTPA	ENSAPLT00000011618	0.208676	0.221048	0.0371631	0.3055	0.234169	0.0716256	0.387938	0.214353	0.156702	0.127402	0.0207406	0.208339	0.638363	0.488729	0.185384	0.174637	0.425639	0.420621	0.327934	0.392892	0.509241	0.336837	0.425199	0.497445	0.261014	0.340448	0.205198	0.575298	0.318295	0.466674	0.25359	0.540578	0.27944	0.387476	0.527394	0.364189
ENSAPLG00000011329	YTHDF3	MSTRG.882.2	20.5831	22.7863	19.3805	24.3322	18.013	16.9275	21.2935	17.6484	19.3135	23.0597	12.0088	19.688	29.3647	28.0063	30.9962	28.1484	29.3691	28.7705	26.2347	27.016	27.2783	25.9926	28.6655	25.9382	20.1354	22.4516	22.2174	23.9827	22.9371	23.5163	24.1885	21.932	23.1761	25.0343	26.0963	23.1356
ENSAPLG00000011556	CYP7B1	MSTRG.887.2	4.47705	8.01298	3.9207	4.31294	4.70139	5.22867	6.44408	4.46568	4.4856	6.06068	1.76295	5.95849	7.08003	7.01219	8.95405	6.90612	6.34405	5.80457	6.14444	6.28628	7.12937	5.33325	6.92719	5.61402	6.65586	5.60843	8.87949	7.58674	6.6444	7.40592	4.64264	4.84589	4.80288	5.50889	5.54741	5.9612
ENSAPLG00000003736		MSTRG.889.1	38.5671	40.6543	55.9676	40.4878	56.1465	63.1738	30.9488	37.6546	37.824	26.6088	57.8042	29.3341	25.9214	23.9902	26.0835	27.0847	26.5315	25.742	23.6285	26.3799	24.0701	26.3855	24.6438	24.1261	27.0895	29.386	26.1535	30.293	27.9105	29.4816	26.0417	29.0367	24.2764	24.1077	24.4555	22.3497
ENSAPLG00000005298		ENSAPLT00000005468	0	0	0	0	0	0	0	0	0	0	0	0	0	0	0	0	0	0	0	0	0	0	0	0	0	0	0	0	0	0	0	0	0	0	0	0.0191678
ENSAPLG00000005309	ESRRG	MSTRG.894.2	2.18161	3.21142	2.39702	2.5613	2.36822	1.71901	4.0949	2.84017	2.66658	3.00304	1.70073	3.00008	4.13969	3.4211	4.72729	4.38337	4.27666	3.59631	4.15958	2.89992	3.87023	3.93204	4.46458	4.03286	3.26268	3.24873	4.93789	3.88639	3.48135	4.12083	4.23299	2.06578	3.13286	3.55467	3.39876	3.07084
ENSAPLG00000005559	GPATCH2	MSTRG.898.1	5.9947	6.22617	4.05078	6.46942	3.67465	3.15153	6.70271	4.51927	4.6423	7.71691	2.59258	6.2085	9.53676	8.52088	10.8079	9.54156	10.7018	9.8215	9.16488	9.82231	11.5598	8.72033	10.0099	9.57581	5.92875	7.23899	7.68561	7.01144	7.49982	8.96826	8.23191	7.78046	8.61025	8.64239	8.32111	8.06966
ENSAPLG00000005733	SPATA17	MSTRG.902.1	0.208676	0.515778	0.408794	0.467236	0.234169	0.214877	0.366386	0.178627	0.313404	0.273004	0.0414813	0.187505	0.425575	0.276238	0.333691	0.317523	0.243223	0.483714	0.535049	0.617402	0.407393	0.598821	0.655514	0.586274	0.223726	0.322529	0.223853	0.305627	0.437655	0.284063	0.585207	0.463352	0.227045	0.286395	0.292997	0.517532
ENSAPLG00000005787	RRP15	MSTRG.903.1	4.93234	6.15249	5.68595	7.06245	5.90826	6.75668	4.00869	4.30492	4.28972	4.27706	4.41776	3.58343	7.11871	7.22468	7.63782	7.01725	7.43855	8.07592	6.248	6.08047	7.06148	7.67239	7.01578	6.28912	3.97114	3.95994	4.73822	4.60238	4.69485	4.1392	6.7884	5.7919	5.2919	6.04799	6.27013	5.67368
ENSAPLG00000005932		MSTRG.909.1	1.57456	2.13679	1.48652	1.36577	1.36899	1.57576	2.73712	1.92917	2.11548	2.85744	0.97481	2.89591	2.26329	2.35865	2.37292	2.42905	2.67545	2.33445	2.88236	2.54444	1.95209	2.73212	2.16143	2.61159	2.57285	2.66983	3.99204	3.32594	3.70018	3.48991	2.41885	1.69896	2.53243	2.30801	2.59791	2.70267
ENSAPLG00000010166		ENSAPLT00000010583	0.0379411	0	0.0371631	0	0	0	0	0	0	0	0	0	0	0.0424981	0.0370768	0	0	0	0	0	0	0	0	0	0.0186439	0	0	0	0	0.0202902	0	0	0	0	0	0
ENSAPLG00000010173	ZW10	MSTRG.914.1	19.6345	24.7021	17.7082	20.5045	18.5714	13.8476	21.3797	16.3801	16.8259	23.3873	9.31255	19.7089	32.0342	28.9837	31.2372	30.4187	28.0314	29.4645	26.1311	26.8476	30.1471	28.4253	29.3919	27.1818	21.832	19.2622	23.0195	21.1602	22.1215	25.2207	30.8794	25.4265	26.3198	29.2291	28.5965	26.8733
ENSAPLG00000010559		ENSAPLT00000010982	0.132794	0.202627	0.173135	0.215647	0.234169	0.0955008	0.150865	0.348759	0.0821689	0.145602	0.31111	0.312508	0.270821	0.0424981	0.092692	0.16843	0.222954	0.273404	0.103558	0.0813014	0.13855	0.243271	0.159449	0.195425	0.167795	0.0951318	0.223853	0.197759	0.0994671	0.0405804	0.0975344	0.214082	0.17465	0.0505403	0.214864	0.0766714
ENSAPLG00000010562		ENSAPLT00000010996	0.777793	0.792087	1.0034	0.790707	0.864624	0.883383	0.625011	0.660921	0.685571	0.491407	0.64296	1.1667	0.541641	0.786215	0.46346	0.444532	0.506714	0.567838	0.724906	0.486438	0.611089	0.467829	0.850397	0.461913	0.764398	0.573386	0.615595	0.952837	1.03446	0.507255	0.409645	0.637109	0.838321	0.859185	0.605527	0.498364
ENSAPLG00000010696	CD3E	MSTRG.917.1	0.398382	0.202627	0.111489	0.467236	0.18013	0.286502	0.344834	0.339392	0.293816	0.345805	0.207406	0.312508	0.309509	0.148743	0.426383	0.238142	0.364834	0.420621	0.310674	0.486438	0.339494	0.561395	0.496065	0.479679	0.354233	0.286693	0.16789	0.287649	0.218828	0.0608705	0.31211	0.366821	0.506485	0.320089	0.156265	0.421692
ENSAPLG00000010883	MPZL2	MSTRG.918.1	6.75352	9.78136	8.02722	10.6745	8.34002	8.97708	4.97854	5.07301	5.28869	5.13247	3.94072	4.77096	7.38953	6.82095	9.13944	7.62054	7.47909	8.6017	7.11098	7.10948	9.37003	8.49577	9.47838	8.3855	4.21351	5.16047	4.49571	4.08102	4.97336	4.26094	10.0851	7.93491	8.01644	9.45103	8.78991	8.28051
ENSAPLG00000010988	MPZL3	ENSAPLT00000011437	0.0948528	0.0368413	0	0.0179706	0.018013	0.0238752	0.0215521	0.0178627	0.0195878	0.109201	0.0207406	0.0208339	0.0193443	0	0.0185384	0.0158761	0.0202685	0.0630932	0.0690386	0.0374183	0.0169747	0.0374263	0.0177166	0.0355318	0.0372877	0.0179183	0.0559632	0.0359561	0.0198934	0.0202902	0	0	0	0.0505403	0	0.0575035
ENSAPLG00000011162		ENSAPLT00000011610	0	0	0.0371631	0	0.018013	0.0955008	0	0.0178627	0.0195878	0	0	0	0.0193443	0	0.0370768	0.0158761	0	0.0210311	0.0345193	0.0374183	0.0169747	0	0	0.0177659	0	0	0	0.0359561	0.0397869	0	0.0195069	0	0.017465	0.0168468	0	0
ENSAPLG00000011318	SCN2B	MSTRG.921.1	3.98112	3.19171	4.58074	3.53363	3.63284	2.42333	4.71315	4.58559	3.70959	4.01221	4.45362	3.82506	2.67433	4.25797	2.8604	3.30797	3.47843	3.67209	3.50589	3.798	3.48655	3.84862	3.21808	3.21163	3.80061	4.73912	4.52063	4.08461	4.05898	3.86102	4.0531	3.79754	4.39456	3.80956	4.44201	4.14349
ENSAPLG00000011335	SCN4B	MSTRG.921.5	0.951224	0.381904	0.789323	0.365995	0.798361	0.680446	1.49386	1.20192	0.795592	0.956469	0.731537	1.19591	0.633548	0.586816	0.717509	0.581679	1.00093	0.828552	0.826285	0.729625	0.858976	0.998086	0.661853	1.10549	1.27053	1.33518	1.43012	1.43466	0.934273	1.41442	0.862628	1.08697	0.460706	0.553751	0.734276	0.878485
ENSAPLG00000011505	TMPRSS4	MSTRG.924.1	1.02441	0.792087	1.15206	0.539118	0.846611	0.931133	0.366386	0.625195	0.528869	0.455006	0.622219	0.229173	0.212788	0.276238	0.129769	0.269894	0.263491	0.252373	0.224376	0.336765	0.203696	0.149705	0.141733	0.30202	0.261014	0.268775	0.111926	0.269671	0.179041	0.162321	0.156055	0.289595	0.192115	0.185314	0.117199	0.0575035
ENSAPLG00000012033		MSTRG.926.1	11.4216	7.07695	9.33908	5.8045	8.43008	8.90514	9.99119	8.26164	12.758	7.55747	16.9838	11.5762	5.61578	4.22933	4.00761	6.35936	7.1548	7.36087	5.63476	3.50202	3.54924	5.99438	6.02669	6.28468	5.34687	6.42681	5.6005	5.37163	8.27013	5.52136	4.87672	5.38678	6.25087	4.41811	6.19522	4.81596
ENSAPLG00000012108	TMPRSS13	ENSAPLT00000012630	0.170735	0.0552619	0.278723	0.161735	0.234169	0.0955008	0.344834	0.0893136	0.156702	0.072801	0.0829626	0.104169	0.0773773	0.0637472	0.0370768	0.0158761	0.121611	0.0841242	0.172597	0.0748366	0.0678988	0.112279	0.088583	0.0888294	0.205082	0.179183	0.261162	0.125846	0.0795737	0.121741	0.117041	0.154451	0	0.0168468	0.195331	0.0958392
ENSAPLG00000012754		MSTRG.915.7	363.077	193.03	333.371	273.063	305.645	269.814	284.143	363.381	364.352	292.405	517.645	325.613	189.033	210.706	164.751	196.959	198.145	200.153	229.519	242.994	229.26	227.346	209.605	226.16	359.882	329.428	307.854	303.469	307.413	308.248	244.402	303.438	257.836	233.462	257.759	264.88
ENSAPLG00000012695		MSTRG.915.21	5.14102	3.62886	5.73579	2.83936	5.24178	4.84667	3.27592	4.67067	4.99106	3.47625	8.58663	4.16678	1.29607	1.84867	1.42746	1.65733	1.8039	1.93486	2.12294	2.27604	1.62682	2.15201	1.61221	2.41616	3.28132	3.27351	2.40642	2.35512	3.66039	2.41453	2.37984	2.72048	3.5454	2.35855	3.3597	3.54605
ENSAPLG00000012775	DSCAML1	ENSAPLT00000013386	0.967498	0.368413	0.891914	0.359412	0.972702	0.54913	1.09916	0.893136	0.568045	0.819011	0.601479	1.3542	0.154755	0.148743	0.222461	0.127009	0.14188	0.357528	0.224376	0.318056	0.322519	0.149705	0.212599	0.195425	1.58473	1.30804	1.66024	1.3124	1.5119	2.11018	0.351124	0.540578	0.38423	0.269548	0.390663	0.26835
ENSAPLG00000013855		ENSAPLT00000014426	0.151764	0.128944	0.148652	0.251588	0.18013	0.382003	0.387938	0.339392	0.254641	0.145602	0.33185	0.166671	0.174099	0.169993	0.166846	0.0952568	0.14188	0.0841242	0.241635	0.112255	0.0678988	0.0935658	0.159449	0.124361	0.111863	0.340448	0.261162	0.251693	0.119361	0.162321	0.0780275	0.154451	0.03493	0.235855	0.0585994	0.134175
ENSAPLG00000013961	CEP164	MSTRG.913.2	6.24131	6.72353	6.15049	5.22945	6.30455	6.32693	7.37082	6.48417	6.54231	7.3893	4.4385	6.91685	7.08003	6.94844	6.82213	6.20757	6.18191	6.72994	6.54141	5.79984	6.24669	5.31453	6.76774	5.82721	6.28298	7.05981	6.26788	6.95751	7.73854	7.16243	6.26171	6.10081	6.42712	7.21041	7.50072	6.5554
ENSAPLG00000014327	BACE1	MSTRG.932.1	25.8747	30.2677	20.5584	23.8779	17.7793	19.1771	25.5597	24.2765	25.1281	32.3513	13.4929	29.2445	41.0609	45.0353	35.3411	38.3153	36.9901	38.8481	37.1533	37.8026	33.8686	39.0764	35.1939	35.9663	45.0093	35.1457	44.4309	43.9986	36.3626	35.7531	39.2428	43.2541	37.1559	39.4085	41.7648	41.0978
ENSAPLG00000014756	RNF214	MSTRG.934.1	32.4028	37.7597	39.8316	30.6449	36.2236	43.949	35.2172	37.8858	37.3764	30.3485	41.9469	33.2988	36.4132	36.3487	37.552	35.4773	33.1796	32.3209	33.4905	30.7665	28.6662	32.4828	32.4836	32.4323	31.5424	35.5779	33.9549	33.4329	34.3585	35.506	33.0692	33.2569	34.4331	32.224	35.5864	34.6919
ENSAPLG00000014909	PCSK7	MSTRG.935.1	12.8431	18.1075	13.2115	11.3215	11.7985	14.7071	9.69845	10.2532	8.50108	10.0465	7.59108	10.9795	12.0902	13.8544	11.568	12.0024	11.5328	11.9667	9.14762	9.95327	7.43492	10.1051	9.00004	10.3397	10.5897	8.17075	10.7636	10.4812	9.50906	10.1045	11.0799	12.3561	9.30885	10.6808	11.1729	10.4465
ENSAPLG00000015639		ENSAPLT00000016293	2.71279	2.74467	3.64198	2.5698	3.44048	4.32141	1.98279	2.1078	2.233	1.51062	3.3185	2.06256	2.01181	2.3799	1.92799	2.61956	2.37142	2.04001	1.91582	1.51544	1.32403	1.60933	2.10828	1.6167	1.86439	1.61265	2.42507	2.12141	1.90977	2.35366	2.59442	2.33607	1.65918	1.73522	1.73845	1.93595
	TAGLN	MSTRG.937.1	307.075	264.649	364.607	390.429	377.679	364.479	216.793	271.013	254.288	232.545	433.231	250.653	206.036	224.475	170.535	214.185	232.561	224.338	245.37	248.85	225.56	245.255	219.355	240.408	263.867	265.836	213.779	249.392	220.718	204.16	269.254	249.546	249.502	247.294	252.231	270.113
ENSAPLG00000015640		ENSAPLT00000016299	29.632	27.0783	30.3622	28.0341	27.4338	24.1378	25.1513	30.5453	28.226	29.3934	25.6147	30.6467	24.0063	29.4937	23.0062	26.9418	25.1938	28.5391	29.048	27.3528	29.6209	27.7703	25.0513	29.1183	36.9148	30.8553	31.414	30.4009	28.6664	25.5251	29.2408	36.5855	30.8083	27.7972	29.9834	32.2595
ENSAPLG00000015671		MSTRG.941.4	29.4992	36.8044	32.7407	37.4507	32.3694	29.271	31.423	29.6164	30.0084	31.2134	24.6606	28.3549	42.0546	41.4994	42.0636	40.9287	38.1859	38.9495	35.227	38.6905	40.264	36.416	40.695	37.6814	27.798	27.3254	32.0856	29.1424	29.4423	28.386	37.9994	36.7979	36.8337	39.9774	38.6365	38.2015
ENSAPLG00000001204	SIK3	MSTRG.946.4	24.0547	24.8494	21.1644	22.3554	20.0845	17.8587	24.4401	20.435	20.6063	27.3732	15.3273	24.5423	26.1342	27.5175	25.3049	26.3861	25.8424	22.7346	26.4073	22.6568	20.5903	22.6803	19.3643	23.8773	25.7285	27.2717	26.0229	27.2547	23.3748	24.8961	21.2625	21.3335	24.9051	22.2209	22.7366	23.864
ENSAPLG00000002589	APOA1	MSTRG.943.1	13.111	6.72217	11.9666	12.6932	10.0364	10.5613	14.5526	14.857	13.9653	10.6667	19.885	14.0385	9.87037	9.22433	10.2201	11.2724	11.1024	11.1603	9.43791	11.5189	10.2118	9.96973	10.9744	10.7916	13.3266	11.7036	10.3366	11.7077	11.3768	10.6687	9.17949	10.2083	10.3273	8.76323	7.29152	9.43083
ENSAPLG00000002591		MSTRG.944.2	21.9087	13.2826	20.4025	17.6951	20.9999	21.5508	18.7023	24.8161	22.9576	14.8319	39.6198	22.7958	14.1166	14.2771	12.2484	14.0024	15.2467	15.5491	13.6383	14.5617	12.1439	14.5445	14.7856	16.177	20.4933	20.5136	15.9474	17.0751	18.5031	15.607	10.581	14.8128	14.1761	9.76821	11.1478	12.8039
ENSAPLG00000001519		ENSAPLT00000001508	0.0379411	0.0552619	0	0.0359412	0.054039	0.0477504	0	0	0.0391755	0.109201	0.103703	0.0416678	0	0.0637472	0.0556152	0.0158761	0.0202685	0	0	0.0374183	0	0	0.0354332	0	0.0372877	0.0537549	0.0373088	0.0179781	0.0198934	0	0	0.0772254	0	0	0.0585994	0.0191678
ENSAPLG00000002593	ZPR1	MSTRG.945.1	16.9217	19.7838	23.0039	18.7254	20.769	19.697	15.3667	17.3447	17.296	14.2144	18.9362	16.5421	17.6033	17.743	17.7969	17.4796	16.8229	17.2034	13.8077	14.5931	15.1414	15.2886	16.3524	15.2787	17.954	15.571	17.1061	16.1802	14.9002	13.4321	17.3026	14.9624	13.2734	16.4424	14.8842	15.8518
ENSAPLG00000002656	BUD13	MSTRG.947.2	14.7022	16.3944	13.3973	14.9875	14.0862	13.9192	12.8451	13.2184	12.2815	13.8868	8.9807	13.9795	15.5335	17.5305	15.9986	16.1619	14.4515	15.563	13.1173	14.3499	13.444	13.5296	12.9515	14.5325	14.1134	13.7971	16.3972	14.4184	12.5925	12.7219	11.1189	12.8001	11.754	12.5677	12.2473	12.8808
ENSAPLG00000001543		ENSAPLT00000001533	0	0	0	0	0	0	0	0	0	0	0	0	0	0	0	0	0	0	0	0	0	0	0.0170655	0	0	0	0	0	0	0	0	0	0	0	0	0
ENSAPLG00000002791		ENSAPLT00000002815	0	0	0	0	0	0	0	0	0	0	0	0	0	0	0	0	0	0	0	0	0	0	0	0	0	0	0	0	0	0	0	0	0	0	0	0
ENSAPLG00000008543	RPS12	MSTRG.952.6	427.577	434.801	573.129	464.019	581.442	599.459	316.45	382.048	402.391	296.009	458.119	322.238	265.965	260.96	266.045	244.334	258.16	282.847	230.95	254.426	262.173	263.013	265.324	268.531	276.134	311.85	295.859	284.916	271.864	257.32	288.897	294.615	240.685	296.722	277.917	257.077
ENSAPLG00000008600	SLC18B1	MSTRG.949.1	3.50955	3.73939	3.58624	4.31294	4.161	3.1754	5.64665	4.28705	4.85776	4.65926	3.48443	4.39595	3.84952	3.4636	3.72622	3.57213	4.17532	4.18518	4.31491	3.96634	4.51527	4.06075	4.2697	4.70796	4.58639	4.4079	5.14861	4.94396	5.49059	5.86386	4.09645	3.32069	3.31835	4.09376	3.75036	3.23937
ENSAPLG00000008745		ENSAPLT00000009094	0.360441	0.557992	0.541975	0.341441	0.403639	0.629976	0.372106	0.303666	0.696486	0.632639	0.497776	0.924231	0.70453	0.875725	0.871305	0.577745	0.486445	0.336406	0.290725	0.28494	0.339494	0.551099	0.359229	0.169626	0.153018	0.340448	0.317125	0.169176	0.582318	0.284063	0.279649	0.135144	0.112096	0.185314	0.101849	0.175943
ENSAPLG00000008759		MSTRG.957.1	1.17617	3.95506	1.13036	1.18606	1.70388	2.90356	2.99003	1.80414	2.5355	3.00741	1.34814	3.01337	2.83549	3.77783	4.37506	2.62923	2.08766	1.97701	2.16079	2.76465	3.34402	1.97517	2.7589	3.13483	1.71137	4.08537	3.22721	1.91628	4.55018	3.73339	1.61252	2.22023	1.23271	1.61729	1.08967	2.35421
ENSAPLG00000000938	TAAR1	ENSAPLT00000000917	0	0	0.0185815	0	0.018013	0	0	0	0	0	0	0	0	0.0424981	0	0	0	0	0	0	0	0	0	0	0	0	0	0.0539342	0	0.0405804	0	0	0	0	0	0
ENSAPLG00000000941	TAAR2	ENSAPLT00000000920	0.0189706	0	0	0	0	0	0	0	0.0391755	0	0	0	0	0.0212491	0	0	0	0	0	0	0.0169747	0.0187132	0	0	0.0186439	0	0	0	0	0.0202902	0	0	0.017465	0	0	0.0191678
ENSAPLG00000000944	TAAR5	ENSAPLT00000000925	0	0	0	0.0179706	0	0	0	0	0	0	0	0	0.0193443	0	0.0370768	0.0158761	0.0202685	0	0.0172597	0	0	0	0	0	0	0	0	0	0	0	0	0	0	0	0	0.0383357
ENSAPLG00000009054	STX7	MSTRG.959.1	25.3257	27.6125	25.7726	27.1716	28.2804	22.3949	29.2247	25.5437	27.893	30.0304	21.591	27.7091	25.8827	22.8215	26.4543	23.7666	25.9032	25.1742	25.389	27.4089	31.0976	28.9492	30.2777	29.0472	27.015	28.5259	32.9623	29.9514	30.3773	33.9658	29.3579	26.469	25.2893	28.9933	27.0339	27.1417
ENSAPLG00000009110	MOXD1	ENSAPLT00000009515	22.3473	14.4049	16.1659	23.3798	17.0583	12.248	29.8066	29.8665	27.8538	29.6846	20.7406	28.5841	23.6388	19.8041	23.2101	23.9571	26.7545	28.9387	30.8085	32.4043	34.8151	30.1656	35.2206	33.0445	23.2862	27.4867	20.9862	24.4142	24.3893	22.5424	27.4657	26.8937	30.4241	27.6455	26.6432	29.0393
ENSAPLG00000009248	CTGF	MSTRG.970.1	801.791	693.924	906.333	596.93	878.494	622.952	1039.07	930.844	868.403	924.791	842.858	991.489	591.105	587.622	603.815	606.927	654.046	621.825	725.665	609.656	622.717	725.958	686.2	680.691	1194.59	1219.93	1277.55	1269.61	1057.83	1406.94	1013.81	731.46	799.531	960.164	865.044	822.051
ENSAPLG00000009457	ENPP1	MSTRG.973.1	8.06249	9.8182	7.26538	6.41551	8.26797	7.83107	13.5563	10.6105	13.5939	12.631	7.05182	11.5211	11.9548	13.8756	14.219	11.7801	9.64783	9.73738	11.8813	10.29	10.1169	11.6022	10.7894	10.0022	11.3728	12.2024	13.3192	11.9015	14.5023	15.6843	15.2544	9.69179	11.3697	14.3703	14.8842	12.4016
ENSAPLG00000009807	ENPP3	ENSAPLT00000010304	0.132794	0.165786	0.167234	0.395353	0.144104	0.405879	0.387938	0.160765	0.450518	0.618808	0.33185	0.395844	0.309509	0.254989	0.222461	0.349275	0.425639	0.294435	0.276155	0.392892	0.356469	0.430402	0.230316	0.319786	0.391521	0.430039	0.410397	0.269671	0.517229	0.365223	0.25359	0.695028	0.331835	0.404322	0.390663	0.479196
ENSAPLG00000010330	MED23	MSTRG.983.4	12.1981	15.0128	9.53233	13.9991	10.2134	8.02207	14.3537	10.8963	11.2434	16.3256	6.57478	12.2712	19.9053	17.3605	22.209	19.4006	20.3091	21.0941	18.4678	19.4201	18.3497	17.9646	19.3288	17.9613	15.1947	15.4277	16.7516	15.0836	16.6707	16.9626	18.9802	15.4451	17.0284	19.7781	17.2087	17.0785
ENSAPLG00000010992	AKAP7	MSTRG.984.2	3.78889	4.61347	4.2365	3.44516	4.37716	1.46391	2.96469	3.32566	2.48949	3.63195	1.71119	3.4228	4.37182	4.84432	5.74935	4.41544	4.09425	4.26527	4.67737	4.62818	5.19426	4.54864	5.17325	4.27467	2.76557	4.13913	3.26452	3.46976	3.00391	4.20007	4.93524	3.70682	3.91216	4.25229	4.08242	3.73365
	AKAP7	MSTRG.984.5	0.631243	0.139049	9.07955e-05	1.1014	0	1.47274	0.548296	0.550552	0.820835	0.226502	1.06805	0.160624	3.06271e-06	0.510439	0.0716995	0.125137	0	0.48775	0	0.161372	3.10129e-07	0.316784	6.31657e-08	0.308938	0.236085	1.21416e-07	0	5.31293e-09	0	1.11705e-08	0	0	0	0.245794	0	0.195759
ENSAPLG00000000949		ENSAPLT00000000930	0	0	0	0	0	0	0	0	0	0	0	0	0	0	0	0.0158761	0	0	0	0	0	0	0	0.0177659	0	0	0.0186544	0	0	0	0	0	0	0	0	0
ENSAPLG00000011001		MSTRG.990.2	105.04	98.3478	75.311	110.286	79.6355	57.7064	96.8552	77.4349	86.7542	121.359	48.0976	92.2317	165.491	161.727	174.928	161.413	166.283	162.465	152.644	158.654	175.247	155.45	166.607	157.477	95.643	105.539	100.659	103.949	104.381	108.755	142.322	127.21	134.568	147.931	139.72	135.076
ENSAPLG00000000951	TMEM200A	ENSAPLT00000000932	2.20058	2.37626	1.5051	2.24633	1.44104	0.620755	3.27592	2.23284	2.42888	3.71285	0.684441	2.93758	2.86296	2.46489	3.02176	3.44512	2.65518	2.81816	3.98698	3.79796	4.20973	3.49936	4.96065	3.83743	3.6542	3.35072	3.50703	3.75741	4.09805	4.15949	3.55025	2.81873	3.96456	3.36935	3.32063	3.48855
ENSAPLG00000011115	SAMD3	ENSAPLT00000011563	0	0	0	0	0	0	0	0	0	0	0	0	0	0	0	0	0	0	0	0	0	0	0	0	0	0	0	0	0	0	0	0	0	0	0	0
ENSAPLG00000011121	L3MBTL3	MSTRG.996.1	3.24397	3.84991	2.4156	2.15647	2.48579	2.07714	4.39663	4.17988	3.42786	4.24066	2.17777	3.97927	4.15903	3.78233	3.29984	3.47687	2.75652	3.63837	3.98698	3.81667	4.53224	3.42451	3.50789	3.94403	3.98979	4.78419	4.23455	3.82932	4.61527	4.76819	3.9794	3.86127	2.96905	3.97584	3.37923	3.56522
ENSAPLG00000011403	TMEM244	ENSAPLT00000011868	0	0.0184206	0	0.0179706	0.018013	0	0	0.0357254	0.0195878	0.0182002	0	0	0.0193443	0	0.0185384	0	0	0	0	0.0187092	0	0.0187132	0	0	0.0186439	0.0179183	0	0	0.0198934	0	0	0	0	0	0	0
ENSAPLG00000011409	ARHGAP18	MSTRG.997.2	5.06514	5.01041	4.16226	3.77383	4.88152	3.1754	6.53029	4.39423	4.62271	6.27909	3.62961	5.39598	4.19772	3.25111	4.94976	4.96923	4.90499	4.37446	5.2642	4.60245	5.29611	5.2584	5.72246	4.65466	6.61857	6.02055	6.80886	6.38221	6.56483	7.32476	4.19398	5.00034	4.62823	5.35727	4.55122	4.52361
ENSAPLG00000011890	LAMA2	MSTRG.1003.2	4.0597	4.97357	3.47475	4.34889	3.54856	2.6979	6.81047	4.57286	4.66189	6.73409	2.07406	5.64599	5.53248	5.77975	7.1929	6.77911	5.89815	6.56169	5.28146	4.75213	5.80535	5.18354	5.7579	5.72062	12.6033	10.0522	12.8529	12.7105	12.3737	14.893	6.5153	5.1741	6.54938	5.64367	5.93807	4.96447
ENSAPLG00000013242		ENSAPLT00000013782	0.132794	0.184206	0.0185815	0.197677	0	0.0238752	0.107761	0.0178627	0.0391755	0.145602	0.0207406	0.0625017	0.0773773	0.191242	0.166846	0.0793807	0.14188	0.252373	0.0862983	0.187092	0.203696	0.0935658	0.1063	0.213191	0.0559316	0.0537549	0	0.197759	0.119361	0.0202902	0.117041	0.21237	0.10479	0.151621	0.156265	0.287518
ENSAPLG00000013431	PTPRK	MSTRG.1000.1	6.34969	10.205	7.09581	7.74533	6.59751	5.90503	7.75734	5.89754	6.22891	9.04338	3.13184	6.37905	10.5157	9.46975	10.2092	9.48251	11.2943	11.1875	9.27598	8.02726	9.26576	7.5821	9.0438	9.04037	6.81109	7.65601	7.51065	7.49282	8.44788	6.03477	8.79156	7.06081	7.97246	9.28816	8.77741	7.61937
	PTPRK	MSTRG.1000.5	0.138241	3.74967e-07	0.113823	0	0.121335	0.0398862	0.0876203	0.140058	0	0.202352	0	0.225294	0.471874	0.347316	0.153822	0.313069	0.157438	0.358546	0.182322	0.186064	0.257056	0.576833	0.0625485	0.268956	0.124421	0.245957	0.30555	0.255722	0.126193	0.0725843	0.181616	0.372122	0.166235	0.331342	0.305498	0.18195
ENSAPLG00000015423	THEMIS	ENSAPLT00000016067	0	0.0184206	0	0.0179706	0	0	0	0	0.0195878	0.0182002	0	0	0.0193443	0	0	0.0158761	0.0202685	0.0630932	0	0	0.0509241	0	0	0	0	0	0	0	0	0	0	0.0193063	0	0.0168468	0	0
ENSAPLG00000015497	C6orf58	ENSAPLT00000016142	0	0	0	0	0	0	0	0	0	0	0	0	0	0	0	0	0	0	0	0	0	0	0	0	0	0	0	0	0	0	0	0	0	0	0	0
ENSAPLG00000015660	KIAA0408	MSTRG.1002.1	9.84653	13.576	8.62183	9.88383	10.7538	7.90892	9.6769	8.46693	9.89182	12.2124	6.13923	10.6461	15.5142	15.5331	16.7274	15.0823	15.0595	12.2821	14.3528	10.6829	14.0211	13.8852	12.2245	12.8447	7.86771	9.85507	8.99142	9.0472	9.57164	9.9219	10.6508	7.78046	11.1144	11.1863	11.5636	10.6626
ENSAPLG00000015530		ENSAPLT00000016180	0	0	0	0	0	0.0653999	0	0	0	0	0	0	0	0	0.0684449	0	0	0	0.145365	1.50609e-07	0	0	0	0	0	4.59346e-07	0	0.0137424	0.0965645	0	0	0	0.482394	0	0	0.282189
ENSAPLG00000015714	ECHDC1	MSTRG.1004.3	0.771718	1.36718	0.361875	0.830375	0.524348	0.534365	1.32851	0.543068	0.596153	1.18166	0.160089	0.94223	1.23721	0.838407	1.7298	1.3961	1.29089	1.37091	1.95702	1.74974	2.22842	1.47135	1.15183	1.54717	1.91141	1.22378	2.29824	2.17209	1.90427	2.96843	1.70699	1.22115	1.22355	1.31612	1.16932	1.38383
ENSAPLG00000000953	RNF146	MSTRG.1005.3	11.7488	13.093	11.8462	13.3664	13.4718	10.7825	13.4562	12.4789	13.3503	12.1591	9.2769	11.3706	14.2189	14.6522	14.5284	12.9877	13.343	12.131	11.9543	12.8434	13.6599	12.7881	13.9604	12.63	12.3139	12.86	14.6213	13.8643	12.9163	13.4666	12.338	12.0037	12.1023	12.1108	12.3476	10.9219
ENSAPLG00000001466	RSPO3	MSTRG.1016.1	32.9892	38.2177	42.7078	42.0313	42.2001	37.5371	27.8697	30.038	28.0644	24.5259	26.966	25.399	22.9267	20.8716	22.354	20.3048	25.3904	24.372	21.7715	20.3249	21.7763	22.3946	24.0526	22.4914	28.0215	28.126	32.6868	30.2865	28.2622	30.7191	25.0305	20.4669	22.0525	26.6708	24.0062	18.5905
ENSAPLG00000002178		MSTRG.1018.1	6.8294	11.7524	9.29077	10.2792	10.0332	11.9615	4.91388	4.41209	4.83817	6.06068	3.94072	3.8126	4.4492	3.61234	4.61606	3.76264	4.49962	5.11055	5.03982	5.21985	5.7035	6.08177	5.59845	5.70285	4.12029	3.18946	3.63761	4.08102	3.3421	4.09862	9.30478	8.35965	6.75896	9.13095	8.30158	7.64797
ENSAPLG00000000955		ENSAPLT00000000937	0	0	0	0	0	0	0	0	0	0	0	0	0	0	0	0	0	0	0	0	0	0	0	0	0	0	0	0	0	0	0	0	0	0	0	0
ENSAPLG00000002183	TRMT11	MSTRG.1020.1	4.49602	6.24459	5.07276	5.57089	4.4312	3.86778	4.33197	4.39423	3.85879	4.89587	2.21925	4.04178	6.09346	5.52476	7.58221	5.66778	6.26298	6.03591	6.10992	5.46307	6.24669	5.52038	6.23625	6.27136	4.56775	4.44374	4.38378	4.78216	4.33677	5.09284	5.18883	4.82659	5.2395	5.7279	5.02001	5.34783
ENSAPLG00000000956		ENSAPLT00000000938	0.227647	0.313151	0.148652	0.179706	0.108078	0.214877	0.366386	0.321529	0.156702	0.600608	0.0414813	0.437512	0.309509	0.552476	0.370768	0.301647	0.324297	0.420621	0.414232	0.523856	0.458317	0.318124	0.372049	0.550742	0.764398	0.465876	0.876757	0.683166	0.397869	0.486964	0.663234	0.772254	0.750996	0.471709	0.410196	0.5367
ENSAPLG00000002755		MSTRG.1028.1	23.9211	24.1957	25.7854	24.9412	24.9129	22.6813	25.8712	22.2745	21.5747	22.8395	20.5452	20.8309	28.9126	24.9209	32.272	25.757	28.5387	27.0893	25.8063	25.8379	26.1986	25.9271	26.2656	25.7932	23.8505	23.4454	27.2332	25.1394	23.4034	26.8301	23.8811	23.807	24.1894	23.76	24.477	21.9207
ENSAPLG00000002790	NCOA7	MSTRG.1028.5	13.1854	18.1718	8.27454	14.648	8.59123	6.4465	13.289	9.19964	8.76675	18.2567	2.20728	15.4825	17.6879	17.1735	18.3564	18.3152	16.4777	14.7624	19.6729	19.8311	21.2118	20.1447	20.9492	21.4463	11.9644	13.7351	14.2356	14.4843	14.6726	15.617	21.3749	17.6244	18.5126	19.7889	20.9766	21.0727
ENSAPLG00000003195	HEY2	MSTRG.1030.2	0.815734	2.09995	1.09631	1.9588	1.06277	1.40864	0.689668	0.446568	0.548457	0.74621	0.518516	0.458346	0.793118	1.06245	0.871305	0.857311	1.11477	0.946397	0.586828	0.561275	0.594114	0.748526	0.93898	0.941592	0.652535	0.680895	0.503669	0.791034	0.397869	0.304353	1.52154	1.17769	1.03044	1.06135	0.918057	1.36092
ENSAPLG00000003198	HDDC2	ENSAPLT00000003257	12.4447	19.0285	17.5781	22.014	18.3192	24.3766	9.56914	11.2535	12.497	9.79173	12.6103	11.1461	16.6942	15.0656	16.5733	14.0345	14.6947	17.2455	14.0148	17.0815	17.7046	17.7775	17.3623	17.1263	8.12872	8.36785	8.39448	8.97105	8.99183	7.52766	17.127	19.8855	15.2819	17.4869	15.8218	15.9093
ENSAPLG00000003348	TPD52L1	ENSAPLT00000003423	0.0957639	0	0.0776665	0	0.0364044	0	0.0431042	0.0361454	0.0595515	0.0734693	0	0.0208339	0.0391609	0.0434849	0.0186526	0.0476284	0.0202685	0.0424205	0.0690386	0.134309	0.139003	0.01894	0.0714474	0.0915272	0.171119	0.0184702	0.0583773	0.0365535	0.198934	0.0609513	0.061948	0.0386127	0	0.035122	0.0410924	0.0199089
ENSAPLG00000003591		MSTRG.1032.2	5.25393	5.58145	4.60488	4.90597	4.66499	4.34529	4.87078	4.03655	3.3879	5.3138	3.8785	4.52096	8.78186	7.73368	8.39779	8.47785	6.42513	6.77164	6.42059	6.47002	5.85306	6.1564	5.9522	6.57068	4.90002	4.28192	5.12755	4.65572	5.33144	3.87534	5.69258	6.21664	6.86375	6.28241	5.74071	6.24797
ENSAPLG00000003618	NKAIN2	ENSAPLT00000003691	0.0189706	0.0552619	0	0.0179706	0	0.0477504	0	0	0	0	0	0	0	0	0.0185384	0.0317523	0	0	0	0.0561275	0.0169747	0	0.0354332	0	0.0186439	0	0	0	0	0.0405804	0	0	0	0	0.0195331	0.0191678
ENSAPLG00000014396	PCDH18	MSTRG.1046.2	24.9842	28.8099	27.5007	21.978	26.1729	16.6888	29.8712	22.0426	19.9403	27.628	12.5688	26.8341	26.463	26.0939	29.3463	26.4496	28.6597	25.2583	27.8916	29.8785	27.4651	27.3399	26.6281	27.7325	31.0234	35.6395	35.8911	35.183	35.649	35.8528	33.0252	27.4536	27.455	31.6888	29.3192	31.1669
ENSAPLG00000014537	PCDH10	MSTRG.1059.1	7.43646	7.29457	9.23502	9.52442	8.34002	7.13869	7.47858	7.59166	6.46396	6.93429	5.93182	7.41687	6.8092	8.77586	8.6389	7.25539	8.83708	9.04335	8.80243	7.89526	8.2497	8.98231	8.59255	9.13167	6.24569	9.06666	6.71558	8.05417	6.58472	7.68998	10.6117	6.81514	8.69758	9.56896	10.0791	9.06639
ENSAPLG00000014754	C4orf33	MSTRG.1061.1	1.27103	1.43681	0.854751	1.85097	1.387	1.05051	1.33623	1.1968	1.31238	1.29222	0.912588	1.27087	2.24394	2.71988	3.13299	2.22266	2.41196	2.1662	1.69145	1.98317	2.64805	1.92745	2.37403	2.09637	1.32371	1.59473	1.45504	1.76185	1.49201	1.35944	1.9897	1.73757	1.7465	1.60044	1.62125	1.47592
ENSAPLG00000014774	SCLT1	MSTRG.1066.1	1.99191	2.87362	2.4156	2.49791	2.26964	2.36365	2.65091	2.16139	2.13507	2.52983	1.51407	2.31256	3.4046	3.27236	4.04137	2.71482	3.40512	3.386	2.91688	3.36765	3.37797	3.1251	2.90552	3.8552	2.90844	2.99236	2.96605	2.58884	3.00391	2.86092	3.10159	2.7415	2.8468	3.53782	3.0667	3.25853
ENSAPLG00000015188	JADE1	MSTRG.1068.4	4.19249	4.47621	2.17404	3.28862	2.73798	2.17264	5.00009	4.14415	4.09384	7.0617	2.19851	5.87516	6.22888	5.33352	6.72944	6.63622	6.62781	6.66684	6.14444	5.3134	6.24669	5.89464	6.09451	5.63179	6.76772	8.2245	7.62965	7.92832	8.31545	8.2581	5.18883	4.11225	5.83331	5.05403	5.48881	5.06031
ENSAPLG00000012399		ENSAPLT00000012907	0.0379411	0	0	0.0179706	0.036026	0.0716256	0.0646563	0.0714509	0.0195878	0.0546007	0	0.0416678	0.0386887	0.0849963	0.0556152	0.0158761	0.0810742	0.147217	0.172597	0.243219	0.186722	0.0187132	0.124016	0.0532977	0.0186439	0.0716732	0.0186544	0.107868	0.159147	0.0811607	0.0390138	0.057919	0.10479	0.185314	0.0585994	0.0766714
ENSAPLG00000010030	TAF3	MSTRG.1064.3	10.4148	11.7892	10.3313	11.9505	9.63695	9.38296	9.69845	8.44907	9.02995	9.22753	6.15997	9.62526	11.4905	11.1983	12.773	11.5102	11.1274	10.0108	10.6492	10.9074	10.711	10.7039	10.4174	12.5249	10.1795	9.67588	11.0994	11.8655	11.3194	12.0118	10.9239	8.78439	9.76294	11.3884	11.2901	10.0056
ENSAPLG00000010046	GATA3	ENSAPLT00000010467	0.550146	1.01313	0.72468	0.790707	0.450325	0.573005	0.366386	0.232215	0.60722	0.455006	0.228147	0.312508	0.522297	0.509978	0.46346	0.523912	0.668862	0.820211	0.552309	0.44902	0.322519	0.261984	0.496065	0.426381	0.261014	0.268775	0.578286	0.431473	0.318295	0.284063	0.156055	0.328208	0.192115	0.235855	0.156265	0.249182
ENSAPLG00000010064	CELF2	MSTRG.1078.3	10.7107	14.0658	9.94941	16.9324	11.2801	9.39859	12.7835	8.77108	13.0095	15.9641	10.2676	11.1288	18.6385	17.0982	19.2486	19.3425	19.2641	19.0625	19.8388	20.489	22.6081	19.5391	21.2277	19.7613	13.9845	13.8925	14.6091	13.3955	13.9807	16.3713	18.1277	16.7525	16.1931	17.7081	16.0737	17.4751
ENSAPLG00000010143		ENSAPLT00000010554	0	0	0	0	0	0	0	0	0	0	0	0	0	0	0	0	0	0	0	0	0	0	0	0	0	0	0	0	0	0	0	0	0	0	0	0
ENSAPLG00000010144	USP6NL	MSTRG.1082.1	7.07602	6.28144	4.03219	4.836	4.52126	3.74841	7.651	6.35913	7.79593	8.81325	4.74961	8.12522	8.47282	8.98836	9.3619	8.22384	7.60409	6.96128	8.35269	8.56879	8.99659	7.63497	8.94689	8.34997	7.15924	6.88444	8.0587	7.01144	7.8579	9.09	6.55431	6.40971	7.30038	6.46916	8.86804	7.30295
ENSAPLG00000010259	ECHDC3	ENSAPLT00000010695	3.86999	3.62886	3.08454	4.51062	3.40446	3.12765	3.03885	3.50109	2.8794	3.18504	2.88295	2.29173	4.75871	4.92978	4.61606	4.82634	5.12794	5.42601	4.50477	4.65858	4.71897	4.77185	4.83663	5.96934	2.51692	2.83109	2.25718	2.71469	2.90444	3.1044	4.13546	4.49838	4.57583	3.23458	3.4183	3.79523
ENSAPLG00000010280	PROSER2	MSTRG.1089.1	8.3091	12.1024	7.41403	7.60156	6.48468	9.74108	10.2373	7.73456	7.6784	9.60973	5.57923	9.04191	11.684	10.9008	10.6225	10.4941	11.168	10.7469	9.44103	8.47525	8.82684	10.3671	10.2933	9.75347	11.2982	14.1913	12.2186	12.3329	11.8963	12.0524	15.3714	10.5992	14.1816	16.5435	16.818	12.7274
ENSAPLG00000010282		MSTRG.1091.1	4.66131	3.81453	5.31068	4.84926	5.14161	5.84914	4.27829	4.71924	5.54572	4.12753	5.7973	4.31428	4.80119	3.73059	3.741	3.39016	3.50897	3.99556	3.54358	3.70864	3.25205	3.76722	3.67551	3.9026	3.6871	4.66883	3.47416	4.39358	4.50176	3.70791	3.38374	3.34311	3.67109	4.10823	3.39699	4.27031
ENSAPLG00000010287	UPF2	MSTRG.1092.1	14.1575	16.5219	9.79611	10.893	10.1874	7.2106	14.7738	11.4465	12.7884	19.3873	6.06635	15.9571	18.7215	18.7297	22.1386	20.1224	19.0905	18.5918	19.2909	21.9228	21.9215	19.3997	21.6238	19.6194	18.555	17.4782	20.8884	18.9239	20.1065	20.4375	17.8593	16.0598	17.5139	17.3377	17.0347	17.581
ENSAPLG00000010342	DHTKD1	MSTRG.1094.1	2.86455	4.11882	2.75689	4.10192	2.57944	3.29688	3.32187	3.05453	2.99693	3.3564	1.67999	3.12508	6.23971	6.01852	6.54278	5.22523	5.04687	5.12094	4.20176	4.4902	4.78379	4.00461	4.63585	4.90338	2.96437	2.42141	3.07798	3.17361	3.56092	2.91659	4.02144	3.26829	3.69836	3.15237	3.48067	3.43104
ENSAPLG00000010937	RIT2	ENSAPLT00000011379	0.0948528	0	0.0185815	0.0359412	0.018013	0	0.0862084	0.0714509	0.0587633	0.0546007	0.0622219	0	0.116066	0.0212491	0.0370768	0.0158761	0.0608056	0	0.0690386	0.112255	0.101848	0.0374263	0.0354332	0.0532977	0.0559316	0.0179183	0.111926	0.0539342	0.0198934	0.162321	0.0975344	0.0772254	0.0873251	0.0673871	0.0585994	0.0766714
ENSAPLG00000008513		ENSAPLT00000008840	0	0	0	0	0	0	0	0	0	0	0	0	0	0	0	0	0	0	0	0	0	0	0	0	0	0	0	0	0	0	0	0	0	0	0	0
ENSAPLG00000008516	PIH1D3	MSTRG.1095.1	0.322499	0.478936	0.371631	0.28753	0.432312	0.214877	0.280177	0.303666	0.235053	0.527807	0.31111	0.666685	0.367542	0.531227	0.500537	0.365151	0.547251	0.315466	0.327934	0.318056	0.305545	0.187132	0.442915	0.319786	0.279658	0.304611	0.29847	0.341583	0.278508	0.202902	0.721755	0.270289	0.541415	0.404322	0.390663	0.345021
ENSAPLG00000008575		MSTRG.1096.2	14.0572	18.1996	15.8129	18.1323	17.2925	19.6254	12.2847	12.9505	13.0846	10.7563	11.0548	11.5211	16.2686	16.6805	17.0553	15.0347	15.323	15.8995	12.1853	13.639	12.5783	12.8746	13.8012	12.5249	11.7829	11.0914	12.4425	10.7509	11.5183	9.5161	14.7667	12.414	12.6272	13.8986	13.3997	11.4815
ENSAPLG00000008858	MORC4	MSTRG.1099.1	3.12405	3.9433	3.11975	2.76347	4.28392	3.01838	2.48632	2.00931	2.79903	3.08669	2.89786	3.07258	1.647	1.85043	2.282	1.85392	1.57845	1.51611	2.26474	1.88036	1.80209	2.42676	2.23348	1.2693	2.50238	3.39955	3.26678	2.67619	3.74281	2.65329	2.63249	2.31667	1.90197	2.32578	2.3281	2.76653
ENSAPLG00000008844	RBM41	MSTRG.1099.2	1.31507	1.12237	1.82294	1.87295	0.903815	1.97155	1.50082	1.33101	1.00099	0.97197	1.49914	0.781698	1.69957	1.71941	1.66668	1.32131	1.40103	1.49133	0.859258	1.22536	1.32126	1.0726	1.23898	1.0225	1.11454	1.02627	1.02373	1.18909	1.03161	1.10041	1.05431	1.54461	1.18934	1.19519	0.933928	0.990356
ENSAPLG00000001849	CLDN2	ENSAPLT00000001843	0.0189706	0.0736825	0.0185815	0.089853	0.018013	0.0238752	0.0215521	0.0357254	0.0195878	0.0546007	0.103703	0	0	0.0212491	0	0	0	0	0	0.0187092	0.0169747	0.0374263	0	0	0	0.0179183	0.0186544	0.0179781	0	0.182612	0	0	0	0.0168468	0.0390663	0
ENSAPLG00000001857		ENSAPLT00000001850	0.588087	1.03156	1.24496	0.754765	1.18886	2.12489	0.926741	1.00031	0.293816	0.74621	1.11999	0.645851	0.425575	0.509978	0.556152	0.428656	0.587788	0.315466	0.707646	0.729657	0.373443	0.467829	0.318899	0.213191	0.727111	0.447958	0.839448	0.809012	0.557016	0.429959	0.448658	0.907398	0.506485	0.859185	0.664126	0.402525
ENSAPLG00000009043	PRRG3	MSTRG.1100.1	8.65057	9.85504	10.5357	10.7105	11.4383	13.1791	7.47858	9.14571	8.42273	6.40649	10.557	7.16686	8.24069	9.11585	8.1569	8.08095	7.82366	7.88665	7.21454	9.26103	9.48886	9.07588	8.30909	7.87029	7.905	8.45744	7.83485	8.00023	8.09662	7.77114	7.39311	8.823	8.05137	7.8169	6.91473	8.24217
ENSAPLG00000009125		MSTRG.1104.1	4.85646	3.81307	5.5373	3.666	4.8455	4.32141	4.28887	4.66217	3.85879	3.71285	4.4385	4.77096	4.81674	5.12103	5.02391	4.88985	4.76311	4.22724	3.67631	3.91021	4.3625	4.30402	4.2697	4.49477	4.10165	5.44716	5.87614	4.31473	4.81421	4.68703	4.19398	3.76474	3.99949	4.70025	4.47309	3.7569
ENSAPLG00000009170	CNGA2	ENSAPLT00000009546	0	0.0184206	0	0	0	0	0	0	0	0.0182002	0	0	0.0193443	0.0637472	0.0185384	0.0317523	0	0	0.0345193	0	0.0509241	0	0	0.0177659	0	0.0358366	0.0186544	0.0359561	0.0198934	0	0	0.057919	0	0	0.0195331	0.0383357
ENSAPLG00000009273	GABRE	ENSAPLT00000009709	0	0	0	0	0	0	0	0	0	0	0	0	0	0	0	0	0	0	0	0	0	0	0	0	0	0	0	0	0	0	0	0	0	0	0	0
ENSAPLG00000010123	GABRA3	ENSAPLT00000010558	0	0	0	0	0	0	0.0215521	0	0	0	0.0207406	0.0208339	0.0193443	0	0.0556152	0.111133	0.101343	0.0210311	0.0172597	0	0.0339494	0	0.0177166	0.0532977	0	0	0	0	0.0994671	0	0.0390138	0	0.017465	0	0	0
ENSAPLG00000010479		ENSAPLT00000010906	0.0379411	0.0368413	0	0.0179706	0	0	0.0862084	0	0	0.0364005	0	0	0.0386887	0	0	0.0158761	0.0202685	0	0	0	0.0169747	0.0187132	0.0708664	0.0888294	0.0559316	0	0	0	0.0198934	0	0	0.0193063	0	0	0	0
ENSAPLG00000010582	SOX3	MSTRG.1108.1	16.5423	15.7128	13.1371	16.5689	12.8072	14.0864	11.0778	12.3431	13.5351	12.2852	15.7629	15.3963	15.6109	16.3193	11.6792	13.6535	15.9513	17.0772	11.8919	13.1712	13.8344	14.2407	12.756	14.9944	20.3777	14.9976	15.2966	15.4072	15.7158	10.8147	10.4947	13.5337	11.1601	9.04671	9.1415	10.1781
ENSAPLG00000001862	SLITRK4	ENSAPLT00000001856	0.0189706	0.0552619	0	0.0359412	0	0.0477504	0	0	0.0195878	0.0364005	0	0	0	0	0	0.0158761	0.0405371	0.0420621	0	0	0.0339494	0	0	0	0	0.0537549	0.0373088	0	0.0198934	0	0	0	0	0.0168468	0	0
ENSAPLG00000010723		ENSAPLT00000011158	0.701911	0.497357	0.445957	0.413324	0.18013	0.214877	0.862084	0.142902	0.763922	0.673409	0.31111	0.75002	0.367542	0.0849963	0.0556152	0.222266	0.202685	0.210311	0.172597	0.112255	0.186722	0.205845	0.318899	0.337552	0.261014	0.447958	0.111926	0.161802	0.557016	0.304353	0.25359	0.173757	0.41916	0.303242	0.332063	0.134175
ENSAPLG00000009562	DHX37	MSTRG.1119.3	6.35514	9.83662	6.28056	10.8003	7.27725	6.78056	8.31912	6.16264	7.07118	7.2255	4.08591	6.62518	19.8086	20.2504	21.1338	19.1307	18.6673	18.3391	11.098	11.8055	12.6801	11.808	11.7815	12.4717	8.03551	7.84822	9.17796	8.48564	8.55417	9.33348	9.92901	8.70716	7.68461	8.76032	9.39544	9.50725
ENSAPLG00000009873	BRI3BP	MSTRG.1117.1	17.294	24.5864	18.6133	22.9485	20.1061	18.8149	17.5281	15.504	15.3867	20.5062	10.4581	17.4293	23.8655	22.9804	24.5695	25.1784	22.8256	24.4034	21.9662	23.7021	26.8701	25.6189	26.9071	24.9728	17.207	17.9608	18.033	16.6236	20.2052	19.3469	25.0564	23.3364	22.3791	25.4733	22.3699	22.1622
ENSAPLG00000009879	AACS	MSTRG.1122.1	7.9866	16.5049	8.49176	13.0287	8.21393	11.3407	5.81907	4.09056	4.54436	6.86149	2.36443	4.10428	9.98168	9.41334	10.8635	10.4782	10.7626	10.6838	10.3385	11.3939	10.9487	10.8911	12.7205	11.5656	4.49317	4.55125	4.49571	4.97992	5.35133	4.70732	13.7328	11.0046	10.0249	13.9491	14.3569	11.5774
ENSAPLG00000011586		ENSAPLT00000012052	2.7697	2.98414	3.01021	2.65965	3.1883	3.10378	2.28452	3.07239	2.566	2.14763	3.40147	2.79174	2.59214	2.12491	3.05884	2.0639	2.189	1.93486	2.03664	1.70253	2.35948	1.83389	2.23229	2.46946	2.31184	1.91726	2.18256	2.10343	2.34742	3.63194	2.28231	2.58705	2.53243	3.35251	2.69557	3.29637
ENSAPLG00000011597	SPRY2	MSTRG.1126.1	11.4582	9.46821	9.21644	9.50645	10.0513	6.70893	6.87512	5.64462	5.64127	8.53592	4.18961	6.91685	5.01018	5.29102	5.32052	4.30243	3.91183	4.05899	5.07434	5.01405	5.04149	5.27711	5.72246	5.79168	6.35756	7.31067	7.21925	6.34625	6.88313	7.16243	5.55946	4.92312	4.9426	5.37412	5.43021	5.06031
ENSAPLG00000011385	NDFIP2	MSTRG.1138.3	53.1176	62.6302	50.5604	64.3707	55.2278	42.8321	56.8976	48.0507	52.1034	62.354	31.8991	52.1472	53.6612	45.2393	51.0733	51.3593	57.6843	59.3076	57.0777	62.077	64.9113	61.2481	68.2267	61.6121	45.7148	48.7378	48.8186	51.1116	50.1911	50.624	56.3944	51.2004	52.8491	58.1719	51.5479	52.3474
ENSAPLG00000011536	RBM26	MSTRG.1147.1	15.7362	19.1401	15.8205	17.1628	14.3955	11.4398	18.8581	15.2116	16.1022	20.3306	11.4499	18.2315	21.1428	23.6502	24.0751	21.5444	25.1346	22.7207	19.3179	18.1485	21.1456	19.6337	21.478	20.8762	17.5252	19.1183	21.5083	19.9429	18.0105	18.9594	18.8266	16.0055	18.0831	18.3198	17.3655	16.6185
ENSAPLG00000012233	RNF219	MSTRG.1144.2	3.79411	4.60516	4.05078	4.07933	4.25107	2.67402	5.0863	5.09088	4.32889	4.87767	2.98665	4.58346	5.4551	4.86604	5.80252	5.12799	4.7023	4.92127	4.33217	4.19085	5.17728	4.86542	4.9075	4.88562	5.08977	5.483	6.54769	5.82489	6.30622	6.91895	4.99376	4.01572	4.20907	5.54259	4.12149	4.52361
ENSAPLG00000012291	EDNRB	ENSAPLT00000012830	0.0758822	0.331571	0.0929077	0.161735	0.216156	0.310378	0.237073	0.0893136	0.137114	0.0910012	0.124444	0.187505	0.058033	0.254989	0.185384	0.20639	0.162148	0.147217	0.138077	0.0935458	0.135798	0.0935658	0.124016	0.159893	0.428809	0.197101	0.29847	0.287649	0.377975	0.324643	0.448658	0.231676	0.20958	0.151621	0.117199	0.210846
ENSAPLG00000012744		ENSAPLT00000013272	0.0569117	0	0.0557446	0.0718824	0.036026	0	0.0431042	0.0714509	0.0587633	0.0364005	0.103703	0	0.0967217	0.169993	0.148307	0.111133	0.0810742	0.189279	0.0690386	0.130964	0.237646	0	0.1063	0.159893	0.130507	0.161265	0.111926	0.143824	0.0994671	0.0811607	0.0585207	0.057919	0.157185	0.202161	0.0781325	0.153343
ENSAPLG00000012778		MSTRG.1153.1	4.7047	5.06567	3.90212	5.04974	4.41318	3.53353	3.66386	3.41178	3.5258	4.09506	1.92888	3.64593	2.61148	3.03862	3.31838	2.87358	3.06055	3.19672	3.02044	2.11413	2.78385	3.53679	2.63977	2.52276	2.38641	2.81317	2.23853	2.55288	3.6405	2.96237	4.03793	3.10832	2.72454	4.16115	3.5941	3.18186
ENSAPLG00000012782	MYCBP2	MSTRG.1160.1	33.6538	39.7886	19.8822	35.9412	20.6069	16.5933	54.807	33.1354	35.6301	57.2216	11.5318	51.7722	108.406	102.166	113.121	109.926	107.058	104.545	89.3015	80.1874	94.2775	82.3379	90.0358	86.7331	86.2838	75.884	100.435	90.0521	87.9687	93.0914	76.8181	65.6223	77.3176	72.9802	79.2654	73.9879
ENSAPLG00000002572		MSTRG.1154.1	0.34147	0.128944	0.0557446	0.107824	0.108078	0.0955008	2.21987	1.01818	1.07733	2.02023	0.165925	1.95839	0.425575	0.254989	0.222461	0.412779	0.243223	0.252373	1.31173	0.804494	0.83176	0.729813	0.903547	0.763933	3.67284	1.89934	2.29449	3.34392	3.56092	3.26672	1.05337	0.830173	1.64171	0.673871	1.17199	1.16924
ENSAPLG00000002660	SENP7	MSTRG.1158.4	2.50411	2.79994	2.80581	2.67762	2.43175	1.52801	3.36213	3.26888	3.1928	3.67645	1.45185	3.47926	4.06231	3.5061	4.81999	3.71501	3.70914	4.10106	3.33111	4.04118	4.41342	3.31223	4.76577	4.10392	3.61691	3.49407	5.01803	5.1597	3.48135	5.05226	4.27201	2.64497	3.12624	3.67259	3.90663	3.04769
ENSAPLG00000011555		ENSAPLT00000012019	0.0569117	0.0184206	0.0371631	0	0.018013	0	0.0431042	0	0.0391755	0	0	0.0208339	0.058033	0	0.11123	0.0158761	0.0202685	0.0420621	0.0345193	0	0.0169747	0	0	0	0	0.0179183	0	0.0539342	0	0	0	0.0193063	0	0.0336935	0	0
ENSAPLG00000003001	TXNL4B	ENSAPLT00000003034	1.36588	1.49207	1.72808	1.56344	2.41374	2.48302	1.59486	1.21467	1.58661	1.09201	1.3274	1.1042	1.43148	1.89117	1.50161	1.27009	1.62148	1.47217	1.13914	1.38448	1.6805	1.59062	1.41733	1.63446	1.23049	1.54097	1.58562	1.52813	1.45222	1.29857	1.73611	1.19699	1.13523	1.16243	1.69938	1.20757
ENSAPLG00000011561	TRMT10C	MSTRG.1156.2	5.42558	7.29457	6.28056	6.21783	6.59276	6.92381	6.05614	5.73393	5.87633	4.76846	5.12294	5.41681	5.91937	5.46101	5.72837	4.93748	4.88472	6.05694	5.10886	4.696	6.07694	4.60344	4.76577	4.45924	5.08977	5.46508	5.5217	6.20243	5.90835	5.47835	4.09645	3.84196	4.26146	4.86871	4.53169	4.65779
ENSAPLG00000003033	PCNP	MSTRG.1161.1	19.8622	26.4152	21.759	24.5299	22.2821	18.2407	22.522	19.649	21.2527	22.3863	14.4355	22.2298	23.7355	23.0552	22.7466	23.9253	23.2075	24.0385	21.4538	23.3116	25.496	23.5973	25.2107	24.0905	21.9625	23.3117	25.0529	24.9715	23.0167	24.3279	25.9247	23.7854	24.0843	25.2196	26.8581	24.1706
ENSAPLG00000003432	ZBTB11	MSTRG.1162.1	6.22234	7.29457	5.70453	6.2358	6.35859	4.24979	8.55619	5.98401	6.0722	8.71792	4.04443	7.89605	8.04724	7.9259	8.75013	7.43003	7.25614	6.79303	7.92218	7.22173	7.68954	7.78467	8.11421	6.37795	7.71856	8.77997	9.71894	9.20476	9.66821	11.3016	8.23191	6.66069	7.40517	8.49077	7.83278	7.22628
ENSAPLG00000011568		ENSAPLT00000012032	0.132794	0.202627	0.167234	0.089853	0.090065	0.0955008	0.344834	0.178627	0.137114	0.309404	0.0414813	0.229173	0.174099	0.424981	0.278076	0.254018	0.222954	0.273404	0.396972	0.411601	0.237646	0.0935658	0.177166	0.124361	0.205082	0.286693	0.429051	0.431473	0.238721	0.527545	0.175562	0.270289	0.24451	0.0673871	0.449262	0.153343
ENSAPLG00000003829	RPL24	ENSAPLT00000003921	167.358	187.375	232.121	190.291	241.392	254.462	137.567	164.927	176.055	130.951	191.892	141.212	131.986	122.756	129.401	120.103	119.686	135.587	112.188	125.782	133.234	128.148	127.825	126.76	125.772	134.441	136.401	131.114	125.587	135.112	144.078	133.639	118.919	137.84	136.908	121.907
ENSAPLG00000004092	CEP97	MSTRG.1175.2	4.06949	5.72128	4.11354	5.38304	4.31961	3.79924	4.45109	3.56611	4.28602	4.56661	2.4011	5.05007	4.25713	5.59099	6.58117	5.05398	5.33863	4.86297	4.21144	5.19815	5.03448	5.07757	5.44623	5.04185	5.37646	5.66498	6.82523	5.48316	6.59684	5.97365	5.52269	4.14795	4.33551	4.39035	4.92651	3.97888
ENSAPLG00000004114	NXPE3	ENSAPLT00000004215	0.388589	0.523306	0.643326	1.51767	0.633967	0.54605	0.592103	0.560175	0.532577	0.675067	0.440367	0.366739	0.656328	0.868719	0.500506	0.677303	0.98515	1.29914	0.569479	0.788784	1.21222	0.40539	0.807732	0.643239	0.235343	0.355574	0.617867	0.809165	0.10724	0.559788	0.73902	0.0801486	0.554691	0.528911	0.152111	0.544723
ENSAPLG00000004175	NFKBIZ	MSTRG.1175.6	14.7781	15.547	8.77049	5.94827	9.29471	9.02483	21.0349	7.39517	17.1589	17.7634	8.48292	17.2921	13.0574	6.96969	8.06421	14.098	14.9582	12.8079	14.0148	8.40041	7.72349	12.2197	11.9941	10.8727	13.0134	20.9465	16.5838	13.6453	23.0366	19.3163	8.85613	6.64138	14.8278	9.55211	14.1225	7.85881
ENSAPLG00000004513	ZPLD1	ENSAPLT00000004638	0.265588	0.239468	0.185815	0.089853	0.198143	0.0238752	0.150865	0.178627	0.195878	0.254803	0.0829626	0.125003	0.270821	0.169993	0.11123	0.142885	0.14188	0.210311	0.258895	0.187092	0.28857	0.336837	0.159449	0.195425	0.24237	0.268775	0.186544	0.233715	0.397869	0.385513	0.0975344	0.115838	0.0873251	0.202161	0.175798	0.115007
ENSAPLG00000007918	CD109	MSTRG.1199.1	18.9711	14.0529	13.4362	13.3421	13.8933	9.32298	31.0514	23.2167	24.7268	33.5596	16.8938	28.1714	23.9237	21.2428	22.4174	20.6361	21.2757	21.4878	23.221	24.8411	26.4041	22.9549	25.5302	23.3556	29.2159	29.9216	27.0989	29.9119	32.11	34.1855	23.3277	19.3054	27.0435	23.3117	24.141	21.9642
ENSAPLG00000008535	SLC17A5	MSTRG.1200.1	12.3688	12.2313	11.0189	15.1133	11.06	9.02483	15.6037	10.7712	13.6331	17.1992	7.83996	14.5212	18.203	15.6606	18.1306	18.845	20.0253	18.1708	17.2769	17.5118	19.453	17.6465	19.1517	16.9664	12.3609	14.1375	14.8676	14.0229	14.9599	13.5944	14.3376	13.4179	14.8627	15.3474	14.1811	13.9925
ENSAPLG00000009349	EEF1A1	MSTRG.1201.1	2272.5	2343.49	2536.25	2171.78	2737.11	2221.11	1924.96	1962.33	1960.75	1929.52	1686.13	1941.26	1374.88	1334.55	1368.17	1269.19	1368.67	1475.88	1101.22	1165.86	1325.47	1254.04	1318.95	1284.24	1542.69	1721.97	1824.44	1558.14	1722.97	1616.05	1149.91	1065.94	1079.7	1196.52	1075.88	1010.26
ENSAPLG00000009903	MTO1	MSTRG.1203.2	10.4338	10.5182	12.0037	10.9621	10.5736	9.19195	9.63379	10.3247	8.54026	8.97272	6.49182	8.58357	9.45938	8.86086	9.38043	8.65249	8.3101	8.18108	8.87147	8.66234	8.725	9.09459	9.53153	10.1088	10.4406	9.06666	9.06604	9.22274	8.95204	9.11029	8.7781	9.03537	8.27842	9.1141	7.50072	8.6447
ENSAPLG00000010154		ENSAPLT00000010568	0.474264	0.681563	0.371631	0.611	0.684494	0.262627	0.387938	0.732372	0.391755	0.455006	0.145185	0.500014	0.367542	0.467479	0.426383	0.444532	0.425639	0.336497	0.552309	0.411601	0.594114	0.505255	0.478348	0.444147	0.261014	0.465876	0.447706	0.449451	0.338188	0.689866	0.546193	0.521271	0.663671	0.488556	0.488328	0.44086
ENSAPLG00000010182		ENSAPLT00000010613	0	0.0184206	0	0.0179706	0	0	0.0215521	0.0357254	0	0	0	0	0.0386887	0	0	0.0317523	0	0.0841242	0	0	0.0848735	0.0561395	0	0.0177659	0	0	0	0.0539342	0.0397869	0	0.0195069	0	0	0.0336935	0.0195331	0.0191678
ENSAPLG00000010359	KCNQ5	ENSAPLT00000010802	0.379411	0.442095	0.0557446	0.215647	0.072052	0.0238752	0.452594	0.232215	0.254641	0.76441	0.0622219	0.125003	0.71574	0.531227	0.296615	0.571541	0.567519	0.525776	0.621348	0.44902	0.594114	0.598821	0.655514	0.728401	0.615247	0.555467	0.802139	0.683166	0.437655	0.628996	0.819289	0.347514	0.541415	0.336935	0.605527	0.766714
ENSAPLG00000010534	RIMS1	ENSAPLT00000010966	8.6316	9.41294	6.93091	8.15865	6.89898	3.22315	11.1855	7.43089	7.58046	13.359	1.94962	9.81277	8.43413	8.03215	7.76759	8.06508	8.45198	8.9382	12.7204	11.4126	15.1245	13.7729	14.3327	14.035	19.3523	20.176	26.8064	20.1894	18.8789	20.8786	26.0612	18.3024	16.4171	26.1125	21.5255	16.6377
ENSAPLG00000011850	ASRGL1	MSTRG.1219.3	2.1247	2.37626	2.24837	2.10256	2.07149	1.31314	2.34918	2.1078	1.72372	2.22043	1.20296	2.16673	1.74099	1.25369	1.14938	1.52411	1.70256	1.64042	2.20924	1.92704	2.24066	2.67598	1.87796	2.38063	2.01354	1.97101	2.01467	1.99556	2.34742	1.8667	1.75562	1.35144	2.1482	2.79656	1.46498	1.6101
ENSAPLG00000011967	OGFRL1	MSTRG.1221.1	3.68029	4.89989	3.86496	4.34889	4.23305	3.79616	4.28887	3.14384	3.21239	4.33166	1.90814	4.37512	5.57117	5.50351	5.22783	5.14387	6.5062	4.52168	4.1941	4.22827	5.17728	4.50987	4.42915	4.24605	4.92198	4.8021	6.23057	5.1597	5.21208	6.00589	5.20834	3.72612	4.10428	4.78448	3.92616	4.33193
ENSAPLG00000012005		MSTRG.1222.2	0.791235	0.603077	0.998548	0.792407	0.826478	0.808945	0.518294	0.743091	0.858328	0.757463	0.733142	0.575607	0.850607	1.06573	0.954682	0.965882	1.08115	0.594529	0.645732	0.58346	0.868025	0.460823	0.735269	0.433033	0.233201	0.558365	0.419457	0.473276	0.365591	0.711709	0.417545	0.680277	0.404081	0.527046	0.745142	0.741312
ENSAPLG00000012058	SMAP1	MSTRG.1224.2	22.8461	27.5989	22.4142	25.5166	23.293	20.7981	27.0253	21.3531	22.9212	25.5419	16.7927	21.8625	34.4915	32.3804	35.5659	32.7868	34.5104	33.1603	29.2998	29.6317	34.66	31.2766	31.9873	31.9898	21.636	21.75	24.0364	23.5273	22.6511	23.4741	30.0133	27.8544	27.6796	30.8586	29.4726	29.1606
ENSAPLG00000012169	SDHAF4	MSTRG.1225.8	4.70134	5.88348	8.54128	5.43309	9.07729	8.52056	3.99363	5.97717	6.18803	3.44269	8.56207	3.54901	2.25507	2.67358	2.34694	1.27581	1.50999	1.96231	2.49355	3.34722	1.83512	2.68869	2.4267	2.13251	3.17363	4.12456	3.37818	4.62473	4.10033	3.06508	3.54323	4.15191	2.47128	3.36507	3.83301	3.31473
ENSAPLG00000012238	FAM135A	MSTRG.1225.6	13.993	11.3128	8.79546	13.1121	9.05587	6.28596	21.4781	15.3999	14.8891	22.0674	7.99162	18.6387	33.3425	29.0719	34.2519	29.3061	29.7869	28.2937	29.4847	27.7212	29.1389	26.6123	27.4855	28.2746	24.3821	27.2168	30.9723	26.536	28.3603	33.7941	21.4357	20.0761	22.7559	21.8538	22.5508	22.1379
ENSAPLG00000012787	COL9A1	ENSAPLT00000013518	0.303529	0.0552619	0.0929077	0.359412	0.126091	0.0955008	0.387938	0.178627	0.548457	0.436806	0.456294	0.562515	0.812462	0.934959	1.53869	1.22246	0.851279	0.79918	0.655867	1.01029	0.848735	0.785952	0.708664	0.461913	0.783042	0.716732	0.820794	0.773056	0.557016	1.35944	1.38499	0.984624	1.06537	0.926572	1.73845	1.41842
ENSAPLG00000015071	COL19A1	MSTRG.1233.1	8.53675	4.91831	5.27716	7.47577	5.43993	3.12765	12.8235	11.5215	9.12789	15.7978	6.34664	11.4586	10.898	11.347	11.8646	11.7642	13.661	13.3337	13.1173	12.8906	13.3421	11.9577	12.4193	12.1622	22.3913	22.9354	23.8963	22.077	21.2462	23.212	19.1948	13.5724	17.5349	17.3016	17.0524	16.216
ENSAPLG00000016044	LMBRD1	ENSAPLT00000016770	5.12205	6.48406	5.31432	6.86477	5.60204	4.20204	5.96993	5.68035	5.93509	6.73409	4.41776	5.93766	8.31806	7.47967	8.1569	6.73148	7.56017	8.20211	7.49069	8.21332	9.40398	7.99052	7.56499	8.58092	7.94229	6.89855	7.61099	7.08335	6.28632	7.68998	7.82226	7.33641	6.49698	6.65447	8.02812	6.26788
ENSAPLG00000016368	ADGRB3	ENSAPLT00000017089	0	0.0368413	0.0371631	0.0359412	0.018013	0.0238752	0.0431042	0.0714509	0	0.0546007	0.0414813	0.0208339	0.0967217	0	0.0370768	0.0793807	0	0.0210311	0.0690386	0.0187092	0.0509241	0.0187132	0.0354332	0	0.0745755	0.0537549	0.093272	0	0.0596803	0.0608705	0.0390138	0.0386127	0.0873251	0.0336935	0.0195331	0.0766714
ENSAPLG00000003000		ENSAPLT00000003028	0	0	0	0	0	0	0	0	0	0	0	0	0	0	0	0	0	0	0	0	0	0	0	0	0	0	0	0	0	0	0	0	0	0	0	0
ENSAPLG00000001854		ENSAPLT00000001848	0	0	0	0	0.036026	0.0238752	0.0215521	0.0178627	0	0	0	0	0	0	0	0	0	0	0	0	0.0339494	0	0	0	0	0	0	0	0	0	0	0	0	0	0	0
	C10orf67	MSTRG.1245.1	0.0379411	0.0368413	0.0185815	0	0.072052	0.0716256	0.0215521	0.0178627	0.0195878	0	0.0622219	0.0208339	0	0	0	0.0317523	0	0.0210311	0.051779	0.0561275	0.0848735	0.0187132	0.1063	0	0	0	0	0.0179781	0.0795737	0.0202902	0.0390138	0.0193063	0.052395	0.0505403	0.0781325	0.115007
ENSAPLG00000001855		ENSAPLT00000001849	12.881	14.6628	10.9074	10.5847	10.9339	10.7677	11.7243	8.2883	11.498	11.9394	8.29626	12.7503	9.80758	9.30709	8.47205	11.1133	10.418	10.9992	9.90704	8.66234	7.45189	10.4232	8.82287	10.3397	13.7219	13.5642	14.7556	12.5307	12.5925	15.2176	11.4505	9.84624	9.16913	10.3102	12.4621	8.74054
ENSAPLG00000007810	KIAA1217	MSTRG.1264.14	15.4431	18.6923	13.1445	12.2526	11.1842	9.96986	18.6656	14.8591	15.1425	20.2895	6.56578	17.5019	23.1422	23.3257	23.9805	21.6744	19.1349	17.302	21.4819	18.1586	14.6937	16.8913	18.5387	18.2621	18.0641	20.007	24.4235	20.6046	20.6762	21.3629	19.7784	15.6235	20.3398	18.8273	21.247	19.3333
	KIAA1217	MSTRG.1264.18	0.115592	0.227436	0.185815	0.184051	0.350758	0.240977	0.608162	0.420421	0.296847	0.524083	0.35649	0.301704	0.446247	0.603469	0.362394	0.557114	0.366038	0.310976	0.580278	0.23025	0.3538	0.211586	0.39878	0.21577	0.401266	0.442453	0.495504	0.372496	0.460151	0.312688	0.251178	0.311929	0.256084	0.293774	0.328274	0.368343
	Skt	MSTRG.1266.1	1.23029	1.74825	2.42682	0.969455	1.48842	2.77728	0.748205	1.22568	1.5628	0.517091	2.51472	0.467744	0.746645	0.231064	1.09185	0.249079	0.585236	0.431707	0.323672	0.170654	0.399454	0.955265	0.657118	0.549456	0.607288	0.264044	0.674864	0.470674	0.627065	0.136268	0.316084	0.262545	0.554362	0.909715	0.614338	0.0988464
ENSAPLG00000008113	ARHGAP21	MSTRG.1268.1	18.0789	22.8047	14.1034	18.0425	13.7439	13.0359	21.0349	15.9871	17.531	23.8605	9.43699	20.3547	32.1503	29.1325	33.0725	31.9587	29.2272	26.6884	25.924	24.2096	23.493	24.0277	24.7324	24.6413	23.137	23.2759	27.5712	26.194	26.5776	26.8033	26.9585	21.1404	22.8617	25.5902	25.9791	23.4231
ENSAPLG00000009020	PRTFDC1	MSTRG.1256.2	15.1195	17.0391	15.2183	18.312	15.4191	12.7971	15.4313	13.6828	15.4351	15.7068	10.3081	13.5629	12.361	11.4532	12.4207	10.891	12.6881	13.3337	13.7905	14.9673	15.9732	15.5132	16.4394	15.3497	14.4117	16.0727	15.0354	15.587	15.1986	16.151	15.9954	13.3986	13.5703	15.9033	13.9662	13.9542
ENSAPLG00000009270	ENKUR	ENSAPLT00000009649	0.0189706	0.0736825	0	0.161735	0	0.0238752	0.107761	0.0357254	0.0587633	0.0182002	0	0	0.058033	0	0.0370768	0.0476284	0.0608056	0.126186	0.0862983	0.112255	0.0169747	0.112279	0.196486	0.0532977	0.0559316	0	0	0.0179781	0.0397869	0.0202902	0.0587633	0.0965317	0.0698601	0	0.0781325	0.0958392
ENSAPLG00000001860	THNSL1	ENSAPLT00000001854	6.27925	6.63143	4.71971	5.35524	5.04364	3.03215	8.34067	6.28768	8.07015	9.51873	3.75406	8.68774	7.62167	7.50092	8.45351	6.92199	7.09399	6.24622	8.54353	7.59592	8.07996	7.33556	7.12208	7.85252	9.48973	10.2851	10.5397	10.4273	11.1204	10.0234	8.71958	6.02358	8.97702	8.62554	7.16866	8.29967
	GPR158	MSTRG.1262.1	0.379411	0.331571	0.371631	0.143765	0.234169	0.167126	0.431042	0.339392	0.195878	0.70981	0.0414813	0.583349	0.251476	0.44623	0.444922	0.476284	0.506714	0.39959	0.621348	0.67353	0.492266	0.505255	0.655514	0.497445	1.15592	0.788405	0.746176	1.11464	0.934991	0.527545	0.604713	0.617803	0.59381	0.57279	0.351596	0.632539
ENSAPLG00000014711		ENSAPLT00000015332	0	0.0368413	0	0	0.018013	0	0	0	0	0	0.0414813	0.0208339	0	0	0	0.0158761	0	0.0210311	0	0	0	0.0187132	0	0.0355318	0.0372877	0	0	0.0179781	0	0.0202902	0	0	0	0	0.0195331	0
ENSAPLG00000014974	EIF2S1	MSTRG.1270.2	20.3364	32.2361	23.9144	32.5987	25.3083	23.4455	21.703	20.6314	20.7826	20.4753	15.6799	18.0213	32.6532	34.5085	36.9285	32.3556	33.585	31.82	26.856	29.7101	32.6423	29.7726	30.6674	31.2324	19.9489	18.9038	22.6464	20.477	20.5698	18.8699	28.0899	26.7393	27.6995	28.033	27.5808	26.5475
ENSAPLG00000014782	PLEK2	ENSAPLT00000015419	0	0	0	0	0	0	0	0	0	0	0	0	0	0	0	0	0	0	0	0	0	0	0	0	0	0	0	0	0	0	0	0	0	0	0	0
ENSAPLG00000015308	ATP6V1D	MSTRG.1271.2	23.2769	28.3494	28.0767	29.364	29.4873	25.833	22.4789	21.7568	25.1115	21.8221	19.434	19.9172	25.283	22.9277	24.7859	22.4647	24.3425	25.2162	24.06	26.4735	29.9434	27.0218	29.197	27.2706	18.7557	17.2195	21.9562	19.1466	19.0181	18.7684	26.0417	25.5809	24.0319	26.5673	24.3969	25.0715
ENSAPLG00000000613	MPP5	MSTRG.1273.1	10.3579	13.355	7.89715	11.2496	7.51142	7.28943	12.2085	9.43152	9.34716	15.3428	4.14813	13.042	17.7001	15.7668	19.3726	17.1462	18.1201	17.7081	15.6545	15.8654	17.7555	15.3448	17.2914	17.1796	13.8798	14.2509	16.3407	16.6836	14.6907	15.9883	17.2095	14.5085	15.7185	15.4224	15.3902	15.2193
ENSAPLG00000000648		ENSAPLT00000000621	0	0	0	0	0	0	0	0	0	0	0	0	0	0	0	0	0	0	0	0	0	0	0	0	0	0	0	0	0	0	0	0	0	0	0	0
ENSAPLG00000002494		ENSAPLT00000002501	0	0	0	0	0	0	0	0	0	0	0	0	0	0	0	0	0	0	0	0	0	0	0	0	0	0	0	0	0	0	0	0	0	0	0	0
ENSAPLG00000002496	GPHN	MSTRG.1275.2	7.4744	9.08137	5.81602	8.76083	6.35859	5.9688	8.44843	7.52021	6.65984	7.71691	4.37628	7.87521	12.0515	12.8982	13.8111	12.3358	12.2625	12.9972	10.8045	11.7493	12.3067	12.4817	12.0827	11.2636	7.28975	7.65111	7.07002	7.42493	7.42025	8.62333	9.69492	10.7343	11.0817	10.007	9.8447	11.0407
ENSAPLG00000003169	BMF	MSTRG.1278.1	3.4147	2.67099	2.67574	1.40171	2.32368	1.19376	7.93118	4.94797	6.34643	6.37009	2.84147	7.29186	3.17247	2.88987	2.68807	3.1276	3.12136	3.0495	4.47025	4.77083	4.0909	4.00461	3.77364	3.89073	6.82365	8.00948	9.75625	8.50362	7.91758	8.94797	2.59442	2.76081	3.37075	3.40305	3.51596	3.66106
	GGCX	MSTRG.1279.1	16.9597	12.4155	16.5747	13.1365	19.7062	21.0102	16.2072	18.7559	16.7475	13.8686	34.4087	16.5004	9.05315	8.64837	8.58328	10.4465	11.2693	10.179	11.9955	9.11136	9.47188	11.7331	10.3996	10.4108	11.466	12.0053	9.94279	11.9734	11.5581	12.6408	11.0799	8.91953	9.69308	8.72662	9.9619	8.79804
ENSAPLG00000003224	SRP14	MSTRG.1278.7	29.8333	39.3299	35.5	39.1615	36.0182	37.1472	28.6895	31.7376	32.4289	30.2606	27.8881	29.5537	36.8496	34.8189	37.2895	34.629	32.9976	35.8767	31.5962	36.4089	42.2179	38.0365	39.2449	38.8657	28.0495	25.9909	25.8509	26.4993	26.0956	28.6564	34.1267	36.0602	34.518	34.552	35.1768	35.5997
ENSAPLG00000003298	EIF2AK4	MSTRG.1280.1	10.9344	10.9584	7.14464	9.48492	6.83462	5.15979	12.6259	8.25697	10.6445	15.2763	5.17257	12.7808	22.9437	19.5999	21.7925	21.2708	22.9639	20.024	22.1676	19.6998	23.6948	20.966	22.0191	23.2794	10.0025	11.1897	11.6071	11.6141	12.3185	12.4718	15.3038	15.1981	17.65	16.7632	15.8632	17.457
ENSAPLG00000003790	GPR176	MSTRG.1277.1	4.49602	4.34727	4.44099	3.71991	3.67465	3.84391	6.18546	4.16201	6.60107	5.91508	3.8785	5.18764	6.94462	6.31097	7.86029	6.41396	6.46566	5.99385	5.40227	4.9018	5.87325	5.9695	5.9705	5.93381	5.25757	4.605	5.61497	4.96194	5.1325	5.88415	5.03278	4.49838	4.99499	4.44755	4.47309	4.73446
ENSAPLG00000003851		MSTRG.1282.2	0.824441	1.24182	0.725624	0.43445	1.08846	1.0047	1.4579	0.743598	1.16486	1.40082	0.119138	0.836283	1.37084	1.45013	1.4433	1.39794	1.88983	0.974434	0.925963	0.888073	1.45648	0.668022	1.34014	1.4712	0.77672	0.881007	0.978524	0.660186	1.07827	1.83153	0.859251	0.84652	0.709202	0.741938	1.77262	1.11563
ENSAPLG00000000649		MSTRG.1282.5	2.33784	3.13247	2.3163	2.35354	2.92259	2.4038	3.06169	2.68745	2.93654	2.79643	2.08719	3.00164	3.34939	2.29492	3.26445	2.85361	2.34306	3.48405	2.19738	2.51213	2.66486	2.91132	2.88068	1.84362	2.11002	2.87483	3.79824	2.27892	3.13477	2.88246	2.26918	1.81442	2.39403	2.32017	2.02754	1.95121
ENSAPLG00000003908	THBS1	MSTRG.1283.1	2532.87	2597.2	1889.2	2123.37	1829.29	1307.96	4241.39	3012.66	2825.36	4220.02	1476.22	4050.48	3930.27	3684.31	4170.36	3955.05	4041.2	3739.47	4435.46	4441.65	4792.13	4409.57	4766.28	4492.21	5600.56	5654.21	6694.86	6173.77	5441.69	6859.77	4917.33	4231.97	4734.24	4976.6	4721.98	4736.41
ENSAPLG00000005096	AVEN	MSTRG.1312.2	4.97008	4.38037	4.25101	6.06418	4.26119	3.8276	4.89423	4.00195	4.7961	4.57056	3.97287	5.26208	6.91103	4.4622	5.75649	4.88766	5.44887	5.5201	6.20583	5.98755	6.13416	5.682	5.74039	5.88422	4.40968	4.50115	4.91411	4.15135	4.63441	5.63678	5.78828	5.27895	4.99166	5.42836	5.72178	5.37505
ENSAPLG00000004713	KATNBL1	MSTRG.1312.5	10.4148	11.8629	10.1455	12.7951	8.84438	8.71445	12.4571	10.2711	11.9877	12.1942	7.48737	11.6461	16.6361	14.8106	17.8339	16.4	16.5391	17.6661	16.017	17.5305	18.0441	16.1869	17.0965	16.6822	9.99311	12.4174	11.0621	11.7576	12.3936	13.1886	15.7811	14.6535	15.2819	16.5098	17.3064	15.871
ENSAPLG00000004986	EMC7	ENSAPLT00000005144	20.09	20.3953	19.7005	23.5693	21.5335	19.5224	23.533	21.6132	20.4526	21.3465	19.2152	21.6554	20.8868	17.9131	21.0871	18.8789	21.9137	22.1358	23.7396	23.4794	26.3385	23.8099	24.8739	25.0995	22.4748	23.5411	22.3586	24.3619	22.0626	23.155	23.1014	26.48	24.9958	23.8513	23.4411	24.3734
ENSAPLG00000005093		MSTRG.1314.2	0.607058	0.644722	0.538865	0.682883	0.684494	0.54913	1.0345	0.78596	1.09691	0.72801	0.95407	0.812522	0.696396	0.67997	0.667383	0.444532	0.729668	0.441652	0.552309	0.692239	0.797811	0.617534	0.814964	0.621806	1.02541	0.860078	1.04465	0.880924	1.01456	0.852188	0.585207	0.868786	0.48902	0.589637	0.761792	0.498364
ENSAPLG00000000661	CHRM5	ENSAPLT00000000634	0.170735	0.423675	0.371631	0.251588	0.18013	0.262627	0.495699	0.39298	0.509282	0.236603	0.373332	0.333342	0.174099	0.318736	0.222461	0.0476284	0.202685	0.126186	0.138077	0.149673	0.135798	0.243271	0.265749	0.195425	0.391521	0.143346	0.205198	0.197759	0.338188	0.365223	0.214576	0.0965317	0.13972	0.454863	0.195331	0.115007
ENSAPLG00000005134	RYR3	ENSAPLT00000005441	2.1247	1.19734	1.18922	1.27591	1.26091	0.573005	5.84062	2.733	3.34951	6.09708	1.09925	5.08347	2.99837	3.22986	3.15153	3.49275	2.35115	2.46063	5.71295	4.93922	5.39795	5.03384	5.58073	4.35264	7.4389	6.57602	9.75625	9.38454	9.52895	10.8755	4.01842	3.6489	5.46655	4.59917	5.31301	5.06031
ENSAPLG00000005837	FMN1	MSTRG.1305.2	7.87382	7.99721	5.75021	6.72402	5.88449	4.33161	10.6972	9.16131	9.20041	12.3433	5.26217	11.4746	10.2013	8.36062	9.87508	9.03379	10.0096	9.77338	10.9145	9.65987	10.7451	9.98013	10.6034	10.0286	10.2322	11.8396	12.4088	10.6882	10.8362	13.3794	9.66787	7.59792	10.7857	8.72662	8.62599	10.2963
ENSAPLG00000000666	GREM1	MSTRG.1304.1	2.7697	1.52891	1.72808	2.82138	1.26091	1.00276	5.71131	5.25164	5.56292	6.29729	3.65035	4.7918	7.83445	5.6735	7.0446	7.12838	10.6613	9.80047	8.43997	12.61	12.4255	8.60805	9.37209	9.61134	9.43379	7.81238	8.07735	10.1756	8.03694	13.5133	8.97317	12.1437	12.6796	9.40049	10.9581	12.2099
ENSAPLG00000006266	SCG5	ENSAPLT00000006499	11.0978	3.81307	4.38524	7.4578	4.34113	3.15153	21.1426	21.9354	18.6475	19.8201	15.6592	21.6256	16.1332	14.2369	18.0564	14.4473	18.5863	18.97	19.9694	23.6484	27.5839	23.5037	25.5119	25.5296	25.4302	30.1923	23.4859	28.9087	23.2355	34.0266	17.7708	22.6463	23.9271	19.1885	19.0057	21.7363
ENSAPLG00000006312		MSTRG.1311.2	2.37132	4.88147	2.52709	2.5698	3.06221	3.05603	2.04745	1.3397	1.6062	2.03843	0.891848	1.47921	3.2305	2.50739	2.63245	2.33379	2.49303	2.94435	2.39909	2.05801	2.682	3.18124	2.81694	2.57605	1.97625	2.23979	2.68623	2.33715	3.26252	2.84063	3.60877	2.60636	3.09131	4.27908	3.82849	2.95185
ENSAPLG00000006429	RASGRP1	MSTRG.1317.3	0.303529	0.57104	0.613191	0.718824	0.486351	0.334253	0.732772	0.643058	0.724747	1.16482	0.186666	1.14586	0.851151	0.594974	1.03815	1.14308	0.68913	0.694025	1.00106	1.21609	1.06941	1.21635	1.00985	0.799465	1.00677	1.02134	1.32446	0.988793	1.01456	0.608705	1.20943	0.57919	1.3972	0.825491	1.07432	0.824217
ENSAPLG00000006881	FAM98B	MSTRG.1319.2	4.0597	5.8025	4.05078	4.63642	3.81876	4.75117	3.77162	2.91162	3.5258	3.22144	2.53036	3.6251	6.4997	5.43976	6.22891	5.08036	6.64808	5.46807	4.29766	5.42565	4.73594	6.02563	5.0138	4.67243	2.87115	3.74492	4.08531	3.09222	3.95879	3.83484	4.91574	4.18948	3.91216	4.64971	4.23869	3.89107
ENSAPLG00000006984	SPRED1	MSTRG.1324.1	41.0523	86.4296	55.4845	62.8073	53.1203	61.3354	49.1819	37.601	38.4312	48.3399	28.228	45.2162	61.8245	63.1947	72.8745	62.6271	66.9213	62.273	58.0097	58.5993	65.0616	58.784	67.1459	67.2252	59.127	49.3112	61.261	63.1197	49.833	55.3869	78.1446	62.205	65.8669	82.303	74.3236	73.3898
ENSAPLG00000007322		ENSAPLT00000007592	0	0	0	0	0	0	0	0	0	0	0	0	0	0	0	0	0	0	0	0	0	0	0	0	0	0	0	0	0	0	0	0	0	0	0	0
ENSAPLG00000007324	MEIS2	MSTRG.1329.4	9.45874	9.9747	11.9604	9.3946	10.2768	8.57507	8.07534	7.53125	7.37575	7.88771	5.22926	6.6637	8.39002	8.46214	7.92482	8.20402	7.94873	8.40271	7.26628	7.04753	6.996	6.94866	6.85923	6.49286	6.97922	7.86013	7.63554	7.93603	6.59153	8.04905	8.37083	6.70531	7.519	7.73646	8.17754	7.3949
ENSAPLG00000007516	C15orf41	MSTRG.1337.2	11.4203	12.9497	11.5391	13.3881	11.3122	9.62171	13.427	10.6283	10.5578	13.7412	6.65775	12.4378	12.8833	13.4719	15.3498	14.4949	14.4515	14.7007	14.4636	14.2938	16.109	14.5588	16.2638	15.634	14.2066	15.0155	15.4832	16.7735	15.3577	15.0756	13.3817	12.0858	13.8498	14.8083	15.06	12.0757
ENSAPLG00000007825	DPH6	MSTRG.1341.1	1.00544	1.23418	0.817588	1.18606	0.846611	0.978883	0.689668	0.482294	0.763922	0.564208	0.497776	0.645851	2.06984	1.25369	1.5943	1.69875	2.00659	1.66145	1.62241	1.30964	1.341	1.96488	1.59449	1.52787	0.503384	0.645059	0.615595	0.64721	1.05435	0.771027	1.1314	1.13907	1.01297	1.16243	1.36732	1.49509
ENSAPLG00000008129	ZNF770	MSTRG.1356.1	2.44422	2.82834	2.46705	2.28791	2.09207	1.57318	2.89566	2.30093	2.52884	3.4711	2.23173	2.76276	3.27459	4.13252	4.29487	3.3398	3.28316	2.54772	3.07995	2.96252	3.53833	3.39041	3.62391	3.63423	3.48301	3.68108	4.00148	4.0184	4.2812	3.31146	3.24954	2.63327	2.48885	3.51979	3.20322	2.8858
ENSAPLG00000008144	AQR	MSTRG.1356.2	26.8221	30.5064	22.8267	23.6772	25.1757	19.6493	36.1088	26.9715	30.2754	36.8571	19.3165	36.4539	32.6811	31.223	37.0412	33.5906	32.8069	31.4639	35.2604	33.6656	36.9319	31.212	34.6558	33.8415	36.3574	37.5974	41.584	39.1285	39.4906	44.4947	37.2728	30.5662	36.319	36.576	34.5172	35.6593
ENSAPLG00000009291	ACTC1	MSTRG.1359.1	663.875	494.741	739.619	360.958	664.445	498.944	1167.39	1087.7	1204.26	826.473	1026.16	927.233	706.01	796.415	880.63	701.376	595.18	557.407	775.028	760.976	701.564	716.152	756.889	748.939	957.288	919.012	1226.23	1021.67	1141.21	1329.96	766.152	671.996	724.222	773.266	865.611	740.281
ENSAPLG00000009429	GJD2	ENSAPLT00000009820	2.63691	2.54205	4.58964	1.63532	4.08895	2.14877	2.65091	2.75086	2.8794	2.58444	1.80444	1.91672	2.70821	2.42239	2.40999	1.95276	1.84444	2.22929	2.83058	2.60057	2.58015	2.52628	2.17914	2.71818	1.62202	2.13228	3.00336	2.13939	2.38721	2.69859	2.37984	2.16231	2.42764	2.76287	3.1839	2.77934
ENSAPLG00000006313	SRBD1	MSTRG.1363.1	7.05705	9.11821	6.31772	9.03921	7.56546	7.42519	8.75016	5.94829	6.81654	9.20933	4.50072	7.27103	11.5292	10.7945	11.2714	10.8593	11.4112	11.6933	10.8218	10.7391	12.2557	11.022	11.126	11.6722	6.6745	7.6332	6.77155	8.73733	7.28099	8.29868	9.92901	8.76508	9.65815	9.9059	8.55551	9.69893
ENSAPLG00000006475	PRKCE	MSTRG.1364.1	2.18499	2.321	1.82099	2.28227	1.67521	1.31314	2.5647	1.822	2.38971	3.45805	0.95407	2.43757	3.01307	2.53134	2.78076	2.27029	3.2227	3.04614	3.00318	2.30123	2.64805	2.91607	2.95302	2.54052	3.9525	2.64841	3.47317	4.35069	3.0828	2.98266	2.5359	1.96925	2.74201	2.17323	2.53931	1.85928
ENSAPLG00000006472		ENSAPLT00000006699	0.0155962	0	0	0	0	0	0	0	0	0	0	0	0.0239914	0.0610428	0	0	0	0.0033643	0	0	0	0.0593295	0.0056556	0	0	0.0393339	0.0898293	0	0.000676806	0	0	0	0	0	0	0
ENSAPLG00000007160	EPAS1	MSTRG.1365.1	11.6859	27.9073	14.8095	18.1503	14.1582	15.5189	12.5218	8.12754	10.2836	13.7776	5.53775	10.3128	26.2696	23.6502	28.6975	25.0843	20.9577	19.8113	16.7936	15.3976	15.3621	16.4114	16.5296	14.497	9.02363	10.4285	10.577	9.61826	10.5435	11.3016	13.7914	9.67248	10.9331	14.3703	11.9152	10.7532
ENSAPLG00000001954		MSTRG.1372.2	0.322499	0.442095	0.390212	0.323471	0.18013	0.167126	0.452594	0.464431	0.685571	0.364005	0.435554	0.354176	0.0967217	0.191242	0.11123	0.0158761	0.14188	0.0630932	0.224376	0.467729	0.424367	0.29941	0.673231	0.355318	0.428809	0.232938	0.29847	0.323605	0.497336	0.324643	0.390138	0.328208	0.157185	0.151621	0.332063	0.728378
ENSAPLG00000001956		ENSAPLT00000001950	0	0	0	0	0.036026	0.0238752	0	0	0	0	0	0	0	0	0	0.0158761	0	0.0210311	0.0345193	0	0	0	0	0.0177659	0.0186439	0.0179183	0	0	0	0	0	0.0193063	0	0	0	0.0191678
ENSAPLG00000007535	PIGF	MSTRG.1375.8	27.716	29.3809	25.6983	26.8481	25.7946	21.8697	33.2549	28.884	29.5383	35.1447	20.3051	30.7092	34.7811	31.9586	39.0419	36.0071	32.2878	28.6443	36.6595	33.901	36.6484	35.162	36.6202	33.5065	33.5776	32.2888	38.3348	34.5538	37.9964	39.2006	34.5272	30.6778	33.0787	33.3566	34.3392	32.3745
ENSAPLG00000007604	CRIPT	ENSAPLT00000007891	11.2306	13.3918	12.877	12.3638	13.5818	12.2241	12.6942	12.1824	13.6331	11.7938	9.72736	11.3128	11.4132	10.9008	11.2343	10.2242	9.18165	11.1885	9.83801	11.1881	13.1384	11.4337	12.9686	12.7204	13.0507	12.9908	12.0321	12.4408	12.0554	12.9046	12.4844	13.2055	12.3827	11.5232	12.1691	12.8425
ENSAPLG00000001971	SOCS5	MSTRG.1376.1	9.39043	12.526	8.19446	11.591	8.66425	6.78056	10.7114	7.34158	7.93304	10.7017	4.89479	9.08358	12.4384	12.5157	14.0336	12.4628	11.5328	12.3032	11.5122	12.0487	11.6616	11.3589	11.4626	11.9031	8.68804	9.85507	9.43913	9.65421	10.0661	9.43494	9.40232	9.1319	9.1866	10.5292	9.7861	9.56475
ENSAPLG00000007643		MSTRG.1378.6	8.00557	8.27086	7.97148	8.28445	7.92572	6.97156	6.53029	6.23409	5.81756	7.5895	4.89479	5.83349	9.05315	7.79841	8.49059	9.06527	7.74258	8.34933	7.78411	8.40041	8.21575	7.39169	8.66342	7.85252	7.51348	6.43267	7.23791	6.72379	7.99716	5.90444	8.36845	7.06612	7.49249	8.70978	8.61411	7.37962
ENSAPLG00000007908	MCFD2	ENSAPLT00000008200	12.4447	13.0602	9.458	12.5435	10.5376	7.71169	14.1166	10.414	11.498	15.5794	5.22664	12.5837	11.5292	10.327	10.2332	11.4467	12.1611	11.2096	13.3935	13.6764	14.089	12.6501	13.9075	11.6722	12.8456	12.8474	11.8642	12.0633	12.9705	12.4379	11.7236	11.468	11.0204	11.978	10.9776	10.964
ENSAPLG00000007954	CALM2	MSTRG.1382.2	205.812	270.765	256.667	260.664	263.908	249.472	192.094	193.882	218.56	204.225	183.098	172.067	233.68	225.708	259.278	224.441	227.575	242.067	232.867	246.063	284.818	259.364	277.052	266.719	147.939	159.724	146.978	156.894	159.545	168.571	294.281	258.222	260.072	305.196	284.109	273.046
ENSAPLG00000008366		ENSAPLT00000008684	0	0	0.0371631	0	0	0.0238752	0	0	0	0	0	0	0	0	0.0185384	0	0	0	0	0	0.0848735	0	0	0	0.0372877	0	0	0.0179781	0.0397869	0	0	0	0.017465	0	0	0
ENSAPLG00000008367	PPP1CB	MSTRG.1382.11	71.2724	76.2798	65.0725	61.5673	69.6202	53.3372	87.8464	72.1297	91.9645	89.7818	58.0323	72.4603	83.6836	78.6853	88.5209	81.6986	78.0136	74.8495	87.144	86.1182	97.6385	88.0828	93.8803	85.8092	54.4028	55.1285	63.1638	56.9904	61.968	72.4765	73.8141	66.1822	70.908	75.0523	77.9372	66.6082
ENSAPLG00000008510	PLB1	ENSAPLT00000008888	0.739852	0.976294	0.799006	0.628971	0.774559	0.764007	1.55175	0.928862	0.842273	1.05561	0.725923	0.833356	0.541641	0.956208	0.500537	0.49216	0.668862	0.609901	0.793944	0.598693	0.645039	0.636247	0.850397	0.461913	0.503384	1.14677	1.0633	0.593276	0.954884	0.872478	0.526686	0.42474	0.541415	0.640177	0.449262	0.575035
ENSAPLG00000009204	FOSL2	MSTRG.1388.2	116.024	143.133	131.669	89.8453	121.714	137.8	144.744	126.463	144.832	133.107	107.188	141.337	102.055	92.8372	97.271	103.985	97.2485	99.2735	101.185	64.9146	60.2882	90.8523	89.3626	92.8911	81.194	109.733	95.6086	85.1081	115.073	105.219	98.4017	78.028	97.1486	94.7967	102.601	89.4371
ENSAPLG00000014479	BRINP3	MSTRG.1393.2	2.08676	3.74385	1.77371	3.00109	2.2745	2.38752	2.42067	2.37251	1.97836	3.18504	1.24892	2.58157	3.29283	3.66007	3.86044	3.4057	3.58753	3.86841	3.81927	3.22215	4.57096	3.81748	3.70277	3.66594	4.20661	3.79868	4.59501	4.27878	2.82487	3.93327	2.87249	3.3593	3.20132	3.0072	3.01404	3.12898
ENSAPLG00000014667		ENSAPLT00000015295	0.0569117	0.0184206	0.0557446	0.0718824	0	0.0716256	0.0215521	0.0178627	0.0391755	0.072801	0	0.0208339	0.0386887	0.0424981	0.0185384	0.0317523	0.0405371	0	0.155337	0.0561275	0.0509241	0.0748526	0.0708664	0.0710635	0.0372877	0	0.0746176	0.0179781	0.0994671	0	0.0195069	0.0386127	0.03493	0.0336935	0.0195331	0.0191678
ENSAPLG00000014931		MSTRG.1397.1	152.878	166.425	163.496	200.708	159.735	152.897	141.116	139.517	147.161	144.995	123.653	131.806	157.766	153.486	170.593	157.914	167.006	172.341	156.674	166.631	181.129	168.017	184.354	181.738	126.068	121.777	131.347	131.939	120.243	123.088	191.428	188.56	173.577	199.644	184.246	178.788
ENSAPLG00000015811	SMG7	MSTRG.1398.1	15.4599	17.3024	16.9869	15.1015	13.8739	13.4656	18.9445	16.7636	15.594	17.1697	10.5276	16.0936	17.7061	15.904	18.467	17.2312	16.4043	14.6676	15.3534	16.2693	14.6518	15.0475	15.9975	15.8603	19.3732	17.3224	19.9779	19.2205	17.5393	19.6533	16.4254	13.6165	16.3787	17.9635	17.2184	17.2162
ENSAPLG00000015000	NCF2	MSTRG.1399.1	2.75073	2.81836	2.76865	3.84571	2.82804	3.1754	2.30608	1.66123	2.80105	2.58444	1.67999	1.91672	3.54001	2.48614	2.68807	3.73089	3.36458	2.83919	2.34731	2.52574	2.47831	2.75083	2.49804	2.64712	1.60337	1.18261	1.36177	1.49218	2.28774	0.811607	1.44351	1.75688	1.86876	1.51621	1.30872	1.72511
ENSAPLG00000001034	NMNAT2	ENSAPLT00000001122	1.51764	0.957873	0.761843	1.16809	0.774559	0.955008	1.22847	1.42902	0.861861	1.72902	0.290369	1.43754	0.71574	1.52993	1.01961	0.98432	1.31746	1.19877	1.76049	1.55286	1.23915	1.27249	1.70079	1.52787	1.361	1.93518	1.52966	1.54611	1.5119	1.60292	1.79463	1.5252	1.24002	1.31405	1.13292	1.51426
ENSAPLG00000002568	LAMC2	ENSAPLT00000002593	0.967498	1.45523	1.02198	1.68924	1.15283	1.07438	0.905189	1.25039	0.822686	1.16482	0.352591	1.04169	0.541641	1.55118	1.37238	1.03195	1.25665	1.24083	1.1564	1.34706	1.08638	1.47834	1.70079	2.43393	1.34236	0.717003	0.839448	1.24049	0.716163	0.588415	1.77513	1.75688	2.75947	1.92053	1.28919	2.741
ENSAPLG00000003279	LAMC1	MSTRG.1402.1	76.698	78.8035	63.4002	61.136	59.587	55.6292	99.5708	88.4741	87.4006	98.4633	52.2457	92.1067	96.4122	93.1559	96.1582	92.8754	88.3506	82.8203	108.011	99.3643	92.7328	96.3166	97.8843	98.725	100.08	98.0486	108.942	109.936	98.6316	111.454	112.789	91.6665	104.249	114.878	108.292	106.631
ENSAPLG00000004168	NPL	MSTRG.1408.16	13.0822	9.27107	11.5337	13.4627	12.8628	7.47561	18.9968	15.9219	15.8272	19.9114	11.2785	18.4052	10.5818	7.43435	9.70801	10.1733	11.0035	10.9584	14.5616	14.3257	15.3906	14.3366	13.2336	13.6429	15.6364	12.7848	16.8846	17.5116	18.6334	11.0889	9.75916	9.69706	11.5019	11.4348	9.8488	9.29684
ENSAPLG00000004838	HEBP2	MSTRG.1409.1	0.208676	0.0921032	0.222978	0.161735	0.162117	0.0716256	0.474146	0.482294	0.235053	0.564208	0.145185	0.562515	0.367542	0.0637472	0.222461	0.317523	0.0405371	0.168248	0.258895	0.168382	0.28857	0.318124	0.318899	0.248722	0.689823	0.358366	0.690213	0.719122	0.63659	0.365223	0.195069	0.135144	0.261975	0.134774	0.234398	0.345021
ENSAPLG00000004883	ZBTB37	MSTRG.1412.1	16.895	19.4139	14.1886	15.257	13.2379	9.11004	21.6435	14.2417	13.1598	26.4566	8.54778	21.5816	24.7486	25.2668	24.901	26.4846	23.4827	19.3146	30.679	24.3964	23.6807	24.2363	24.0184	21.7069	21.9793	21.8705	28.9811	25.1268	25.9285	25.7052	25.1173	20.0979	28.1045	25.0449	26.0709	25.8124
ENSAPLG00000004930	SERPINC1	MSTRG.1413.2	2.48514	2.4131	2.69432	3.12688	2.39573	2.12489	1.96124	1.66123	2.25259	1.71082	1.80444	1.68755	1.79902	1.55118	2.03922	1.82576	1.52014	1.91383	1.41529	1.30964	1.44285	1.75904	1.55906	1.74106	0.894905	1.18261	1.21254	0.952837	1.85009	1.52176	1.05337	0.965317	1.7465	1.63414	1.38685	1.32258
ENSAPLG00000005341	RC3H1	MSTRG.1414.1	12.0653	14.626	9.68098	14.2327	9.24067	7.92657	15.9917	12.2896	12.9279	18.1638	7.11404	15.1671	20.2535	18.8054	20.9048	20.893	19.6402	18.6279	20.8151	18.1853	17.3936	17.7214	18.443	16.167	17.749	15.4814	22.348	19.7399	19.2041	19.3321	17.127	13.4179	17.3139	16.8131	19.1229	17.564
ENSAPLG00000005959		MSTRG.1407.12	8.4769	10.2259	6.18938	12.0513	6.04338	6.81592	8.36519	6.60444	6.94795	9.89229	4.36497	8.62228	14.6982	16.1895	16.6068	15.0815	18.6703	16.2884	12.9629	12.9352	15.3519	13.3143	15.7876	13.5685	12.7447	10.1613	12.1983	11.2166	11.063	13.2929	14.074	12.2863	14.1069	13.9727	13.7842	13.0572
ENSAPLG00000011451	CACNA1E	ENSAPLT00000012181	1.87809	1.73154	1.5051	1.23997	1.69322	1.83839	1.78883	1.98276	2.19383	2.58444	2.09481	2.31256	1.50886	1.91242	1.16792	1.4606	1.72283	1.8297	2.01938	1.64641	1.83327	1.49705	1.82481	2.11414	2.5915	1.98893	2.03333	1.92365	2.04902	1.90728	1.9897	2.18162	2.04341	1.95422	2.18771	2.31931
ENSAPLG00000014555	MYO18A	ENSAPLT00000015221	145.049	132.96	127.414	136.99	120.849	124.414	109.097	116.286	106.851	121.887	102.334	124.128	119.935	136.27	112.88	125.771	120.152	121.517	111.86	100.506	92.7328	106.815	101.038	105.796	109.216	107.151	104.259	101.666	109.115	93.558	106.078	103.907	111.654	93.5501	111.71	108.087
ENSAPLG00000014894	ERAL1	ENSAPLT00000015544	5.61528	6.44722	5.55588	5.46306	5.78217	5.25255	6.29322	5.48386	5.4454	4.76846	4.52146	5.81266	6.28691	6.22598	7.35975	6.87437	6.62781	6.87715	6.00636	6.45466	5.97509	5.44553	5.70475	6.36019	6.43213	5.25006	7.59234	6.97548	7.73854	8.11607	5.87157	5.67607	5.85078	6.7724	5.48881	4.8878
ENSAPLG00000002238		ENSAPLT00000002237	0.0379411	0.0184206	0	0	0	0.0477504	0.0431042	0.160765	0.0391755	0.0364005	0.0414813	0.145837	0.0386887	0.0424981	0.092692	0.0476284	0.0202685	0	0.0345193	0.0187092	0.0169747	0.0561395	0.0177166	0.0888294	0.316946	0.304611	0.317125	0.233715	0.218828	0.243482	0.117041	0.0193063	0.017465	0.0505403	0.0976656	0.0575035
ENSAPLG00000015317		ENSAPLT00000015952	0.246617	0.0552619	0.148652	0.0359412	0.162117	0.0955008	0.237073	0.607333	0.430931	0.182002	0.559997	0.541681	0.174099	0.169993	0.0185384	0.174637	0.222954	0.252373	0.241635	0.0374183	0.169747	0.224558	0.088583	0.177659	1.37965	0.537549	1.4737	0.467429	0.676376	0.568125	0.31211	0.154451	0.192115	0.438016	0.195331	0.364189
ENSAPLG00000015321	PHF12	MSTRG.1428.3	37.0874	35.6808	34.8218	29.9211	33.9905	29.3188	38.6429	33.832	31.2621	35.6543	24.3288	35.3551	33.2916	32.7023	33.2023	32.943	31.6595	29.0018	31.6197	29.6727	29.9264	30.1843	30.6143	32.1563	37.7911	40.4416	41.8605	39.2646	37.8572	38.2064	35.7756	35.1762	34.179	37.0123	36.9567	35.1155
ENSAPLG00000015789		ENSAPLT00000016452	23.5425	19.0838	25.5124	22.3195	29.7034	33.6402	12.9313	17.3447	18.7847	13.3954	29.3895	17.1463	13.483	15.1718	11.5124	13.0819	13.0732	16.909	14.222	15.0609	15.2942	14.9705	14.0493	14.7635	19.1472	15.6606	14.9235	14.2746	17.2874	14.9133	12.4064	16.5262	10.4091	11.2536	12.1105	10.7532
ENSAPLG00000015848	FLOT2	MSTRG.1431.1	64.6706	66.0011	73.267	70.7323	68.8637	81.0563	43.7077	49.3547	49.0673	46.5562	60.2516	43.272	53.5451	54.1639	54.7068	53.3756	50.6511	53.3558	52.176	56.2584	55.711	55.0167	50.1557	52.5693	45.1741	42.0363	38.8758	38.6708	40.0455	35.9136	49.3914	52.2623	49.9849	49.0241	52.7199	53.3824
ENSAPLG00000016123	FAM222B	MSTRG.1433.1	5.19793	5.8946	4.49673	5.10365	3.53055	3.19928	4.0949	3.87621	3.42786	5.60568	2.34369	4.31262	6.3256	6.14098	7.0446	6.44571	6.04003	5.53117	5.0053	5.70629	6.02602	5.74494	5.81105	5.66732	4.00843	5.07088	4.92476	4.78216	4.87389	4.46384	5.40341	5.50231	6.23501	5.54259	6.50453	5.76952
ENSAPLG00000016144	TRAF4	ENSAPLT00000016845	3.75617	3.90517	5.72311	3.70194	4.95357	5.44355	2.50004	2.71513	2.76187	2.02023	3.7748	3.29176	2.5728	3.01737	2.29876	2.61956	2.29035	2.98641	1.84678	2.07672	2.22369	2.18944	2.23229	2.62935	3.02031	3.01027	2.68623	2.7866	2.48668	2.71888	2.22379	2.4326	2.42764	2.40909	2.46117	2.1468
ENSAPLG00000016169	NEK8	MSTRG.1418.1	4.30632	4.34727	5.23999	3.70194	4.68338	4.27366	4.46129	5.01943	4.05466	3.93125	4.56294	4.58346	3.98493	3.84608	4.18968	3.65151	3.50646	3.6594	4.14232	3.96634	3.32704	3.40579	3.7382	3.81967	4.45588	4.15705	4.08531	3.81135	4.87389	4.68703	3.53075	4.01572	3.42314	4.07692	3.82849	4.96447
ENSAPLG00000000569		MSTRG.1419.1	21.8541	20.0416	26.2185	23.6853	24.894	28.4831	15.3667	18.1664	20.6259	13.905	29.2858	16.7505	16.2879	16.5955	15.4981	15.0664	15.2419	15.9205	13.825	14.1815	15.8204	16.1494	14.0138	15.1188	16.6676	15.4097	16.6211	16.0904	15.9346	15.4408	14.084	14.808	12.9241	14.7915	14.4936	16.331
ENSAPLG00000000604	RPL23A	ENSAPLT00000000727	225.882	253.634	312.281	256.764	328.647	333.632	168.753	208.333	216.425	159.653	237.003	167.505	164.949	171.841	180.286	156.872	148.771	178.47	136.213	155.286	167.625	163.497	163.418	157.672	157.447	170.761	168.953	158.315	156.82	177.843	189.197	172.56	151.264	187.538	188.67	161.662
ENSAPLG00000001112		ENSAPLT00000001108	0.0948528	0.0552619	0.0743261	0.0359412	0.108078	0.0716256	0.0431042	0.0535882	0.137114	0	0.0622219	0.0416678	0	0.127494	0	0.0793807	0.0810742	0.0420621	0.051779	0.0561275	0.0339494	0.0374263	0.0177166	0	0	0	0	0	0.0198934	0	0.0195069	0.0193063	0.03493	0.0673871	0	0
ENSAPLG00000001319	SUPT6H	MSTRG.1423.1	56.9117	62.4644	48.9809	56.1581	46.2754	46.6044	64.6132	53.7668	52.8086	64.8293	39.5317	59.0433	78.0931	76.2629	77.3979	77.0469	75.5611	70.2648	66.5187	67.3904	65.2338	64.2422	67.9432	68.0433	56.7706	56.2276	59.9925	59.5972	55.5027	58.0299	65.3871	62.0313	65.5462	62.2319	65.1821	63.7522
ENSAPLG00000002242		ENSAPLT00000002241	8.89719	10.0577	9.38368	14.664	10.0332	14.2296	6.78892	8.94922	9.61759	6.38829	13.5229	7.75021	12.864	13.3232	12.6758	13.0978	12.5057	12.6607	10.0451	10.7765	10.9487	11.546	11.2323	10.4641	7.92364	5.80553	4.83149	6.61592	6.06749	6.22909	10.8653	12.2016	9.95506	9.26572	12.2473	10.0248
ENSAPLG00000003462	KIAA0100	MSTRG.1437.1	60.7627	63.7907	55.5216	65.6286	53.0843	59.4731	48.4707	51.0874	46.8735	51.1427	49.6116	50.2305	60.5478	67.2745	57.4135	59.8689	57.5019	58.1509	51.8998	52.8534	50.2451	51.5173	48.3486	49.7445	47.2063	44.8316	42.7559	46.4373	42.4725	36.8673	51.4006	59.6759	57.9664	50.4729	55.8452	58.1552
ENSAPLG00000004241		MSTRG.1440.1	17.7986	26.543	24.7108	19.3326	23.0801	33.7595	10.9003	15.3466	15.9289	12.0989	19.0542	11.1027	9.9409	9.58603	9.22909	11.1663	9.35849	10.6953	13.025	11.7225	14.0051	15.819	12.1594	13.0105	10.3362	10.6637	9.22928	9.17249	11.2948	9.70382	16.307	17.0775	14.3016	17.1333	18.0354	15.8765
	SPAG5	MSTRG.1440.3	8.57052	7.68244	9.92516	7.08412	8.91108	14.0624	5.7595	8.17864	8.12486	6.06491	11.3309	6.1269	3.79358	4.5446	3.95172	3.70962	3.83633	3.73202	6.25405	6.36929	5.04054	4.35382	5.41552	4.89749	4.9891	5.33738	3.56763	4.61667	4.93828	5.47324	6.73064	7.03612	5.88793	5.69405	6.59583	5.5723
ENSAPLG00000004243	ALDOA	MSTRG.1438.1	1245.66	1354.71	1577.44	1289.88	1407.95	1842.83	829.903	1045.27	1179.73	875.942	1595.66	961.776	831.592	921.74	737.957	823.968	797.241	905.238	797.586	822.733	838.584	902.273	842.46	906.948	1062.49	910.32	844.5	884.874	849.012	643.077	901.101	1059.49	876.22	881.608	914.815	979.034
ENSAPLG00000004653	PIGS	ENSAPLT00000004800	30.5047	28.6993	36.0482	29.6335	32.2613	38.4152	21.1857	27.4729	25.9538	22.4045	40.4443	23.8548	17.7388	19.9316	15.7391	19.2895	16.9445	17.6871	19.607	17.306	18.4175	20.0979	16.9725	19.4856	25.2438	23.0071	19.4006	21.6815	20.0526	20.6148	21.7502	22.5498	20.4515	20.2161	23.303	21.238
ENSAPLG00000004877	UNC119	MSTRG.1442.2	0.170735	0.423675	0.148652	0.28753	0.072052	0.0955008	0.129313	0.214353	0.215465	0.637009	0.0414813	0.104169	0.367542	0.23374	0.370768	0.412779	0.324297	0.609901	0.293414	0.299346	0.271595	0.29941	0.318899	0.390849	0.372877	0.627141	0.429051	0.431473	0.417762	0.608705	0.292603	0.617803	0.366765	0.454863	0.68366	0.421692
ENSAPLG00000014926	TRAPPC13	MSTRG.1444.1	5.00823	6.83405	6.65219	7.06245	6.66481	5.70617	6.1208	5.51958	7.032	5.89688	5.89034	5.12514	6.26756	6.48097	7.08167	6.38221	5.89815	7.33984	6.36881	7.09077	7.68954	6.56832	7.42326	6.89316	5.35079	5.03504	6.41711	4.49451	5.68952	5.82328	5.98861	6.66069	6.39219	5.9806	5.9576	6.67041
ENSAPLG00000000697		ENSAPLT00000000671	0.512205	0.736825	0.24156	0.646942	0.324234	0.214877	0.30173	0.214353	0.17629	0.236603	0.248888	0.208339	0.464264	0.786215	0.852767	0.508036	0.547251	0.483714	0.345193	0.44902	0.594114	0.392976	0.832681	0.568508	0.186439	0.430039	0.429051	0.55732	0.159147	0.162321	0.331617	0.386127	0.31437	0.286395	0.410196	0.44086
ENSAPLG00000015333	SGTB	MSTRG.1447.1	2.40926	2.11837	1.37503	2.42603	1.60316	1.21764	2.80177	1.89345	1.86084	3.53085	1.4311	2.54174	2.12788	2.14616	2.3173	1.88926	1.98632	2.62888	2.17472	2.31994	2.41041	2.32043	3.13584	2.22074	3.26268	3.09987	3.89877	3.88326	3.44156	3.38846	2.59442	1.94994	2.77694	2.52701	2.16818	2.91351
ENSAPLG00000001243	NLN	MSTRG.1450.2	4.19249	4.7341	4.40382	4.72627	4.59331	3.74841	4.35353	3.35819	4.1526	4.11326	2.82073	4.08344	3.42395	3.31485	3.65207	2.98471	3.32404	2.94435	3.76261	3.42378	3.75141	3.51807	4.46458	3.51765	3.46776	3.49407	3.35779	3.73943	4.27709	3.12469	4.35004	3.59098	3.75498	3.73998	3.86756	4.04441
ENSAPLG00000002753	ERBIN	MSTRG.1452.6	10.8322	18.7154	11.9665	13.3701	12.9874	10.2425	15.9917	12.6468	15.7094	15.5612	8.44144	15.1254	19.0929	17.998	20.3552	17.94	16.5189	17.3086	17.4495	16.7634	20.7261	17.5716	20.693	19.9866	15.4744	12.5966	15.6697	15.4971	16.4718	17.7133	17.8098	14.5763	16.8537	17.15	17.7556	16.9252
ENSAPLG00000003523		MSTRG.1453.5	21.3796	25.041	18.2447	19.465	19.3618	14.8026	25.2097	20.7041	22.5073	28.2905	12.2734	23.7571	31.3351	28.1935	33.1283	29.3759	29.0545	29.0689	29.6985	26.2594	28.4937	28.702	30.3937	27.5705	24.3685	25.8821	25.6804	24.4478	28.6471	28.1987	26.5651	25.5645	28.851	25.7737	27.0602	27.7458
ENSAPLG00000003898		ENSAPLT00000003990	0	0	0	0	0	0	0	0	0	0	0	0	0	0	0	0	0	0	0	0	0	0	0	0	0	0	0	0	0	0	0	0	0	0	0	0
ENSAPLG00000003979	MAST4	MSTRG.1459.1	5.71014	10.2069	3.80922	4.47468	4.161	2.72177	10.2588	6.12691	5.79797	12.722	1.36888	9.91694	12.245	9.68957	12.7544	11.6213	12.8097	10.8941	11.7711	10.9636	12.0011	11.1905	13.2875	12.4539	13.666	11.5931	16.8076	15.4791	14.0845	16.151	16.5418	10.2517	14.3737	14.7072	13.0286	12.0949
ENSAPLG00000004705		ENSAPLT00000004833	0.208676	0.386833	0.408794	0.269559	0.36026	0.238752	0.40949	0.410843	0.274229	0.273004	0.352591	0.270841	0.174099	0.191242	0.148307	0.174637	0.222954	0.39959	0.172597	0.22451	0.169747	0.0374263	0.283466	0.195425	0.186439	0.21502	0.279816	0.233715	0.139254	0.284063	0.273096	0.270289	0.13972	0.320089	0.214864	0.172511
ENSAPLG00000004707	CD180	ENSAPLT00000004838	0	0	0	0	0	0.0238752	0	0	0	0	0	0	0	0	0	0	0	0	0	0	0	0	0	0	0	0	0	0	0	0	0	0	0	0	0	0
ENSAPLG00000004772	PIK3R1	MSTRG.1463.1	1.84014	1.21576	0.910495	1.31185	1.00873	0.764007	3.38368	1.46474	2.05671	2.25683	0.746663	2.4584	2.99837	1.65743	2.37292	2.92121	2.55384	2.58682	2.36457	2.82508	2.73293	2.93796	2.69292	2.48722	2.98302	3.02819	3.65626	3.82932	3.48135	3.22614	2.28231	1.8148	2.81187	1.95422	2.57837	1.70594
ENSAPLG00000005422	SLC30A5	MSTRG.1467.2	16.7494	19.6688	16.0793	22.9077	15.5611	15.1715	18.4946	15.2278	16.8047	17.5992	11.3497	16.4273	21.9769	21.377	24.2217	21.5795	24.4617	23.0349	22.8511	24.1234	26.8934	24.4955	23.6285	24.1943	19.4249	16.8804	22.0711	19.7061	17.4331	20.4186	22.2064	22.2946	20.5509	22.0325	22.3908	21.9617
	CENPH	MSTRG.1468.1	2.08676	2.57889	1.96964	1.99474	1.51309	2.65015	1.16381	1.12535	1.46908	1.11022	0.933329	1.27087	1.8764	2.52864	2.3173	1.93689	2.14847	2.08207	2.07116	1.8335	2.25764	1.94617	2.71064	1.97201	1.08134	1.11093	1.02599	1.18655	1.29307	1.29857	2.20428	1.98855	2.0958	2.54386	2.14864	1.85928
ENSAPLG00000005421	MRPS36	MSTRG.1466.5	6.37411	8.04982	8.47318	9.57833	8.4481	9.38296	5.88373	5.68035	6.69901	4.27706	6.94812	5.14597	7.6797	8.20214	7.37829	6.55684	6.70889	7.69737	6.86934	7.5585	6.9087	6.3999	6.51971	7.90582	5.33214	5.483	5.22323	4.9979	5.98792	3.85513	6.12516	6.06219	5.46655	5.71105	7.07099	5.9612
ENSAPLG00000005769	CDK7	MSTRG.1469.1	9.46631	10.5919	9.12353	11.7528	10.1954	10.72	11.164	9.52083	10.9691	9.00912	8.2133	9.91694	11.8	11.2408	12.6617	11.7166	11.8368	11.7984	10.632	10.2339	11.2542	10.3671	10.6477	10.4286	10.2541	10.4464	12.0134	11.434	11.5183	10.8147	10.046	9.03537	9.4835	10.3102	10.5284	9.67976
ENSAPLG00000005798	SERINC5	MSTRG.1470.7	10.2631	8.28928	5.5373	7.65548	5.43993	3.39028	20.2805	10.8427	13.2021	20.0203	3.06962	15.8963	20.0407	17.8917	19.5024	20.4008	18.9916	15.8784	20.1938	20.0001	17.8234	19.181	19.2402	18.21	15.9964	14.6572	17.703	17.0072	18.3218	19.7829	14.8447	12.0472	15.1422	14.0502	14.3764	13.59
ENSAPLG00000006149	THBS4	ENSAPLT00000006449	0.967498	0.386833	0.445957	0.557089	0.414299	0.286502	4.6337	3.91194	3.48662	2.74824	2.90369	3.5626	1.37345	1.27494	1.46453	1.41298	1.72283	1.47217	2.1402	2.63799	2.22369	1.7029	2.49804	2.11414	3.31861	3.04611	3.05932	3.16414	3.79964	3.57107	0.741262	1.23561	1.3972	0.876032	0.664126	1.0159
ENSAPLG00000006896	MTX3	MSTRG.1474.4	1.65044	1.67628	1.83957	2.01271	1.74726	1.93389	3.12506	2.55437	3.21239	2.78464	1.36888	2.25006	2.03115	2.97487	3.54084	2.52431	2.43223	2.10311	2.58895	2.95605	2.6141	2.75083	3.27757	2.30957	2.722	2.75942	3.02201	2.03152	3.54103	3.14498	1.85315	2.00786	1.85129	2.13954	2.16818	2.2043
ENSAPLG00000007003		MSTRG.1475.2	1.87809	1.54733	1.95106	1.11418	1.8013	1.28926	5.15095	4.3585	4.40724	3.31245	3.19406	4.70846	1.27673	1.61493	2.35438	1.95276	1.8039	1.5563	3.2103	3.92892	3.92116	3.61164	3.22442	4.22828	4.86605	3.24321	5.39112	4.56642	5.86856	4.91022	2.41885	2.97318	3.92963	2.35855	3.14483	3.37354
	CMYA5	MSTRG.1476.1	0.379411	0.239468	0.204397	0.143765	0.054039	0	1.5733	0.643058	1.05774	2.58444	0.0207406	1.66671	1.18	1.10495	1.3533	1.31772	0.871547	0.820211	2.50265	3.08701	2.93662	2.00231	2.33859	2.2385	2.61014	2.59815	3.73088	2.91244	3.12327	3.91601	1.83365	1.69896	2.61975	1.71837	2.26584	2.16597
ENSAPLG00000007600	PAPD4	MSTRG.1478.1	2.92147	3.92359	3.10312	3.37847	3.36843	3.50966	4.5475	3.05453	3.97631	3.45805	2.73777	3.45843	4.25575	4.03732	4.59753	3.58801	5.06714	4.79508	4.03876	4.34052	4.63409	4.28531	4.8012	4.08615	3.84064	4.37207	3.52568	4.18889	4.59538	4.05804	3.99891	3.80335	3.75498	3.67259	3.94569	3.41188
ENSAPLG00000007877	HOMER1	MSTRG.1480.1	1.38485	1.67628	1.22638	1.222	1.04475	0.955008	2.28452	1.32184	1.74331	1.74722	0.850366	1.79172	2.68886	2.44364	2.50269	2.20678	2.1282	2.73404	2.41635	3.10572	2.52923	2.45142	2.87009	2.27403	2.77794	2.81317	3.26452	3.55965	3.18295	3.63194	2.2628	2.1237	2.35778	2.61125	2.46117	2.72183
ENSAPLG00000008348		MSTRG.1483.1	8.61263	13.4839	6.89375	9.14704	7.97976	8.11757	10.2588	7.39517	8.3248	11.3752	5.6622	8.6669	9.69151	9.83832	10.0478	8.95414	8.9587	9.08542	10.6665	9.392	9.37003	8.08408	10.2402	9.23826	11.8948	10.4643	15.0728	10.7868	12.1748	13.6553	11.0799	7.33641	9.90266	10.2597	9.4345	8.51052
ENSAPLG00000008567	DMGDH	MSTRG.1488.1	4.53396	5.34198	3.99503	4.277	4.35915	3.98716	3.57765	3.9298	4.52477	4.44086	2.92443	3.47926	4.75871	3.93108	5.09806	3.93728	3.91183	4.41652	4.79819	5.07018	5.22821	4.43502	4.74805	5.04551	3.05759	3.60158	3.26452	3.39785	3.44156	3.99717	4.15497	3.57167	3.65019	4.29592	3.82849	3.54605
ENSAPLG00000008403		MSTRG.1489.1	3.96485	4.14464	3.40042	3.03703	2.82804	3.12765	4.5906	4.46568	6.0722	3.34885	3.75406	4.41679	5.70658	5.94974	6.74798	6.09643	5.33063	5.42601	7.16276	6.21144	6.33156	6.92387	7.08664	7.74593	2.61014	3.45823	3.41375	3.16414	4.2373	3.55078	4.42806	4.67214	3.99949	4.11061	4.43402	3.83357
ENSAPLG00000009330	ARSB	MSTRG.1488.10	85.2157	103.892	102.18	114.077	102.656	93.6147	96.144	92.3503	90.7696	101.157	79.5404	91.0233	73.1022	68.8682	77.1569	72.9985	85.7359	83.8088	89.9056	92.3858	100.405	92.4804	98.2032	95.5805	80.5601	91.7238	81.2026	87.9127	87.8494	75.8244	91.2337	77.9976	90.5736	97.1553	82.8791	86.1403
ENSAPLG00000006230	BPGM	ENSAPLT00000006451	2.9025	2.46836	1.31929	1.56344	2.03547	0.692381	5.36648	2.96521	3.40827	4.96867	1.09925	4.16678	4.73936	4.67479	5.33906	4.84222	3.85102	4.10106	4.29766	5.16373	5.00754	4.99641	5.29727	5.00998	5.36943	4.51541	5.3165	4.56642	4.57549	5.72183	4.68165	5.03896	4.99499	4.51493	5.09815	4.86863
ENSAPLG00000006235		MSTRG.1491.14	108.57	139.7	124.877	111.683	131.289	122.804	101.353	93.6548	118.512	113.037	81.9092	95.1263	138.642	115.37	128.628	133.568	123.135	132.909	130.631	135.814	157.788	151.8	139.359	134.416	93.9233	84.7652	88.8192	90.3271	100.333	80.0602	111.598	120.662	108.199	116.009	127.959	114.015
ENSAPLG00000007070		MSTRG.1492.1	0.455293	0.184206	0.48312	0.197677	0.36026	0.59688	0.883637	0.339392	0.665984	0.491407	0.497776	0.562515	0.793118	0.403732	0.444922	0.619169	0.729668	0.58887	0.448751	0.355474	0.390418	0.467829	0.389765	0.657338	0.447453	0.752569	0.559632	0.197759	0.974778	0.608705	0.214576	0.501965	0.611275	0.454863	0.429729	0.325853
ENSAPLG00000007508		MSTRG.1494.1	1.74529	1.89733	1.96964	2.01271	2.41374	1.52801	2.5647	2.41147	1.80207	2.05663	1.2237	2.25006	2.0505	1.84867	1.66846	1.7305	2.45249	2.31342	2.51991	2.63799	3.31007	2.48885	3.50789	3.62424	2.92709	3.36864	2.35045	2.6248	3.22274	2.88121	2.10674	2.31676	1.97355	1.66783	2.26584	2.18513
ENSAPLG00000007746		ENSAPLT00000008040	0	0.0184206	0	0	0.018013	0.0614763	0.0431042	0	0.156702	0.0182002	0.0414813	0.0625017	0	0.064357	0.0472227	0.0158761	0	0.147217	0.0787819	0.0187092	0	0.0374263	0.0177166	0.0355318	0	0.114053	0	0.0957081	0.0723749	0.0230283	0	0	0.017465	0.0842338	0.0585994	0.0383357
ENSAPLG00000007864		ENSAPLT00000008178	0.0189706	0.0921032	0.130071	0.125794	0.162117	0.10565	0.0646563	0.0535882	0.17629	0.163802	0.145185	0.125003	0	0.0418883	0.0269309	0	0.0202685	0	0.0420357	0.0374183	0.101848	0.0374263	0.0177166	0.0710635	0.149151	0.136803	0.186544	0.138007	0.106666	0.220453	0.0585207	0.0965317	0	0.0336935	0	0.0191678
	PEX26	MSTRG.1495.1	11.8945	13.2813	10.48	14.071	10.8618	9.23971	12.4356	11.6286	11.165	12.7038	7.59108	13.0004	17.1971	17.4242	18.835	17.2574	17.3093	17.1613	15.6027	15.6221	19.8774	16.505	18.1418	18.441	12.3982	12.6862	11.9388	12.6206	12.1151	13.635	14.8838	15.4065	15.5089	16.274	15.0796	15.0084
ENSAPLG00000007993		MSTRG.1498.3	4.2303	6.70288	1.57569	2.0884	2.69323	1.87721	9.75487	5.36457	5.58764	11.5912	1.63023	10.4576	11.1766	8.91779	11.2524	10.9126	10.6143	11.063	12.4365	11.1939	10.5143	11.0454	12.0852	10.5265	10.1625	10.4855	13.6004	10.8467	12.5753	12.7911	11.5668	9.69524	11.3987	11.3759	11.6756	13.4545
ENSAPLG00000008929		MSTRG.1498.9	4.63348	5.51	5.52245	5.20767	4.36786	4.40197	7.43158	6.78208	6.90934	3.86076	4.21865	4.12005	1.77529	2.96954	3.44944	3.53388	2.37782	1.36668	1.91358	1.5913	2.43186	2.01561	1.75146	3.55812	4.64074	4.19534	4.17015	4.23692	4.99058	5.81498	2.71228	1.96579	2.8553	2.01725	1.82151	1.18114
	MICAL3	MSTRG.1498.11	0.0903188	0	0	0	0	0	0.162987	0	0	0	0	0.29775	0.415019	0.203396	0.647986	0.127846	0	0.12583	0.303352	0.199004	0.260153	0.0755929	0	0.252444	0	0.119696	0.286927	0	0	0	0	0	0.0847453	0	0.293321	0.104403
ENSAPLG00000008971	BID	MSTRG.1501.7	36.6701	43.5832	47.3086	40.955	46.8338	43.5484	35.4317	38.4584	37.4518	34.8717	33.7035	34.3968	26.4244	25.6901	28.0857	25.4494	23.248	28.9177	27.1494	29.0366	31.8276	29.4545	29.9588	28.532	33.6895	36.3742	34.6599	33.1156	35.9872	36.0759	30.5283	32.3188	27.8043	32.3289	29.5341	29.1926
ENSAPLG00000008977		ENSAPLT00000009329	1.59353	1.97101	3.10312	2.51588	2.50381	3.1754	2.50004	2.96521	3.40827	1.83823	3.17332	3.08342	1.83771	2.2099	2.87345	1.74637	2.37142	1.64042	1.76049	1.75866	1.83327	1.4222	2.46261	2.16744	2.23726	1.84559	2.23853	2.06748	2.34742	1.98844	1.79463	1.8148	1.86876	1.86999	2.26584	2.1468
ENSAPLG00000008978		ENSAPLT00000009330	13.6209	13.9444	13.4159	14.3945	13.1675	13.8954	16.0994	13.3613	12.3011	14.815	9.45773	15.3546	16.1525	18.1042	16.1284	15.4316	14.7352	15.0372	15.5164	18.7466	15.9562	17.3471	16.3879	15.4919	17.0591	16.3773	16.7516	15.3173	16.8696	15.5423	16.2297	17.1633	16.225	16.6783	16.5069	16.4077
ENSAPLG00000008222		MSTRG.1507.1	2.71279	2.8552	2.15546	2.31821	1.58514	2.02939	2.50004	1.60765	2.15465	2.47523	1.51407	2.62507	2.32132	2.10366	2.57684	2.57193	2.47276	2.31342	2.70977	2.18897	2.05394	2.24558	2.53347	2.41616	1.92032	2.72358	2.08929	1.81578	2.50657	2.75946	2.28231	1.08116	1.57185	1.63414	1.67985	1.82094
ENSAPLG00000008467	ATP23	ENSAPLT00000008806	5.6722	6.70511	7.2468	8.44618	7.07911	7.59232	4.91388	5.41241	5.24952	4.80487	5.64146	3.8751	5.86133	6.03473	6.69237	6.17582	5.55358	6.22519	4.95352	6.06177	6.09392	5.38939	6.48428	6.43125	3.22539	3.69117	3.46972	4.47653	4.29698	4.28123	6.14467	6.52555	4.71555	5.42466	5.62554	5.53951
ENSAPLG00000008565	RPAP3	MSTRG.1510.1	12.7672	18.6233	14.6051	15.6704	13.798	14.0625	14.9356	14.0758	15.7094	15.4338	10.3911	15.7296	22.0912	19.4004	23.0432	20.0833	19.7821	19.4117	18.347	17.1376	20.115	19.1623	20.7816	19.4181	14.1693	14.2271	15.9868	16.1623	16.7901	19.1336	20.8919	14.4798	16.5394	21.1258	19.9238	17.7111
ENSAPLG00000011511	AMIGO2	ENSAPLT00000011975	0.872646	1.21576	0.501701	1.00635	1.29694	0.811757	1.22847	1.41116	1.23403	1.05561	0.891848	1.50004	1.7023	1.31744	1.26061	1.01607	1.88497	1.80867	0.845723	1.12255	1.23915	1.38477	1.57678	1.19031	2.94573	2.90276	3.00336	2.91244	2.82487	2.39424	1.9897	1.89202	1.69411	1.95422	2.14864	2.2043
ENSAPLG00000008807	SLC38A4	ENSAPLT00000009191	0.284558	0.165786	0.0743261	0.233618	0.036026	0.143251	0.474146	0.19649	0.156702	0.382205	0.0207406	0.354176	0.541641	0.573725	0.685921	0.635045	0.709399	0.58887	0.327934	0.392892	0.322519	0.580108	0.389765	0.319786	0.167795	0.268775	0.205198	0.179781	0.119361	0.202902	0.25359	0.250983	0.27944	0.387476	0.0781325	0.230014
ENSAPLG00000009599	SLC38A2	MSTRG.1516.2	45.1689	43.4359	33.5583	48.6644	31.1805	26.8596	59.3761	43.5493	46.4034	56.803	25.1169	57.7516	65.8094	56.3313	66.9607	63.7109	65.9336	61.0111	62.3074	56.2584	54.998	54.6611	65.1617	59.7644	69.9145	80.5786	92.19	77.5573	87.5311	117.582	51.2251	38.4003	54.4384	49.6137	53.3254	51.0631
ENSAPLG00000010056	SLC38A1	MSTRG.1519.6	30.4035	46.9435	21.6577	38.3825	23.0737	20.2462	40.4634	24.6214	26.847	46.0413	12.5485	36.5295	77.2684	71.1215	82.6509	81.0921	81.4133	72.623	68.5764	62.2326	66.1801	60.3772	69.3414	63.7845	52.3477	49.225	65.9746	56.9735	55.7342	61.6286	62.0017	49.7519	59.8406	60.9507	55.4239	57.0224
ENSAPLG00000010483	SCAF11	MSTRG.1521.2	14.8729	21.8837	14.5122	19.8935	15.5272	13.0597	19.2891	14.0401	15.7486	19.1467	8.37922	17.4171	29.9063	27.0713	31.4041	28.7517	29.4502	25.3004	23.663	23.7232	24.3587	23.7844	24.5552	24.2682	16.9659	16.3236	21.4152	19.1646	19.8139	19.3163	20.3652	18.9202	21.6566	21.3112	20.7832	19.9346
ENSAPLG00000010567	ARID2	MSTRG.1523.1	8.02455	7.71825	5.27716	5.12162	5.20576	4.13041	11.0562	7.73456	8.22686	12.0304	3.27702	11.417	11.6453	9.28584	10.5298	10.2401	8.97896	8.70686	10.5802	9.65392	11.3391	10.4045	10.6477	10.4286	11.727	11.2348	13.7483	11.2363	13.07	14.0002	10.4362	8.72647	10.4615	10.1923	10.294	7.85881
ENSAPLG00000010899	ANO6	MSTRG.1527.1	33.6538	47.9673	31.6072	41.7277	29.4332	27.8146	32.6514	23.0251	27.1682	38.7119	16.6547	30.0841	41.4936	39.7145	43.8804	43.6117	44.8137	37.9611	39.2485	38.8776	40.926	37.0895	42.3073	38.6586	33.8945	30.9807	38.1109	38.2034	35.6092	36.4412	43.8905	34.3653	44.3262	43.7847	41.547	39.8499
ENSAPLG00000011161		ENSAPLT00000011609	0.0189706	0	0.0185815	0.0359412	0.036026	0	0	0.0893136	0.0195878	0.0546007	0.0207406	0	0	0.0424981	0.0741536	0	0	0.0210311	0.0345193	0.0187092	0.0169747	0	0.0531498	0.0710635	0	0.0358366	0	0.0539342	0.0198934	0.0202902	0	0	0	0.0336935	0	0
ENSAPLG00000011188		ENSAPLT00000011641	0.739852	0.497357	0.48312	0.215647	0.792572	0.620755	1.16381	1.0539	1.03815	1.18302	1.01629	0.791688	0.619019	0.403732	0.685921	0.793807	0.466176	0.757118	0.466011	0.392892	0.390418	0.392976	0.372049	0.195425	0.372877	0.591304	0.373088	0.791034	0.477442	0.588415	0.0390138	0.154451	0.296905	0.134774	0.175798	0.0575035
ENSAPLG00000011297	NELL2	MSTRG.1533.1	0.265588	0.202627	0.204397	0.215647	0.126091	0.0955008	1.01295	0.410843	0.803098	0.910012	0.705182	0.75002	0.986561	1.1687	0.834228	1.04782	1.05396	1.36702	2.01938	2.37606	2.41041	2.00231	1.80709	1.90095	1.56608	0.967588	1.02599	1.18655	0.835524	1.72467	0.780275	1.5059	1.51946	0.892878	0.878991	1.91678
ENSAPLG00000011678	TMEM117	MSTRG.1534.1	0.948528	1.6947	1.76525	0.718824	1.71123	1.79064	1.91814	1.41116	1.15568	1.94743	1.2237	1.12503	1.25738	0.743717	1.13084	0.968444	1.52014	1.36702	1.77774	1.49673	1.73142	1.53448	2.16143	1.35021	1.45422	1.11093	0.93272	1.3124	1.23339	1.17683	1.20943	1.37075	1.67664	1.38143	1.23059	1.80178
ENSAPLG00000011685		ENSAPLT00000012157	0	0	0	0	0	0	0.0215521	0.0357254	0	0	0	0	0	0	0	0	0	0	0	0	0	0	0	0.0177659	0	0	0	0	0	0	0	0	0	0.0168468	0.0195331	0
ENSAPLG00000011689	TWF1	MSTRG.1536.3	4.00279	5.19462	4.8312	4.18715	4.4312	4.10654	5.60355	4.73362	5.01446	6.13348	3.04887	5.47932	5.31969	4.86604	5.33906	4.8581	5.0266	5.23673	4.93626	4.93922	5.89022	4.75314	5.49215	6.89316	4.82876	4.33623	4.2532	5.01588	4.8341	5.07255	4.89623	5.00034	4.87274	5.15511	5.23488	4.65779
ENSAPLG00000012255	IRAK4	MSTRG.1538.1	1.57456	1.74996	0.836169	1.15012	1.11681	0.620755	1.91814	1.35757	1.58661	1.72902	0.290369	2.29173	2.18591	1.72117	1.98361	1.85751	1.60121	1.89279	1.86404	1.75866	1.91814	2.00231	1.96654	1.97201	2.68472	2.5444	3.35779	3.41583	2.48668	3.24643	2.32132	1.62173	1.92115	2.3417	2.30491	2.10846
ENSAPLG00000012601		MSTRG.1539.1	1.29	1.38155	1.30071	1.16809	1.29694	1.02663	1.07761	1.12535	1.13609	1.03741	0.435554	1.33337	1.5282	1.65743	1.57576	1.19071	1.60121	1.53527	1.39803	1.4406	1.57865	0.916944	1.1693	1.10148	1.02541	0.985507	1.32446	1.18655	0.994671	1.21741	0.780275	0.868786	0.978041	1.34774	1.30872	1.0159
ENSAPLG00000012770		ENSAPLT00000013289	0	0	0	0	0	0.119376	0	0.0178627	0	0.0182002	0.0207406	0	0	0.0212491	0.0370768	0.0635045	0.0810742	0	0	0.0187092	0.0509241	0	0.0354332	0.0355318	0.0932193	0.0179183	0.0373088	0.0539342	0.0397869	0.0405804	0.0585207	0.0386127	0	0	0	0.0575035
ENSAPLG00000013069		MSTRG.1540.1	34.4778	49.0982	43.7519	46.7133	42.575	54.6494	31.5803	32.8724	35.6474	27.2097	36.7109	30.4	45.6557	46.6972	47.2183	45.1408	41.4621	43.762	32.9187	38.7719	38.3385	37.3878	38.2603	35.3587	37.8864	34.5433	36.5695	37.8163	36.7766	34.3977	33.9943	35.3354	33.8647	33.9161	35.2553	33.9558
ENSAPLG00000013518		ENSAPLT00000014073	0.0569117	0.0184206	0.0371631	0.0179706	0	0.0238752	0.0431042	0	0.0391755	0	0.0207406	0.0208339	0	0.0637472	0.0185384	0.0158761	0	0.0210311	0.0172597	0	0	0	0.0708664	0.0177659	0.0186439	0	0.0373088	0.0179781	0	0.0608705	0	0.0193063	0	0.0168468	0	0.0575035
ENSAPLG00000013532		ENSAPLT00000014171	51.3154	59.6092	60.2971	60.4172	58.5062	65.2509	44.4836	48.7474	54.0622	41.2964	51.6235	44.397	54.4156	57.8187	58.7111	55.0267	51.2389	56.8259	46.4803	49.2425	54.7943	51.667	50.7404	52.3738	43.2538	42.6635	42.2336	42.9136	42.1144	38.8557	47.4603	52.1464	46.6665	48.6871	49.0282	48.0729
ENSAPLG00000014383		ENSAPLT00000014984	28.6266	33.5256	39.9317	34.5575	42.5287	46.1508	30.2376	35.4039	37.158	26.3176	42.5805	27.2924	24.8575	23.7565	25.8425	24.4016	25.0114	27.067	26.0793	28.4005	28.0252	28.9305	27.8328	29.8822	30.9302	29.7981	25.7058	28.9087	30.6359	31.2672	29.5724	28.0907	26.1451	28.4373	28.616	26.6241
ENSAPLG00000014470	TMCO6	MSTRG.1546.3	8.78337	12.3234	13.453	9.56036	12.8433	11.7944	8.1467	8.30617	8.12892	8.37211	9.29181	8.02105	8.22134	8.96711	7.9159	8.17621	8.35064	7.42396	6.71401	7.18432	7.48584	7.65368	6.92719	6.91093	11.6711	9.8909	12.2932	9.24072	9.48916	10.9161	7.43212	7.66462	6.16515	7.22726	7.34446	7.18794
ENSAPLG00000014377		MSTRG.1544.3	8.49881	6.74195	9.27219	13.424	8.19591	6.99544	5.38803	5.71607	7.42376	6.84329	7.57034	6.72935	8.06659	4.97228	5.26491	8.3826	6.36432	7.36087	7.81863	8.71847	9.82835	9.88054	8.61027	9.30932	6.18976	4.15705	5.7269	5.86084	5.21208	2.41453	4.79869	5.67607	5.16964	4.91925	4.06289	4.96447
ENSAPLG00000014626	SLC35A4	MSTRG.1541.2	4.8168	4.61255	4.93427	4.79019	5.03755	5.12711	4.57196	4.54338	5.21855	3.79401	3.83227	3.92848	6.0369	6.67236	6.42495	6.03288	5.77791	5.39777	4.64863	4.97604	4.811	5.02983	5.23359	5.61823	5.55979	5.28466	5.60046	4.588	4.59795	5.36458	4.8103	4.39694	4.09198	4.99887	5.05683	4.79938
ENSAPLG00000014629		ENSAPLT00000015240	3.51128	4.74514	4.33792	4.68032	4.32921	4.75723	2.62645	2.81606	3.41965	2.55788	3.80029	2.07167	5.55035	5.67335	4.67956	4.68351	4.92388	3.7928	3.13548	4.28499	3.77819	3.05425	3.73101	3.79769	3.2774	2.68898	2.77536	2.783	2.28518	2.48772	3.32407	3.69242	3.4529	3.23919	3.59634	3.76865
ENSAPLG00000014631	TMEM173	MSTRG.1542.1	1.81517	1.92405	1.89979	1.69642	1.2351	1.72317	2.11803	1.47549	1.66417	2.37337	0.956758	2.02089	2.08443	1.88739	2.09354	2.3752	2.00629	2.10221	2.42812	2.12369	2.32873	1.82872	1.49672	2.5731	2.8433	2.01289	2.33525	2.63163	2.135	1.78782	1.93688	1.78597	2.45595	1.84256	1.55465	1.62184
ENSAPLG00000014740	UBE2D2	MSTRG.1548.5	27.2607	33.4519	31.7001	30.1944	30.3879	28.4592	27.091	27.7765	30.9138	28.3454	23.9476	26.4382	35.5274	33.6857	38.0277	32.5981	31.8824	31.0263	31.6813	33.6016	34.3568	32.9587	35.9116	34.1327	24.1252	26.4474	26.5079	27.3626	25.6466	26.7425	29.9281	27.415	30.3018	32.3963	32.8205	29.3889
ENSAPLG00000014751	CXXC5	MSTRG.1555.3	13.9623	13.1155	13.4159	10.8542	14.1762	10.7916	15.5822	14.5581	18.0403	16.271	11.4488	14.7712	19.6538	20.2504	22.6725	19.6864	18.2822	15.584	17.4323	15.8841	17.7046	16.7296	15.5197	17.6771	12.0626	12.4174	11.659	11.7576	13.4877	13.1886	13.4207	13.1283	11.9286	12.9046	15.4702	13.245
ENSAPLG00000001724		ENSAPLT00000001717	0	0	0	0	0	0	0	0	0	0	0	0	0	0	0	0	0.0202685	0	0	0	0	0	0	0.0177659	0	0	0	0	0	0	0	0	0	0	0	0
ENSAPLG00000014766	PSD2	ENSAPLT00000015430	0.170735	0.0552619	0.0929077	0.161735	0.018013	0.0477504	0.129313	0.0535882	0.156702	0.109201	0.103703	0.145837	0.270821	0.361234	0.389307	0.476284	0.304028	0.336497	0.310674	0.318056	0.25462	0.205845	0.407482	0.124361	0.0932193	0.179183	0.0373088	0.287649	0.119361	0.0405804	0.0390138	0.193063	0.13972	0.151621	0.0781325	0.0958392
ENSAPLG00000015077	NRG2	ENSAPLT00000015724	0.0189706	0	0	0.089853	0.018013	0.0477504	0.0431042	0.0535882	0.0391755	0.0910012	0.0414813	0	0.0386887	0	0.0370768	0.0317523	0.0608056	0.0630932	0.0690386	0.0748366	0.0169747	0.0187132	0.0354332	0.0177659	0	0.0537549	0	0.0898903	0.0795737	0.101451	0	0.0193063	0.03493	0.0168468	0.0195331	0.0191678
ENSAPLG00000015206	CYSTM1	MSTRG.1567.2	13.8485	11.4208	14.4564	19.6059	15.257	14.8265	13.4701	14.576	16.2382	14.5966	17.9199	12.4378	9.94299	8.86086	9.88097	10.7958	10.5802	11.9036	10.4421	12.3293	12.3746	13.5483	12.3839	12.2585	10.6084	10.2493	9.3272	9.33061	9.96661	6.93924	7.86128	10.3289	10.741	8.97933	7.81325	9.08556
ENSAPLG00000015211	PFDN1	MSTRG.1568.1	19.1982	27.6494	29.0244	33.1917	30.8202	35.4547	14.9572	20.1313	22.7218	16.635	24.5362	16.4379	17.9902	16.7018	18.7423	16.6699	17.5931	19.0752	15.7926	18.4659	18.9098	18.4325	18.3013	19.0273	15.7914	13.2595	14.7183	14.4723	14.8007	11.464	21.5746	21.1404	17.5349	21.6144	19.1229	18.4203
ENSAPLG00000015272		MSTRG.1570.3	13.7347	18.2364	12.0594	10.4229	12.1948	15.877	11.2287	4.2156	10.2248	10.3013	9.35403	8.6669	10.0204	5.86474	6.22891	9.70032	13.8637	11.1885	7.52521	4.32181	3.66654	6.77416	7.70672	7.58603	3.03895	5.53676	3.73088	3.54168	6.32611	4.72761	4.48658	4.53699	9.09927	4.70025	8.06718	4.63862
ENSAPLG00000015338	SLC4A9	ENSAPLT00000016029	0.0189706	0.128944	0.0371631	0.0539118	0.108078	0.0238752	0	0.0178627	0.078351	0.0364005	0.0207406	0.0416678	0.0386887	0	0.0185384	0.0476284	0.0810742	0.0210311	0	0	0	0	0.0177166	0.0710635	0	0.0358366	0.093272	0	0	0.0202902	0	0	0.03493	0.0168468	0	0.0383357
ENSAPLG00000002418		MSTRG.1578.1	25.9138	26.6731	21.9634	22.6789	21.7057	20.4372	31.0781	27.3121	28.794	36.3459	17.1318	30.7092	36.6769	36.2297	40.9143	36.6262	38.3683	34.7012	33.4665	34.0132	38.1422	34.9936	38.2856	34.5902	33.2793	30.9091	38.0177	34.1223	34.9925	34.1078	34.1956	30.4268	34.4235	33.8283	36.7223	31.857
ENSAPLG00000002686		ENSAPLT00000002708	0.0189706	0	0	0.0539118	0	0	0.0646563	0.0357254	0	0.0364005	0.0207406	0.0625017	0.0193443	0.0212491	0	0.0158761	0.0608056	0.0420621	0	0.0187092	0.0169747	0.0374263	0.0708664	0.0355318	0.0186439	0.0358366	0	0.0179781	0.0198934	0	0.0780275	0.0193063	0.0698601	0.0842338	0.0195331	0.0958392
ENSAPLG00000002721	APBB3	MSTRG.1572.1	19.2337	21.1662	22.7878	25.18	26.8264	30.5875	15.312	18.382	18.9676	13.5516	25.0298	13.9716	16.7025	18.8332	17.2601	19.8649	16.369	18.4077	15.5127	16.6767	16.1087	15.5659	15.545	15.6775	13.9816	13.977	11.4143	12.7367	13.7307	13.7615	14.558	16.2117	13.5084	13.0728	13.5481	14.0837
ENSAPLG00000002689		ENSAPLT00000002710	0.381881	0.901633	0.90357	1.12892	1.36394	2.24103	0.959853	0.748995	1.05107	0.608154	0.97901	0.924623	0.92021	0.970974	1.09289	0.567769	0.98092	0.940915	0.728649	0.909892	1.15457	1.03263	0.754286	0.507228	0.448732	0.357606	0.41262	0.567096	0.493106	0.908278	1.24263	0.700689	0.743051	0.977405	0.730615	0.867213
ENSAPLG00000002842	SH3TC2	MSTRG.1575.1	1.78323	1.52891	1.52369	2.28227	1.89136	1.48026	1.91814	1.58978	1.29279	1.65622	1.24444	1.3542	1.62492	1.46619	1.8353	1.3971	1.66202	1.4932	1.50159	1.49673	1.73142	1.60933	1.98426	0.99489	0.932193	1.02134	1.17523	0.880924	1.39254	1.01451	0.682741	0.772254	1.36227	0.774951	0.68366	1.0734
ENSAPLG00000001729	ADRB2	MSTRG.1580.1	2.35235	1.38155	1.78383	2.33618	2.43175	1.16989	3.36213	2.55437	3.09486	3.58545	2.07406	3.77094	2.95968	2.69863	2.28022	3.09585	2.65518	2.67094	3.91794	3.03088	3.83628	3.08767	3.27757	3.60647	2.74065	2.49064	2.85412	3.50572	2.92433	1.96815	2.00921	1.48659	2.28792	2.15639	2.30491	2.2043
ENSAPLG00000003246	UBTD2	MSTRG.1581.1	13.6398	13.7418	11.5949	10.9441	12.3792	10.8393	16.8753	13.7364	13.9857	17.7452	9.37892	15.8754	17.7001	17.233	19.4468	18.4639	18.4849	16.8398	16.8509	17.4369	18.112	17.6652	16.6182	16.3091	19.844	19.3876	23.5978	20.6568	18.2821	24.5714	18.7321	18.2831	17.9001	18.9526	18.6346	18.6311
ENSAPLG00000003252	STK10	MSTRG.1584.1	15.6005	11.1813	12.0223	16.6715	11.3461	7.85666	14.1166	11.9851	10.499	17.0596	6.39704	13.8962	14.0112	12.4112	11.8683	15.2231	14.9609	13.8805	16.077	14.7911	14.8387	14.3581	15.77	15.0299	12.4355	11.803	11.7724	12.629	12.2316	8.33087	12.6824	12.7051	14.0419	13.0406	13.1849	13.6092
ENSAPLG00000003738	SH3PXD2B	MSTRG.1586.1	73.454	80.3324	63.3259	68.3961	60.7939	60.6192	79.7859	70.8972	71.5932	85.8688	58.1568	81.6064	89.9511	87.0149	84.461	94.4471	91.026	84.3135	82.3286	66.7356	68.0346	76.7801	70.8133	76.3324	83.2262	79.2885	83.2732	86.834	72.6707	77.9549	81.1291	71.4142	84.845	78.3711	76.6677	84.4152
ENSAPLG00000007244	NTN3	ENSAPLT00000007522	0.379411	0.147365	0.111489	0.143765	0.270195	0.286502	0.172417	0.375117	0.391755	0.458663	0.394072	0.416678	0.154755	0.297487	0.222461	0.158761	0.162148	0.273404	0.241635	0.336765	0.186722	0.392976	0.124016	0.461913	0.391521	0.340448	0.279816	0.323605	0.159147	0.0811607	0.214576	0.135144	0.45409	0.236756	0.488328	0.364189
ENSAPLG00000001753		ENSAPLT00000001747	5.23587	3.35256	3.28893	2.39009	4.68338	3.50966	5.47424	4.19774	5.07323	4.69566	5.45479	5.08347	3.9269	3.54859	3.48522	2.77832	3.46592	4.35343	3.17578	2.33864	2.13881	3.23738	2.55119	3.09126	6.71179	5.44716	6.64097	5.30352	5.68952	4.05804	3.21864	4.51769	3.96456	2.94818	4.14102	3.2202
ENSAPLG00000007522		MSTRG.1599.1	1.20559	1.48553	1.05353	1.14418	0.94966	0.810313	1.35778	1.47766	1.03536	1.43301	0.914768	1.97922	1.37345	1.65833	1.75712	1.46102	1.58095	1.24828	0.988887	1.21609	0.932928	1.44459	1.26689	1.6469	1.51892	1.82414	1.4888	1.21318	1.12335	1.25799	1.09239	1.34485	1.15827	1.19332	1.56265	1.3394
ENSAPLG00000007484		ENSAPLT00000007759	0.0654338	0.00654561	0.0242023	0.221588	0.185159	0.0969443	0	0.0228068	0.179076	0.0412055	0.101523	1.97925e-07	2.70635e-07	0.041598	0.0225642	0.110719	8.36673e-08	0.223897	0.0294332	5.58345e-09	0.0855549	0.0524606	0.115008	0.0586239	0.103101	0.182713	0.00355506	0.0992212	0.0304668	0	0	0.0452075	0.0992118	0.0533416	0	0.194028
ENSAPLG00000015149	HIVEP2	MSTRG.1602.4	18.5911	19.9495	12.3753	17.2338	12.5911	10.911	27.5867	18.4522	20.9001	30.358	11.6355	24.3965	30.2739	25.9451	27.1402	30.1647	27.5044	25.8261	28.2541	23.5174	26.0222	27.1528	28.7186	29.2071	28.0031	26.5012	34.4174	27.6682	28.2885	33.4991	24.3641	19.9241	28.7299	25.7924	25.7837	22.9247
ENSAPLG00000015270	ADGRG6	MSTRG.1607.1	3.86999	3.29729	2.75007	3.61209	3.09824	1.91002	7.24151	4.57286	5.7588	7.1163	2.4474	6.54184	7.58298	5.60975	6.13621	6.90612	6.5062	6.33035	7.73233	6.99722	8.16483	7.41041	8.02562	7.6571	5.12706	5.50092	7.29387	6.95751	7.32078	4.36239	5.03278	3.88058	5.5888	4.51493	5.19581	5.38616
ENSAPLG00000002391	VTA1	MSTRG.1613.1	10.9187	14.7918	11.5949	13.7475	10.3034	11.9854	10.7761	9.9674	11.263	10.0647	7.48737	9.10441	16.3653	15.0656	17.8525	15.3046	14.8163	15.8364	16.552	16.6699	17.1275	15.7378	17.8938	17.4461	9.60159	8.92331	7.96543	8.35979	10.0064	10.1857	14.0645	12.7229	14.0419	14.0334	15.4898	14.1075
ENSAPLG00000002556	NMBR	ENSAPLT00000002567	0.0379411	0	0	0	0	0	0	0	0	0	0	0	0	0	0.0370768	0	0	0	0	0.0374183	0.0169747	0	0.0177166	0	0	0	0	0	0	0	0.0195069	0	0	0	0	0
ENSAPLG00000014888	MED30	ENSAPLT00000015516	9.12484	10.6471	11.8736	11.645	10.5556	12.8687	7.41393	7.69883	8.12892	7.3347	10.7644	6.87519	9.53676	9.62583	8.93551	9.08115	9.3438	9.77944	7.57699	9.65392	9.25121	8.92617	8.62799	8.66975	5.40672	5.55467	5.35381	6.11254	5.7492	4.38268	8.40747	9.7304	7.28291	8.40654	9.06337	10.1206
ENSAPLG00000014913	SLC30A8	ENSAPLT00000015548	0	0	0	0	0	0	0	0	0	0	0	0	0	0	0	0	0	0	0	0	0	0	0	0	0	0	0	0	0	0	0	0	0	0	0	0
ENSAPLG00000008821		MSTRG.1617.2	0.0189706	0.147365	0.0185815	0.143765	0.144104	0.167126	0.0431042	0.0357254	0.215465	0.072801	0.0414813	0.0208339	0.251476	0.106245	0.203922	0.20639	0.121611	0.189279	0.276155	0.130964	0.322519	0.224558	0.283466	0.124361	0.0186439	0.0895915	0.0746176	0	0.0994671	0.0811607	0.156055	0.135144	0.261975	0.117927	0.0781325	0.153343
ENSAPLG00000008824	SMC1B	ENSAPLT00000009237	0.189706	0.276309	0.260142	0.107824	0.270195	0.0477504	0.387938	0.267941	0.195878	0.564208	0.0414813	0.47918	0.0967217	0.127494	0.11123	0.142885	0.101343	0.105155	0.396972	0.243219	0.186722	0.187132	0.248032	0.142127	0.186439	0.358366	0.242507	0.395517	0.437655	0.385513	0.292603	0.173757	0.38423	0.286395	0.175798	0.345021
ENSAPLG00000009727	RIBC2	ENSAPLT00000010126	0.417352	0.386833	0.445957	0.251588	0.234169	0.310378	0.646563	0.714509	0.665984	0.891812	0.228147	0.791688	0.290165	0.382483	0.370768	0.333399	0.486445	0.315466	0.414232	0.935458	0.662013	0.7111	0.620081	0.497445	0.447453	0.483794	0.540978	0.413495	0.377975	0.710156	0.5657	0.656416	0.59381	0.62333	0.507861	0.479196
ENSAPLG00000010087	FBLN1	MSTRG.1625.4	27.4883	22.8784	23.1154	23.5774	24.0293	16.8081	27.5436	24.1504	21.8795	29.1568	16.1362	26.1465	22.5748	19.7616	22.6354	21.4328	23.0453	21.8723	25.855	25.9683	26.2599	26.7598	28.2226	25.3519	18.1964	20.9644	19.6244	21.4478	22.0618	22.9482	21.6331	19.6732	21.3422	20.5025	20.1777	21.3721
ENSAPLG00000010420	ATXN10	MSTRG.1633.5	4.34426	4.62358	4.06936	4.99583	3.63863	2.7934	4.87078	4.55499	4.17219	5.05967	3.29776	4.66679	6.24822	4.90853	6.89629	6.68385	6.24271	6.14107	6.28252	6.45466	6.99358	6.17534	6.44884	6.41348	2.92709	3.63742	3.07798	3.64954	3.26252	4.76819	5.13031	4.44046	5.48401	5.40781	5.21535	5.02197
ENSAPLG00000010597	WNT7B	ENSAPLT00000011034	0	0.147365	0.0371631	0.0179706	0.036026	0.0238752	0.150865	0.0714509	0.137114	0.182002	0.0414813	0.145837	0.212788	0.0637472	0.092692	0.174637	0.222954	0.147217	0.207116	0.0935458	0.135798	0.280697	0.141733	0.195425	0.205082	0.232938	0.149235	0.179781	0.0596803	0.0811607	0.175562	0.250983	0.17465	0.303242	0.0976656	0.210846
ENSAPLG00000010641	PPARA	MSTRG.1660.1	6.15143	7.97567	3.76938	4.79222	3.88802	2.70275	8.8441	4.80909	8.3472	12.3004	1.3696	10.0316	11.2276	10.2807	11.104	10.8649	7.86815	7.4137	14.5315	9.81875	12.5241	11.0718	10.3245	8.61549	11.4466	9.75809	15.5217	11.3156	11.03	15.5155	8.79433	6.48004	9.47466	8.83026	8.65833	8.02546
ENSAPLG00000010898	CDPF1	MSTRG.1661.1	11.0323	11.7781	12.7111	11.0565	12.483	11.3076	12.0715	10.5319	10.8101	9.94909	10.614	9.6726	8.89752	7.39234	8.71826	8.54671	9.54071	8.57909	7.9775	8.92602	10.0333	8.30544	8.59071	8.00573	8.61691	9.82966	7.41218	9.48515	11.223	9.94615	8.96373	8.99558	7.44673	8.71278	8.52527	8.32894
ENSAPLG00000004483		MSTRG.1661.4	3.71599	4.57386	4.30939	3.76216	4.11583	3.96331	4.24158	3.5983	3.54162	4.30616	3.08635	3.54408	4.07521	4.19501	6.17852	4.06288	4.61413	4.04343	4.48071	5.21557	4.50334	3.75715	4.1054	4.17187	3.85108	4.41063	4.69238	3.79328	4.45235	4.2609	4.31853	3.39693	3.69457	3.69706	3.41826	4.36446
ENSAPLG00000001501		ENSAPLT00000001490	0	0	0.00596125	0	0	0	0.00397218	0	0	0	0	0	0	0.00718244	0	0	0	0	0	0	0.00273569	0	0	0.00556451	0.0048799	0	0	0	0	0	0.00672063	0.00498656	0	0	0.0361025	0.00368504
ENSAPLG00000010910	PKDREJ	ENSAPLT00000011353	0.474264	0.57104	0.601269	0.233618	0.522377	0.405879	1.02656	0.535882	0.430931	0.910012	0.414813	0.75002	0.619019	0.623108	0.70446	0.77793	0.729668	0.609901	0.828464	0.767075	1.02999	0.7111	0.88583	0.646209	0.81057	1.02134	0.671558	0.773056	0.895204	1.01451	0.513244	0.627136	0.733531	0.57279	0.474723	0.836015
ENSAPLG00000010920	TTC38	MSTRG.1665.4	15.0325	14.2642	12.9306	14.9273	12.4296	9.51289	16.4783	14.437	16.2174	19.4524	9.59259	14.8129	16.0818	15.8034	16.0088	15.2454	16.3624	16.5164	17.2562	17.4494	20.2433	17.3866	18.7486	16.9974	14.7314	15.6314	15.9422	16.0973	17.313	16.9433	17.554	14.9537	16.8073	18.2114	16.4584	18.1603
ENSAPLG00000011338	ZC3HAV1	MSTRG.1666.1	32.6785	33.3716	24.6969	45.9571	27.2686	18.2301	32.1193	25.6827	27.8354	36.2039	14.4251	28.5633	46.2262	42.6741	51.9133	47.2728	52.8344	50.0259	39.2001	41.7628	45.9559	41.8194	49.281	46.7269	36.0544	33.5705	35.973	38.9694	34.8475	35.4841	41.9226	33.9081	39.8318	41.2914	37.6679	35.8931
ENSAPLG00000011986	ETV6	MSTRG.1669.2	29.9004	37.3115	32.2618	33.308	31.4062	32.5928	28.7503	28.4705	31.4814	27.3673	26.5202	27.4295	28.3787	29.656	29.127	28.1163	30.6801	29.7507	24.3781	26.5008	27.9714	27.9807	29.1865	29.5082	26.2748	26.2077	28.8313	27.0025	28.0191	26.2281	28.6135	26.0354	30.1048	29.9364	30.3273	27.0759
ENSAPLG00000012096	BCL2L14	ENSAPLT00000012592	0.0189706	0	0	0.0539118	0	0	0	0.142902	0	0.072801	0	0.0625017	0	0	0	0.0476284	0.0202685	0	0.0345193	0.0187092	0.0169747	0.0187132	0.0177166	0.0710635	0.0186439	0	0.0186544	0.0179781	0	0.0405804	0	0	0	0.0168468	0	0
ENSAPLG00000012219	LRP6	MSTRG.1671.1	7.18984	6.99984	4.66751	5.98421	4.68338	4.03491	10.4743	7.09445	7.65881	11.63	3.69183	8.44296	9.44003	8.37213	8.34228	9.83191	9.32353	9.50604	12.0821	9.15647	11.1184	10.6291	10.5632	10.8727	7.17789	9.25625	9.9801	8.98903	10.822	10.5915	8.55305	7.74185	11.9328	9.67004	10.3916	9.52642
	BORCS5	MSTRG.1673.1	0.956069	0.95084	0.576028	1.15487	0.832136	0.859507	0.735914	0.98245	0.735749	0.990554	1.06408	0.680404	0.898152	1.07714	0.837487	0.738743	0.587788	0.747509	1.0298	1.0877	0.977177	1.23973	1.28002	1.02091	0.660276	0.956402	0.935999	0.817773	0.909571	0.509434	0.721755	0.721469	0.919533	0.869113	0.832541	1.00593
ENSAPLG00000012979		ENSAPLT00000013504	5.61528	6.57617	4.75687	8.05083	5.67409	5.06154	5.49579	5.34095	5.36704	5.53288	4.02369	5.00014	8.47282	8.03215	9.21359	8.19208	9.74917	9.52707	8.87147	10.9636	11.0675	11.4524	10.2048	11.1747	5.20164	5.73386	5.55901	5.84287	6.02771	7.14214	9.09021	8.91953	8.8373	9.23203	9.23917	8.81721
ENSAPLG00000013011	BORCS5	MSTRG.1673.3	11.7352	11.1515	9.06779	9.77125	10.3359	9.00095	13.0574	13.147	9.70751	13.8791	7.37736	13.6533	9.9927	10.9711	11.9725	10.438	10.4991	10.2938	10.9657	11.1668	12.7893	11.4104	11.7594	10.3137	12.5396	11.9089	13.4092	12.8456	12.5583	12.8212	9.77295	9.64605	10.0834	10.8075	9.67628	9.68973
ENSAPLG00000013013		ENSAPLT00000013542	0	0	0	0	0	0	0	0	0.0165954	0	0	0	0	0	0	0	0	0	0	0	0	0	0	0	0	0	0	0	0	0	0	0	0	0	0	0
ENSAPLG00000013015	DUSP16	MSTRG.1677.1	6.75352	12.5813	5.23999	7.81721	4.17902	5.06154	7.6079	4.66217	5.40622	9.10012	2.21925	6.62518	12.2256	10.7945	12.7544	12.2405	11.8166	11.4199	12.1508	12.03	11.6956	11.9016	12.4016	12.0097	6.56264	6.32516	5.83883	5.98669	5.92824	4.64645	8.83662	8.49479	10.6886	9.38365	10.04	11.2899
ENSAPLG00000013223	CREBL2	MSTRG.1679.3	5.4462	3.99728	4.84978	4.22309	4.41318	3.58128	6.92426	6.57348	6.32684	6.71589	4.50377	6.82277	4.19772	3.88858	4.74583	3.79767	4.01603	4.39839	4.81695	5.59748	5.92768	4.90605	5.58261	4.92115	7.08635	6.3675	7.82901	7.31707	7.32078	8.0552	4.42982	5.13788	5.04919	5.23934	4.1621	4.52823
ENSAPLG00000001503	GPR19	ENSAPLT00000001492	0	0	0	0	0	0	0	0	0	0	0	0	0	0	0	0.0158761	0	0	0	0	0	0	0	0	0	0	0	0	0	0	0	0.0193063	0	0	0	0
ENSAPLG00000001507		ENSAPLT00000001496	0	0	0.0185815	0	0	0	0	0.0178627	0.078351	0	0	0.0625017	0	0	0	0	0	0.0210311	0	0	0.0169747	0.0187132	0.088583	0.0355318	0.0186439	0	0	0	0.0198934	0	0.0390138	0	0.017465	0.0336935	0.0195331	0
ENSAPLG00000013291		MSTRG.1687.1	37.6376	34.2808	47.0113	31.3587	46.2033	32.4464	39.1171	42.8348	36.2765	38.0385	33.7865	38.8136	25.6312	29.1537	30.2732	24.9573	25.3559	25.0059	28.185	29.5792	29.1116	29.6416	27.6202	26.6311	40.9233	46.1396	44.64	46.725	44.2032	43.8268	42.9737	40.1404	35.8382	43.9364	41.9376	38.5849
ENSAPLG00000013304		MSTRG.1691.1	2.46617	1.98943	2.80581	1.76112	2.84605	1.86227	1.65951	2.26857	1.99795	2.05663	1.57629	1.83338	0.44492	0.44623	0.648844	0.523912	0.709399	0.39959	0.862983	0.748366	1.08638	1.02922	1.34646	0.763933	0.913549	1.23636	0.839448	0.64721	1.59147	1.0348	1.01436	1.02324	0.995506	1.06135	1.17199	1.32258
ENSAPLG00000013307		ENSAPLT00000013856	0	0	0	0	0.036026	0	0	0.0178627	0	0	0	0	0	0	0.0185384	0	0	0	0	0.0187092	0	0	0.0354332	0	0	0	0	0	0	0.0202902	0.0195069	0.0193063	0.017465	0	0	0.0191678
ENSAPLG00000013383	MRPS35	MSTRG.1693.2	17.0257	19.6926	17.4677	19.3664	19.9597	15.9047	14.2204	13.2363	12.7179	14.6677	10.8681	14.4823	17.1552	15.4005	16.2598	15.2093	16.2402	16.2651	15.5124	14.9929	16.5526	16.9152	15.6416	17.0446	13.0738	14.6286	14.8749	14.4553	14.4732	14.5296	16.6846	14.7545	15.2975	15.6433	16.394	15.0159
ENSAPLG00000013467	MANSC4	ENSAPLT00000014017	0.0758822	0.0921032	0.0185815	0.107824	0.072052	0	0.0215521	0.107176	0.078351	0.0182002	0.0207406	0.145837	0.0386887	0.127494	0.0556152	0.0317523	0.0810742	0.105155	0.0862983	0.130964	0.0509241	0.0561395	0.0354332	0.0532977	0.111863	0.0358366	0.111926	0.179781	0.0596803	0.121741	0.0975344	0.0193063	0.0873251	0.101081	0.0195331	0.0575035
ENSAPLG00000013469	KLHL42	ENSAPLT00000014020	4.87543	6.24459	5.07276	6.12798	4.82748	4.51241	4.82767	4.87652	4.62271	5.16887	3.56739	4.20845	7.21544	6.82095	7.28559	7.49353	7.1548	7.00334	7.12824	6.9411	7.16332	6.02563	7.08664	6.85763	4.5491	5.05296	3.89877	4.60238	5.17229	5.47835	5.69601	5.90774	5.60627	5.37412	6.32873	6.03787
ENSAPLG00000013515	PTHLH	MSTRG.1708.3	34.1849	19.3417	26.2743	31.4306	27.5058	17.787	53.7725	50.5515	45.4828	44.2812	43.2442	56.5169	42.6156	34.5297	37.2066	40.3095	51.8469	53.5661	51.2094	52.4979	58.7494	57.1312	56.8703	52.9601	79.2364	85.7391	94.5032	84.8564	70.184	96.2972	43.4028	42.2423	45.1471	43.7679	46.9186	45.2553
ENSAPLG00000011096		ENSAPLT00000011568	0.246617	0.442095	0.222978	0.251588	0.0228219	0.0955008	0.30173	0.125039	0.274229	0.327604	0.145185	0.354176	0.657707	0.637472	0.593229	0.301647	0.486445	0.273404	0.655867	0.467729	0.424367	0.29941	0.496065	0.373084	0.540672	0.197101	0.516917	0.305627	0.477442	0.426094	0.234083	0.42474	0.436625	0.303242	0.332063	0.345021
ENSAPLG00000005832	KIF5C	MSTRG.1712.1	0.815734	1.39997	0.501701	1.06027	0.630455	0.787882	1.44399	0.928862	0.450518	1.65622	0.352591	1.00003	1.29607	1.65743	1.61284	1.50823	1.72283	2.29238	1.60515	1.96446	1.35798	1.83389	1.84253	2.06084	1.30507	1.21844	1.51101	1.51016	1.23339	0.852188	1.73611	1.48659	1.93862	2.49332	1.91425	1.62927
ENSAPLG00000006734	LYPD6B	MSTRG.1714.1	0.265588	0.221048	0.278723	0.161735	0.162117	0.0238752	0.237073	0.321529	0.313404	0.400405	0.0829626	0.208339	0.212788	0.297487	0.222461	0.460408	0.121611	0.357528	0.362453	0.205801	0.305545	0.205845	0.265749	0.497445	0.223726	0.412121	0.279816	0.197759	0.258615	0.263772	0.214576	0.328208	0.31437	0.438016	0.156265	0.402525
ENSAPLG00000006742	LYPD6	MSTRG.1717.2	4.00279	5.78408	4.16226	6.72101	3.94485	4.77504	4.65526	5.30523	3.89796	4.65926	3.73332	4.00011	5.37772	5.7585	5.95083	5.73128	6.76969	5.99385	5.76473	6.32369	5.94114	5.55781	7.75987	6.20029	4.38131	3.74492	2.89143	3.37987	4.35666	3.24643	6.32023	7.12404	7.94658	6.97456	6.6608	7.32212
ENSAPLG00000006746	MMADHC	MSTRG.1720.1	17.2442	18.4391	18.0427	19.6239	19.0217	16.4978	20.0219	17.8806	17.8249	19.2559	14.3733	17.7088	20.0988	21.2491	23.1545	20.0357	21.0387	21.5148	19.9694	22.6755	23.7646	21.6137	22.571	22.8292	19.0727	21.1794	21.0608	21.1062	20.1123	20.696	19.4679	20.5806	19.3862	21.7323	19.2011	20.2221
ENSAPLG00000006776		ENSAPLT00000007020	0	0	0	0	0	0	0	0	0	0	0	0	0	0	0	0	0	0	0	0	0	0	0	0	0	0	0	0	0	0	0	0	0	0	0	0
ENSAPLG00000006777		MSTRG.1723.7	33.3502	40.0096	25.2523	25.2307	25.1822	28.6264	32.4575	21.2209	29.3425	34.2529	18.1066	29.8133	26.8693	21.5678	22.9135	26.1639	28.7205	29.2332	32.7416	26.1741	26.4805	32.7667	35.5041	37.3261	21.7015	29.9773	24.0642	21.5017	30.5762	29.644	29.5334	26.4883	36.4495	28.5384	38.7928	29.7293
ENSAPLG00000006787	RBM43	MSTRG.1721.1	4.57949	4.9177	3.9121	5.26756	4.78377	3.26711	5.68258	4.84248	4.89431	5.92788	3.39429	5.72113	4.68452	4.11184	5.28339	3.976	4.99903	5.52158	5.28974	5.8952	6.50661	5.64258	5.78649	6.03527	5.94225	6.27024	5.82181	5.48102	6.24425	5.67131	3.74169	4.54425	5.12074	4.82818	5.07459	5.22653
ENSAPLG00000006793	NMI	MSTRG.1725.1	8.59366	11.5682	10.257	12.3638	9.47484	9.23971	8.1467	7.18082	7.8351	8.73612	6.11849	7.39603	9.13052	8.41463	10.1034	8.87476	10.3775	9.67428	8.73339	9.99069	12.1878	11.0408	11.9056	11.4945	5.05249	6.14598	4.83149	6.41816	6.50515	5.55951	9.20725	8.01213	8.97702	9.31626	8.82897	9.52642
ENSAPLG00000001500		ENSAPLT00000001489	0	0	0.0371631	0	0	0	0	0	0	0	0	0	0	0	0	0	0.0202685	0	0	0	0	0	0	0.0177659	0.0186439	0	0	0	0	0	0	0	0	0	0	0
ENSAPLG00000006901	TNFAIP6	MSTRG.1726.1	92.0641	112.992	71.1115	146.227	77.2397	94.6891	86.0791	79.0426	97.0965	87.8526	75.8071	74.9604	144.657	139.67	159.022	139.9	168.046	173.653	137.232	138.654	156.609	147.179	165.367	167.337	51.3825	65.3301	37.3275	55.0488	61.9879	51.2327	127.068	133.156	144.086	126.856	133.802	129.345
ENSAPLG00000007092	RIF1	MSTRG.1818.1	5.56524	10.8644	5.59769	8.07036	5.69758	6.90022	5.51413	4.33205	5.54359	5.58606	3.66755	4.85296	11.2562	11.5275	12.5601	12.0396	11.6057	12.3678	8.18791	7.60765	8.56053	8.52893	9.27737	7.44428	6.39665	5.09908	7.43219	6.52618	7.62756	7.03	9.59003	7.32989	7.97075	9.91966	9.61786	7.37548
ENSAPLG00000008306		MSTRG.1819.1	3.73396	3.8109	0.405382	1.17692	0.829524	0.543538	21.7155	6.60574	12.1439	26.1951	0.472696	23.5761	13.379	14.9221	16.7728	13.9682	11.2821	11.9505	24.3615	25.5348	24.3005	18.0117	24.4303	21.2258	29.3764	22.598	36.6348	26.2064	34.3442	34.1784	14.3347	13.1948	18.8451	11.3564	14.8684	13.7037
ENSAPLG00000007227		MSTRG.1819.29	14.8124	13.3057	14.2322	8.75927	12.6928	8.93465	44.4312	37.2559	48.7737	32.5204	23.03	33.8434	17.3614	17.3022	17.0686	18.239	17.406	14.1264	32.3986	30.7118	30.4546	26.9789	31.4716	30.4015	35.5026	31.7738	41.482	38.1728	51.3483	47.8453	16.8836	16.6207	24.3567	18.2632	21.69	20.8983
ENSAPLG00000009182	ARL5A	MSTRG.1728.2	15.5369	15.0312	12.8956	15.7782	14.7346	11.1258	21.1211	20.0241	16.8455	21.7857	12.9214	19.1464	18.8994	18.6992	17.4261	18.4004	21.3022	21.8302	22.5584	24.7522	23.9343	20.7155	23.0316	21.1414	16.7981	17.7212	16.3226	17.7623	18.7197	18.5858	19.8385	19.9241	19.718	20.2667	18.869	20.1454
ENSAPLG00000009361		MSTRG.1729.1	71.7466	74.1615	62.8613	92.6564	64.8468	53.4088	89.3766	81.0253	82.2098	98.2631	58.3227	84.1273	103.183	86.165	100.441	96.3205	123.577	114.241	109.219	114.163	128.702	114.001	123.308	114.785	72.8229	77.8729	67.5849	74.0875	73.3471	81.7694	94.4133	88.8864	100.005	93.3479	91.2978	96.1076
ENSAPLG00000009755	STAM2	MSTRG.1732.2	27.9057	28.6993	26.8132	26.8481	27.5959	19.8642	37.9317	30.0808	32.9074	40.5684	21.2799	36.001	34.8585	33.5523	35.8347	36.0388	35.6118	35.7528	39.7663	41.3285	44.4567	39.6719	42.697	40.1687	37.4555	37.6464	40.6852	39.5877	39.7869	48.2501	38.9162	34.1529	38.8597	41.6115	36.527	38.2207
ENSAPLG00000009989	FMNL2	MSTRG.1739.3	14.5694	16.4496	11.1675	15.9759	11.2941	10.1231	22.6728	16.4158	15.1413	23.6057	9.12588	20.3339	19.0929	17.1055	19.6693	18.9879	20.1672	19.8743	22.6965	24.6587	23.1874	22.9985	23.1202	23.9839	21.4591	22.1112	20.6131	22.3108	21.2064	20.6554	19.7605	19.6346	21.9186	18.3967	21.5646	21.698
ENSAPLG00000010600	PRPF40A	MSTRG.1740.2	17.377	19.8943	20.8856	22.625	17.5627	18.7659	16.6167	14.2366	16.4929	16.7078	14.7051	15.9588	21.1434	21.8015	21.9495	19.7975	20.1469	18.8018	18.3643	19.4201	17.6707	17.4032	18.1595	17.7481	12.4914	15.9473	16.5465	14.8139	15.8948	16.8611	17.049	14.9238	17.5174	16.493	17.8923	16.6569
ENSAPLG00000011024	GALNT13	ENSAPLT00000011496	0.0758822	0.184206	0.0929077	0.107824	0.162117	0.167126	0.150865	0.107176	0.235053	0.200203	0	0.145837	0.290165	0.23374	0.333691	0.254018	0.222954	0.210311	0.172597	0.22451	0.101848	0.318124	0.177166	0.355318	0.24237	0.286693	0.391742	0.269671	0.238721	0.304353	0.156055	0.115838	0.122255	0.336935	0.273464	0.383357
ENSAPLG00000011864	KCNJ3	ENSAPLT00000012344	0.0569117	0	0	0.0539118	0	0	0.107761	0	0.0195878	0.127402	0	0.0208339	0.0386887	0	0	0	0.0202685	0.0210311	0.051779	0.112255	0	0.0187132	0.124016	0.0177659	0.0372877	0.0716732	0.0373088	0.0898903	0.119361	0.223192	0.0975344	0	0.017465	0.101081	0.0781325	0.0383357
ENSAPLG00000012071	NR4A2	MSTRG.1741.1	4.5719	2.81836	2.24837	0.862589	2.07149	2.10102	7.19841	2.92949	9.14748	5.24167	6.30516	7.2502	4.13969	1.1262	1.92799	3.93728	5.24955	5.13158	4.00424	0.954167	1.06941	3.31223	4.28742	3.90849	1.6593	4.49749	2.46238	1.81578	5.80888	3.87542	2.39935	2.45191	4.64569	1.97107	4.74655	2.35764
ENSAPLG00000010114		ENSAPLT00000010527	16.8648	5.63671	5.55588	12.5255	5.22377	2.96053	24.9142	18.7737	16.2382	24.3883	8.39996	24.6257	20.6211	18.6779	19.1131	22.0837	27.1598	27.5086	30.4806	35.3977	35.3922	28.5563	31.323	30.0776	31.0607	25.9995	24.0642	28.0997	25.6227	36.7658	22.55	34.7707	34.3537	22.6589	27.444	35.9397
ENSAPLG00000010256	ST3GAL6	MSTRG.1759.1	20.0708	21.7916	18.693	18.0245	18.4453	16.8081	23.1039	21.5424	21.429	22.3863	13.6473	22.9173	26.7145	25.8389	28.6975	27.1958	23.5723	23.7651	22.4893	23.1432	24.3078	21.8757	25.441	24.0017	22.8201	23.7059	27.2354	25.3311	26.2195	30.273	26.783	21.9706	23.9096	26.382	26.6237	24.0556
ENSAPLG00000010302		ENSAPLT00000010723	0	0	0	0	0	0	0	0	0	0	0	0	0	0	0.0556152	0	0.0202685	0	0	0	0	0	0	0	0	0	0	0	0	0	0	0	0	0	0	0.0191678
ENSAPLG00000010306		MSTRG.1761.2	6.26028	5.69198	6.05758	5.46306	5.83621	5.2048	6.03459	4.76935	5.1124	5.05967	4.70813	4.66679	6.20953	6.24723	7.48952	6.39808	6.24271	6.4986	4.71189	5.70629	5.4998	5.33325	5.31498	5.08104	5.81689	4.92753	6.09999	6.74177	5.66963	5.05226	6.28122	4.34393	5.60627	5.15511	5.41068	5.23282
ENSAPLG00000010324	TTF2	MSTRG.1763.1	4.32529	5.50777	4.31092	5.0138	5.11569	4.65567	3.94404	3.60827	3.76085	5.31447	3.1111	4.47929	4.73936	6.16223	5.50591	5.79479	5.45224	5.15261	4.919	4.88309	5.19426	5.70751	5.50986	5.47189	5.57452	5.64426	6.19326	5.55522	4.95346	5.21458	4.99376	4.40185	4.66316	5.57628	4.80515	4.58111
ENSAPLG00000010365	GPR161	MSTRG.1765.1	5.59631	5.98671	4.96127	5.28336	4.95357	4.70342	7.21996	5.66248	5.85674	7.3347	4.10665	7.97938	5.84199	7.07594	6.30306	6.58859	6.30352	6.03591	7.1455	7.65204	6.9766	6.96129	7.38783	6.23583	7.94229	7.25691	7.66696	8.70138	7.93748	9.84074	8.05634	6.68	7.47503	8.30545	7.09053	6.86209
ENSAPLG00000010457	TIPRL	ENSAPLT00000010920	5.08411	6.28144	5.16567	5.85842	5.24178	4.96604	6.6165	5.37668	5.73921	5.91508	4.4385	6.81268	7.00265	7.07594	7.21144	7.36653	6.72916	6.33035	7.28358	7.70817	7.87626	7.09228	7.33468	6.98199	7.28975	6.64769	7.92812	6.92155	7.20142	9.09	7.17853	5.54092	5.92064	7.66528	6.6022	5.86536
ENSAPLG00000010499	SFT2D2	MSTRG.1769.2	4.0597	4.47621	3.84638	3.07297	3.40446	3.1754	4.5475	3.7869	3.64332	4.29526	3.27702	3.66677	4.35247	5.07853	5.5986	4.93748	4.6415	4.05899	4.66011	5.5192	5.21123	4.56601	5.17325	5.02775	4.19487	4.46166	5.54036	4.45856	3.99858	5.94502	3.74532	4.28601	4.22653	4.31277	4.78562	4.61945
ENSAPLG00000010506	TBX19	ENSAPLT00000010947	0.0379411	0.0184206	0	0.0359412	0.054039	0	0.0862084	0	0.078351	0.0546007	0	0.0625017	0	0	0	0	0	0	0	0.0187092	0	0	0.0708664	0.0177659	0	0.0179183	0.0373088	0	0.0994671	0.0405804	0.0390138	0.0386127	0.017465	0	0.0195331	0
ENSAPLG00000002947		MSTRG.1777.6	6.35514	4.93673	4.01361	7.1523	4.88152	3.50966	7.54324	7.39517	7.24747	8.80892	4.72887	7.85438	9.30462	7.69216	9.25067	8.54136	9.56675	9.33779	11.1152	11.8055	14.2757	12.6688	13.4646	12.7737	7.96093	8.11699	6.77155	7.55078	7.28099	7.50737	9.88999	12.0858	11.2999	11.102	9.4931	11.1173
ENSAPLG00000003122	LRRTM1	ENSAPLT00000003159	0	0	0	0	0	0	0	0	0	0	0	0	0.0193443	0.0637472	0	0.0158761	0.0202685	0.0210311	0	0	0	0	0	0.0177659	0	0.0179183	0	0	0	0.0202902	0	0.0193063	0	0	0.0195331	0
ENSAPLG00000003125		ENSAPLT00000003167	0	0	0	0	0	0	0	0	0	0	0	0	0	0	0	0	0	0	0	0	0	0	0	0	0	0	0	0	0	0	0	0	0	0	0	0
ENSAPLG00000003132	ADRA1D	ENSAPLT00000003169	0.132794	0.257889	0.130071	0.107824	0.072052	0.0716256	0.0431042	0.0714509	0.0587633	0.182002	0.0414813	0.0625017	0.0967217	0.212491	0.166846	0.301647	0.304028	0.126186	0.189856	0.0935458	0.0848735	0.149705	0.141733	0.142127	0	0.179183	0.111926	0.0898903	0.0397869	0.324643	0.0390138	0.115838	0.10479	0.0842338	0.117199	0.0958392
ENSAPLG00000003135	SMOX	MSTRG.1780.1	9.71293	11.0892	10.9445	8.69777	11.4743	9.40683	10.9485	9.64587	10.0485	9.59153	8.66959	10.0211	8.00855	7.07594	6.97044	7.93807	8.33037	8.13902	9.54459	8.88685	8.86079	9.76826	9.12405	9.61134	9.71345	10.1059	9.30854	11.2543	9.92682	7.42621	9.28528	7.95421	9.39618	8.84455	8.96571	8.12716
ENSAPLG00000003170	RNF24	MSTRG.1786.2	6.40245	7.15334	6.74703	6.56653	6.61275	6.70404	6.18145	6.82399	7.68516	8.03168	6.778	7.22388	5.95521	7.08134	6.42999	7.82452	7.1675	6.32915	7.0154	6.56933	6.50562	7.3352	7.87935	6.15554	5.87231	7.25057	5.54998	6.83628	6.79337	4.97763	5.31295	7.06761	6.94961	6.89939	7.03267	6.401
ENSAPLG00000003215	PANK2	MSTRG.1787.1	12.2077	11.6541	12.8937	11.2244	11.8506	11.083	14.8965	15.04	13.2737	12.6802	13.0708	13.7975	16.0973	14.9327	16.3723	16.4342	14.2158	14.8702	13.2302	13.7301	12.6928	13.53	13.5932	13.3514	14.2444	14.6994	15.4362	13.9104	15.0098	16.0227	13.082	11.9878	11.6332	13.2325	12.2661	13.361
ENSAPLG00000003319		MSTRG.1789.1	14.8539	12.3787	15.7386	13.9272	16.4279	14.8265	10.97	12.5932	13.2413	9.82813	14.7673	10.667	13.0187	14.9593	13.8482	13.6693	12.6476	12.5555	11.0807	10.9449	10.8299	11.3027	10.6831	12.1163	11.0745	11.1093	11.2113	10.7868	11.0806	10.3074	9.96802	11.1398	9.8852	10.0407	11.0753	10.1781
ENSAPLG00000003359		ENSAPLT00000003415	0.119636	0	0	0.0195743	0	0.024395	0.0228067	0.018163	0.0217399	0.0207041	0.0210418	0	0.0425651	0.0449061	0.0424626	0.0492659	0.0216612	0	0.0179034	0	0	0.0601996	0.0359815	0.0370806	0.0626922	0.0375111	0.161293	0.0198206	0	0.0215567	0.0209918	0	0.0542886	0	0	0
ENSAPLG00000003363	PTPRA	MSTRG.1793.1	44.0307	46.2542	41.4554	51.0365	42.3305	44.8615	42.199	41.245	39.7436	43.262	31.6502	43.8554	46.8713	45.2605	41.8783	46.0725	49.0499	48.3083	43.27	47.0348	45.1188	49.1578	47.2325	46.8309	47.3554	41.4092	43.9125	44.5856	41.259	37.5165	42.8726	46.953	45.8806	43.5489	42.8557	44.9869
ENSAPLG00000004268	FASTKD5	MSTRG.1795.1	12.6723	14.497	15.0325	13.3449	12.9874	16.4023	8.75016	9.16358	9.95058	9.35493	11.3037	9.56276	9.67217	10.4333	9.69559	10.256	10.9855	9.71635	8.2156	8.25074	8.04601	8.02961	9.23035	9.8956	7.86771	7.91989	7.74158	8.2699	7.77833	7.34505	7.26015	9.03537	8.54039	7.8169	8.61411	7.97382
ENSAPLG00000004115		ENSAPLT00000004206	53.478	58.946	68.603	71.8105	67.1885	86.0462	37.8671	45.407	51.6529	35.6725	74.8115	40.4178	45.3818	48.1504	43.2501	49.0414	46.2325	49.1075	35.6757	40.3556	42.0633	41.5432	38.9057	40.9681	45.2102	36.7684	40.0137	39.318	36.6039	36.3397	42.5835	57.224	40.9729	40.4154	41.8204	40.5208
ENSAPLG00000004122		ENSAPLT00000004219	0.0948528	0.0552619	0.0557446	0.0718824	0.054039	0.119376	0.0431042	0.0714509	0.0979388	0.0182002	0.0207406	0.125003	0.0967217	0.0637472	0.185384	0.0635045	0	0	0.0345193	0.0374183	0.118823	0	0.088583	0.0355318	0	0.0716732	0.0746176	0.0359561	0.119361	0.0405804	0.0390138	0.0965317	0.03493	0.0336935	0.0390663	0.0383357
ENSAPLG00000004151	UBOX5	ENSAPLT00000004252	10.2251	9.21032	11.5577	9.47051	10.8438	12.1286	8.77171	9.89595	8.61861	8.55412	10.64	8.7919	8.27937	8.64837	7.08167	8.16033	6.78996	7.29778	6.93838	7.67075	7.0445	8.08408	7.70672	9.0606	9.00499	8.49327	8.74891	9.43848	9.23055	7.16243	7.82226	7.41364	6.89868	7.49681	7.85232	7.83965
ENSAPLG00000004269		ENSAPLT00000004366	0.0758822	0.0368413	0.130071	0.107824	0.036026	0.143251	0.0646563	0.0893136	0.235053	0.145602	0.186666	0.125003	0.058033	0.106245	0.240999	0.222266	0.121611	0.0630932	0.120818	0.0748366	0.118823	0.0561395	0.177166	0.0532977	0.0932193	0.161265	0.111926	0.233715	0.278508	0.142031	0.214576	0.0772254	0.20958	0.101081	0.156265	0.172511
ENSAPLG00000004270	LZTS3	MSTRG.1801.1	0.550146	0.497357	0.613295	0.647937	0.342247	0.334253	1.20749	1.07176	0.803251	0.892411	0.394072	1.13083	1.27707	0.992907	1.16792	1.04806	1.23656	1.34599	1.77774	1.42501	1.18823	1.30992	1.71851	1.49233	1.52903	1.34387	1.75351	1.29442	1.33307	1.25818	1.32664	1.52588	1.79912	1.36459	1.56265	1.66782
ENSAPLG00000004327	DDRGK1	ENSAPLT00000004464	28.5127	28.3678	28.3183	33.1917	26.5151	27.0984	33.2765	28.366	29.8517	30.5218	23.2503	30.2508	30.9122	26.5613	33.2764	28.3865	31.1527	29.0439	29.2206	32.2733	33.7627	31.7188	31.5887	32.0497	27.0336	29.7444	29.3061	28.7289	30.8945	31.3078	27.8753	27.2219	29.5508	28.9933	28.0105	29.0776
ENSAPLG00000004497		ENSAPLT00000004615	0	0	0	0	0	0	0.0431042	0	0	0.0182002	0.0622219	0	0.0386887	0.0424981	0.0370768	0.0158761	0.0608056	0.105155	0.0172597	0.0187092	0	0	0.1063	0.0532977	0	0	0	0	0.0994671	0.0202902	0.0195069	0.0193063	0.017465	0	0	0.0191678
ENSAPLG00000004523	SLC4A11	MSTRG.1791.1	2.21956	0.460516	0.278723	1.43765	0.306221	0.405879	3.16816	3.0188	2.566	3.85845	1.34814	2.83341	5.37772	4.71729	5.93229	5.95355	7.68178	6.60375	6.31704	7.85784	8.06298	6.53089	8.752	8.34997	1.26778	2.97444	0.895411	1.95961	2.56625	1.01451	4.29151	5.13549	6.26994	4.54863	4.92235	5.90369
ENSAPLG00000004568		ENSAPLT00000004692	0	0	0	0	0	0	0	0.0178627	0	0	0	0	0	0	0	0	0	0	0	0	0	0	0	0	0	0	0	0	0	0	0	0	0	0	0	0
ENSAPLG00000004579	C20orf194	MSTRG.1809.1	49.3045	44.9648	29.4517	39.6431	30.7122	22.9202	87.0059	57.3929	60.0952	86.0508	32.7702	85.3356	79.8147	71.5244	83.7565	79.9363	77.8717	70.9588	88.3349	70.309	73.127	73.2994	78.9275	75.2282	142.01	148.829	159.57	157.685	151.926	177.052	67.3573	50.3703	71.9035	62.3667	65.3969	68.2758
ENSAPLG00000004965	ATRN	MSTRG.1811.1	44.8654	43.9148	28.5041	37.4507	29.6854	22.7053	55.4967	39.0836	37.3734	62.5179	19.0814	51.1681	61.2442	60.3473	65.144	62.5996	58.6977	53.2296	59.494	57.8861	57.9007	56.6073	61.5829	56.7975	54.2909	58.3957	60.9626	58.5186	59.8991	61.3778	57.4283	50.6212	55.3466	54.0276	58.5799	55.6059
ENSAPLG00000005430		ENSAPLT00000005631	0.170735	0.0184206	0.0185815	0.089853	0.090065	0.0477504	0.150865	0.250078	0.0979388	0.0546007	0.103703	0.0625017	0.174099	0.23374	0.296615	0.269894	0.243223	0.231342	0.327934	0.243219	0.237646	0.0561395	0.372049	0.30202	0.372877	0.179183	0.130581	0.305627	0.119361	0.243482	0.390138	0.772254	0.331835	0.303242	0.136732	0.747546
ENSAPLG00000005645	ADAM33	ENSAPLT00000005890	49.2476	44.1358	43.8338	49.509	41.538	38.5346	46.3155	46.1037	41.859	51.9253	35.7569	49.0847	45.8461	50.0628	41.3592	47.4696	46.5163	46.2052	52.0551	49.6354	44.5077	51.8729	47.8526	49.8511	55.2418	52.7515	49.9192	50.5902	47.605	42.8123	54.0146	57.6874	49.0767	51.7196	45.5903	53.7658
	ALMS1	MSTRG.1814.1	2.35235	2.68941	1.98822	2.28227	2.48579	2.10102	2.78022	2.91162	3.31033	2.52983	2.69628	2.72924	1.97312	1.82742	2.76222	2.01627	1.76336	2.14517	1.86404	1.51544	2.05394	2.76955	3.17127	1.54563	2.53557	3.40448	2.40642	2.82255	2.4071	3.24643	2.98455	1.77618	2.39271	1.76891	2.18771	2.08929
ENSAPLG00000005998		MSTRG.1826.1	6.96925	8.62425	4.33825	5.76856	4.30511	2.76952	9.45946	6.53776	7.80225	12.0668	2.32942	11.0202	10.9734	10.7458	10.5669	10.9406	9.75434	9.76087	12.0232	12.0672	11.5088	11.6396	11.4211	10.3632	11.3313	11.0914	13.7103	11.7351	12.8512	12.6205	11.5286	10.7215	11.1438	10.6135	10.436	10.3367
ENSAPLG00000006078		ENSAPLT00000006294	0.220584	0.143981	0.0841641	0	0	0	0.066576	0	0.0328563	0	0.0142628	0.167625	0.0986849	0.112489	0	0.140967	0.096173	0.144752	0.0412836	0	0	0	0	0.26083	0.0787754	0.268805	0.0939842	0.0944374	0	7.65334e-09	0	0.109391	0.103689	1.11778e-06	0.0727781	0.243924
ENSAPLG00000006080		ENSAPLT00000006303	0	0	0	0	0	0	0	0	0	0	0	0	0	0	0	0	0	0	0	0	0	0	0.0592867	0	0	0	0	0	0	0	0	0	0	0	0	0
ENSAPLG00000006090		ENSAPLT00000006308	0	0	0	0	0	0	0	0	0	0	0	0	0.031534	0	0	0	0	0	0	0.000186804	0	0	0	0	0	0	0	0	0	0	0	4.50589e-06	0	0	0	0
ENSAPLG00000014819		ENSAPLT00000015437	276.488	286.655	289.289	268.019	307.037	263.819	286.298	272.569	289.109	279.536	253.72	271.362	263.772	272.349	287.512	275.808	256.442	262.836	245.957	252.86	273.717	277.915	279.198	271.047	247.909	252.707	241.595	245.888	250.518	240.317	278.972	275.596	254.123	285.63	273.444	256.182
ENSAPLG00000014891	UNK	MSTRG.1822.15	12.3498	15.1233	10.9259	10.5847	10.5556	10.0753	13.7718	11.0928	10.4794	15.6522	7.38367	12.8753	11.6453	12.4307	12.2353	12.1452	11.4112	10.852	14.0494	11.6558	11.4919	12.3133	12.4548	12.5605	14.2253	13.7971	15.5018	15.0117	14.9797	14.122	14.3961	11.6417	13.2734	13.0394	15.1382	13.0916
ENSAPLG00000015199	UNC13D	ENSAPLT00000015883	3.96485	3.90517	5.35148	4.47468	5.99833	3.86778	4.84923	4.59072	4.93611	5.02327	4.23109	4.18761	5.01018	4.44105	4.50483	5.17562	4.66176	4.35343	4.07328	3.81667	3.71746	4.4163	3.96852	3.62424	3.72877	3.76284	4.02935	3.72146	3.73996	1.92757	2.47737	3.12763	3.44061	2.71233	3.2425	3.2202
ENSAPLG00000015622	WBP2	ENSAPLT00000016288	6.43102	6.70511	5.76028	5.35524	6.34057	5.25255	8.90102	7.73456	7.34541	8.80892	3.48443	8.08355	5.30035	6.09848	5.95083	5.50902	5.57385	6.66684	6.48963	6.82884	7.29912	6.56832	6.94491	6.23583	9.32193	8.18866	10.148	8.82722	9.21066	8.54217	6.69086	6.29387	6.00796	7.44627	6.91473	6.38289
	TRIM47	MSTRG.1834.2	14.9109	9.48663	13.1743	14.646	12.5731	6.58956	17.5003	14.0222	14.9063	16.3438	9.35403	14.1879	14.1794	13.0257	14.942	13.9869	12.8705	12.8289	15.689	15.6409	16.8898	15.1577	15.502	14.2127	17.6371	17.3091	19.2513	18.4275	16.4718	18.3423	18.6291	16.3332	17.9366	17.3016	17.0329	17.2319
	Trim65	MSTRG.1835.1	0.815734	0.957873	1.33787	0.575059	1.49508	1.07438	0.991397	1.42902	1.25362	0.964613	1.53481	1.06253	0.541641	0.424981	0.481999	0.619169	0.729668	0.504745	0.880243	0.748366	0.729912	0.542681	0.850397	0.390849	1.43558	1.37971	1.11926	0.934859	1.15382	1.17683	0.721755	0.733641	0.48902	0.741258	0.878991	0.479196
ENSAPLG00000015689		MSTRG.1836.2	1.32794	1.03156	1.89532	1.50953	2.43175	1.50414	2.21987	2.35788	2.21342	1.63802	2.11555	1.83338	1.16066	0.828714	0.81569	0.69855	0.851279	1.07258	1.22544	1.04771	1.15428	1.10408	0.744097	0.959358	2.03218	1.95309	1.6789	1.83376	1.88988	1.78554	1.24844	1.2163	0.925646	0.943419	1.56265	0.996728
ENSAPLG00000015690		MSTRG.1837.1	12.9759	13.9785	15.5057	11.9684	14.5392	15.113	12.315	13.8257	13.7787	10.8984	13.3682	11.56	9.8776	9.96435	9.7512	9.27166	8.1986	9.0754	10.0624	8.98288	9.06449	9.07588	8.67419	8.28837	12.6565	12.444	13.6649	11.8733	11.6575	12.1944	10.2712	10.3675	9.09753	10.2428	9.79159	9.86438
ENSAPLG00000015809	FBF1	MSTRG.1838.5	28.4938	25.181	29.6376	24.4939	27.6319	30.035	24.8927	27.7587	24.9548	24.0607	25.7391	25.1882	26.3083	26.3913	30.1805	28.4389	25.9235	25.0059	22.1441	21.5342	22.7631	22.9985	22.0217	23.8951	23.1743	24.4406	24.0269	22.2029	24.7673	22.7859	23.2717	23.2641	23.0538	23.1138	24.9633	22.7139
ENSAPLG00000016081	ACOX1	MSTRG.1841.3	21.9476	22.0311	22.8739	22.3554	22.138	14.9459	33.5782	24.2754	26.7177	29.8817	17.0488	28.2091	29.5775	28.4714	30.3641	29.5931	26.8558	27.1721	30.7567	29.2424	28.6872	28.313	31.3052	29.1005	38.425	31.6616	41.8418	39.9292	37.3986	38.4296	28.6946	26.5655	31.21	29.0944	27.8152	28.7326
ENSAPLG00000000750		MSTRG.1842.1	1.67068	1.98943	0.836169	1.77909	0.846611	0.811757	1.83193	1.08963	0.940212	2.98797	0.124444	1.91672	3.4046	3.80596	3.43139	2.92121	3.04028	2.92332	3.19304	3.14314	3.07242	2.71341	3.01182	3.21563	2.74065	2.70566	2.25718	2.73266	2.36732	2.96237	3.56976	3.47514	3.66765	3.18404	3.20343	3.52688
ENSAPLG00000000888	CDK3	MSTRG.1843.1	1.17617	2.13679	1.43078	1.67127	1.20687	1.40864	1.16381	0.893136	1.31238	1.51062	0.767404	1.39587	2.49542	2.12491	1.89092	2.66719	2.16873	1.59836	2.50265	2.18897	2.01999	1.89003	2.32088	2.32733	1.54744	1.89934	1.52966	1.33038	1.49297	1.37973	2.80899	2.72219	3.09131	2.77972	3.20343	2.62599
ENSAPLG00000001088	EVPL	ENSAPLT00000001173	0.531176	0.736825	0.799006	0.431294	1.00873	0.740131	0.668115	0.410843	0.489694	0.618808	0.497776	0.812522	0.406231	0.339985	0.46346	0.301647	0.364834	0.357528	0.258895	0.205801	0.0848735	0.374263	0.230316	0.230957	0.503384	0.698814	0.820794	0.64721	0.616696	0.913058	0.31211	0.463352	0.45409	0.370629	0.351596	0.479196
ENSAPLG00000002532	SRP68	MSTRG.1844.1	30.8651	33.9124	33.5768	35.3122	30.3339	28.6264	31.2075	31.3312	27.6971	28.993	22.6488	32.48	34.4909	36.5271	37.5774	38.0551	35.8551	36.6796	31.6542	34.7429	32.6933	33.6088	34.2639	31.2857	32.9064	29.3681	35.8724	33.619	30.4568	30.3338	30.4698	31.3535	32.3452	34.8223	31.3507	33.1029
ENSAPLG00000003239		ENSAPLT00000003291	0.0189706	0.128944	0.0185815	0.0359412	0.018013	0.0477504	0	0.0178627	0	0.0182002	0	0.0208339	0.058033	0.0637472	0	0.0158761	0.0202685	0.0841242	0.051779	0	0.0169747	0	0.0177166	0	0.0372877	0.0895915	0.149235	0.0719122	0.0994671	0.0202902	0.0195069	0	0.017465	0.0168468	0.0585994	0.0383357
ENSAPLG00000003256	EXOC7	MSTRG.1845.1	29.5561	34.3176	32.0346	32.0596	35.2514	32.7568	28.7721	29.152	30.9682	27.719	27.3777	27.9383	34.3749	33.6585	32.5534	29.5931	31.9432	32.1355	29.1688	32.0488	31.4371	31.4755	32.51	31.4811	28.376	26.5012	27.5899	26.6974	28.3083	27.2294	32.0888	34.7514	31.2624	32.3963	33.5188	30.3427
ENSAPLG00000003960	FOXJ1	ENSAPLT00000004051	0.474264	0.147365	0.185815	0.3055	0.486351	0.310378	0.323282	0.410843	0.411343	0.473206	0.269628	0.437512	0.502953	0.254989	0.148307	0.254018	0	0.105155	0.207116	0.261928	0.186722	0.35555	0.442915	0.213191	0.354233	0.232938	0.130581	0.233715	0.198934	0.466674	0.31211	0.154451	0.20958	0.202161	0.195331	0.287518
ENSAPLG00000004013	RNF157	ENSAPLT00000004126	5.08411	3.66694	4.36666	4.15121	3.80074	3.43803	3.87938	4.14415	4.7422	4.78667	3.3185	4.08344	2.94034	3.25111	3.11445	3.66739	3.66861	3.25981	3.83164	3.49861	3.58166	3.44322	3.65116	3.48211	4.58639	4.96337	4.68225	4.53047	4.55559	4.17978	4.17447	4.80728	4.71555	4.11892	5.02001	4.9453
ENSAPLG00000001456		ENSAPLT00000001446	0	0	0	0	0	0	0	0	0	0	0	0	0	0	0	0	0	0	0	0	0	0	0	0	0	0	0	0	0	0	0	0	0	0	0	0
ENSAPLG00000015988	DTNA	MSTRG.1854.7	20.4692	18.918	14.0848	11.3215	13.924	11.1736	34.1385	24.5434	30.1064	35.0537	14.4977	33.6884	25.0896	22.779	26.8065	23.1792	23.0859	23.3865	32.569	31.8991	32.7102	28.3504	33.3604	32.0319	34.4911	35.8366	39.9764	35.219	40.324	46.8703	34.1175	32.203	34.0218	31.773	33.5579	33.4479
ENSAPLG00000016320	MAPRE2	MSTRG.1855.6	45.0444	51.47	39.2522	60.1959	39.2564	35.7352	45.1971	41.5625	39.607	48.7091	28.4365	42.7701	72.6283	70.2709	78.2682	73.9036	82.1747	77.6917	67.2714	72.414	76.1444	68.0324	80.6481	77.0842	42.6928	45.5761	43.9208	47.8817	45.918	48.1141	70.9934	75.6062	72.8675	72.7571	74.631	74.2723
ENSAPLG00000002521		MSTRG.1856.3	3.14077	3.12613	2.16369	2.71667	2.20711	2.31543	2.88563	1.57608	2.34624	2.57261	1.61475	2.53901	2.96932	2.20967	2.62956	2.80817	2.54346	2.76893	2.86799	2.60456	2.90675	2.60382	3.3079	2.92599	1.41081	2.53248	1.89445	1.64782	2.38134	2.26641	3.26939	2.95138	2.96561	3.20361	2.8348	3.16444
ENSAPLG00000002522		MSTRG.1890.2	8.31679	9.17718	11.7483	7.11636	11.1591	8.86343	8.97428	7.84534	8.85788	6.86149	8.7225	8.75024	6.53432	5.97099	7.20779	7.09093	5.96201	6.29815	5.78447	5.03512	6.35368	6.40585	5.76034	5.96196	5.52584	6.99378	6.53674	6.58518	7.92103	9.17116	8.17705	5.48841	6.13022	7.77812	6.85921	6.25464
ENSAPLG00000002650		ENSAPLT00000002665	60.4023	54.0093	65.8344	40.7573	64.1803	72.0315	48.5354	48.2115	53.8467	42.0244	71.1197	49.8764	34.8972	31.1086	24.7859	35.118	31.396	34.7854	34.6919	30.7017	29.1795	35.9667	27.071	30.2553	42.5453	50.5117	42.6066	41.4214	50.5492	47.2964	40.5548	38.381	34.7554	38.7981	36.6832	31.8953
ENSAPLG00000002697	PRKDC	ENSAPLT00000002793	8.1194	11.2918	4.90553	6.48739	5.22377	3.62903	11.5519	6.57348	7.65881	13.9414	2.26073	11.1878	17.3325	16.723	17.5188	17.1621	17.0256	15.7943	17.6912	16.2395	17.8234	15.8875	16.9194	15.1365	12.3795	11.6827	15.8189	13.7892	14.4227	15.3597	17.3221	13.4565	17.1856	14.623	16.0367	14.9701
ENSAPLG00000003491	MCM4	MSTRG.1857.1	8.27116	18.4759	13.8247	13.8014	12.8613	17.0946	6.93978	6.44844	7.42376	6.9889	5.16442	6.72935	13.5991	13.6844	14.8307	12.6692	12.8097	12.871	8.45723	8.40041	9.03054	8.32735	10.0985	9.14943	6.52535	6.05639	8.30121	7.17324	6.346	6.83779	14.162	10.4061	9.32632	12.8709	13.2435	11.2707
ENSAPLG00000003802	UBE2V2	MSTRG.1859.2	23.0303	29.3809	24.5276	29.2921	24.5697	24.9735	19.6986	20.7208	23.094	24.4429	16.8207	19.438	26.405	24.0114	27.5481	23.322	25.437	28.7915	23.9564	25.6315	28.9419	27.4709	28.3643	27.3417	18.4574	18.4021	19.4006	20.0455	18.9186	18.5858	25.2809	24.5577	24.2938	24.3773	23.9671	23.5189
ENSAPLG00000003853		ENSAPLT00000003937	0.0189706	0	0	0	0	0	0	0	0	0	0	0.0625017	0	0	0.0370768	0	0	0	0	0	0	0	0	0	0.0559316	0	0	0	0	0	0	0	0	0	0.0195331	0
ENSAPLG00000003857		ENSAPLT00000003942	0	0	0	0	0	0	0	0	0	0	0	0	0	0	0	0	0	0	0	0	0	0	0	0	0	0	0.0373088	0	0	0	0	0	0	0	0	0.0191678
ENSAPLG00000003920	SNAI2	MSTRG.1883.1	68.3422	86.3482	61.0203	40.7368	63.0734	61.4054	61.4737	48.5071	62.8851	64.5987	42.5304	59.0945	75.946	58.1734	65.7014	73.841	80.8861	83.1568	73.6366	52.8936	61.263	77.5218	74.9489	73.0315	50.792	65.483	62.0766	51.7827	65.3129	73.894	63.419	60.2375	72.3097	66.2949	78.2316	59.6775
ENSAPLG00000003940	C8orf22	MSTRG.1884.1	0.68294	0.736825	0.72468	0.107824	0.594429	0.477504	1.14226	0.946724	0.744335	0.891812	0.933329	0.666685	0.386887	0.297487	0.574691	0.269894	0.304028	0.336497	0.172597	0.168382	0.135798	0.130992	0.212599	0.230957	1.09999	1.11093	1.24984	1.20453	1.03446	1.21741	0.994851	0.328208	0.62874	1.11189	0.585994	0.824217
ENSAPLG00000003975	SNTG1	ENSAPLT00000004086	0.834704	0.939452	0.650354	0.790707	1.11681	0.477504	1.50865	0.857411	1.09691	1.12842	0.497776	1.1667	0.967217	1.10495	1.05669	1.09545	1.49987	1.85073	0.949281	1.06642	1.32403	1.10408	1.1693	1.22585	1.21185	1.30804	1.4737	0.862946	1.47211	1.48118	1.6971	1.13907	1.55439	1.5836	0.957123	1.34175
ENSAPLG00000004725		MSTRG.1900.2	0.607058	0.368413	0.148652	0.341441	0.126091	0	0.797428	0.428705	0.254641	0.928213	0.0829626	0.770854	0.851151	0.934959	1.05669	0.968444	0.952621	0.925366	1.08736	1.15997	0.763861	0.991797	1.063	1.04819	0.932193	0.931752	1.49235	1.27644	1.37265	1.15654	0.897317	0.559884	0.995506	0.724411	0.859458	0.728378
	CACNA1C	MSTRG.1901.1	0.0758822	0.0552619	0.0371631	0.089853	0.126091	0.0955008	0.237073	0.178627	0.17629	0.236603	0.0829626	0.125003	0.44492	0.297487	0.222461	0.222266	0.263491	0.210311	0.293414	0.299346	0.25462	0.35555	0.336616	0.177659	0.223726	0.358366	0.16789	0.359561	0.139254	0.243482	0.175562	0.193063	0.27944	0.252701	0.253931	0.230014
ENSAPLG00000004762	DCP1B	MSTRG.1903.2	4.87543	5.65513	5.18425	4.54656	5.18774	4.27366	6.09925	5.57317	5.34746	5.93328	4.12739	5.75016	5.70658	5.37601	6.5626	5.6519	6.60754	5.78354	5.48857	5.83726	6.21274	6.06306	5.66931	6.55561	5.70502	5.30382	5.57766	5.8968	6.26643	4.93051	5.24735	4.8652	4.48851	5.34042	5.05908	4.2936
ENSAPLG00000004925	CACNA2D4	MSTRG.1906.3	2.01088	3.77623	1.74666	1.81503	2.32368	3.4619	1.93969	2.07208	2.31135	1.43782	2.30221	2.08339	5.70658	5.88599	6.02498	5.255	4.78338	4.9423	3.07222	2.02059	2.39343	2.8444	2.44489	2.41616	3.16946	2.23979	3.13394	2.13939	2.58615	2.63772	3.04307	1.94994	1.95608	2.93134	3.28157	2.12763
ENSAPLG00000005674	LRTM2	MSTRG.1907.1	0.265588	0.147365	0.260142	0.107824	0.252182	0.143251	0.474146	0.232215	0.372167	0.291204	0.435554	0.312508	0.386887	0.297487	0.370768	0.174637	0.344565	0.273404	0.293414	0.374183	0.25462	0.449116	0.389765	0.30202	0.391521	0.322529	0.485014	0.269671	0.377975	0.608705	0.292603	0.347514	0.55888	0.471709	0.253931	0.287518
ENSAPLG00000005676		ENSAPLT00000005861	0	0.0921032	0.0185815	0.0179706	0.018013	0.119376	0.0215521	0.0178627	0.0195878	0	0.0207406	0.0208339	0.116066	0.169993	0.0556152	0.222266	0.0405371	0.147217	0.0345193	0.0374183	0.0169747	0.0374263	0.194883	0.0177659	0.0745755	0.0179183	0.093272	0	0.0596803	0.0405804	0.0975344	0	0	0.0673871	0.0781325	0.0383357
ENSAPLG00000005683	ADIPOR2	ENSAPLT00000005893	22.3094	21.0916	15.3112	21.3311	16.4627	9.40683	28.1902	20.2206	18.8581	30.4459	7.8607	25.084	28.3394	29.2587	30.1991	29.609	30.8893	30.2824	29.8765	32.3661	34.6946	31.9995	31.0041	32.1918	37.8843	31.0345	43.3715	38.7596	35.5893	37.7194	38.214	34.3653	31.926	33.9125	34.7299	34.2338
ENSAPLG00000005794	WNT5B	MSTRG.1911.2	23.5804	35.4781	31.217	22.8406	30.4059	46.7954	22.8452	26.1689	24.2692	18.8919	34.3673	24.3965	28.4555	31.7249	29.1609	26.4338	25.133	28.8336	23.2315	23.6858	21.6767	22.6616	23.3151	25.4585	25.0387	22.1829	22.4412	23.0838	20.0924	18.7887	21.5551	28.2066	23.9096	20.334	22.2482	26.8925
ENSAPLG00000006028	FBXL14	MSTRG.1915.2	5.48249	6.72353	5.31432	5.66074	5.27781	4.89442	5.53889	5.05515	5.63197	5.38727	3.25628	5.79182	5.55182	5.631	6.26598	5.81066	5.14821	4.83714	4.22862	5.27598	4.46435	5.27711	4.376	4.67243	6.69315	6.28932	8.33852	6.7957	6.10728	6.53344	5.48144	5.75329	4.9426	4.54863	4.64888	5.57784
ENSAPLG00000006100	ERC1	MSTRG.1928.1	25.5657	37.621	18.9329	26.316	21.7453	18.2159	33.8575	24.2229	25.7563	38.4027	12.788	32.7788	53.154	53.1987	59.1171	56.1394	53.6565	50.9982	51.7619	49.2517	52.4082	48.0367	55.0136	49.8347	41.3135	40.1942	50.1093	44.6266	42.0139	44.7232	54.5444	45.7715	52.7581	51.1299	51.1711	49.6303
ENSAPLG00000006671	RAD52	MSTRG.1930.1	4.53193	4.49463	5.3329	2.89327	5.2289	3.46427	5.03434	3.74422	5.02502	4.72597	3.9822	4.74319	2.59214	2.76238	3.25881	2.97933	2.90884	2.69532	2.85699	3.1355	3.64956	2.93796	2.85237	3.32222	4.51181	4.94085	4.84499	4.38645	5.16658	4.91022	4.20153	3.10714	3.29434	4.27104	3.94569	3.91639
ENSAPLG00000007032		ENSAPLT00000007287	3.16808	3.09467	2.7129	2.91124	2.44977	2.5069	4.37508	3.37605	3.6825	3.22144	2.6548	4.25012	2.41804	3.20861	2.87345	3.55625	2.45249	3.61734	2.91688	2.8625	2.22369	2.93796	3.15356	3.1268	3.15081	3.29697	3.33914	2.67873	3.72007	3.67252	2.98455	2.66428	2.46257	3.48728	3.37923	2.81767
ENSAPLG00000004683	CRLF2	ENSAPLT00000004813	0	0	0	0	0	0	0	0	0	0	0	0	0	0	0	0	0	0	0	0	0	0	0	0	0	0	0	0	0	0	0	0	0	0	0	0
ENSAPLG00000004692		ENSAPLT00000004823	0	0	0.0371631	0.0179706	0	0	0.0646563	0	0	0.0182002	0	0.0625017	0	0	0.0370768	0.0317523	0	0	0	0	0.0169747	0	0.0531498	0	0.0186439	0	0.0373088	0.0179781	0.0198934	0.0811607	0	0	0.017465	0	0.0195331	0
ENSAPLG00000004929		ENSAPLT00000005076	0.0948528	0.0184206	0.148652	0	0.054039	0.0238752	0.0215521	0	0.0195878	0.0546007	0.0207406	0.0416678	0	0.0212491	0.0556152	0.0317523	0	0	0	0.0374183	0	0.0561395	0.0531498	0.106595	0.0186439	0.0716732	0.0373088	0.0179781	0	0.0202902	0	0	0	0	0	0
	CSF2RA	MSTRG.1935.1	3.66132	3.59202	4.99843	4.72627	5.22377	3.65291	4.46129	3.41178	3.50621	4.38626	3.25628	4.47929	4.04297	2.03991	2.94761	2.93708	3.70914	2.96538	3.48645	3.77925	3.78536	4.43502	3.7382	3.57094	3.85928	2.9386	3.33914	3.3619	3.08348	2.02902	2.24329	1.69896	2.28792	2.52701	2.03145	2.51099
ENSAPLG00000014865	RIN2	MSTRG.1939.1	28.7025	29.1783	25.7168	24.1884	25.002	18.0019	33.5566	23.5967	26.7177	34.7079	15.7214	32.2509	28.6103	27.39	30.0137	27.7991	29.2678	30.1375	30.4633	28.4379	32.9139	31.4194	31.8545	30.6994	28.6556	30.9987	33.8204	29.6818	34.714	35.4672	28.5386	27.2606	29.2015	29.5661	29.8271	28.5601
ENSAPLG00000005024	PUS7	MSTRG.1943.1	7.39852	11.9366	8.99346	9.4166	8.48412	9.16808	8.01739	7.10936	9.16707	7.93531	6.22219	8.16689	13.2315	13.1532	15.906	13.0978	12.7894	12.0298	8.61257	9.05523	10.9996	9.63727	10.9311	10.393	6.91687	7.36442	8.43179	8.05417	8.05684	10.0436	9.48035	7.58739	8.95955	9.77112	10.04	8.6447
ENSAPLG00000005381	RINT1	ENSAPLT00000005582	9.99748	12.305	10.3685	13.424	9.74503	10.9587	8.49153	9.59228	8.7949	10.1739	6.86515	9.08358	18.3771	19.1029	21.6529	18.6068	20.8158	17.9605	13.2727	14.5183	17.5349	14.5963	16.8485	17.2329	11.6151	9.8909	11.8642	10.9846	9.80746	10.8147	12.7575	11.1784	12.6621	12.6182	13.3411	12.1907
ENSAPLG00000005904		MSTRG.1945.1	0.815734	0.442095	0.650354	0.718824	0.936676	0.477504	0.862084	0.607333	0.724747	0.655209	0.746663	0.500014	0.425575	0.361234	0.685921	0.508036	0.263491	0.546807	0.414232	0.542565	0.594114	0.598821	0.814964	0.319786	0.633891	0.931752	0.783485	0.82699	0.716163	0.892768	0.682741	0.733641	0.576345	0.724411	0.644593	0.5367
ENSAPLG00000005905	ATXN7L1	MSTRG.1948.3	7.35447	8.56559	6.44081	5.69	5.63807	5.07644	9.82776	6.34127	8.26603	11.2254	3.59948	9.54976	10.4229	8.39338	10.1405	10.0972	7.80339	9.56913	10.7355	10.1591	9.48378	9.35658	9.35437	10.2331	9.97447	11.016	10.4092	10.7113	11.7968	10.8958	9.01218	7.8963	9.38304	10.0543	10.001	9.33474
ENSAPLG00000005922	CDHR3	ENSAPLT00000006132	0.0379411	0.0184206	0.0929077	0.0539118	0.018013	0	0	0.0535882	0	0.072801	0	0.0625017	0.0386887	0.0212491	0.0556152	0.0317523	0.0405371	0.189279	0.120818	0.0561275	0.118823	0.149705	0	0.0888294	0.0186439	0	0.0186544	0	0.0596803	0	0.0195069	0.0193063	0.03493	0	0.0195331	0
ENSAPLG00000005937	SYPL1	ENSAPLT00000006148	0	0	0.0185815	0	0	0.0238752	0	0	0.0195878	0.0182002	0	0	0	0	0.0185384	0	0	0	0	0	0.0339494	0.0187132	0	0	0.0372877	0.0179183	0	0	0	0	0	0.0386127	0	0	0	0
ENSAPLG00000006146	NAMPT	MSTRG.1950.1	22.3283	27.6309	22.1864	23.865	24.2455	19.315	31.2075	23.9896	26.3651	31.905	15.8251	26.334	31.1057	30.1737	36.4465	31.3871	31.4365	29.822	30.0663	29.523	33.4232	31.6252	33.945	32.0319	32.664	30.8374	36.973	33.7628	31.7698	38.5513	35.5611	26.5848	30.2843	36.2037	32.4055	30.2469
ENSAPLG00000006669	PIK3CG	ENSAPLT00000006939	4.64779	3.59202	2.39702	3.03703	1.99944	1.02663	5.88373	2.85804	3.15363	6.09708	0.456294	5.81266	6.4997	5.12103	6.91483	7.41415	7.43855	5.40498	8.31916	7.5585	7.35004	6.96129	7.77759	6.37795	7.38297	7.61528	8.97277	7.89236	7.75844	7.38563	6.69086	5.73399	7.0908	6.57024	6.03574	6.74708
ENSAPLG00000006955		MSTRG.1961.2	34.6213	26.931	27.3334	24.2423	28.8388	17.5483	43.1258	34.618	32.4961	50.2327	21.1969	39.9594	36.3093	32.7236	38.5414	35.1498	37.7806	36.9936	46.4457	48.2509	51.6031	46.577	49.323	44.3081	41.5012	49.7412	46.6546	46.689	44.8597	58.5575	62.6366	50.2351	54.4035	58.155	57.7204	54.6475
ENSAPLG00000007110	HBP1	MSTRG.1964.1	24.7376	19.3417	21.2015	16.9642	22.9125	13.012	35.0222	30.6882	29.4992	33.6341	20.1806	36.2093	18.0289	18.9329	21.4119	18.6862	19.6402	19.1172	23.266	26.1928	26.9388	24.9072	24.821	23.522	36.9894	36.7146	43.3715	39.2101	37.4792	43.5833	29.2213	27.5309	26.7215	29.8019	26.2916	27.1033
ENSAPLG00000007291	COG5	MSTRG.1967.9	6.54484	7.55246	5.31432	7.47577	5.90826	3.74841	7.19841	6.28768	6.36602	6.9889	3.40147	7.68771	10.2138	9.77457	9.89951	10.129	9.80997	11.1044	8.43997	9.57909	10.8808	10.18	10.2756	10.4819	6.8423	8.11699	8.45044	8.19799	7.89769	8.60304	9.0707	8.05075	7.64968	9.40049	9.1415	8.24217
ENSAPLG00000007636	GPR22	ENSAPLT00000007916	0.0379411	0.128944	0.130071	0.107824	0.036026	0.0716256	0	0.125039	0.0979388	0.072801	0.145185	0.0833356	0.212788	0.127494	0.240999	0.20639	0.344565	0.273404	0.138077	0.130964	0.186722	0.168418	0.1063	0.124361	0.0559316	0.10751	0.0559632	0.107868	0.139254	0.202902	0.0390138	0.057919	0.052395	0.0842338	0.0585994	0
ENSAPLG00000007641	DUS4L	MSTRG.1969.1	2.59897	3.96044	3.88354	2.65965	3.40446	2.96053	4.13801	3.35819	2.85981	4.40446	2.6548	4.70846	4.101	4.61105	4.61606	3.66739	4.35774	3.84868	3.86616	3.77925	3.93813	4.02333	3.45474	3.81967	4.39995	4.605	5.16727	4.94396	4.99325	5.9856	3.86236	3.68751	4.01695	4.09376	4.06289	4.42777
ENSAPLG00000007986	BCAP29	MSTRG.1963.1	27.2607	31.6098	28.3368	35.4201	27.9742	27.8146	30.0005	28.6161	28.4022	28.6472	19.7244	29.3341	42.5382	36.1447	41.1923	38.7854	40.3141	39.1178	35.5722	35.5848	40.1112	37.183	37.0809	37.9835	45.3978	42.3589	46.5614	47.7137	39.2298	48.9805	33.6689	31.952	34.1616	35.9847	33.9486	33.8696
ENSAPLG00000008089	SLC26A4	ENSAPLT00000008424	0.0569117	0.221048	0.0929077	0.161735	0.108078	0.191002	0.237073	0.160765	0.274229	0.400405	0.0829626	0.291675	0.174099	0.0424981	0.148307	0.0952568	0.162148	0.189279	0.172597	0.168382	0.0678988	0.112279	0.212599	0.124361	0.372877	0.447958	0.63425	0.431473	0.537123	0.588415	0.31211	0.115838	0.27944	0.134774	0.156265	0.210846
ENSAPLG00000008876		MSTRG.1973.5	8.47984	9.63399	7.7485	8.35633	7.78161	7.66394	7.50013	6.26982	5.64127	6.07888	5.89034	7.4377	6.75117	6.77845	7.39683	6.57272	6.52647	5.84663	5.93732	6.06177	5.00754	5.85722	5.59845	4.76126	8.2033	7.22108	8.07735	7.2092	6.90302	6.75663	6.20319	5.59884	6.02543	5.87952	6.89519	5.69285
ENSAPLG00000009002	SLC26A3	ENSAPLT00000009411	0	0	0	0	0.018013	0	0	0	0	0.0182002	0	0	0	0	0	0	0	0.0420621	0	0	0	0.0187132	0	0	0	0	0.0186544	0.0359561	0	0	0	0	0	0.0168468	0.0195331	0
ENSAPLG00000009964	DLD	MSTRG.1975.2	16.751	22.0311	17.2251	22.014	18.2472	15.5666	17.2632	17.4697	18.1383	17.9818	11.5111	16.3963	22.923	22.8215	23.3955	22.1631	21.7481	22.9028	19.676	22.3387	23.3232	23.2792	22.4292	22.1896	16.1642	16.7357	19.1021	17.9061	17.4266	17.551	21.2625	18.9974	19.3687	21.9513	20.7051	18.0753
ENSAPLG00000010460	LAMB1	ENSAPLT00000010969	84.1534	73.9957	71.3159	80.9576	63.784	60.0891	72.9323	70.5756	68.3808	81.8283	52.3909	74.3562	75.4042	74.2655	70.3718	74.6813	78.4139	78.2355	77.6643	67.8955	64.5259	74.4475	69.52	74.6522	72.9534	83.786	75.4011	75.7955	70.7361	71.8881	72.1774	67.0123	73.8595	68.8864	71.2178	73.9639
ENSAPLG00000011782		ENSAPLT00000012256	0	0	0	0	0	0	0	0	0	0	0	0	0	0	0.0185384	0.0158761	0.0202685	0	0	0	0	0	0	0	0	0	0	0	0	0	0	0	0	0	0	0.0383357
ENSAPLG00000012035	ERGIC2	MSTRG.1977.2	25.645	31.5995	27.4514	37.3118	28.1857	26.7524	22.5271	21.9856	23.0399	24.4477	17.4103	23.0758	30.8132	29.9338	33.1841	29.7355	30.0728	29.34	29.2261	30.335	31.7291	29.4043	30.9584	30.1798	20.7128	21.3213	23.662	22.661	21.8788	23.2006	26.9944	26.8179	27.3588	28.2485	28.8235	25.9849
ENSAPLG00000012447	LRRK2	MSTRG.1980.1	11.3587	14.3094	9.8668	12.1222	9.07855	7.68782	18.1038	10.146	11.3217	16.5317	5.49627	14.3337	16.1847	15.5331	17.0368	17.1373	17.3904	13.9857	17.5752	14.3686	15.6615	15.5693	15.3071	15.5854	18.6812	18.1512	24.1069	21.5737	19.7663	23.8207	14.4546	10.9598	14.6008	13.7807	12.9767	13.1108
ENSAPLG00000013552	SLC2A13	MSTRG.1985.2	11.8945	15.326	9.90396	13.4959	9.38477	9.35908	14.7847	10.3604	10.1269	14.8696	6.4296	12.5628	25.6119	24.2452	26.9363	23.9095	24.2209	24.2909	20.3664	19.0085	19.9792	20.1728	19.258	19.9333	16.3134	17.112	18.5798	18.7152	15.9744	16.8003	19.2338	15.2327	19.5433	19.0705	19.7285	16.8869
ENSAPLG00000013736		ENSAPLT00000014303	0	0.0184206	0.0185815	0	0	0.0716256	0	0	0	0	0	0.0208339	0	0.0212491	0	0	0	0	0	0	0	0	0	0	0	0	0	0.0359561	0.0198934	0.0202902	0.0390138	0	0.017465	0	0	0
ENSAPLG00000013822	ABCD2	MSTRG.1986.1	20.2416	18.6048	16.6119	15.9759	14.7526	12.2241	22.1771	17.4876	17.531	21.7311	11.8222	20.5214	27.6624	25.7751	26.7509	30.0853	28.3152	27.6979	25.6133	27.5773	26.2429	25.7493	24.9804	24.6946	29.7183	20.4985	27.9256	26.3019	22.4199	23.1308	25.0859	24.1522	24.0144	23.0969	22.4631	22.3497
ENSAPLG00000014318	KIF21A	MSTRG.1987.2	1.78497	2.39551	1.09631	1.74315	1.387	1.59964	2.60927	1.71564	1.74331	3.05764	0.97481	2.31383	4.13969	3.25111	2.83725	3.49275	3.20243	3.386	3.15852	2.69412	3.10637	3.07008	3.57875	3.57094	3.17302	2.88485	2.77951	3.54168	3.50124	3.34983	2.67244	2.45191	3.10877	2.51109	3.02764	2.49182
ENSAPLG00000015620		ENSAPLT00000016297	0	0.0184206	0	0	0.018013	0	0	0.0535882	0	0	0	0.0416678	0.0193443	0	0	0.0158761	0.0202685	0	0.0172597	0	0	0.0374263	0.0177166	0	0.0186439	0	0	0	0	0	0	0	0	0	0	0.0575035
ENSAPLG00000015941	CPNE8	ENSAPLT00000016684	0.701911	0.736825	0.260142	0.844618	0.342247	0.286502	1.0345	1.03604	0.626808	0.873612	0.394072	1.1667	2.10853	1.42369	2.35438	2.4608	2.31061	1.87176	2.15746	1.60899	1.83327	1.55319	1.71851	1.88318	2.10676	2.43689	2.59296	2.67873	2.16838	2.80005	1.05337	1.19699	1.13523	0.943419	1.67985	1.28425
ENSAPLG00000016352		MSTRG.1990.4	11.0553	14.136	11.3312	13.7679	11.6026	13.2416	10.7066	12.1919	9.90151	10.6803	10.8682	10.0677	14.2523	16.0558	14.6771	14.9436	15.0959	15.9553	14.0626	14.158	11.8126	11.0934	13.0846	11.8887	13.0319	10.3761	12.8634	13.3134	12.7952	15.0671	11.6626	11.8293	10.0248	11.5278	11.4699	12.3687
ENSAPLG00000016363		ENSAPLT00000017077	3.01632	8.34455	6.39205	4.99583	4.75543	6.49406	3.21126	3.19743	3.01651	3.27604	1.82518	2.66674	3.83018	3.39985	4.43068	3.81027	3.58753	3.25981	3.67631	4.20956	4.97359	4.28531	4.8012	4.5303	3.41183	3.22529	4.73822	3.46976	3.12327	3.69281	7.00297	5.34786	4.9426	7.64843	6.6022	5.46283
ENSAPLG00000016380	TRMU	MSTRG.1995.5	3.45264	4.95515	3.84638	4.85206	4.161	3.98716	7.50013	6.10905	5.81756	5.84228	3.56739	7.66687	7.8538	7.60717	9.34336	7.27127	7.47909	7.17159	6.8866	6.23015	7.84231	6.38118	6.60829	6.8221	13.1439	12.7578	16.7703	14.724	12.4334	16.3945	6.37875	4.96173	5.55387	6.267	5.87947	5.34783
ENSAPLG00000016414	CELSR1	ENSAPLT00000017137	20.2416	25.1626	11.7435	26.5965	9.27669	12.3912	25.8625	19.3096	16.2774	28.5562	7.197	25.084	44.8789	48.6391	45.7704	42.8973	44.3476	44.2283	37.6088	35.9216	30.5884	33.6275	38.3033	37.9289	26.3065	25.4082	26.0042	26.3199	26.6572	22.6236	30.0796	28.4576	35.0348	28.9764	29.2606	33.007
ENSAPLG00000002122		MSTRG.2000.1	1.38518	1.82364	1.52407	2.46242	1.71162	1.28937	1.89659	1.98289	1.70538	1.96714	1.2696	1.3753	2.10898	2.38047	2.96809	2.46105	1.98727	2.77782	2.26152	2.54733	3.00663	2.50775	3.17221	2.16927	1.4171	1.59523	1.15708	0.98907	1.5927	1.13637	2.22609	2.5494	2.28923	1.73587	1.68008	2.28716
ENSAPLG00000002925	GRAMD4	MSTRG.2001.1	7.39852	8.28928	5.18425	8.15865	6.05237	5.18092	10.6683	8.09181	7.95263	10.7017	5.51701	11.2295	12.6705	12.5582	14.3117	12.812	13.661	12.177	14.8433	14.5744	15.9053	13.4548	15.8741	15.5629	10.6643	9.31752	10.7263	11.0385	10.6828	10.9567	14.6302	11.9699	13.9022	13.5111	12.2277	14.0117
ENSAPLG00000003665	CERK	MSTRG.2003.1	8.49881	9.95204	8.04581	9.1111	9.22265	6.20755	11.2933	7.55593	8.75573	12.1214	6.30516	10.0211	18.4351	16.2343	18.0008	16.6793	18.3633	16.5304	14.4981	14.537	16.788	14.5963	15.2954	14.87	10.0677	10.4822	12.1713	11.1644	10.6032	13.2089	13.3622	10.6378	11.5444	13.6122	12.4035	12.2934
ENSAPLG00000004220	TBC1D22A	MSTRG.2005.1	8.61263	9.72609	7.67479	7.97895	6.97103	6.44631	10.4097	7.70144	7.71757	11.5936	5.45479	9.8961	15.5528	14.144	16.3509	15.8812	14.5934	14.0277	15.6718	15.5847	17.0426	14.353	15.0945	14.4081	12.0066	11.8978	13.1514	12.7824	11.9361	14.8118	15.2154	13.8427	12.3652	14.1344	14.2006	13.3983
ENSAPLG00000004490		ENSAPLT00000004604	0	0	0	0	0	0	0	0	0	0	0	0	0	0	0	0	0	0	0	0	0	0	0	0	0	0	0	0	0	0	0	0	0	0	0	0
ENSAPLG00000001260		ENSAPLT00000001248	0.0189706	0.0368413	0	0.0718824	0	0	0.0215521	0.0178627	0.0195878	0.072801	0	0.0208339	0.0773773	0.0424981	0.0556152	0.0158761	0.0810742	0.0841242	0.051779	0.130964	0.0339494	0.0935658	0.1063	0	0.0932193	0	0.149235	0	0.0397869	0	0.0975344	0.057919	0.03493	0.0168468	0.136732	0.115007
ENSAPLG00000003585	ADGRL4	ENSAPLT00000003725	0.0569117	0.0552619	0.0557446	0.161735	0	0.0238752	0.0646563	0	0.0587633	0.127402	0.0414813	0.0208339	0.116066	0.0849963	0.0556152	0.0635045	0.121611	0.105155	0.051779	0.112255	0.118823	0.224558	0.159449	0.0532977	0.130507	0.0716732	0.223853	0.0359561	0.119361	0.101451	0.175562	0.0386127	0.0698601	0.168468	0	0.115007
ENSAPLG00000003957		ENSAPLT00000004163	0.0758822	0.0184206	0.0557446	0.0359412	0.072052	0	0.0862084	0.0178627	0.0195878	0.218403	0	0.0833356	0.0193443	0.0637472	0.0370768	0	0.0405371	0.0420621	0.0172597	0.0187092	0.101848	0.0374263	0.088583	0.0177659	0.0559316	0.0716732	0.0373088	0	0.119361	0.0405804	0.0780275	0.0193063	0.03493	0.0673871	0	0.0191678
ENSAPLG00000005684	PTGFR	MSTRG.2017.1	7.73999	10.0577	6.42921	8.17662	7.63751	6.80443	7.1122	6.34127	6.81654	8.06271	3.48443	6.85435	7.95052	7.58592	7.97152	7.49353	7.47909	8.51758	6.28252	6.26757	7.68954	7.39169	6.82089	7.6571	3.91521	4.8021	4.32782	4.90801	4.8341	5.35661	7.33459	5.44439	5.9905	6.78925	6.62173	6.40206
ENSAPLG00000005690	GIPC2	MSTRG.2019.3	4.40117	5.06567	4.47815	2.30024	4.30511	1.43251	6.63805	4.9837	4.77941	6.62489	1.90814	6.72935	1.43148	1.29619	1.3533	1.69875	1.43907	1.19877	2.26102	2.17026	2.29158	2.414	2.48032	2.43393	8.35245	6.14598	13.226	9.81602	8.07673	12.8843	4.99376	2.41329	3.82484	4.80133	3.96523	3.41188
ENSAPLG00000005935	DNAJB4	MSTRG.2019.5	65.8847	98.4951	62.5826	74.7577	65.3512	53.958	81.2084	53.7311	63.1509	106.126	33.7865	80.5022	96.9731	87.5887	102.499	90.0335	97.6336	94.0509	117.452	110.627	127.735	113.009	126.107	115.656	120.831	100.808	146.791	127.303	114.049	142.437	140.918	106.648	119.758	134.841	121.281	122.981
ENSAPLG00000005965	FUBP1	MSTRG.2023.3	38.3765	50.22	38.9809	42.0167	39.1875	32.6603	41.9158	37.8886	38.2645	46.712	23.9654	42.8807	53.542	52.7457	56.0939	49.7106	48.5255	50.3959	52.5458	55.4006	59.3103	55.5208	58.8944	54.0664	49.2548	44.804	52.8209	47.377	49.5788	47.2471	62.0391	56.21	57.3837	61.2318	59.8321	56.668
ENSAPLG00000006591	NEXN	MSTRG.2024.9	27.4891	23.8516	24.8623	20.6933	23.7031	16.8587	49.8617	40.0966	54.0128	39.6845	31.1116	42.4837	44.6309	41.7954	51.79	40.1125	37.1085	35.4971	45.1737	47.9293	53.7731	47.4766	54.2702	51.7575	47.4738	41.6816	50.6711	48.6624	56.2855	60.3732	39.842	36.8931	40.1781	39.9821	43.4813	39.3608
ENSAPLG00000006900	MIGA1	ENSAPLT00000007183	3.22499	4.7341	3.28893	3.77383	3.69266	3.62903	4.41818	2.98307	4.23095	4.22246	2.32295	3.7501	5.88068	5.50835	5.66137	5.81066	5.71573	6.09505	5.51284	5.11428	6.14484	6.28762	6.48428	5.18764	4.32538	4.04954	4.70091	4.9979	5.03304	6.26967	5.24735	4.44046	4.87274	5.62682	5.09815	5.11781
ENSAPLG00000007027	USP33	MSTRG.2027.1	20.679	22.3982	18.8508	18.6353	17.0462	14.1784	24.2261	18.5417	20.0532	26.2082	10.4687	23.1673	29.3291	26.9867	31.4026	29.0897	28.602	28.2249	25.438	24.8502	27.2602	26.4252	29.3472	24.8035	21.3375	24.0114	27.5257	25.7676	25.1682	28.5889	23.4305	21.6762	22.5683	25.7457	25.2479	23.5793
ENSAPLG00000007892	ZZZ3	MSTRG.2027.7	0.112695	0.240745	0.0837184	0.233799	0.0841511	0.051229	0.257201	0.089112	0.0437833	0.0364997	0.10908	0	0.0743029	0	0.0755692	0.0589265	0.179421	0.25102	0.071795	0.0328477	0.0352101	0.0351023	0.133195	0.0687941	0.102839	0.0349683	0.138826	0.0669531	0.0766858	0	0.0753175	0.101376	0.136208	0.0298648	0.145068	0.16971
ENSAPLG00000008100	AK5	ENSAPLT00000008474	0.0758822	0.165786	0.0743261	0.089853	0.108078	0.0716256	0.0646563	0.0893136	0.137114	0.0364005	0.124444	0.0625017	0.13541	0.0424981	0.0370768	0.111133	0	0.0420621	0.051779	0.149673	0.0678988	0.0935658	0.141733	0.177659	0.0372877	0.0895915	0	0.107868	0.0596803	0.0811607	0.0390138	0.173757	0.17465	0.235855	0.156265	0.210846
ENSAPLG00000008332	PIGK	MSTRG.2026.1	17.9651	18.2917	15.0139	24.5299	15.9415	13.3462	19.5693	16.8267	18.8042	22.0223	12.0503	17.4588	22.6716	18.6567	22.7466	22.306	26.9166	26.8567	26.8043	30.2527	31.9464	28.4253	31.7127	30.1309	15.8846	19.6205	13.5991	17.1511	16.2728	15.2785	23.8959	26.0829	25.4989	24.293	23.6156	24.0556
ENSAPLG00000008770	ST6GALNAC5	MSTRG.2030.1	0.929557	3.72097	1.74666	3.055	1.44104	3.4619	0.754324	0.893136	0.646396	0.800811	0.518516	0.520847	1.3541	1.48743	1.53869	0.936692	1.19584	1.47217	1.58789	1.30964	1.37495	1.47834	1.18701	1.35021	1.15592	0.913833	0.895411	1.11464	1.01456	0.872478	1.54104	1.2163	1.4496	1.53306	1.09386	1.74427
ENSAPLG00000008973	ST6GALNAC3	MSTRG.2031.1	2.04882	3.37098	1.96964	2.444	2.75599	1.79064	1.76727	1.48261	1.37114	2.27503	1.09925	1.45837	2.95968	3.05987	3.87453	3.22285	2.79706	2.86022	3.15852	3.38636	3.64956	3.2748	3.77364	3.09126	2.06947	2.27562	2.64892	2.30119	2.1087	2.45511	3.1211	2.72219	3.09131	3.45359	3.02764	3.00935
ENSAPLG00000009068		ENSAPLT00000009436	0.113823	0.331571	0.24156	0.377383	0.270195	0.262627	0.0215521	0.0357254	0.0391755	0.0364005	0	0	0.270821	0.191242	0.222461	0.222266	0.385102	0.168248	0.310674	0.168382	0.25462	0.168418	0.141733	0.177659	0.0372877	0	0.0746176	0.0719122	0.119361	0.0608705	0.409645	0.308902	0.17465	0.269548	0.332063	0.191678
ENSAPLG00000009104	FAM183A	MSTRG.2035.1	0.531176	0.387548	0.372547	0.652399	0.705407	0.716256	0.344834	0.446568	0.391755	0.273004	0.915519	0.125003	0.44492	0.552476	0.519075	0.555665	0.568695	0.525776	0.363264	0.617402	0.797811	0.449116	0.602365	0.69287	0.167795	0.358366	0.317125	0.323605	0.457549	0.450091	0.5657	0.542074	0.455262	0.185761	0.585994	0.46131
ENSAPLG00000009109	EBNA1BP2	MSTRG.2036.1	5.46352	9.15434	6.85568	10.3456	7.68865	9.07258	5.92683	5.41241	5.95468	5.25987	5.30668	5.0418	8.95643	10.2633	10.641	10.0972	8.81564	10.0318	7.02387	7.25915	8.02903	7.76596	8.39767	8.06571	5.40672	4.4079	5.87614	4.97992	6.10728	6.42827	6.45678	6.15724	6.04172	6.5024	7.18819	6.13242
ENSAPLG00000009398		MSTRG.2038.2	5.6722	5.93144	4.77545	4.83409	5.80019	3.67678	7.1122	6.34127	5.68045	6.9889	4.87405	6.16683	5.43576	5.24852	4.94976	5.09624	5.22928	5.15261	7.16276	6.64175	7.38399	6.92387	6.02365	6.69774	5.40672	6.62977	5.74555	6.45412	7.18153	6.33054	7.06149	6.29387	6.98601	6.62078	6.28967	6.59374
ENSAPLG00000002103	TMEM125	ENSAPLT00000002099	0	0	0	0	0	0	0	0.0178627	0	0	0	0	0	0	0	0.0317523	0	0	0	0.0187092	0	0	0	0	0	0	0	0.0179781	0	0	0	0	0	0	0	0
ENSAPLG00000009513		ENSAPLT00000009899	0.0189706	0	0	0	0	0.0238752	0.0215521	0.0178627	0	0	0.0207406	0	0	0	0	0	0	0	0	0	0	0	0	0	0	0	0	0	0.0596803	0.0202902	0	0	0.03493	0	0	0.0191678
ENSAPLG00000009614	TIE1	ENSAPLT00000010056	0.303529	0.57104	0.594609	0.431294	0.450325	0.334253	0.387938	0.535882	0.313404	0.618808	0.394072	0.645851	0.212788	0.148743	0.129769	0.254018	0.364834	0.252373	0.155337	0.168382	0.203696	0.318124	0.088583	0.159893	0.876262	0.627141	0.615595	0.449451	0.457549	0.588415	0.331617	0.289595	0.331835	0.286395	0.214864	0.402525
ENSAPLG00000002104		ENSAPLT00000002100	0.113823	0.0921032	0.0929077	0.0179706	0.108078	0.0238752	0.0646563	0.0178627	0.0587633	0.0182002	0.0207406	0.0625017	0.0193443	0.0212491	0	0	0.0202685	0	0	0.0187092	0.0339494	0	0	0.0532977	0.0186439	0.0179183	0.093272	0.0719122	0.0397869	0.0608705	0.156055	0.0193063	0.0698601	0.0673871	0.0195331	0.0383357
ENSAPLG00000010223		ENSAPLT00000010642	0.0948528	0.147365	0.0557446	0	0.108078	0.0238752	0.0215521	0.0535882	0	0.0910012	0.103703	0.0416678	0.0773773	0	0.0370768	0.0476284	0.0405371	0.0210311	0.0345193	0.0561275	0.0509241	0.0374263	0	0.0532977	0.130507	0.0537549	0.093272	0.0719122	0.119361	0.0405804	0.0195069	0.0772254	0.0873251	0.0336935	0.0585994	0
ENSAPLG00000010237	CDC20	ENSAPLT00000010684	5.95675	23.1732	15.8872	9.84789	16.3918	26.0001	1.93969	2.46506	3.46703	2.54803	2.46814	2.10422	5.02953	3.65484	4.02283	4.69934	3.83075	4.16415	6.0754	5.96822	6.9766	6.56832	5.63388	5.77391	2.722	1.68432	2.49969	1.8877	2.44689	2.15076	13.8889	10.0007	9.74548	13.4943	13.3802	9.31557
ENSAPLG00000010532	ELOVL1	ENSAPLT00000010991	14.6073	16.0075	12.7655	22.1757	12.6992	14.0386	11.8106	10.4318	12.5753	12.7948	12.4859	11.3128	30.6608	30.7049	33.4433	32.4508	31.5987	31.7148	21.402	25.2199	27.9234	24.3271	26.6458	25.121	15.7541	11.4856	14.6064	14.5622	12.2146	12.9857	31.4841	29.3456	27.1232	32.3963	28.9481	28.9243
ENSAPLG00000010948	MED8	MSTRG.2050.1	5.40661	6.3367	6.7451	6.2358	6.19647	6.99544	4.93543	5.44813	5.54333	4.84127	5.45479	4.25012	4.48789	5.56726	6.37721	5.35026	4.80364	5.63632	4.38395	4.50891	5.87325	5.18354	5.04923	5.66732	4.92198	5.6801	5.01803	4.47653	5.53037	4.20007	5.48144	5.36716	6.13022	6.06483	6.58266	6.07621
ENSAPLG00000011279	SZT2	ENSAPLT00000011859	11.7617	12.7839	10.1084	11.5731	7.90771	9.23971	13.1468	10.9677	10.4599	12.5582	7.44589	11.8337	17.3325	19.1029	18.0749	17.9559	15.3027	16.1308	13.9631	13.4332	12.5273	14.4091	12.6319	13.5021	17.3761	14.5317	18.0761	16.414	14.8405	13.6959	16.1127	13.7461	15.8408	16.4593	16.2125	16.0435
ENSAPLG00000012474		MSTRG.2063.1	8.70749	7.53404	9.14212	10.1354	10.5376	11.8421	7.88807	11.6108	10.1465	6.62489	12.3822	8.10439	5.6292	5.46101	5.63568	5.01686	5.33063	6.39344	6.67949	6.15531	7.14635	7.14842	6.46656	6.67997	7.15924	7.1494	6.67827	7.83843	7.8579	5.84357	6.71037	6.81514	6.3398	5.60997	5.99667	6.40206
ENSAPLG00000012532		MSTRG.2057.6	9.67498	17.4996	7.56269	10.8003	6.50269	5.46742	11.2718	7.77029	7.032	12.0122	1.76295	10.792	19.3056	19.0817	18.2603	20.4167	18.9916	17.3717	17.484	15.0422	12.052	15.8126	15.3071	15.8116	13.5914	14.5676	16.9568	14.4544	12.4931	12.2553	16.3663	15.1941	15.9281	17.0658	16.1344	16.1777
ENSAPLG00000004055	FAM172A	MSTRG.2061.1	14.0762	14.5155	12.654	12.813	12.519	10.147	12.3925	12.8254	13.3393	15.634	9.56144	12.8128	14.3342	12.7707	15.1273	13.0502	14.0258	12.8289	15.5337	17.0815	19.1984	18.3202	19.6477	18.2456	12.3795	13.9763	11.6963	12.4408	13.7265	12.7297	17.8293	15.1169	17.3428	19.0705	18.0291	16.9252
ENSAPLG00000003032		MSTRG.2064.1	3.56646	5.41567	2.82439	3.52224	3.20631	2.65015	3.44834	2.32215	3.40827	5.24167	1.72147	4.20845	4.17838	3.76108	4.02992	3.73089	3.91183	3.76456	5.50583	3.83538	4.19275	4.02333	4.57088	3.57094	3.87792	4.31831	4.85014	4.67429	5.39112	4.7479	4.31102	3.37861	4.62823	4.07692	4.74655	3.48855
ENSAPLG00000003143		MSTRG.2065.2	3.88896	4.0157	5.16567	5.84045	4.35915	7.49681	2.93109	2.92949	3.6825	2.11123	5.84886	2.70841	4.99084	6.90595	5.19075	5.33438	5.06714	5.06848	3.60727	2.97476	3.05545	3.21866	3.06497	3.96179	4.2508	2.79525	3.54434	3.00233	3.36199	3.26672	3.47223	2.29746	3.24849	2.8808	3.37923	3.16269
	Pprc1	MSTRG.2066.1	4.45808	5.65513	3.73489	5.98421	3.81876	5.53905	2.26297	3.05453	2.99693	2.73004	5.39257	3.35426	5.64855	7.54342	5.02391	5.84242	5.49277	6.18313	3.48645	3.31152	3.70048	3.38708	3.66734	3.89073	4.43724	3.40448	4.02935	2.6248	3.00391	2.29279	2.65294	2.76081	3.92963	2.77972	3.32063	3.52688
ENSAPLG00000012875	NMUR1	MSTRG.2073.1	0.531176	0.349992	0.408794	0.0179706	0.378273	0.382003	0.775876	0.928862	0.685571	0.491407	0.394072	1.2917	0.0773773	0.0424981	0	0.0952568	0.0405371	0.0841242	0.0345193	0.149673	0.101848	0.187132	0.1063	0.0888294	1.73388	1.50514	2.48103	1.27644	1.65115	2.02902	0.156055	0.250983	0.261975	0.101081	0.0976656	0.230014
ENSAPLG00000012897	NCL	MSTRG.2075.1	111.642	164.128	131.817	168.438	134.107	145.042	98.2345	91.7965	93.0027	92.4209	77.3004	90.7941	196.713	197.935	211.468	192.482	185.417	175.525	127.031	125.557	138.598	138.721	143.699	139.658	90.2922	92.7272	110.602	95.805	95.4288	102.547	136.002	118.213	122.255	144.09	141.381	127.083
ENSAPLG00000013348	B3GNT7	MSTRG.2079.1	1.06235	1.63944	1.9139	1.00635	1.58514	1.83839	1.46554	1.37543	1.21924	1.12842	1.53481	1.20837	0.928528	0.91371	1.27915	1.25421	0.68913	0.925366	1.08736	0.87933	0.83176	1.02922	1.20473	1.10468	0.838974	0.84216	0.93272	0.988793	0.934991	0.872478	1.52154	1.25491	1.29241	1.26351	1.15245	1.32258
ENSAPLG00000013385	ARMC9	MSTRG.2081.2	15.8594	24.481	17.9312	14.4124	18.7155	15.686	17.3063	14.6117	13.2021	21.0395	10.3703	17.313	11.6646	10.6883	13.3106	11.5102	12.5057	12.9551	12.099	11.7493	13.6307	12.2197	15.378	13.6975	13.7032	15.8219	15.3899	15.4252	15.9545	16.3945	18.8437	14.4798	16.4695	17.588	15.0796	16.9827
ENSAPLG00000013690	PSMD1	MSTRG.2082.1	83.8499	108.976	101.344	105.883	102.224	102.568	70.7987	68.1999	75.0211	72.0184	63.5493	61.5642	80.3564	74.393	83.2931	73.5065	79.1081	80.8644	72.7495	74.7805	77.4386	73.2433	81.3724	78.6851	48.1012	52.3752	50.7027	52.9993	51.4444	49.7109	81.9874	76.2601	76.3396	83.8295	83.4651	78.0323
ENSAPLG00000015179	HTR2B	MSTRG.2083.3	18.7239	26.2126	27.1662	22.5851	27.2537	19.1479	16.8969	14.0222	16.5408	19.1285	14.4562	15.7504	18.2804	15.7243	18.7053	16.9875	16.4581	17.7502	24.4052	22.8252	26.0392	25.9739	26.4686	24.7834	10.7948	14.5855	12.2746	10.2834	12.5726	14.4669	37.7653	25.8705	26.8787	37.8884	34.2025	29.2693
ENSAPLG00000016433		MSTRG.2084.1	3.20955	3.3656	4.28481	3.17158	4.02342	2.78574	2.31894	2.97647	2.57698	2.51429	2.12988	2.27792	1.6174	2.01555	2.71667	1.841	2.19046	2.11019	1.62383	1.82608	1.71387	2.1272	2.02891	2.25938	1.71645	1.92663	1.61971	1.34215	2.03866	1.91174	2.56672	1.99257	2.36649	2.5569	2.05303	2.70121
ENSAPLG00000001563		ENSAPLT00000001555	0.0189706	0.0184206	0	0	0	0.0238752	0	0	0	0	0	0.0208339	0	0	0	0	0.0405371	0	0.0172597	0	0	0	0	0.0177659	0.0186439	0.0179183	0	0	0	0	0	0	0	0.0168468	0	0.0383357
ENSAPLG00000015223	RPL35A	MSTRG.2086.1	156.469	182.162	224.149	183.264	229.269	233.404	122.394	150.672	165.125	119.03	186.251	130.17	122.604	112.365	124.059	113.483	107.606	121.307	100.227	109.449	121.912	115.816	119.286	113.879	112.255	126.7	126.16	119.392	115.024	104.109	131.496	127.19	112.056	137.082	133.528	117.384
ENSAPLG00000015234	IQCG	MSTRG.2087.2	0.853675	1.32629	1.11489	1.32982	1.36899	1.07438	1.29313	0.768097	1.05774	0.74621	1.3274	0.85419	0.677052	0.531227	0.667383	0.476284	0.97289	0.757118	0.983801	0.523856	0.712937	0.823379	0.99213	0.781699	0.727111	0.662977	0.802139	0.683166	0.775844	0.669576	1.01436	0.888092	0.978041	0.909725	1.21105	1.1309
ENSAPLG00000015330		MSTRG.2091.10	7.81587	8.36297	5.37006	6.05609	4.46722	3.3664	12.414	7.19868	10.1269	13.4136	3.42221	10.6461	11.8774	10.6458	11.809	10.8275	11.4112	9.75841	11.3914	11.5061	11.5598	11.4337	12.7914	11.0326	11.6524	11.8082	12.8529	11.1823	12.7318	13.9596	12.9721	9.96207	13.8672	12.1128	13.3216	11.6157
ENSAPLG00000015624	FYTTD1	MSTRG.2089.1	35.5698	48.8331	35.3792	44.01	37.7192	32.4464	37.2636	31.6349	34.6116	38.0567	23.1258	32.6884	53.6805	54.3339	56.8573	50.8354	49.4958	51.484	42.6486	48.3632	50.1433	46.8203	50.5455	46.8309	35.4233	34.1344	37.6632	34.9673	35.6092	36.1368	47.1872	45.8333	44.1865	49.0578	47.3288	46.1562
ENSAPLG00000015759	RUBCN	MSTRG.2095.1	9.33351	11.8076	10.5171	10.8542	9.81708	9.83659	8.40532	8.18113	9.71553	9.15472	7.27997	8.70857	8.82102	10.4545	9.43605	9.09702	8.59386	9.92666	8.19834	7.85784	8.47038	8.38349	7.54727	9.04284	8.38974	7.29275	6.92078	8.07441	8.23588	7.46679	8.42697	8.37895	8.29588	8.92878	9.9033	8.7597
ENSAPLG00000015887		ENSAPLT00000016566	4.93234	6.53932	6.42921	6.79289	7.06109	6.49406	2.86643	2.51864	3.48662	2.93024	4.35554	3.22925	4.35557	4.22856	3.42961	3.44512	3.83075	3.78559	3.53823	3.61087	3.44586	3.1251	3.04726	3.16233	2.51692	3.01027	3.32048	2.6248	2.4071	2.6783	3.60877	4.07364	2.89919	3.65575	3.61363	3.79523
ENSAPLG00000015908		ENSAPLT00000016599	1.30897	1.08682	0.72468	0.682883	0.666481	0.811757	0.560355	0.446568	0.861861	0.800811	0.394072	0.645851	1.16066	1.29619	1.1123	1.42885	1.01343	0.946397	0.897502	0.355474	0.560165	0.785952	0.354332	0.461913	0.559316	0.806324	1.02599	0.539342	0.616696	0.852188	0.721755	0.675722	0.31437	0.690717	1.19152	0.249182
ENSAPLG00000016043		MSTRG.2099.1	1.13823	0.792087	0.72468	0.862589	1.13482	1.81452	0.517251	0.428705	0.803098	0.436806	0.746663	0.541681	1.3541	1.18995	0.81569	1.01607	0.668862	0.79918	0.552309	0.44902	0.25462	0.467829	0.549215	0.284254	0.186439	0.680895	0.485014	0.269671	0.716163	0.466674	0.585207	0.289595	0.227045	0.606483	0.918057	0.594203
ENSAPLG00000016049		ENSAPLT00000016736	1.10029	0.847349	1.37503	1.15012	1.44104	1.12213	1.01295	1.57192	1.23407	0.819011	1.82518	1.41671	0.947872	1.18995	0.889844	1.0637	0.83101	1.03052	1.1564	1.19739	1.2731	1.23507	0.88583	1.13702	1.19321	1.0751	1.11926	1.29442	1.11403	1.11596	1.03386	1.37075	0.908181	0.859185	0.957123	1.20757
ENSAPLG00000016064	RGS5	ENSAPLT00000016758	0.0379411	0.0736825	0.0557446	0.107824	0.036026	0.0716256	0	0.0893136	0	0.0910012	0.103703	0.0416678	0.0773773	0	0	0.0476284	0.0810742	0	0	0.0187092	0	0	0.0177166	0.0355318	0.0932193	0.0537549	0.0373088	0.0898903	0.258615	0.0608705	0.0390138	0.0386127	0.017465	0.0168468	0	0
ENSAPLG00000000572	RGS4	ENSAPLT00000000859	0.815734	0.86577	0.761843	0.700854	0.324234	0.764007	1.07761	0.750234	1.15568	1.01921	0.684441	1.31254	0.483608	0.44623	0.426383	0.444532	0.648593	0.441652	0.51779	0.542565	0.560165	0.374263	0.832681	0.870528	0.745755	0.698814	0.708867	0.82699	1.29307	0.811607	0.292603	0.57919	0.576345	0.269548	0.390663	0.5367
ENSAPLG00000002011	RGS18	ENSAPLT00000002077	1.66941	0.644722	1.0034	1.56344	1.60316	0.286502	2.37073	1.08963	1.21444	2.07483	0.705182	1.81255	1.47017	1.33869	1.1123	1.69875	1.70256	1.4932	1.62241	2.07672	1.96907	2.05845	2.01969	1.81212	1.56608	1.14677	1.95871	1.94163	1.69094	0.771027	0.916824	0.849479	0.908181	0.926572	0.878991	0.939224
ENSAPLG00000002310	RGS21	ENSAPLT00000002313	0	0	0	0	0	0	0	0	0	0	0	0.0208339	0	0	0	0	0.0405371	0.0210311	0	0	0	0	0	0	0	0	0	0	0	0	0	0	0	0	0	0
ENSAPLG00000002313	RGS1	MSTRG.2104.4	23.827	16.026	23.3384	15.8501	23.597	14.7549	52.2854	21.078	38.0198	36.8555	25.2206	45.8346	26.0955	10.5183	14.4414	25.9892	29.0246	26.8567	30.6877	19.5885	23.7137	35.9854	28.3289	28.3544	23.9947	29.6906	25.9669	25.5828	36.8625	21.183	16.2882	16.3139	23.8572	15.9707	16.4078	18.5353
ENSAPLG00000002397	RGS2	ENSAPLT00000002406	3.83205	4.23675	2.9173	3.34253	3.38644	4.17816	6.83202	6.60921	6.36602	4.22246	4.35554	7.35437	2.76624	2.1674	2.03922	2.77832	3.06055	2.35548	3.65905	2.67541	2.93662	3.49936	3.5256	3.21563	7.84907	6.00263	6.30519	8.16203	8.43481	7.36534	4.85721	4.76867	5.34429	5.35727	5.05908	4.73446
ENSAPLG00000002704	UCHL5	MSTRG.2106.1	5.25484	6.20775	5.70453	8.10474	5.09768	5.65842	4.95699	3.80476	4.4856	4.25886	3.83702	4.77096	8.00855	7.05469	8.99113	7.92219	8.20876	7.69737	5.88554	6.71659	6.62013	6.94258	6.3957	6.85763	3.31861	4.30039	3.86146	4.18889	4.5357	3.57107	5.48144	5.483	5.46655	5.86267	6.5436	5.59701
ENSAPLG00000003121	TROVE2	MSTRG.2107.1	2.51212	3.43714	0.88803	2.53118	1.00229	1.19004	4.75985	2.54217	2.51761	5.22762	0.690892	3.31451	7.2254	6.5523	6.51442	5.96293	5.14318	5.08518	8.10203	6.61812	7.69757	5.44811	7.34201	6.47288	5.18971	4.57682	7.63795	6.11678	5.49725	7.67866	7.00904	5.7671	5.07905	6.56658	5.14421	5.4175
ENSAPLG00000003495	GLRX2	MSTRG.2108.1	16.4964	20.0676	19.849	22.6996	19.1543	16.8357	22.0079	22.7157	21.1836	20.2891	16.6898	20.457	24.9443	22.4951	26.5396	23.8366	23.5571	25.6202	22.3095	23.1668	26.3707	24.5303	24.2113	23.5338	20.3151	20.6342	20.1945	20.2569	20.7023	25.8205	21.7246	21.5127	21.5901	24.1451	23.003	21.5517
ENSAPLG00000001564	B3GALT2	MSTRG.2113.1	2.27647	3.13151	1.72808	1.36577	1.62117	2.24427	2.67246	1.89345	2.66393	2.45703	1.63851	2.31256	3.36591	3.12361	4.04137	3.1911	3.42538	3.19672	3.46919	2.91863	2.98755	3.72392	4.51773	3.37552	2.66607	2.65191	3.11528	2.7866	3.83943	3.89572	2.63343	2.95387	3.07384	2.94818	4.33635	2.741
ENSAPLG00000003506	CDC73	MSTRG.2112.5	6.03264	5.74724	4.73829	6.81086	5.31383	4.10654	6.55184	6.57348	6.67942	6.77049	4.14813	6.66685	8.72429	8.75462	9.19505	8.84301	8.00607	7.94974	8.31916	8.83072	8.87777	7.46655	9.90358	9.13167	7.7372	7.40026	7.70427	7.71258	7.32078	8.27839	8.34895	6.71861	7.50996	7.44627	7.36399	7.66714
ENSAPLG00000005765	SCAF8	MSTRG.2116.4	7.92969	10.3156	6.16907	8.91342	6.55673	6.66118	10.6036	7.60952	8.30521	10.3559	4.02369	10.3128	14.0827	14.8743	15.9245	14.7966	14.5528	13.523	13.2382	12.9842	13.1724	13.0992	13.1457	13.4488	13.088	11.6111	14.6437	12.9262	12.9904	13.5133	11.5871	10.02	10.8108	10.8493	13.0286	10.9448
ENSAPLG00000006234		MSTRG.2117.2	5.71014	5.21304	4.18085	5.48103	3.89081	2.65015	8.66395	6.09119	6.5619	8.71792	2.88295	7.66687	6.75117	7.54342	7.84175	7.49353	8.35064	9.59016	9.33748	9.35458	9.25121	9.394	9.67327	9.29156	10.5711	9.53254	9.30854	10.5891	10.2451	10.7741	8.58303	8.61063	9.60576	8.28861	9.9033	8.79804
ENSAPLG00000010163	LAMA5	MSTRG.2125.2	45.8898	40.028	24.7692	41.8715	20.841	19.7448	49.9362	41.0485	37.4714	55.6928	20.2636	47.3138	78.2285	77.0279	75.9148	80.6984	78.5406	73.7138	65.7938	56.0526	49.5491	55.0728	55.5947	57.7036	46.5537	55.6722	44.6586	52.8914	46.9883	45.6326	53.5659	49.6945	67.2752	50.0012	59.3026	60.7812
ENSAPLG00000011362	ADRM1	ENSAPLT00000011837	48.9061	58.7618	57.9372	60.6328	56.2186	64.6063	39.4188	41.0843	46.2467	37.6381	45.8783	40.9386	55.054	57.3937	50.5357	54.8838	55.0494	54.3022	43.3735	47.6335	46.6804	45.2858	47.1085	49.2293	44.6707	41.8751	39.4727	41.2416	40.5826	33.3571	42.1934	51.4329	42.7893	42.3865	44.0277	46.1178
ENSAPLG00000011733	OSBPL2	MSTRG.2120.1	19.957	18.568	16.7791	20.4685	15.6533	11.4601	25.7332	19.9527	19.9991	27.3914	10.9718	23.8548	26.6758	25.3289	30.9406	27.5451	26.6126	28.1816	27.3911	27.5212	32.9139	28.575	30.8978	28.8518	30.259	28.4005	33.0556	30.2031	29.1638	33.2353	26.978	24.0557	26.1277	26.7864	26.2721	26.6816
ENSAPLG00000012513	HRH3	ENSAPLT00000013028	0.0569117	0	0	0.0359412	0.036026	0	0.0215521	0.0714509	0.0979388	0.0910012	0.0207406	0.0833356	0.0193443	0	0	0.0317523	0.0202685	0.0420621	0.051779	0.0187092	0.0509241	0.0935658	0.0531498	0.0710635	0.0186439	0.0358366	0.130581	0.161802	0.139254	0.0405804	0.0390138	0	0.052395	0.0336935	0.0390663	0
ENSAPLG00000012536	MTG2	MSTRG.2121.1	0.872646	0.957873	0.72468	1.5275	0.954689	1.19376	1.01295	0.875273	1.37114	0.837211	0.850366	1.08336	1.08328	2.2524	1.8353	1.47648	1.78363	1.87176	1.2427	1.10384	1.49377	1.01051	1.25788	1.35021	0.838974	1.23636	1.58562	1.29442	1.41243	1.05509	1.20943	1.33214	0.995506	0.859185	1.26965	1.11173
ENSAPLG00000012732		ENSAPLT00000013256	0.113823	0.0736825	0.0371631	0.0539118	0.054039	0	0.0215521	0.0714509	0.0979388	0.109201	0.0414813	0.0833356	0.251476	0.148743	0.259538	0.127009	0.222954	0.168248	0.155337	0.149673	0.203696	0.168418	0.177166	0.390849	0.0559316	0.10751	0.0559632	0.161802	0.0994671	0.0811607	0.0780275	0.135144	0.157185	0.101081	0.0781325	0.230014
ENSAPLG00000012972	PSMA7	MSTRG.2124.2	36.9357	49.8094	49.6499	50.713	51.0128	58.0168	32.3497	35.2789	40.5858	30.7948	37.9346	29.5841	41.2615	38.8858	41.0626	36.7374	36.0983	38.0031	36.1762	41.4969	43.8287	39.8216	40.3939	43.6508	29.5878	29.5473	29.7724	30.9582	30.2778	29.5425	42.1739	38.5355	36.3272	40.7523	42.6018	39.6008
ENSAPLG00000013203	LSM14B	MSTRG.2128.5	18.4963	19.4153	16.6862	17.0361	18.2472	14.9698	22.0694	19.9348	19.2743	19.5289	14.6844	20.6047	20.6984	20.5053	23.0062	20.9724	20.6536	17.7081	19.3653	18.1479	18.4685	18.526	17.9646	18.4588	17.2456	19.2443	20.5012	19.9377	20.9279	21.4873	20.2481	15.3292	17.6047	18.8515	17.9705	17.6727
ENSAPLG00000013454	TAF4	ENSAPLT00000014040	3.62338	4.03412	2.58283	3.01906	2.88208	1.71901	3.96559	3.03666	3.50621	4.07686	2.26073	3.85427	3.59805	3.95233	4.28237	4.33418	4.23613	3.09156	4.43573	3.29281	3.64956	3.7052	4.12797	3.44658	3.98979	4.28247	5.16727	4.36867	5.7492	4.9508	3.76483	2.58705	3.44061	4.49809	3.86756	3.89107
ENSAPLG00000013848	CDH4	ENSAPLT00000014450	0.132794	0.0921032	0.0371631	0.107824	0.072052	0	0.0862084	0.0357254	0.0587633	0.127402	0.0207406	0.104169	0.193443	0	0.0370768	0.0476284	0.0405371	0.126186	0.0690386	0.0748366	0.101848	0.0187132	0	0.0355318	0.149151	0.0895915	0.130581	0.0179781	0.0994671	0.0608705	0.136548	0.115838	0.122255	0.0673871	0.117199	0.0575035
ENSAPLG00000013919	CDH26	ENSAPLT00000014496	0	0	0.0371631	0	0	0	0.0431042	0	0.0195878	0.0182002	0	0	0	0	0	0	0	0	0	0	0	0	0.0177166	0	0.0372877	0.0716732	0.0746176	0.0898903	0	0.0202902	0	0.0193063	0.03493	0	0	0
ENSAPLG00000014012	FAM217B	MSTRG.2132.1	1.57529	2.39468	2.2112	1.5275	1.99944	1.50414	3.34058	2.55437	2.46806	3.67645	1.11999	2.83341	3.48198	3.39985	3.7633	3.22285	3.2227	2.62888	3.15852	3.74183	3.32704	3.03153	2.83466	3.53541	3.24403	3.45823	4.19724	3.95517	3.24263	4.03775	3.6868	2.83803	3.05638	3.21773	3.04717	3.31604
ENSAPLG00000014070		ENSAPLT00000014650	0.0182379	0	0	0	0	0	0	0	0	0	0	0	0	0	0	0	0	0.0210311	0	0	0	0	0	0	0	0	0	0	0	0	0	0	0	0	0	0
ENSAPLG00000014074	PPP1R3D	MSTRG.2133.2	2.18161	2.96572	1.05915	1.94083	0.684494	0.716256	4.11645	1.73268	2.31135	5.05967	0.373332	3.79177	6.46101	5.50351	6.21037	6.30282	5.00633	5.95179	6.62771	6.88497	6.45039	6.5496	6.27168	6.25359	5.44401	5.12463	5.68959	6.16647	6.0476	7.04069	6.45678	6.19734	6.06036	5.64367	6.38733	6.47873
ENSAPLG00000014080	SYCP2	ENSAPLT00000014689	0.512205	0.497357	0.427375	0.269559	0.450325	0.0716256	1.14226	0.839548	0.587633	1.20122	0.435554	0.812522	0.251476	0.658721	0.35223	0.254018	0.486445	0.126186	0.845723	0.523856	0.560165	0.467829	0.336616	0.408615	0.857618	0.94967	1.45504	1.49218	1.45222	1.58263	1.01436	0.946011	0.716066	0.62333	0.62506	0.785881
ENSAPLG00000014492	PHACTR3	MSTRG.2138.1	3.45264	3.97886	3.90212	3.86368	3.51253	3.60516	2.41384	2.46506	2.76187	3.07584	1.74221	2.35423	1.72165	1.0412	1.205	1.30184	1.25665	1.66145	1.9676	2.09543	2.22369	2.54499	2.83466	2.52276	2.33048	2.5444	2.35045	2.60682	3.00391	2.29279	2.43836	2.52913	3.03891	2.30801	2.14864	2.87518
ENSAPLG00000014562	PRELID3B	MSTRG.2137.2	13.6019	27.3178	15.8129	19.4083	17.0043	18.0974	16.2503	11.8251	13.1042	16.1618	7.92293	12.9795	25.3024	25.0739	27.993	24.0047	25.4776	24.5012	18.5714	19.7194	22.797	20.4348	21.9332	21.0703	14.2066	13.1879	17.5351	16.9713	15.6362	16.3945	18.473	18.7465	17.3428	19.6433	19.8066	18.4778
ENSAPLG00000014539		MSTRG.2139.3	2.54205	2.13679	1.96964	4.65439	1.96342	1.71901	2.58625	2.62582	2.11548	2.12943	2.15703	1.83338	6.3256	4.88729	5.70983	4.68346	6.08056	6.45653	4.57381	4.39665	4.83779	3.64906	4.32285	3.96179	2.66607	2.66983	2.85412	2.71469	2.44689	2.25221	3.74532	4.61422	4.29639	4.02638	4.33635	3.8719
ENSAPLG00000011534		ENSAPLT00000012001	0	0	0	0	0	0	0	0	0	0	0	0	0	0	0	0	0	0	0	0	0	0	0	0	0	0	0	0	0	0	0	0	0	0	0	0
ENSAPLG00000014542		ENSAPLT00000015145	0	0	0	0	0	0	0	0	0	0	0	0	0	0	0	0	0	0	0	0	0	0.0187132	0	0	0	0	0	0	0.0198934	0	0	0	0	0	0	0
ENSAPLG00000011543		ENSAPLT00000012007	0	0	0	0	0	0	0	0	0	0	0	0	0	0	0	0	0	0	0	0	0	0	0	0	0	0	0	0	0	0	0	0	0	0	0	0
ENSAPLG00000011545		ENSAPLT00000012009	0	0	0	0	0	0	0	0	0	0	0	0	0	0	0	0	0	0	0	0	0	0	0	0	0	0	0	0	0	0	0	0	0	0	0	0
ENSAPLG00000014652		MSTRG.2144.1	65.4484	66.0195	86.8687	72.8888	95.0726	113.622	66.9193	84.1692	83.0912	54.5643	91.7151	52.2722	48.3995	43.9571	46.3275	54.0106	55.0494	53.5661	52.2105	72.8722	55.7958	51.0308	47.6754	51.8231	50.935	58.342	46.8972	57.4219	52.2202	76.981	60.0227	75.6809	55.1196	56.6725	61.1192	53.2099
ENSAPLG00000014683	TUBB1	ENSAPLT00000015308	1.36588	1.38155	0.520283	0.521147	0.684494	0.525255	0.71122	0.339392	0.568045	0.74621	0.414813	0.416678	0.290165	0.106245	0.129769	0.428656	0.364834	0.378559	0.207116	0.187092	0.186722	0.280697	0.566931	0.408615	0.149151	0.698814	0.186544	0.269671	0.477442	0.669576	0.448658	0.21237	0.59381	0.235855	0.527394	0.460028
ENSAPLG00000014739	CTSZ	ENSAPLT00000015370	85.9177	61.1565	76.9461	106.26	79.6895	57.3482	88.9671	81.7934	90.7696	92.7303	76.0352	84.8356	79.6986	65.8296	74.8766	79.4759	89.3235	88.3304	86.3328	97.7927	106.482	92.7237	95.1736	90.0375	76.7568	73.465	65.962	76.0292	76.3709	62.9604	65.0165	72.7077	73.4753	67.067	63.7757	69.9051
ENSAPLG00000014867	NELFCD	MSTRG.2147.1	11.629	12.4523	11.7993	13.7655	11.7084	11.293	11.3795	11.9502	14.2207	11.7574	11.5525	10.9378	12.3804	10.6245	12.9954	11.6848	11.9584	12.3452	10.8736	11.5623	13.6307	12.5004	13.4646	12.4361	10.7202	10.6972	10.5024	10.643	10.5833	9.33348	10.7678	10.8502	11.6317	10.1923	11.5636	10.5806
ENSAPLG00000015373		MSTRG.2151.1	33.2349	39.0919	36.4183	35.1755	35.6854	29.1726	36.3657	32.3846	31.2384	37.0512	23.5016	33.6957	39.5847	38.4355	43.9944	39.4614	39.4172	38.6917	37.2312	35.4965	38.9316	36.6267	41.5049	37.0339	35.6014	36.9739	39.0935	38.1897	38.868	41.3011	41.0495	36.9342	37.7513	44.8582	39.3106	36.9847
ENSAPLG00000001289		ENSAPLT00000001281	0	0	0	0	0	0	0	0	0	0	0	0	0	0	0	0	0	0	0	0	0	0	0	0.0355318	0.0745755	0	0	0	0	0.0405804	0	0	0	0	0	0
ENSAPLG00000001462	NPEPL1	MSTRG.2157.2	29.8073	35.6132	30.3397	35.1079	31.5541	25.9722	32.653	27.4632	29.8022	31.4284	20.5408	28.0899	40.0886	40.9716	44.6737	41.2086	40.9933	39.7811	37.5047	36.8892	40.092	36.7068	42.8047	37.9227	30.5657	31.7829	34.3754	32.5068	31.4177	35.4683	36.4863	34.2215	37.2146	38.384	38.1728	38.7093
ENSAPLG00000002465		MSTRG.2157.5	1.45618	1.87292	1.43662	1.42631	1.15749	1.24568	2.11058	1.24549	1.44032	1.82346	1.31982	1.76497	1.31023	1.44157	2.82175	1.15033	1.53008	1.41866	1.55397	1.48334	1.86944	1.37446	1.71701	1.55527	2.17298	2.22603	2.82521	2.51727	2.06295	2.37302	2.85905	1.66911	1.31311	1.91351	1.42076	1.3721
ENSAPLG00000002562	APCDD1L	MSTRG.2159.1	25.7241	20.1338	18.2099	32.7784	17.7968	15.5711	16.9615	15.9362	20.7238	22.8413	16.3229	17.8963	27.9359	27.8575	27.6408	28.6405	30.2001	30.7474	25.855	23.1806	23.6118	26.1423	23.2796	22.8825	15.2134	18.4917	14.459	15.0836	18.9783	17.0438	25.4955	19.8662	21.0803	26.2329	27.698	22.1964
ENSAPLG00000002565	VAPB	MSTRG.2162.1	23.9399	28.7086	22.9577	29.9868	22.7931	21.9223	25.1989	22.8084	25.1399	25.8913	17.8312	23.18	30.8225	27.9765	33.9066	29.3502	33.1691	31.8997	28.698	30.9494	33.7277	31.0519	34.1291	33.927	25.5587	27.3469	30.2416	26.5311	26.9683	30.1553	31.1507	26.7279	26.8259	29.6205	30.6283	28.1232
	pol	MSTRG.2163.1	5.9029	4.89823	8.32356	7.964	8.806	2.58695	7.61634	7.03802	9.88271	5.31931	5.72141	8.41367	9.2818e-09	0.325366	0.764264	2.26446e-05	0.346304	1.70738	1.0593e-05	5.3288e-05	0.841982	1.44929	0.38571	1.79636	0.288212	4.58809	2.91479	0.632924	4.47367	2.8067	0.0686615	2.65887	1.35512	2.30693	0.000192676	1.72713
ENSAPLG00000002631	RAB22A	MSTRG.2162.5	11.9683	18.1184	7.10827	14.4874	7.43504	9.29806	16.5822	9.80889	8.81478	23.9361	3.63841	14.4701	31.0987	29.1769	29.8059	29.5026	31.1615	27.7404	34.5932	32.5118	33.2441	30.899	32.9855	28.5359	28.966	23.7014	29.8769	29.3589	21.6335	28.9839	40.7805	27.8372	35.1995	36.3863	35.3934	32.426
ENSAPLG00000002651		MSTRG.2166.2	15.8404	18.2548	13.1557	14.6101	14.6806	10.529	20.0004	14.8796	15.8269	23.8969	8.83552	19.0005	22.8263	18.4654	24.1185	22.2107	22.7008	21.1783	23.3005	21.4407	26.1071	23.7096	25.3702	23.9484	21.9811	21.932	26.1721	22.3647	21.8231	27.6352	26.9585	19.7504	22.6871	25.8261	23.5374	23.6531
ENSAPLG00000002896		ENSAPLT00000002923	0.0758822	0.0736825	0.0929077	0.089853	0.054039	0.0238752	0.258625	0.142902	0.17629	0.182002	0.0207406	0.125003	0.0773773	0.106245	0.148307	0.111133	0.0405371	0.0841242	0.258895	0.0935458	0.25462	0.0748526	0.159449	0.177659	0.149151	0.125428	0.223853	0.161802	0.179041	0.466674	0.156055	0.135144	0.227045	0.235855	0.156265	0.0958392
ENSAPLG00000002898	C20orf85	ENSAPLT00000002927	0	0	0	0	0.018013	0	0	0	0.0391755	0	0	0.0625017	0	0	0	0	0	0	0	0	0	0	0	0	0	0	0	0	0	0	0	0	0	0	0	0
ENSAPLG00000002901		MSTRG.2178.25	16.7363	20.0731	18.47	14.5104	17.3666	19.9027	18.6916	20.8851	23.0074	19.2242	20.2075	18.4489	28.6238	30.0472	29.2974	29.1119	25.2329	23.8829	23.3463	24.0033	24.138	24.7637	22.8302	23.7089	13.6321	15.7722	12.7848	13.3577	16.3006	15.0596	18.3421	17.9831	20.9456	19.6265	22.0328	21.9088
	Ctcfl	MSTRG.2180.6	2.50411	5.13936	4.21801	2.10256	3.89081	6.27918	2.90954	2.28643	3.95673	2.74824	2.86221	1.97922	5.74527	6.07723	5.39468	5.82654	3.79022	4.58477	4.24588	3.55474	4.03998	4.80928	5.27955	4.05062	1.90167	1.93518	2.05198	1.60005	2.22806	2.37395	2.98455	2.66428	2.98652	2.51017	4.37542	3.04769
ENSAPLG00000002914	PCK1	ENSAPLT00000002967	0.0189706	0	0	0.0179706	0.036026	0	0.0215521	0.0178627	0	0	0.0207406	0	0.0967217	0	0	0.0317523	0.0608056	0	0.0172597	0	0.0169747	0.0187132	0	0	0.0372877	0.0358366	0	0.125846	0	0.142031	0.0390138	0.0386127	0	0.0168468	0	0.0575035
ENSAPLG00000003070	RBM38	MSTRG.2184.1	20.6388	22.8014	22.5541	16.4907	22.7477	19.011	29.2376	26.8159	25.4739	23.7171	20.1968	27.1622	23.0737	24.1814	25.7009	23.4805	20.7901	19.9551	19.704	22.1051	21.4682	22.0746	22.7843	21.334	31.7889	27.2131	35.6286	33.2772	34.637	35.072	25.256	24.5555	23.3848	26.0282	27.2616	23.4106
ENSAPLG00000003160	RAE1	MSTRG.2184.2	14.2028	18.1468	16.0887	18.217	16.6432	15.4966	15.5272	14.3549	15.3021	14.8616	10.8123	13.3849	18.6626	19.1346	20.9121	18.5294	19.9189	19.5796	16.0349	17.8855	19.7316	17.9825	18.4123	17.594	14.5883	13.6163	15.8568	15.5011	14.3391	16.3275	17.5935	15.611	16.0582	16.8703	18.014	17.5561
ENSAPLG00000003492	SPO11	ENSAPLT00000003562	0.0190631	0.018489	0.0557446	0	0.018013	0	0.0215521	0	0	0.0364005	0	0.0416678	0	0	0.0370768	0.0477767	0	0	0.0172597	0.0187092	0	0.018785	0	0	0.0186439	0	0	0.0359561	0.0198934	0.0409436	0	0	0.017465	0	0	0
ENSAPLG00000003504	BMP7	MSTRG.2182.2	3.22499	4.1087	3.3261	2.35415	3.09824	2.80414	2.43539	2.50078	3.11445	2.95135	1.85883	1.90446	4.27978	3.63053	3.90219	4.1913	3.54699	3.10004	2.88	3.03088	3.20822	2.91925	2.35631	2.19322	2.51692	2.45481	2.862	2.40906	2.74334	3.29109	4.2525	2.34491	2.27101	3.13421	3.52426	2.43727
ENSAPLG00000003702		ENSAPLT00000003775	0.246617	0.147365	0.0743261	0.143765	0.108078	0.0716256	0.129313	0.0714509	0.0391755	0.127402	0	0.166671	0.154755	0.0849963	0.222461	0.142885	0.0405371	0.0420621	0.0862983	0.0935458	0.101848	0.168418	0.141733	0.124361	0.130507	0.0179183	0.130581	0.125846	0.218828	0.0608705	0.234083	0.115838	0.261975	0.0842338	0.156265	0.172511
ENSAPLG00000003703		ENSAPLT00000003778	0.0569117	0.0368413	0	0	0.018013	0	0	0.0714509	0	0.0182002	0	0.0416678	0	0	0.0185384	0	0	0.0420621	0.0345193	0.0374183	0	0.0561395	0	0	0.0186439	0.0179183	0.0373088	0.0359561	0	0.101451	0.0195069	0.0193063	0	0.0168468	0	0.0191678
ENSAPLG00000003707	RTFDC1	MSTRG.2195.4	50.6888	59.3073	54.0643	54.4813	56.0181	45.2805	52.2671	42.6549	49.2277	55.1975	35.4796	49.362	65.0397	63.168	73.277	61.2768	61.1005	60.284	57.0016	62.1567	66.3409	61.2117	64.2161	59.5823	46.0671	43.4752	45.3722	45.668	45.6266	49.8654	66.2228	56.445	54.2862	63.5135	63.292	58.6248
ENSAPLG00000004099	GCNT7	MSTRG.2196.1	1.57456	3.81307	1.72808	2.2643	2.14355	2.29202	2.45694	1.41116	2.13507	2.16583	1.36888	2.08339	2.47607	1.91242	1.76115	2.28616	2.41196	2.06104	2.51991	2.0393	2.35948	2.15201	2.17914	2.2385	2.38641	2.95652	3.17125	2.42704	3.06359	3.99717	2.34083	1.60243	2.58482	2.91449	2.36351	2.35764
ENSAPLG00000004370		ENSAPLT00000004484	0.436818	0.338846	0.0637575	0.0954438	0.146484	0.106296	0.42773	0.215639	0.2313	0.34965	0.0906551	0.13937	0.846568	0.749255	0.932313	0.735376	0.758984	0.453728	0.369609	0.162264	0.200026	0.223697	0.449449	0.501815	0.0391488	0.19181	0.18193	0.319817	0.36706	0.27169	0.432222	0.103369	0.222178	0.403143	0.327399	0.124496
ENSAPLG00000004391	CSTF1	MSTRG.2193.1	5.10308	5.83934	5.31432	5.42712	5.9623	4.20204	7.6079	5.09088	5.01446	5.36907	3.3185	5.97933	6.44166	5.6735	6.50698	5.66778	4.88472	4.71096	4.98804	6.21144	6.04299	5.72622	5.45671	5.61402	5.68638	6.57602	7.6483	6.95751	7.71865	7.2436	5.87157	4.78797	5.15218	6.65447	5.93807	5.63535
ENSAPLG00000004677	AURKA	MSTRG.2198.1	2.16264	6.66827	4.36666	3.68397	4.19703	5.2048	1.33623	1.21467	1.54743	1.31042	1.24444	1.1042	2.30198	1.74242	1.64992	2.28616	1.68229	2.06104	1.86404	2.31994	2.49528	2.39528	2.21458	1.68776	1.23049	1.03926	1.60428	1.60005	1.2135	1.2377	3.51124	2.89595	3.30089	4.80133	3.3597	2.89434
ENSAPLG00000004804		ENSAPLT00000004943	0.607058	1.08682	0.668935	0.934471	0.666481	0.740131	0.603459	0.410843	0.391755	0.491407	0.497776	0.500014	0.773773	0.722468	0.982536	0.730302	0.729668	0.925366	0.759425	0.860621	0.645039	0.785952	0.673231	0.515211	0.764398	0.573386	0.540978	0.7371	0.596803	0.588415	0.897317	0.521271	0.750996	0.52225	0.761792	0.805049
ENSAPLG00000011546	MC3R	ENSAPLT00000012011	0	0	0	0	0	0	0	0	0	0.0182002	0	0	0	0	0	0	0	0	0	0	0	0	0	0	0	0	0	0	0	0	0	0	0	0	0	0
ENSAPLG00000004809		ENSAPLT00000004947	0	0	0	0	0	0	0	0	0	0	0	0	0	0	0	0	0	0	0.0172597	0	0	0	0	0	0	0	0	0	0.0397869	0	0	0	0	0	0	0
ENSAPLG00000004863		ENSAPLT00000005006	0	0	0	0	0	0	0	0	0	0	0	0	0	0	0	0	0	0	0	0	0	0	0	0	0	0	0	0	0	0	0	0	0	0	0	0
ENSAPLG00000004868	DOK5	ENSAPLT00000005041	0.265588	0.202627	0.111489	0.161735	0.342247	0.238752	0.172417	0.160765	0.411343	0.145602	0.207406	0.250007	0.058033	0.254989	0.166846	0.0635045	0.121611	0.210311	0.103558	0.187092	0.0848735	0.168418	0.124016	0.142127	0.24237	0.10751	0.149235	0.0898903	0.437655	0.223192	0.0975344	0.21237	0.13972	0.134774	0.175798	0.0766714
ENSAPLG00000005119	PFDN4	ENSAPLT00000005290	10.5476	12.5076	15.1254	13.9811	14.6085	14.2535	11.789	11.8608	13.4176	12.1578	10.9718	10.5628	10.9682	10.582	10.882	10.7481	11.2693	11.6302	10.0624	10.4958	12.103	11.2279	12.0827	11.2813	10.3473	10.9122	11.0061	11.506	10.2252	12.2147	11.8212	11.4487	10.8982	11.2705	11.0558	11.0982
ENSAPLG00000005136	CYP24A1	ENSAPLT00000005358	0.0189706	0.0552619	0.0743261	0	0.072052	0.0238752	0.0646563	0.107176	0.0391755	0.0182002	0.0414813	0.0833356	0	0.0212491	0.0556152	0.0317523	0.0202685	0.0420621	0.0172597	0	0.0509241	0	0.0531498	0.0355318	0	0.0179183	0.0373088	0.0179781	0.0596803	0	0	0	0.03493	0	0	0.0191678
ENSAPLG00000006033	BCAS1	ENSAPLT00000006262	0.0948528	0.0921032	0.0185815	0.0539118	0.054039	0	0.0862084	0.0893136	0.0195878	0.163802	0.145185	0.0833356	0.058033	0.106245	0.092692	0.0476284	0.243223	0.105155	0.0345193	0.0187092	0.0678988	0.205845	0.1063	0.0710635	0.130507	0.0716732	0.0186544	0	0.0795737	0	0.0390138	0.0772254	0.122255	0	0.0976656	0.0383357
ENSAPLG00000006344	ZNF217	MSTRG.2206.8	27.5263	34.9808	21.1272	27.0637	21.6876	16.3784	35.173	22.7571	28.7352	36.8373	14.9125	31.7092	34.9165	31.3211	38.7824	34.7529	34.3957	32.4719	37.3154	35.5848	40.3658	37.2392	42.9982	40.1687	30.1098	35.4245	34.3054	33.547	35.2313	35.6093	36.4974	31.8555	35.2793	37.6525	35.8628	33.9271
ENSAPLG00000011554	TSHZ2	MSTRG.2210.1	13.9623	15.4598	10.5171	10.4948	10.8618	7.75944	20.884	13.2184	14.4174	25.4621	7.17998	21.3964	20.8725	19.3367	20.8212	21.2423	18.6876	17.3296	23.8701	23.2929	24.3587	21.755	23.882	21.1769	23.7172	26.0532	30.6328	24.3782	27.8508	29.9686	24.4226	18.2059	25.4291	21.6481	22.0334	24.2665
ENSAPLG00000006421		ENSAPLT00000006646	0	0	0	0	0	0	0	0	0	0	0	0	0	0	0	0	0	0	0	0	0	0	0	0	0	0	0	0	0	0	0	0	0	0	0	0
ENSAPLG00000006423	ZFP64	MSTRG.2211.1	1.76426	2.43152	1.9139	2.39009	2.17957	1.55189	1.76727	2.00063	1.2732	2.11123	1.26518	1.60421	2.5728	2.23115	2.74368	2.33379	2.37142	2.67094	2.07116	2.2451	3.12334	2.11459	2.37403	2.2918	1.92032	2.16811	1.84679	2.19332	2.34742	2.08989	2.47737	2.89595	1.86876	2.99872	2.10958	2.97102
ENSAPLG00000006448		ENSAPLT00000006676	0.0379411	0.0368413	0.0185815	0.0179706	0	0.0238752	0	0.0357254	0	0.109201	0	0	0	0	0	0	0	0	0.0172597	0.0561275	0.0169747	0	0	0	0.0559316	0.0179183	0.0559632	0	0	0.0202902	0.0195069	0.0193063	0	0.0168468	0.0195331	0
ENSAPLG00000006498	SALL4	MSTRG.2217.4	3.69926	4.99199	3.02879	5.28336	3.49452	3.15153	5.43113	4.37637	4.9557	6.46109	2.6548	5.00014	5.24231	5.5885	5.89521	5.82654	4.74284	5.17364	4.38395	5.74371	6.07694	5.31453	6.36026	6.02264	3.54233	4.08537	3.1899	3.18211	3.66039	3.34788	4.85721	5.01965	5.53641	4.44755	4.66842	4.9453
ENSAPLG00000006598	ATP9A	MSTRG.2218.1	4.40117	5.37882	2.69432	3.59412	2.82804	2.24427	5.73286	3.75117	4.05466	6.78869	2.07406	5.25014	5.90002	5.6735	6.37721	7.69992	6.70889	6.64581	7.68055	6.9411	7.96113	7.33556	9.23035	8.42103	4.99656	5.6801	5.01803	6.3103	5.33144	5.21458	6.33974	6.75722	7.37024	6.63762	7.09053	6.91959
ENSAPLG00000007259	NFATC2	MSTRG.2219.3	3.30088	2.56047	2.52709	2.42603	1.98143	1.48026	3.98714	3.23315	3.76085	4.93227	2.07406	3.5626	3.71411	4.01607	4.98683	4.2548	4.05371	4.20621	5.57487	4.84567	4.51527	4.13561	5.04923	5.48966	2.74065	3.22529	3.24587	3.05627	3.40178	3.04353	2.86751	3.01179	4.13921	2.91449	3.80896	3.73773
ENSAPLG00000007454	KCNG1	ENSAPLT00000007732	0	0.0184206	0.0185815	0	0	0	0.0215521	0	0.0587633	0.0364005	0	0.0208339	0.0386887	0	0.0556152	0.0476284	0.0202685	0.0210311	0	0	0.0169747	0	0.0354332	0.0177659	0.0745755	0.0537549	0.111926	0.0179781	0.0397869	0.0608705	0	0	0.017465	0	0.0195331	0.0191678
ENSAPLG00000007500		ENSAPLT00000007775	3.90793	5.50777	4.38524	4.29497	5.43993	4.56016	3.5561	3.82262	4.03508	3.91305	3.50517	3.6876	4.02362	4.92978	4.31945	4.65171	4.37801	4.62683	3.24482	4.52762	4.54922	3.78006	4.67718	3.97956	4.28809	4.31831	4.4584	4.11697	4.33677	4.15949	3.60877	3.76474	3.68512	3.35251	3.37923	3.02852
ENSAPLG00000007501		MSTRG.2225.1	24.4341	29.602	29.0429	31.5923	29.3252	26.6686	22.5435	21.6318	24.7785	21.7129	20.4918	18.7088	27.3722	26.2851	27.9003	24.2429	25.964	27.1511	25.2164	28.1573	31.4371	27.0031	28.5592	27.1285	18.5693	19.7639	18.3373	19.1826	18.8391	20.209	26.4708	25.7161	24.713	26.6684	25.0024	25.8958
ENSAPLG00000007870	ADNP	MSTRG.2239.1	18.4963	20.539	13.0257	14.7718	13.2035	9.00095	24.1815	16.8803	19.9901	26.2448	6.80293	24.5632	26.4824	25.5626	28.0672	25.8463	23.4418	24.8587	26.2692	26.0806	27.1256	25.4873	26.8938	24.9611	23.5658	25.444	27.422	25.4389	29.124	29.6578	25.9247	22.7236	26.1975	25.2533	27.4831	25.3782
ENSAPLG00000007902		MSTRG.2240.2	1.31732	1.24276	1.34707	1.85336	1.08102	0.696583	1.73373	1.16599	1.46258	2.35941	1.17289	1.30407	1.22032	1.23937	0.868387	1.04183	1.57425	1.51571	1.49175	2.05084	1.61948	1.63027	1.65271	1.72886	1.79455	1.85309	1.32529	1.26259	1.68293	1.2124	1.46068	1.07188	1.54633	1.02723	1.40266	1.02543
ENSAPLG00000007927	PARD6B	MSTRG.2240.6	10.4634	10.8043	7.79505	12.4692	7.63726	5.94072	7.46901	6.47926	6.3031	9.94396	4.1782	7.717	10.4637	9.44891	10.7181	10.0873	11.8321	12.6172	9.93414	8.70692	10.6532	8.66196	11.493	9.76568	8.04941	8.27075	9.60619	9.43434	8.28368	9.83185	8.40981	7.13331	9.28197	7.80047	8.91084	6.56502
ENSAPLG00000007994	RIPOR3	MSTRG.2241.1	6.38276	8.20273	5.06161	9.07329	6.7352	3.51706	5.49107	4.34396	5.58194	5.77574	3.08038	4.8459	7.95984	9.49515	10.0039	9.00269	9.67513	9.54515	6.88878	5.25763	7.74438	7.19217	7.45446	7.3533	4.48068	5.30407	4.19735	4.58408	5.13453	6.75947	6.40873	4.80508	4.99127	6.41751	6.21288	5.267
ENSAPLG00000011564		ENSAPLT00000012028	0	0	0	0	0	0	0	0	0.0391755	0	0	0	0	0	0.0741536	0	0	0	0	0	0	0	0	0	0	0	0	0	0	0	0	0	0	0	0	0
ENSAPLG00000008547	PTPN1	MSTRG.2243.1	7.7192	9.02628	7.73325	8.55492	6.61367	7.07771	8.53703	6.50067	6.56354	8.93376	4.02462	8.37712	10.5157	8.26523	9.3441	10.1771	10.9336	9.26193	8.38404	9.58575	9.3169	9.21982	9.90254	9.67681	7.61195	6.84599	8.08907	9.26477	7.77865	6.22558	8.14469	8.99828	9.00907	7.50658	7.64743	8.2129
ENSAPLG00000011570		ENSAPLT00000012033	151.84	156.465	131.13	118.408	141.222	164.548	117.308	111.874	123.775	116.573	140.352	129.045	132.141	129.999	104.538	133.776	136.671	142.464	127.808	130.478	114.121	134.342	114.52	119.564	116.394	119.264	103.924	105.999	126.065	101.796	111.852	141.149	114.693	104.383	107.569	108.183
ENSAPLG00000015683		ENSAPLT00000016351	0.644999	1.0684	0.780425	1.23997	0.738533	1.05051	1.01295	0.78596	1.07733	0.509607	0.684441	0.645851	1.37345	1.0412	1.42746	1.15896	0.709399	0.98846	0.966541	0.841912	0.933608	0.767239	0.921264	0.479679	0.838974	1.02134	0.820794	1.29442	0.75595	0.831897	0.858303	0.559884	0.925646	0.892878	0.761792	0.881721
ENSAPLG00000015746		ENSAPLT00000016405	0.0379411	0	0	0	0	0	0	0	0	0	0	0	0	0	0	0	0	0	0	0	0	0	0	0	0	0	0	0	0	0	0	0	0	0.0168468	0	0
ENSAPLG00000015773	CALN1	ENSAPLT00000016435	0	0.0184206	0	0.0539118	0	0	0	0.0357254	0	0.0546007	0.0207406	0.0416678	0.0386887	0.0212491	0.0185384	0	0	0.0210311	0.0172597	0	0.0509241	0.0374263	0.0177166	0.0710635	0.0559316	0	0.0559632	0.0179781	0.0397869	0	0	0.0193063	0.017465	0.0168468	0	0
ENSAPLG00000015843		MSTRG.2250.1	2.48514	1.39997	0.96624	3.84571	0.72052	0.859507	2.04745	1.75055	1.7629	2.09303	1.57629	2.02089	2.94034	2.10366	2.70661	2.90533	3.12136	2.90229	3.95246	3.61087	3.42889	2.95668	3.38387	4.01509	1.5288	1.88142	2.03333	1.83376	1.75062	2.31308	2.37984	2.143	3.45807	2.83026	2.55884	2.72183
ENSAPLG00000003887		ENSAPLT00000004007	0.588087	0.349992	0.445957	0.251588	0.558403	0.0955008	0.517251	0.428705	0.489694	0.546007	0.269628	0.37501	0.425575	0.361234	0.259538	0.603293	0.68913	0.462683	0.552309	0.523856	0.526216	0.617534	0.372049	0.266488	1.13728	0.483794	0.876757	0.970815	0.576909	0.344933	0.214576	0.540578	0.436625	0.269548	0.410196	0.460028
ENSAPLG00000004017	TRPC6	ENSAPLT00000004144	0	0	0	0	0	0	0	0	0	0	0	0.0208339	0	0.0212491	0	0	0.0202685	0	0.0172597	0	0.0169747	0	0	0.0177659	0.0186439	0	0.0186544	0.0719122	0.0397869	0.0202902	0	0	0.017465	0	0	0.0191678
ENSAPLG00000004584	ANGPTL5	MSTRG.2256.2	0.872646	0.202627	0.148652	0.521147	0.486351	0.286502	1.85348	1.69696	1.64537	1.60162	1.3274	1.93755	0.793118	0.509978	0.778613	0.682674	0.993159	1.40908	1.44981	1.6277	1.5447	1.23507	1.34646	1.75882	1.28643	1.98893	0.93272	1.61802	1.61137	1.88699	0.780275	0.849479	1.20509	0.724411	0.878991	0.996728
ENSAPLG00000004690	CEP126	ENSAPLT00000004827	0.34147	0.184206	0.315886	0.161735	0.270195	0.238752	0.517251	0.553744	0.548457	0.819011	0.0622219	0.354176	0.116066	0.212491	0.203922	0.301647	0.243223	0.294435	0.345193	0.336765	0.390418	0.65496	0.566931	0.426381	0.428809	0.394203	0.410397	0.449451	0.397869	0.446384	0.370631	0.328208	0.52395	0.404322	0.468795	0.26835
ENSAPLG00000004970	C11orf70	MSTRG.2263.2	1.19515	1.0684	1.56085	0.970413	1.58514	1.43251	1.29313	1.41116	1.44949	1.72902	1.55555	1.79172	0.541641	0.488729	0.444922	0.333399	0.709399	0.820211	0.552309	0.561275	0.695963	0.617534	0.566931	0.621806	2.01354	1.48722	1.00734	1.09666	1.53179	0.913058	0.682741	0.540578	0.698601	0.673871	0.878991	0.613371
ENSAPLG00000005062		MSTRG.2275.4	27.5959	32.841	29.7102	31.7625	28.2883	28.4294	29.8281	26.8809	27.6881	32.7925	22.7473	27.8814	32.8838	32.4208	35.6892	30.7187	31.2569	30.3897	32.0296	31.0649	35.1347	32.6413	35.4947	34.8528	24.9498	25.8882	25.7326	25.5436	26.8866	25.1294	33.0478	27.5714	33.6785	31.8795	31.5925	30.9672
ENSAPLG00000005387		MSTRG.2275.13	25.5533	27.0968	20.8485	22.9844	21.6336	22.8724	35.1299	14.9511	29.5775	32.4692	18.231	29.9175	29.4227	24.6277	27.029	28.5612	32.9566	31.0839	25.5961	19.2704	23.9853	26.1236	29.5867	29.0295	18.3828	23.8672	24.773	19.1646	26.8163	27.6758	20.9699	18.341	26.2325	22.2377	26.8971	20.8738
ENSAPLG00000005784		MSTRG.2276.2	23.1061	25.5678	27.3706	24.6197	27.5779	22.0368	31.035	24.2754	26.3064	26.1356	21.9971	29.3966	18.7253	16.4043	19.799	19.0355	17.9782	17.7712	20.4354	19.8691	21.8804	21.071	22.6595	22.2607	28.2641	26.985	33.895	29.484	29.0444	30.1918	19.4484	17.9935	18.0938	20.3172	18.8104	17.9028
ENSAPLG00000005792	MMP7	MSTRG.2264.1	163.868	162.083	187.729	110.447	212.86	169.872	168.365	184.236	195.936	182.13	198.177	169.505	179.38	157.711	173.204	153.332	127.023	136.471	196.622	182.863	200.166	213.33	196.052	191.392	149.915	197.926	156.38	164.499	171.143	186.426	227.801	182.831	163.682	229.84	225.373	196.988
ENSAPLG00000005931	MMP27	MSTRG.2278.1	15.8594	12.4708	10.9817	11.5371	10.8618	10.7438	31.5738	29.0091	30.1456	26.3722	27.1495	28.5633	24.8188	24.5639	27.5295	22.7505	24.9708	22.4401	32.0857	32.7971	38.7363	36.7526	36.3545	35.8693	30.1098	32.0558	28.392	32.756	31.2327	35.6296	23.4668	27.6274	27.7868	23.5012	21.3692	28.0809
ENSAPLG00000005987		MSTRG.2281.1	0.151764	0.957873	0.408794	0.215647	0.504364	0.835632	0.40949	0.357254	0.568045	0.74621	0.414813	0.354176	0.406231	0.573725	0.81569	0.381027	0.324297	0.525776	0.155337	0.22451	0.356469	0.187132	0.248032	0.319786	0.745755	0.376284	0.858102	0.665188	0.576909	0.608705	0.468165	0.135144	0.261975	0.336935	0.546928	0.479196
	mmp18	MSTRG.2279.1	0	0	0.130071	0	0	0.0477504	0	0	0	0.0364005	0	0	0	0	0	0	0	0	0	0	0	0.0374263	0	0.0177659	0	0.0358366	0	0.0179781	0	0	0	0	0	0	0	0
ENSAPLG00000006797		MSTRG.2283.1	0.455293	1.56575	0.799006	0.341441	1.08078	1.26539	1.18537	0.660921	1.44949	1.05561	0.64296	1.02086	0.174099	0.339985	0.333691	0.396903	0.304028	0.420621	0.327934	0.374183	0.339494	0.224558	0.194883	0.266488	1.0627	1.39763	2.36911	1.70791	1.37265	2.41453	0.429151	0.598497	0.506485	0.741258	0.449262	0.345021
ENSAPLG00000007468	MMP13	ENSAPLT00000007802	0	0	0	0.0179706	0	0.0238752	0.0215521	0.0178627	0	0	0.0207406	0.0208339	0.0386887	0	0	0	0.0202685	0.0210311	0	0.0187092	0.0339494	0	0	0.0355318	0	0.0179183	0	0	0.0596803	0.0811607	0.0195069	0.0386127	0	0.0673871	0	0.0191678
ENSAPLG00000008281	DCUN1D5	MSTRG.2284.2	11.61	13.7418	11.4276	14.4484	12.8433	11.7466	10.8838	11.7179	11.4197	11.721	8.95996	10.9378	12.1869	12.4095	14.2004	12.0182	11.5733	12.6607	11.6675	12.2358	12.8838	10.8723	12.5788	12.8447	11.5778	11.2169	11.5471	10.607	10.1059	14.0002	11.197	10.6957	11.3697	11.4053	12.3449	11.5965
ENSAPLG00000008375	DYNC2H1	ENSAPLT00000008789	3.43367	4.0157	2.1183	2.83936	2.25162	1.62351	4.15956	3.23315	3.5258	5.66028	1.38962	4.54179	5.78396	5.84349	6.9519	5.49314	5.87788	5.51014	7.18002	6.86626	7.36702	6.13791	6.78546	5.84498	4.34402	5.69802	5.7269	5.44735	5.37123	6.33054	5.91059	5.01965	6.95108	5.82898	5.58647	5.367
ENSAPLG00000009485	PDGFD	MSTRG.2288.2	28.2282	19.3048	17.541	24.2064	17.0043	10.6245	32.7161	22.0605	25.6795	37.7655	15.0784	30.1883	33.4464	28.92	30.9777	33.832	32.2675	30.6002	42.0273	41.3659	42.267	39.6345	41.8466	40.7372	26.4743	30.8016	26.3587	29.3761	30.6558	32.0585	32.596	28.2452	31.5942	32.9691	32.6399	32.1061
ENSAPLG00000009720		MSTRG.2289.2	266.385	280.97	298.104	288.985	307.518	262.818	214.831	207.172	227.531	215.873	186.852	205.756	232.848	221.352	229.005	222.139	220.724	227.03	182.227	192.218	204.053	209.045	203.652	194.572	208.886	210.128	234.822	209.426	212.482	191.134	210.674	190.361	167.891	209.068	192.479	175.29
ENSAPLG00000009849	ASMTL	MSTRG.2294.2	10.4907	15.7496	9.25361	14.035	9.34875	10.7438	10.9485	10.0389	10.5578	12.9222	7.23849	11.2086	20.0794	18.9117	21.1523	19.1466	20.2077	20.5263	16.7074	18.4098	21.5069	17.9833	20.8347	18.4055	10.366	11.0556	10.1293	11.0925	12.0156	10.7944	16.4053	14.9045	16.5918	16.2066	16.0758	16.7144
ENSAPLG00000011424	P2RY8	ENSAPLT00000011887	0	0.0184206	0.0371631	0.107824	0.036026	0	0	0.0357254	0.0587633	0.0364005	0.0414813	0.0833356	0.193443	0.0424981	0.0370768	0.0476284	0.0608056	0.168248	0.103558	0.0935458	0.118823	0.130992	0.0531498	0.195425	0.111863	0.161265	0.279816	0.107868	0.119361	0.0608705	0.0585207	0.0965317	0.13972	0.151621	0.0781325	0.0575035
ENSAPLG00000010413	AKAP17A	MSTRG.2298.1	5.38764	7.62614	7.00524	7.00854	6.62878	5.8733	9.11654	7.37731	8.30521	8.20831	5.01924	8.43773	7.83445	9.34959	9.82536	8.12858	7.17506	8.18108	7.52521	7.68946	8.97962	8.04665	9.0709	7.79922	7.64398	7.99156	9.01007	8.07214	9.3897	8.64362	7.25656	7.8963	6.51445	7.41258	6.44593	7.37962
ENSAPLG00000010447	ASMT	ENSAPLT00000010893	0.170735	0.29473	0.222978	0.143765	0.414299	0.0477504	0.258625	0.250078	0.215465	0.291204	0.145185	0.354176	0.0193443	0	0.11123	0.0317523	0.0810742	0.105155	0.051779	0.0935458	0.0509241	0.168418	0.0708664	0.142127	0.167795	0.286693	0.354434	0.323605	0.258615	0.446384	0.0975344	0.057919	0.192115	0.0336935	0.0781325	0.115007
ENSAPLG00000011051	DHRSX	MSTRG.2305.1	4.68573	3.73939	5.48155	4.36686	5.80019	4.08266	5.71131	5.78752	5.58251	4.62286	5.22664	5.47932	3.65608	2.46489	3.93014	3.00059	3.6078	2.64991	3.86616	3.64828	3.83628	4.77185	4.03939	3.97956	5.79824	5.57259	5.12996	6.07658	5.51048	5.96531	4.03793	4.61422	3.98202	3.75683	4.55122	4.06358
ENSAPLG00000011428	ZBED1	MSTRG.2307.2	6.63969	8.06824	5.57446	8.66183	5.51198	5.44355	7.95273	5.1266	6.48355	7.6259	2.69628	6.87519	9.71085	9.64708	10.1776	9.79557	10.0532	10.8941	10.0796	8.90556	9.84533	9.52499	10.2402	9.68241	7.45755	6.89855	9.42047	8.14406	8.05684	7.83201	8.7781	8.97745	9.20406	8.92878	8.88757	9.37307
ENSAPLG00000011227	CD99	MSTRG.2320.9	272.038	293.146	237.695	385.218	267.151	222.78	250.608	232.198	241.85	296.628	178.722	232.59	270.743	246.935	272.978	258.606	307.129	313.215	293.466	315.96	339.528	312.472	325.383	320.017	231.631	246.86	219.415	246.749	247.454	236.239	343.204	324.926	311.227	353.58	332.122	304.059
ENSAPLG00000011560		ENSAPLT00000012029	0.151764	0.110524	0.0185815	0.0539118	0.090065	0.0238752	0.0431042	0.125039	0.17629	0.145602	0.0414813	0.145837	0.0386887	0.0424981	0.148307	0	0	0.0630932	0.0172597	0.0374183	0.0169747	0.0187132	0.0177166	0.0355318	0.111863	0.10751	0.149235	0.197759	0.119361	0.344933	0.175562	0.057919	0.10479	0.134774	0.0585994	0.134175
ENSAPLG00000011567		MSTRG.2319.3	3.86999	5.45251	3.38184	6.25377	3.54856	3.70066	4.37508	3.3046	4.21137	4.49546	2.21925	3.6876	6.82855	6.31097	7.6749	6.68385	8.73574	6.62478	6.40333	6.62304	7.75744	6.86773	7.21066	7.63933	4.00843	4.69459	4.10397	5.33948	5.37123	4.50442	7.06149	6.42901	6.25247	7.15987	6.79753	6.68958
ENSAPLG00000011802		ENSAPLT00000012273	0	0.0184206	0	0.0539118	0	0.0238752	0.0215521	0	0.0195878	0.0364005	0	0.104169	0.0193443	0	0	0	0.0405371	0	0.0172597	0	0.0169747	0.0748526	0.0354332	0	0.0372877	0.0358366	0	0	0	0	0.0195069	0	0.017465	0	0.0390663	0
ENSAPLG00000013023	CSF1R	MSTRG.2324.1	20.602	10.9971	14.475	17.7909	13.5458	4.89442	29.4402	14.576	18.3537	32.178	4.14813	26.459	17.023	10.1146	13.5701	18.3528	17.6539	16.0046	24.8021	25.4632	24.6303	25.2253	22.5355	21.1769	25.859	21.4303	25.1275	29.8436	23.6135	11.119	17.7708	17.5302	22.2155	17.4869	13.849	18.9187
ENSAPLG00000013101	PDGFRB	MSTRG.2326.1	25.2498	27.152	26.1442	29.4718	23.2548	20.1029	20.884	18.4522	18.7063	21.0031	14.8503	19.0005	29.5195	33.7648	33.6287	31.8793	26.7747	25.048	25.0438	21.74	21.9653	24.5142	22.2166	23.0601	15.9032	19.0472	18.3559	17.1151	16.3922	18.3829	25.0663	18.5148	22.4425	25.5734	26.9362	24.094
ENSAPLG00000013883		ENSAPLT00000014465	0	0	0.0557446	0	0.018013	0	0	0	0	0.0182002	0.0622219	0	0	0	0.0185384	0	0	0	0	0.0561275	0	0	0	0	0	0	0.0559632	0	0	0	0	0	0	0	0	0
ENSAPLG00000013923		MSTRG.2336.1	236.957	247.689	293.718	233.679	311.787	259.619	187.01	208.724	237.312	180.321	250.69	196.674	169.069	173.716	176.098	169.837	155.671	164.885	143.583	155.796	179	179.517	172.033	170.13	175.456	191.133	202.992	178.982	180.558	164.446	182.188	165.526	146.354	183.033	180.594	162.177
ENSAPLG00000014083	SLC6A7	ENSAPLT00000014684	0.0189706	0.0552619	0.0371631	0.0179706	0	0.0477504	0.0215521	0.0535882	0	0.0182002	0.0414813	0.0208339	0	0	0	0.0158761	0	0	0	0.130964	0.0169747	0.0374263	0	0.0710635	0.0186439	0.0537549	0.0186544	0.0179781	0	0	0	0.0386127	0.03493	0.0673871	0.0195331	0
ENSAPLG00000014624		ENSAPLT00000015234	0.398382	0.478936	0.836169	0.3055	0.450325	0.405879	0.40949	0.607333	0.411343	0.382205	0.456294	0.416678	1.18	1.52993	1.05669	0.968444	0.486445	0.567838	0.914762	0.542565	0.373443	0.860805	0.496065	0.852762	0.559316	0.609222	0.63425	0.683166	0.576909	0.466674	0.604713	0.675722	0.768461	0.791798	0.839925	0.843385
ENSAPLG00000014627	CAMK2A	ENSAPLT00000015305	2.99735	3.31571	2.95446	1.63532	2.16156	1.88614	2.65091	2.80445	3.0361	2.51163	3.44295	3.29176	6.44166	8.56337	7.27069	5.66778	4.05371	3.25981	5.12612	4.95925	3.88721	4.71571	4.03939	4.51253	3.80335	2.81436	3.65626	3.75741	3.83943	3.69281	4.17447	4.45977	4.05188	3.8916	5.31301	4.8303
ENSAPLG00000015728	ARSI	MSTRG.2340.1	4.83749	3.29729	5.09134	5.40915	4.48014	3.48578	4.50439	5.30523	5.21034	4.29526	4.72887	4.22928	5.75386	6.99094	6.82213	6.62035	6.70889	6.60375	5.79925	5.48178	5.17728	5.61395	5.82876	6.46678	3.59827	3.83452	3.37645	3.5237	3.9389	3.55078	5.1108	6.40971	6.00796	5.2225	5.84041	6.76625
ENSAPLG00000015849		MSTRG.2342.2	25.6719	37.6886	26.1286	36.6061	23.2728	32.9478	23.9013	22.7571	22.6479	20.5299	19.7658	22.0839	41.8031	47.7042	42.0266	46.5647	42.4221	39.5384	26.3943	26.1928	25.1905	27.8308	28.3997	28.6741	24.7591	22.7742	26.0042	24.1805	21.465	21.7917	25.554	25.9477	27.3851	25.4049	28.4012	25.7424
ENSAPLG00000001948		ENSAPLT00000001941	0.0142077	0	0	0	0	0	0	0	0.015016	0	0	0	0	0	0	0	0	0	0.0302408	0	0	0.0143262	0	0	0	0	0	0	0	0	0	0	0	0	0	0
ENSAPLG00000015926	CD74	MSTRG.2344.1	111.016	55.3724	101.081	108.866	99.4858	67.6146	151.167	127.433	142.285	114.261	133.508	137.837	77.3193	59.7524	65.422	82.2384	83.2834	82.4838	98.708	108.85	107.467	110.183	99.3193	96.3266	134.105	84.5923	116.795	126.404	107.027	64.6039	58.2476	80.5461	68.131	61.4065	55.3764	65.4582
ENSAPLG00000016141		MSTRG.2345.2	30.4614	32.3862	25.3487	37.8202	23.521	28.8002	22.5681	23.0645	22.2305	24.4812	19.1326	25.0838	39.7315	41.7733	34.789	39.6806	41.2593	41.4901	32.0146	32.4583	30.4774	31.2751	30.0908	32.9468	24.7852	23.2151	24.4486	21.4174	21.2862	20.5722	25.6319	26.9217	29.0136	25.082	28.2478	28.1892
	SYNPO	MSTRG.2334.1	117.487	110.429	98.4699	111.618	87.2958	102.642	66.3277	77.0435	81.8764	84.681	91.5809	89.8654	104.897	128.062	83.5456	102.998	96.0119	104.882	90.162	85.4447	85.1271	96.3855	83.5409	97.4759	72.3184	70.6216	59.7034	61.2532	67.0351	44.9833	80.2903	86.3959	98.7647	81.1515	94.1628	95.9835
	Synpo	MSTRG.2335.1	1.04103	2.17618	3.39414	2.28	1.18396	2.07481	0.699306	0.462737	1.52815	0.659974	4.51055	0.762198	0.896774	1.68532	0.433469	1.38782	0.0407197	0.315569	0.140422	1.06242e-08	0.934618	1.07269	1.32173	1.12475	0.00102831	0.0122818	0.0280525	0.105808	0.304117	0	0	0	6.5962e-10	0.235177	0.553452	1.27415
ENSAPLG00000016381	MYOZ3	MSTRG.2348.1	12.1222	13.3918	11.502	6.02015	11.5463	13.0836	6.68115	7.05578	6.75777	7.0981	9.04292	8.4794	7.52495	8.52088	8.36082	9.12878	6.95211	7.21365	5.71295	5.38824	4.75292	5.61395	6.05908	6.147	6.48806	7.8303	5.20458	3.99113	8.11652	5.53922	4.36954	5.50231	6.96854	5.03718	7.22726	6.11454
ENSAPLG00000016408	RBM22	MSTRG.2351.1	32.4628	39.7049	35.4151	41.0066	35.6556	39.4304	34.8903	31.0152	33.0159	28.8756	29.0095	31.3438	39.6507	39.944	40.6938	36.9331	38.6432	36.2294	33.3845	33.8441	32.6142	34.2754	34.5029	35.4227	29.7735	28.7685	32.3139	31.4713	30.5629	27.5819	35.4403	33.2442	32.9046	34.3947	35.1411	34.7312
ENSAPLG00000001229	DCTN4	ENSAPLT00000001399	12.7061	12.2044	10.8901	12.5278	8.62028	10.2062	11.5761	11.0693	9.41119	11.1649	7.26593	11.2198	16.796	18.5123	16.0337	16.5536	16.7507	18.5145	14.8217	14.1823	11.3843	14.3788	14.0937	13.0426	10.8142	10.2933	9.99428	11.0107	11.1736	10.1375	13.7756	13.4387	12.8189	12.6919	13.6137	13.8977
ENSAPLG00000002355		MSTRG.2353.2	117.314	56.5145	106.268	61.8189	99.2156	88.6486	153.537	191.524	193.253	129.513	247.477	170.963	111.288	105.842	99.3844	110.879	98.2619	113.568	112.775	118.747	114.477	116.62	107.699	109.971	182.188	153.9	168.505	164.301	160.003	169.667	92.014	107.961	96.9483	87.7885	96.689	95.59
ENSAPLG00000002442	TNIP1	MSTRG.2363.1	10.73	10.7438	12.8992	11.4392	12.5972	13.3165	12.156	10.6746	14.5836	10.5086	17.1341	10.6591	11.0702	11.2074	10.4446	11.2428	9.82355	9.93806	10.0704	11.1926	11.2678	11.4321	9.63055	11.0051	11.2777	9.73704	9.56055	9.35971	10.6339	9.50796	8.25128	10.5551	8.99265	7.73752	8.77416	8.07047
ENSAPLG00000003352	ANXA6	MSTRG.2363.2	373.576	368.077	429.696	407.852	380.303	431.931	283.949	324.323	327.889	273.269	387.081	273.182	367.44	399.941	374.116	366.974	323.938	332.406	344.839	329.614	306.533	336.539	317.152	332.178	256.989	246.137	250.016	246.486	246.788	222.977	343.828	345.416	327.698	345.387	366.692	345.309
ENSAPLG00000004685		MSTRG.2358.1	1.91603	1.2526	2.48993	1.833	2.73798	2.19652	2.34918	2.34002	2.31135	1.89283	3.35998	2.12506	1.08328	0.424981	0.667383	0.873187	1.01343	0.715056	1.29447	1.45931	1.30705	1.38477	1.32875	0.923826	2.27455	0.967588	2.59296	2.03152	2.06892	0.791317	0.702248	0.830173	0.663671	0.57279	0.351596	0.383357
ENSAPLG00000004689	GM2A	MSTRG.2361.1	98.0588	63.3301	82.6878	86.7441	70.5389	68.0205	87.2494	116.179	100.74	101.721	113.928	109.628	93.4525	99.7431	78.1209	93.9549	92.8299	96.848	103.351	109.972	98.0628	108.798	92.6579	102.882	135.485	128.618	110.285	122.449	107.962	97.7378	98.9974	132.789	116.841	93.8196	104.619	117.25
ENSAPLG00000004805		MSTRG.2365.3	9.94057	8.51033	9.94112	11.591	10.0152	11.8421	10.151	10.2532	9.71553	8.04451	11.0962	9.08358	7.69904	8.28714	8.93551	9.7797	8.79655	7.86561	7.68055	8.10106	8.99659	8.55191	7.90161	9.13167	7.28975	6.52226	7.4431	8.03619	7.77833	7.14214	7.99782	7.85768	7.56235	8.33915	6.68033	7.5713
ENSAPLG00000005340	FAT2	ENSAPLT00000005534	0.227647	0.110524	0.0929077	0.251588	0.234169	0.0716256	0.129313	0.214353	0.195878	0.109201	0.0622219	0.166671	0.502953	0.254989	0.203922	0.349275	0.587788	0.39959	0.310674	0.243219	0.220671	0.130992	0.389765	0.284254	0.205082	0.358366	0.279816	0.323605	0.238721	0.101451	0.175562	0.21237	0.157185	0.0842338	0.0976656	0.287518
ENSAPLG00000006120	SPARC	MSTRG.2372.1	2883.54	1641.37	2075.35	2153.26	2047.61	1570.37	3829.4	4128.33	3667.41	3466.51	3441.72	4020.44	3038.98	3198.2	3112.32	2988.87	3183.01	3422.76	3339.57	3839.04	3922.65	3634.13	3803.63	3846.9	3985.55	3876.18	3598.73	3682.46	3602.16	3673.44	2936.92	3834.36	3391.74	3061.04	3059.2	3443.77
ENSAPLG00000006570	ATOX1	MSTRG.2367.1	18.4963	20.6495	23.2083	27.1536	27.5599	28.2444	18.0822	21.4531	22.4867	17.4176	25.2414	18.4172	18.9768	18.1892	20.7074	16.4159	18.0998	19.5589	18.2435	20.8981	21.2353	20.6406	19.7895	20.8749	17.2456	18.3483	17.0501	17.9061	16.1535	17.1249	21.9257	22.9166	18.7574	20.7384	20.1191	19.3404
ENSAPLG00000006581	G3BP1	MSTRG.2375.1	48.5077	71.7054	49.7985	72.1225	51.301	54.0057	41.3369	39.7267	44.7931	43.7352	28.988	39.0219	81.1118	83.7001	85.5733	77.2753	77.2045	79.1842	62.618	65.9002	71.39	64.473	70.955	69.9798	36.7698	31.7711	40.7972	38.6169	39.5203	42.1143	60.1592	56.6834	58.4131	56.9656	58.9901	57.7841
ENSAPLG00000007106	GLRA1	ENSAPLT00000007387	0	0	0	0	0	0	0	0	0	0	0	0	0	0	0	0	0	0	0	0	0	0	0	0	0	0	0	0	0	0	0	0	0.017465	0	0	0
ENSAPLG00000014742		ENSAPLT00000015359	0.0569117	0.147365	0.0743261	0.0539118	0	0.119376	0.237073	0.0178627	0.0391755	0.273004	0.0207406	0.104169	0.251476	0.169993	0.278076	0.365151	0.364834	0.210311	0.155337	0.0935458	0.169747	0.149705	0.141733	0.159893	0.279658	0.268775	0.223853	0.0719122	0.218828	0.0811607	0.0780275	0.405433	0.227045	0.303242	0.214864	0.0575035
ENSAPLG00000014746	KHDRBS3	MSTRG.2381.2	2.9025	3.84991	3.73489	3.10891	3.09824	2.72177	3.29747	3.1617	4.01549	3.00304	2.73777	2.56257	4.41051	4.35606	5.46883	5.06449	4.43881	5.02642	3.17578	3.36765	3.64956	3.16252	4.0571	3.33999	2.01354	2.29354	2.18256	1.99556	2.44689	2.77976	2.24329	1.94994	2.20059	2.52701	2.8323	2.56849
ENSAPLG00000014922	ZFAT	ENSAPLT00000015577	0.967498	1.38155	0.631772	0.934471	0.918663	0.429754	1.16381	1.17894	1.25362	1.54702	0.601479	1.1042	1.43148	1.57243	1.77969	1.53998	1.54041	1.34599	1.98486	1.40319	1.44285	1.55319	1.82481	1.58116	1.47287	1.45138	2.07064	1.81578	1.65115	1.74496	1.59956	1.42867	1.7465	1.34774	1.44545	1.36092
ENSAPLG00000015225	ST3GAL1	MSTRG.2392.1	3.05426	3.05783	2.19262	3.80977	2.03547	2.29202	4.5475	3.53682	3.23198	3.93125	1.72147	4.39595	8.60823	6.39597	9.32482	8.47785	9.38433	8.09696	5.60939	6.3424	7.16332	5.9695	8.45082	7.01752	5.38808	4.42582	6.86482	6.34625	5.19218	6.45228	4.27201	4.15086	3.91216	4.26223	4.37542	4.3511
ENSAPLG00000015644	NDRG1	MSTRG.2394.4	32.0033	33.3229	26.9246	28.9147	27.2176	21.0102	33.3842	26.026	30.8311	34.4531	17.194	31.1467	36.0578	34.6572	35.946	35.9912	35.1254	32.3247	27.8744	24.3219	26.837	26.3294	25.1753	24.8367	57.5163	48.039	64.7681	58.9141	52.2401	60.4445	33.6494	23.9978	24.7829	33.7609	31.4679	24.9565
ENSAPLG00000002582	WISP1	ENSAPLT00000002626	15.2903	12.0287	9.04921	24.6377	10.9879	12.7494	19.9788	20.8101	19.9403	16.9444	20.471	19.1464	30.4673	26.7313	29.8098	26.9735	33.0175	34.6381	23.4386	28.6811	30.6224	27.0966	30.4548	31.9075	14.188	19.3518	13.7483	15.551	17.2675	16.6582	15.0398	18.3989	20.3467	15.7517	17.7556	19.072
ENSAPLG00000002748	TG	MSTRG.2398.2	2.01088	2.56047	2.08113	2.62371	2.82804	2.19652	1.76727	1.66123	1.58661	2.54803	1.92888	1.41671	2.2246	1.99741	2.44707	2.52431	2.8376	2.35548	1.43255	1.72124	1.83327	1.5719	1.80709	1.97201	0.783042	1.12885	0.802139	1.07868	0.994671	1.01451	1.24844	1.27422	1.65918	1.36459	1.36732	1.18841
ENSAPLG00000003422	SLA	MSTRG.2399.1	15.1385	19.4522	9.68098	11.627	10.9339	11.3407	22.5004	11.2178	15.3568	17.1082	8.13033	19.7505	26.3083	19.0392	21.9495	24.7985	26.9774	25.6789	18.9856	14.7428	19.1475	19.9669	24.3072	24.1438	28.5624	30.7478	37.1782	31.965	32.7247	35.9339	13.9279	15.8312	19.0369	14.7072	18.3611	15.9093
ENSAPLG00000003781	PHF20L1	MSTRG.2403.2	9.95954	10.9971	8.71474	7.94301	8.0338	6.27918	11.4873	8.19899	10.1465	12.4672	6.59553	10.7295	12.3804	10.7945	13.3662	10.9863	12.4652	9.56913	12.7031	10.7016	11.6956	11.1718	12.7914	11.8854	11.9134	11.0018	12.3865	12.279	11.4188	14.8118	12.855	9.24774	11.5269	13.3763	12.9895	11.0982
ENSAPLG00000004076	TMEM71	MSTRG.2401.2	0.189706	0.460516	0.111489	0.125794	0.072052	0.0716256	0.0862084	0.107176	0.0195878	0.200203	0.103703	0.166671	0.0773773	0.106245	0.185384	0.0793807	0.101343	0.105155	0.138077	0.243219	0.237646	0.280697	0.212599	0.124361	0.130507	0.10751	0.0373088	0.359561	0.238721	0.101451	0.25359	0.154451	0.17465	0.336935	0.234398	0.153343
ENSAPLG00000004082	LRRC6	ENSAPLT00000004196	0.0758822	0.0368413	0	0	0.054039	0	0	0.0714509	0	0	0.0207406	0.0208339	0.0193443	0.0212491	0	0	0.0405371	0	0.0172597	0	0.0169747	0	0	0	0	0	0.0186544	0	0	0	0.0390138	0	0.017465	0.117927	0.0195331	0
ENSAPLG00000004166	KCNQ3	ENSAPLT00000004295	0.0189706	0.0368413	0.0371631	0.0179706	0.018013	0	0.107761	0.0357254	0.137114	0.182002	0.0622219	0.0208339	0	0.0637472	0	0.0317523	0.0810742	0.0210311	0.0862983	0.0935458	0.186722	0.0374263	0.0531498	0.0710635	0.0932193	0.0895915	0.0746176	0.161802	0.0994671	0.121741	0.0975344	0.154451	0.192115	0.151621	0.0781325	0.153343
ENSAPLG00000004380	HHLA1	ENSAPLT00000004491	0	0	0.0371631	0	0	0	0	0	0	0.0182002	0	0	0	0	0	0	0	0	0	0	0	0	0	0	0	0	0	0	0.0198934	0	0	0	0	0	0	0
ENSAPLG00000004457		ENSAPLT00000004592	0.0379411	0	0	0	0	0	0	0	0	0	0	0	0	0	0	0	0	0	0	0	0	0	0	0	0	0	0	0	0	0	0	0	0	0	0	0.0191678
ENSAPLG00000004684	EFR3A	MSTRG.2408.8	10.946	11.9181	9.94112	11.9864	9.87112	8.21307	14.1813	10.3961	12.7908	14.2508	7.17626	12.4587	13.0961	12.112	15.1459	13.9869	14.4109	13.8805	14.8778	13.5641	16.4824	14.8395	15.626	15.5274	15.3812	14.8005	16.1734	16.414	15.4174	18.0786	14.8252	13.2442	15.5613	16.1392	13.0872	13.8392
ENSAPLG00000005493	ADCY8	ENSAPLT00000005692	0.132794	0.0736825	0.0557446	0.179706	0.090065	0.119376	0.0862084	0.285804	0.117527	0.0182002	0.186666	0.145837	0.251476	0.148743	0.148307	0.269894	0.243223	0.336497	0.155337	0.0935458	0.152772	0.243271	0.141733	0.0710635	0.205082	0.232938	0.242507	0.125846	0.0397869	0.324643	0.156055	0.0965317	0.122255	0.0336935	0.136732	0.0383357
ENSAPLG00000005640	ASAP1	MSTRG.2413.2	18.7142	21.4562	14.9675	15.535	15.8826	11.7903	21.5702	15.4686	16.1317	24.7589	9.17263	21.076	27.9882	26.4496	29.0395	27.3003	26.9641	24.5752	23.8423	23.6328	24.8469	23.6972	26.5296	25.862	24.9181	24.6051	29.7105	27.1765	25.8266	25.5784	25.1846	20.9713	25.1079	27.2702	25.8736	24.9253
ENSAPLG00000011093	DDX1	MSTRG.2416.1	28.0954	34.5755	29.972	36.4624	32.1352	28.3637	28.6859	26.7048	31.9672	28.5562	22.1718	26.7299	39.7139	40.3307	43.0462	38.6901	40.0912	39.6646	35.7793	37.3061	41.9275	38.3994	41.8643	39.4225	27.537	27.1821	30.8544	27.812	28.9648	29.4613	34.5857	31.8748	32.9041	34.6033	32.8938	32.5853
ENSAPLG00000012361	NBAS	ENSAPLT00000012954	7.96763	8.58402	6.09474	7.63751	5.45794	3.41415	10.1726	7.53807	7.32582	14.633	3.38073	10.6461	15.6302	12.6432	15.6093	14.2726	14.7352	13.544	15.7063	14.4809	17.9762	14.484	16.5473	16.2203	11.8575	11.5752	14.8862	13.3397	14.7012	14.3452	12.9526	12.1051	14.0419	14.8083	14.1029	13.13
ENSAPLG00000011566	FAM84A	ENSAPLT00000012030	6.14646	4.5499	4.49673	7.47577	4.41318	5.56292	7.52169	8.0025	7.12994	7.6259	8.73181	7.47937	7.8538	7.39468	7.76759	8.19208	7.72231	8.9382	7.68055	8.7933	9.40398	7.33556	6.78546	7.07082	11.9694	12.0232	11.2299	11.4161	11.7172	13.2698	7.52966	7.39433	6.54938	7.10933	7.83278	7.36045
ENSAPLG00000013170	TRIB2	MSTRG.2447.1	29.2336	35.9387	29.8419	26.8301	27.9021	22.7053	31.6816	23.9361	24.6806	29.2842	14.954	27.3341	25.4571	25.0739	28.3082	26.9894	29.5718	29.4224	28.2195	24.1909	24.2738	27.2463	27.5493	27.4661	33.8537	35.6037	42.1589	37.8798	34.9925	41.7369	30.4307	24.4998	25.2195	32.3626	30.3545	23.3273
ENSAPLG00000013346		ENSAPLT00000013893	0	0	0	0	0	0	0	0	0	0	0	0	0	0	0	0	0	0	0	0	0	0	0	0	0	0	0	0	0	0	0	0	0	0	0	0
ENSAPLG00000013386	LPIN1	ENSAPLT00000013995	2.08676	2.26574	1.07773	1.40171	1.13482	0.501379	2.71557	1.50047	1.42991	4.27706	0.477035	2.97925	3.77214	3.08111	3.5223	3.09585	2.45249	3.386	4.12506	4.32181	4.27762	3.46193	4.0571	4.477	2.90844	2.79525	3.54434	3.28998	3.30231	3.87542	3.29666	3.53306	3.56286	3.68944	3.92616	3.43104
ENSAPLG00000014229		MSTRG.2456.1	5.14102	4.93673	3.28893	5.499	3.96286	2.55465	6.78892	5.73393	5.26911	6.29729	3.71258	7.02102	5.06822	4.69604	5.32052	5.06449	6.56701	6.81406	6.76579	7.1469	8.6571	6.96129	7.97247	7.53274	5.36943	6.14598	4.8688	5.55522	6.78366	5.74212	5.53996	5.21271	6.44459	5.25619	4.78562	6.03787
ENSAPLG00000015698	ZFPM2	MSTRG.2457.1	1.5877	1.04432	1.14052	1.13984	0.618237	0.64205	1.4089	1.82216	1.35859	1.73916	0.914731	1.31731	1.87393	1.84024	2.40933	2.2603	2.58436	2.2882	1.6577	1.7852	2.23428	1.93152	2.45038	2.02549	1.67047	1.82982	1.69642	1.6685	1.80174	1.46669	2.14849	1.35685	1.56348	1.75774	1.20066	1.61733
	ZFPM2	MSTRG.2457.3	0.574946	0.521438	0.940612	0.567368	0.750751	0.551711	1.13425	1.23236	1.01153	0.736074	0.599336	0.807745	0.698866	0.624657	0.668045	0.486275	0.841019	1.01368	0.603315	0.497317	0.821173	0.950312	0.898051	0.550574	0.641368	1.35965	1.45617	1.40575	0.923656	1.19132	0.836067	0.670316	0.864155	0.887208	0.967517	0.759484
ENSAPLG00000000692	LRP12	MSTRG.2461.3	15.9353	16.8733	13.3044	15.4907	13.1855	10.5528	24.3323	18.5415	19.9599	25.8262	10.1214	22.1464	29.7322	27.1988	32.4608	28.1643	30.0177	28.0344	27.1494	27.6334	31.3353	26.6662	31.447	29.2604	28.4878	25.3006	30.5186	29.2862	28.0696	34.1484	25.8076	24.4418	27.3327	26.0788	26.9948	26.49
ENSAPLG00000001792	DPYS	MSTRG.2459.1	0.0569117	0	0.0929077	0.0179706	0.018013	0	0.0646563	0.0357254	0.156702	0.0182002	0.124444	0.145837	0.0386887	0	0.0185384	0	0.0608056	0.0210311	0.0345193	0	0.0339494	0.0187132	0	0.0710635	0.0745755	0.0358366	0.0746176	0.0539342	0.0397869	0.162321	0.0390138	0.0965317	0	0	0	0.0191678
ENSAPLG00000002672	DCSTAMP	MSTRG.2463.2	1.82117	2.04469	2.9173	3.09094	2.95413	1.55189	2.11211	1.57192	1.42991	2.25683	0.97481	2.16673	1.83771	0.849963	1.205	1.41298	1.66202	2.25032	1.44981	1.51544	1.95209	2.03973	1.93111	1.84765	1.45422	1.20053	1.9214	1.25846	2.02913	0.750737	0.994851	1.10046	1.34481	1.34774	0.878991	1.68677
ENSAPLG00000002675	RIMS2	MSTRG.2464.1	2.20058	1.6947	1.61659	2.444	1.71123	0.955008	4.24577	3.19743	2.84022	3.97614	1.65925	2.95841	3.19181	2.99612	3.54084	2.98471	3.70914	4.31137	4.00424	3.29281	4.70199	3.72392	3.64962	3.37552	4.38131	4.19288	3.74953	4.62036	4.03837	4.20007	3.53075	4.2474	3.78991	3.95899	4.04336	3.16269
ENSAPLG00000002811	DCAF13	MSTRG.2466.1	18.7809	26.802	22.2421	25.3565	22.156	21.7981	18.0176	15.8264	20.6847	18.7099	14.5807	17.063	26.966	26.7101	28.3267	25.0049	26.1262	27.2773	19.6415	21.3097	24.4605	21.2394	24.7324	23.5398	16.4066	16.6461	18.4119	18.3736	15.9943	16.2119	21.243	21.8355	22.1806	24.3267	21.5255	21.7363
ENSAPLG00000003013	SLC25A32	MSTRG.2467.1	7.0399	10.1516	7.37929	9.93994	7.99961	6.97156	7.56602	5.85937	6.69997	7.64676	4.89517	7.12751	9.6376	9.18111	11.554	10.2895	9.46853	9.21349	8.16542	7.91706	8.60804	8.12304	9.35603	9.27601	6.17112	5.86079	7.31362	6.90404	7.10195	7.89341	8.64342	6.85611	6.79476	9.18152	8.53844	8.51112
ENSAPLG00000003081	CTHRC1	MSTRG.2468.1	145.294	131.429	149.858	160.745	155.829	130.693	177.523	179.324	181.342	174.265	185.628	170.877	178.738	170.459	182.84	180.002	182.799	202.653	174.131	191.447	207.989	197.628	196.582	195.334	169.174	186.85	163.355	175.411	168.776	199.898	179.344	186.767	182.841	178.845	178.608	182.784
ENSAPLG00000003220	FZD6	MSTRG.2472.1	18.9326	24.9231	18.693	18.0605	16.3738	14.7788	22.3926	14.1473	17.5115	22.5683	8.46218	17.438	23.4066	20.8241	23.4325	22.8934	21.8292	20.4212	20.3664	20.1685	20.1659	19.7237	19.9312	20.413	17.7303	18.5992	18.9529	18.2297	20.7687	21.2032	22.7255	18.1287	20.7484	23.2485	20.0019	20.1071
ENSAPLG00000003353		ENSAPLT00000003407	0	0	0	0	0	0	0	0	0.0195878	0	0	0	0	0	0	0.0317523	0	0	0	0	0	0	0	0	0	0	0.0559632	0	0	0	0	0	0.03493	0	0.0195331	0
ENSAPLG00000003354	ATP6V1C1	ENSAPLT00000003472	24.5858	24.9231	25.8283	24.7635	26.9655	18.5749	32.5652	25.5258	26.3455	31.11	17.5466	28.0633	21.8398	20.8453	24.8415	20.7977	24.1601	23.05	25.6651	26.436	29.5699	26.5727	27.9568	26.3823	30.1285	29.5652	32.2161	31.6593	31.0536	36.218	28.6166	27.5502	28.4505	29.7008	28.6746	27.9275
ENSAPLG00000003774	AZIN1	MSTRG.2474.4	37.9601	41.9438	37.1073	46.0946	35.6657	36.6723	42.6732	34.0464	41.2714	37.8565	29.7006	38.6052	45.4205	39.927	47.792	43.1037	44.2665	41.0316	42.5451	39.7757	43.3194	41.0192	41.51	41.5011	35.8708	36.6788	40.7412	41.4035	39.2099	39.6876	41.3741	36.991	43.9245	44.4081	42.3478	44.6802
ENSAPLG00000004145	KLF10	MSTRG.2481.1	6.75352	7.64456	6.76368	3.73789	5.4039	5.70617	8.10359	6.25195	6.7186	6.66129	4.89479	8.16689	4.12034	4.71729	2.78076	4.33418	4.94552	4.41652	4.69463	3.62958	3.03847	4.13561	3.7382	3.92626	9.78803	10.7331	11.2673	9.85197	9.13108	11.2813	5.75453	5.09688	5.9381	5.60997	8.26251	5.13698
ENSAPLG00000001668		ENSAPLT00000001661	0.0189706	0	0.0371631	0	0	0.0716256	0	0	0	0	0.0414813	0.0208339	0	0	0	0	0	0	0	0	0	0	0	0	0	0	0.0186544	0.0179781	0	0	0	0	0	0.0673871	0	0.0191678
ENSAPLG00000001670		ENSAPLT00000001663	0	0	0	0	0	0	0	0	0	0	0	0	0	0	0	0	0	0	0	0	0	0	0	0	0	0	0	0	0	0	0	0	0	0	0	0
ENSAPLG00000004191	UBR5	MSTRG.2489.10	33.0467	45.1674	28.6341	30.8735	28.0282	22.4666	54.5915	37.1545	39.9786	56.6574	18.9362	50.3347	55.7697	54.7163	59.4898	56.8683	56.5087	50.769	55.7832	53.2463	54.0135	52.3407	53.1498	52.0363	57.1994	55.2421	69.7301	63.1389	62.2266	68.5605	52.1419	42.416	54.2463	54.9541	53.384	53.5933
ENSAPLG00000005483	RRM2B	MSTRG.2486.3	14.9867	19.7653	17.2994	19.0129	17.3105	15.0414	18.2762	15.0404	17.7661	17.727	10.3496	16.2713	20.1374	22.2478	23.5809	21.8138	20.9982	21.2834	19.2963	20.973	23.7137	20.6032	22.4292	21.2835	19.9862	19.7818	22.6464	21.0703	18.859	23.6584	20.5993	18.0514	18.8622	21.2775	20.4903	20.2604
ENSAPLG00000005677	NCALD	MSTRG.2487.1	21.7023	24.2231	10.5915	10.8003	10.4656	7.30581	29.5695	14.4331	22.761	34.6533	4.60442	25.0215	60.2769	58.1587	70.724	62.7425	44.5097	39.4332	45.6173	42.2827	35.1207	40.2894	39.2246	33.2044	15.9964	16.6103	23.8403	19.4523	21.6043	27.4932	31.7962	23.2835	26.966	29.2291	34.3197	25.8191
ENSAPLG00000008633		ENSAPLT00000008978	0.0569117	0.0552619	0.0371631	0.0359412	0.018013	0	0	0	0.0195878	0.0364005	0	0.0625017	0	0.127494	0.0556152	0.158761	0.0405371	0.0841242	0.120818	0.130964	0.135798	0.0187132	0.0354332	0.106595	0.223726	0.161265	0.111926	0.0179781	0.0198934	0.0811607	0.0975344	0	0.10479	0.134774	0	0.0383357
ENSAPLG00000008710	ELP2	MSTRG.2488.1	3.85102	4.86305	3.6234	6.37956	3.98087	3.55741	3.87938	2.16139	3.11445	4.96867	2.30221	3.31259	8.24069	7.8834	8.50913	8.14446	8.93843	8.34933	6.04088	5.36953	7.01055	6.66188	6.87404	6.34242	3.98979	4.35415	4.51436	3.99113	4.71474	3.91601	5.96911	6.10081	6.00796	5.27304	5.93807	5.50117
ENSAPLG00000008830	CTNNAL1	MSTRG.2491.2	15.455	17.1067	10.9786	14.7777	13.293	8.0973	17.6381	13.9176	13.7463	23.3675	5.91108	15.0382	15.8377	14.8583	16.3112	16.7885	16.5615	16.4673	17.2769	17.1935	20.8884	17.75	16.5913	16.6913	20.3218	22.3672	20.3939	22.0145	22.0127	23.4169	24.2272	19.1316	20.3633	22.571	22.1258	20.3286
ENSAPLG00000009318	SLC39A6	MSTRG.2492.2	8.04039	12.1584	5.51221	8.45792	5.38632	3.58555	12.4148	7.01232	7.2651	15.0114	2.93576	10.9975	23.3598	19.2358	24.2401	21.0737	21.8473	19.114	17.3142	19.0455	18.3478	17.7397	19.7267	17.806	13.8983	13.7225	13.7133	14.1427	14.2954	18.5848	18.1918	13.802	15.8941	17.3341	16.0338	15.6703
ENSAPLG00000009159	FAM206A	MSTRG.2492.7	17.2344	22.5522	19.7433	19.8399	20.5498	19.7086	18.6549	19.4755	18.4384	16.9863	15.0464	20.653	18.6614	20.7876	20.9962	19.3078	16.8636	20.5716	15.6346	14.4815	19.0549	16.3083	18.2315	17.5034	21.32	19.6003	25.0646	24.7574	20.8855	21.9935	15.653	11.8436	16.5568	17.5255	15.8496	16.5019
ENSAPLG00000009426		ENSAPLT00000009874	0.227647	0.257889	0.445957	0.197677	0.054039	0.286502	0.538803	0.410843	0.372167	0.236603	0.124444	0.47918	0.464264	0.361234	0.797152	0.809683	0.628325	0.609901	0.535049	0.579984	0.678988	0.823379	0.726381	0.426381	0.522028	0.447958	0.671558	0.539342	0.835524	0.892768	0.468165	0.501965	0.471555	0.219008	0.68366	0.460028
ENSAPLG00000009681	CAVIN4	ENSAPLT00000010075	7.4744	7.79193	5.22141	3.77383	4.32312	3.72453	13.8796	9.3422	12.6145	10.6653	4.62516	10.9586	22.9811	26.2001	28.475	21.4169	16.0932	16.2149	15.4819	17.6614	18.6722	16.5986	18.0709	17.6415	13.7405	12.059	18.7663	12.4588	16.9691	18.0177	13.2062	13.2248	13.3258	11.978	15.2163	12.7658
ENSAPLG00000009683		ENSAPLT00000010146	1.25206	1.47365	1.5051	0.503177	1.62117	1.31314	3.1035	2.28643	3.17322	2.31143	1.51407	2.5834	2.45673	1.80617	2.89199	1.87338	2.08766	1.99795	1.55337	1.36577	2.17276	1.81518	2.12599	1.98978	2.722	2.18603	2.94739	2.01354	3.08348	3.1044	1.56055	1.2163	1.37974	1.19612	1.79705	1.15007
ENSAPLG00000010055		MSTRG.2495.1	3.39573	4.25517	2.2112	3.46833	2.25162	1.74289	4.20266	3.35819	3.72167	4.20426	0.97481	4.33345	5.33904	5.1696	6.98898	5.63603	4.80364	4.39549	4.71189	4.47149	5.58468	4.43502	4.78348	5.13434	4.06436	3.94203	4.36513	4.24282	4.39645	4.93051	4.93524	4.53699	4.31386	4.36331	4.76608	4.06358
ENSAPLG00000015593	DHX33	MSTRG.2502.1	15.2894	15.8477	12.3219	14.1204	12.593	10.5081	14.7113	12.1827	13.4155	14.5942	9.35955	13.969	17.549	18.9508	20.3913	17.8807	15.9136	16.7512	14.0465	14.5229	15.2935	14.1309	14.5681	13.7442	12.9497	14.3909	14.9229	13.1344	14.9132	13.8685	15.1913	14.8449	14.2147	14.8966	16.0327	14.8121
	DERL2	MSTRG.2503.1	3.60148	4.60359	5.00064	5.79397	5.94171	5.44608	4.50959	4.51863	5.68854	3.91709	5.75078	3.79133	4.27349	4.04905	4.53333	4.34928	4.53079	4.14678	3.94031	3.98271	4.56662	5.17119	4.61525	4.68033	4.32922	3.66402	4.17237	4.47008	3.86637	4.05666	3.66335	4.2929	3.74972	4.08954	4.1681	3.91137
ENSAPLG00000015745	C1QBP	MSTRG.2502.5	57.2721	75.893	75.9613	71.4152	77.7081	85.0435	44.1387	45.6214	46.1487	42.4976	47.3509	42.0011	49.9471	51.7202	55.1332	46.6917	48.4215	48.5397	40.7673	40.5053	42.7423	43.2087	45.5494	42.9401	45.4351	42.3589	53.6314	45.6283	44.7602	45.9573	47.7919	41.8755	40.3093	49.9507	47.2311	39.8883
ENSAPLG00000015794	NUP88	MSTRG.2513.1	15.633	18.4475	16.6734	14.5607	17.1225	16.4149	16.0579	14.8791	17.0897	16.507	13.5029	17.0759	15.6291	17.3726	17.7857	16.2859	15.4606	16.4993	15.0878	15.8067	15.3213	15.2097	14.5002	15.8619	17.9267	15.4988	17.1503	16.6376	16.2937	17.3534	16.9017	15.7515	14.3552	16.099	14.9729	15.1122
ENSAPLG00000016012	RABEP1	MSTRG.2514.1	24.6985	25.8173	22.738	23.2854	23.2265	19.6844	29.6757	25.1334	27.0023	32.4698	17.1725	25.0294	31.1455	28.2916	32.509	28.9611	30.6908	29.2012	30.9264	32.9305	33.1246	30.3194	31.315	29.1533	27.9932	27.1826	35.1939	31.7233	31.9677	35.2388	31.8655	29.2323	29.7265	32.7061	32.9614	29.549
ENSAPLG00000016321	IFT22	MSTRG.2515.1	3.35779	4.16306	3.77205	5.48914	5.04364	3.86778	4.39663	4.53713	5.22993	4.20426	4.31405	4.20845	6.81487	6.22598	6.63675	6.06468	6.18191	6.30932	6.27589	5.40695	6.46736	6.28762	5.83748	6.27701	3.61691	4.62292	4.4584	4.63834	4.47602	5.62038	3.74532	4.65881	4.03442	4.4307	4.60982	5.02197
ENSAPLG00000016330		ENSAPLT00000017040	0	0	0	0	0	0	0	0	0	0	0	0	0	0	0	0	0	0	0.0345193	0	0	0	0	0	0	0	0	0	0	0	0	0	0	0	0.0195331	0
ENSAPLG00000000582		ENSAPLT00000000652	0.0379411	0	0	0.0359412	0.054039	0	0.0215521	0.0357254	0.0587633	0.072801	0	0.0416678	0.058033	0.106245	0.0741536	0.127009	0.14188	0.0210311	0.0690386	0.0374183	0.0848735	0.0374263	0.141733	0.106595	0.0372877	0.0537549	0.093272	0.107868	0.139254	0.121741	0.0780275	0.057919	0.13972	0.0336935	0.0195331	0.0383357
ENSAPLG00000000709	HSD3B7	ENSAPLT00000000831	0.0379411	0	0.0371631	0	0.090065	0.0716256	0.0646563	0.0893136	0.195878	0.0364005	0.0414813	0.0833356	0.116066	0.127494	0.0185384	0.0317523	0.0608056	0.0420621	0.051779	0	0.0848735	0.205845	0.212599	0.106595	0.0372877	0.0179183	0	0.0359561	0.0397869	0.0405804	0.0195069	0	0.0698601	0.134774	0.0195331	0.0383357
ENSAPLG00000001296	MYL10	MSTRG.2518.1	13.6019	7.99455	12.2081	7.08042	13.906	8.71445	47.0267	45.5678	53.0828	21.9313	40.1124	37.0218	26.5598	33.2548	38.115	23.8301	17.1472	17.1193	38.6271	39.1021	42.7762	40.4765	44.6813	40.8615	47.6724	48.1106	67.0999	48.9003	61.6298	92.158	35.0149	43.2462	35.1571	34.7549	54.2826	38.8532
ENSAPLG00000002480		MSTRG.2521.2	0.929557	0.58946	0.72468	0.539118	0.666481	0.453629	0.560355	0.678784	0.411343	0.418606	0.64296	0.625017	0.290165	0.573725	0.370768	0.476284	0.445908	0.294435	0.362453	0.467729	0.526216	0.205845	0.442915	0.408615	0.410165	0.73465	0.727522	0.503385	0.576909	0.385513	0.546193	0.42474	0.55888	0.134774	0.449262	0.498364
ENSAPLG00000002588	CUX1	MSTRG.2522.2	26.8817	29.473	20.3839	25.0151	20.4087	17.3339	33.9457	25.6151	28.5198	40.8969	15.8044	32.0025	42.9444	40.5645	42.6198	43.1037	41.3884	39.0126	46.3441	40.8982	40.0942	38.2691	41.138	41.5018	31.6386	32.5584	36.7132	33.2055	38.6155	38.1695	40.0867	32.4154	42.6496	38.9672	40.5117	41.7859
ENSAPLG00000003291		MSTRG.2524.1	28.6835	21.6995	22.781	21.2952	21.8318	17.1185	24.1815	20.2027	23.7208	24.9525	19.8903	26.5007	21.743	23.204	20.1513	24.0206	20.7955	20.9259	22.265	23.0123	22.2878	21.3143	21.3308	22.314	29.4573	21.9678	26.4892	24.7378	27.0948	20.7974	19.858	24.7121	23.4031	21.4796	21.7013	21.4488
ENSAPLG00000003488	ORAI2	MSTRG.2528.2	11.3853	13.063	13.5693	15.9514	12.9428	12.5758	11.5242	12.1302	11.1307	12.625	11.6333	11.8182	14.7897	14.7118	15.709	14.5165	14.5468	14.8133	13.1426	13.7917	12.4714	12.8806	14.3786	14.5649	12.4002	11.739	11.9925	12.3674	11.6802	13.5971	15.0574	12.2713	15.2187	13.5936	14.5529	14.2531
ENSAPLG00000003423	PRKRIP1	MSTRG.2528.6	6.93101	6.41246	9.39161	6.70302	8.49088	6.30227	7.52026	9.36141	9.93203	7.41074	9.77822	6.80875	7.21431	6.85601	7.66398	7.07818	5.8416	6.2718	6.04152	6.7083	7.32485	6.14109	6.18632	7.06766	7.10805	7.61587	8.19646	8.27781	8.4192	8.13862	7.2114	6.6092	5.99424	6.92375	7.13957	6.16273
ENSAPLG00000003533	LRWD1	MSTRG.2528.9	13.744	16.2605	14.8711	14.6526	14.6103	12.3746	14.8786	12.4655	14.0581	14.1807	9.36757	13.3114	14.5955	13.9819	15.2154	14.5235	13.8249	11.8705	12.66	15.0661	15.5112	13.4082	13.4864	13.3129	15.4676	15.4024	16.6535	16.6593	15.47	18.4997	16.1013	14.8476	15.4112	16.8151	15.2642	16.2331
ENSAPLG00000003499	ALKBH4	ENSAPLT00000003565	2.20058	2.35784	2.26695	3.43239	2.55785	2.8889	2.04745	2.30429	2.01754	1.96563	1.65925	1.47921	2.45673	2.31615	3.05884	2.19091	2.31061	2.18723	2.64073	2.30123	2.86872	2.5637	2.58662	2.27403	1.86439	1.89934	1.62293	1.81578	1.77051	1.92757	2.28231	2.31676	2.25299	2.44278	2.42211	2.22347
ENSAPLG00000003744		MSTRG.2530.1	13.6019	17.9417	19.362	17.144	21.0752	19.6254	15.3882	16.4694	16.5321	14.3964	17.111	14.1671	14.8758	14.8106	13.533	12.4469	11.8571	13.4599	13.2036	13.639	15.1584	14.8582	15.0768	14.9411	15.2693	14.7152	16.1547	13.8791	15.2583	14.5684	15.8396	16.3139	13.7799	14.8757	16.2516	15.1426
ENSAPLG00000003804		ENSAPLT00000003911	1.00544	0.88419	1.05915	1.07824	1.31495	1.50414	1.0345	1.1968	1.2732	0.837211	1.65925	1.08336	1.04459	1.1687	0.982536	0.69855	0.810742	0.967428	0.897502	0.87933	0.678988	1.02922	0.903547	1.03042	1.17456	1.02134	1.00734	1.02475	0.81563	0.689866	0.87781	1.04254	1.08283	1.02765	1.13292	1.26508
ENSAPLG00000004042		ENSAPLT00000004130	0	0.0368413	0.0371631	0.089853	0.036026	0.0238752	0	0	0	0	0	0	0	0	0	0	0	0.0210311	0	0	0.0169747	0	0	0	0	0	0	0	0	0	0	0	0.017465	0	0	0
[truncated: 15,928 more rows]
