# Supplementary material for: Dynamics of transcriptome changes during subcutaneous preadipocyte differentiation in ducks
Source: BMC Genomics. 2019 Sep 2;20:688. doi: 10.1186/s12864-019-6055-9 (PMC6720933; doi:10.1186/s12864-019-6055-9)
Supplement: Supplementary file 4 — Table S3. List of all DEGs during complete duck subcutaneous preadipocyte differentiation. (XLSX 929 kb) [file 12864_2019_6055_MOESM4_ESM.xlsx]

## Sheet: Sheet 1 -48h VS Oh down
Ensembl_gene	Gene_symbol	Name	baseMean	log2FoldChange	lfcSE	stat	pvalue	padj
ENSAPLG00000009301		MSTRG.6818.1	10.7889	-2.20195	0.328605	-6.7009	2.07139e-11	3.32902e-09
ENSAPLG00000010237	CDC20	ENSAPLT00000010684	10.3632	-2.08167	0.326694	-6.37193	1.86664e-10	2.62497e-08
	AURKB	MSTRG.28402.1	10.6205	-1.88403	0.311385	-6.05049	1.44403e-09	1.62453e-07
ENSAPLG00000006390	TOP2A	MSTRG.27479.1	11.1288	-1.86074	0.314132	-5.92344	3.15281e-09	3.21177e-07
ENSAPLG00000010270	CDK1	MSTRG.8708.1	10.8895	-1.79052	0.30777	-5.81771	5.96595e-09	5.64535e-07
ENSAPLG00000002443		ENSAPLT00000002458	9.04787	-1.77306	0.323993	-5.47252	4.43676e-08	3.37761e-06
ENSAPLG00000010637	PLK1	MSTRG.12469.2	8.01931	-1.76134	0.331512	-5.31303	1.07815e-07	7.68753e-06
ENSAPLG00000010935	NPM3	MSTRG.18145.1	17.4949	-1.74405	0.276061	-6.31764	2.6558e-10	3.58532e-08
ENSAPLG00000003559	PBK	ENSAPLT00000003623	7.05652	-1.72961	0.342028	-5.05693	4.26061e-07	2.43722e-05
ENSAPLG00000006048	ACAT2	ENSAPLT00000006281	10.3944	-1.66032	0.30764	-5.39696	6.77785e-08	5.00918e-06
ENSAPLG00000007931	MCM5	ENSAPLT00000008297	5.31269	-1.64804	0.356021	-4.62906	3.67338e-06	0.000150579
ENSAPLG00000007970		MSTRG.592.1	7.32219	-1.64055	0.33363	-4.91728	8.7757e-07	4.62475e-05
ENSAPLG00000012150	E2F1	ENSAPLT00000012654	6.80655	-1.61745	0.339224	-4.76808	1.85989e-06	8.59879e-05
ENSAPLG00000011090	SPC25	ENSAPLT00000011544	4.21099	-1.59446	0.364214	-4.37781	1.19878e-05	0.000396489
ENSAPLG00000004007	PRC1	MSTRG.14546.2	9.47555	-1.58642	0.313005	-5.06837	4.01238e-07	2.33479e-05
ENSAPLG00000009859		ENSAPLT00000010260	6.54782	-1.58236	0.339011	-4.66758	3.04761e-06	0.000127638
ENSAPLG00000005480	ST14	MSTRG.13758.1	118.523	-1.56684	0.165453	-9.46996	2.79953e-21	2.57684e-18
ENSAPLG00000006464		ENSAPLT00000006693	21.2334	-1.55213	0.256249	-6.0571	1.38595e-09	1.57671e-07
ENSAPLG00000000587	HMGCS1	MSTRG.23074.1	39.0852	-1.53138	0.198498	-7.71486	1.21115e-14	4.2286e-12
	FDPS	MSTRG.17644.1	45.5682	-1.52852	0.202291	-7.55606	4.15461e-14	1.27471e-11
ENSAPLG00000003276		MSTRG.21579.1	19.8415	-1.52034	0.256708	-5.92243	3.17211e-09	3.21177e-07
ENSAPLG00000001580		ENSAPLT00000001574	44.934	-1.50973	0.209817	-7.19545	6.22553e-13	1.39287e-10
ENSAPLG00000000834		MSTRG.23124.1	18.2573	-1.49436	0.255106	-5.85777	4.69118e-09	4.5978e-07
ENSAPLG00000007690		MSTRG.16209.1	4.58253	-1.47577	0.359184	-4.10867	3.97952e-05	0.00107447
ENSAPLG00000004271	BUB1B	MSTRG.13179.2	4.47678	-1.44831	0.359712	-4.0263	5.66624e-05	0.00142359
ENSAPLG00000005716		MSTRG.27605.1	97.3045	-1.44544	0.175845	-8.21999	2.03514e-16	8.95905e-14
ENSAPLG00000007649		MSTRG.6353.2	33.0521	-1.38598	0.216845	-6.39155	1.64212e-10	2.354e-08
ENSAPLG00000007094	MRPS6	MSTRG.6497.14	16.3799	-1.37341	0.265516	-5.17261	2.30847e-07	1.47932e-05
ENSAPLG00000014609	UHRF1	MSTRG.24020.1	12.5566	-1.36376	0.288434	-4.72815	2.26576e-06	0.000101409
ENSAPLG00000011875		ENSAPLT00000012363	56.0937	-1.36049	0.188694	-7.21002	5.59445e-13	1.3173e-10
ENSAPLG00000010026		ENSAPLT00000010461	3.79464	-1.34746	0.365523	-3.6864	0.000227445	0.00435327
ENSAPLG00000002566		MSTRG.17227.5	5.57647	-1.34544	0.346357	-3.88455	0.00010252	0.00226194
ENSAPLG00000007827		MSTRG.16252.1	458.895	-1.34359	0.170261	-7.89131	2.99035e-15	1.1545e-12
ENSAPLG00000008809	LIPG	MSTRG.19216.1	69.3609	-1.33407	0.185411	-7.19522	6.23613e-13	1.39287e-10
ENSAPLG00000001660		ENSAPLT00000001653	5.9421	-1.32962	0.343848	-3.86688	0.000110236	0.0024003
ENSAPLG00000010494	LSS	MSTRG.10231.1	13.6523	-1.32235	0.276825	-4.77684	1.78067e-06	8.38573e-05
ENSAPLG00000005260		MSTRG.7743.4	5.46693	-1.32097	0.346927	-3.80762	0.000140311	0.00292918
ENSAPLG00000013911		ENSAPLT00000014486	19.23	-1.31861	0.271666	-4.8538	1.2112e-06	6.13169e-05
ENSAPLG00000009986		MSTRG.14683.1	19.3863	-1.31539	0.251103	-5.23845	1.61932e-07	1.08574e-05
ENSAPLG00000006988	RACGAP1	MSTRG.16075.1	5.0631	-1.30902	0.351348	-3.72571	0.000194765	0.00386666
ENSAPLG00000012692		MSTRG.5103.1	15.1285	-1.30786	0.366321	-3.57025	0.000356642	0.00630191
ENSAPLG00000011734	MFSD2A	ENSAPLT00000012251	25.4173	-1.29958	0.225891	-5.75314	8.75999e-09	8.06318e-07
ENSAPLG00000012722	HMMR	MSTRG.25624.1	3.96714	-1.29568	0.362979	-3.56957	0.000357564	0.0063072
ENSAPLG00000015646	TUBB2A	MSTRG.17686.2	130.375	-1.2905	0.173158	-7.45276	9.14104e-14	2.50143e-11
ENSAPLG00000004277	DUSP5	MSTRG.7259.1	36.8509	-1.2705	0.24261	-5.2368	1.63385e-07	1.08574e-05
ENSAPLG00000010284	KIF18B	MSTRG.12291.2	3.50125	-1.25248	0.366923	-3.41346	0.000641441	0.0100522
ENSAPLG00000003470	CDCA8	MSTRG.24727.1	3.48193	-1.25014	0.366958	-3.40676	0.000657383	0.0102558
ENSAPLG00000008109	TUBB	MSTRG.25402.1	157.905	-1.2406	0.165051	-7.51643	5.62916e-14	1.67633e-11
ENSAPLG00000013097	NSDHL	MSTRG.4164.2	7.46992	-1.21803	0.32465	-3.75183	0.000175549	0.00356199
ENSAPLG00000013603		ENSAPLT00000014184	11.8034	-1.21523	0.288653	-4.21001	2.55359e-05	0.000738718
ENSAPLG00000008746	NUDT16L1	ENSAPLT00000009091	22.4156	-1.21368	0.239893	-5.05925	4.20898e-07	2.42136e-05
ENSAPLG00000006300	DLGAP5	MSTRG.26166.1	3.37938	-1.21051	0.367683	-3.29226	0.000993869	0.0143551
ENSAPLG00000004461	MSMO1	ENSAPLT00000004590	62.0714	-1.2058	0.165762	-7.27427	3.48287e-13	8.60099e-11
	Fib	MSTRG.31569.1	9.18405	-1.20413	0.310976	-3.87211	0.000107897	0.00235443
ENSAPLG00000014166		MSTRG.18474.1	3.37558	-1.20408	0.368068	-3.27134	0.00107038	0.0152
ENSAPLG00000007283		ENSAPLT00000007551	6.72657	-1.19531	0.332353	-3.59649	0.000322536	0.00581081
ENSAPLG00000014831	SQLE	MSTRG.11990.1	14.9123	-1.19095	0.265716	-4.48205	7.39311e-06	0.000266389
ENSAPLG00000007247	CYP51A1	MSTRG.2895.1	23.5265	-1.19039	0.230246	-5.17007	2.34001e-07	1.4901e-05
ENSAPLG00000015720	ZNF326	MSTRG.26029.8	9.56535	-1.17979	0.302048	-3.90596	9.38502e-05	0.00212106
ENSAPLG00000010546		ENSAPLT00000010990	30.6749	-1.17884	0.218353	-5.39877	6.71009e-08	4.99556e-06
ENSAPLG00000009197	ANLN	MSTRG.6927.2	21.8131	-1.17515	0.247029	-4.75714	1.96355e-06	8.9152e-05
ENSAPLG00000006936	CDT1	ENSAPLT00000007199	3.32195	-1.17318	0.36849	-3.18375	0.00145381	0.0192165
	SPTBN1	MSTRG.8951.2	65.7123	-1.16867	0.199545	-5.85666	4.72268e-09	4.5978e-07
ENSAPLG00000003435		ENSAPLT00000003496	2.6186	-1.15881	0.372219	-3.11324	0.00185044	0.0232453
ENSAPLG00000013058	MCM3	ENSAPLT00000013655	3.5684	-1.15629	0.365909	-3.16003	0.0015775	0.0205832
ENSAPLG00000006458	SKA3	MSTRG.29324.1	3.87084	-1.1542	0.362342	-3.18538	0.00144562	0.0191332
ENSAPLG00000011912	BUB1	MSTRG.12878.1	3.88436	-1.1522	0.362527	-3.17824	0.00148173	0.0195092
ENSAPLG00000012141	TK1	MSTRG.3671.3	2.90368	-1.15132	0.370838	-3.10465	0.00190502	0.0237627
ENSAPLG00000012864		ENSAPLT00000013389	227.986	-1.14881	0.136972	-8.38716	4.98009e-17	2.52117e-14
ENSAPLG00000000642		ENSAPLT00000000614	44.0382	-1.14654	0.200569	-5.71646	1.08763e-08	9.83237e-07
ENSAPLG00000005678		MSTRG.3874.1	4.52459	-1.14418	0.355058	-3.22251	0.00127074	0.0174103
ENSAPLG00000012267	ESPL1	ENSAPLT00000012836	7.08696	-1.13985	0.325882	-3.49773	0.000469242	0.00777589
ENSAPLG00000004520	MCM2	ENSAPLT00000004689	4.47607	-1.13062	0.356217	-3.17398	0.00150366	0.0197466
ENSAPLG00000009529	KIF20A	ENSAPLT00000009966	2.85059	-1.12714	0.371376	-3.03502	0.00240519	0.0283498
ENSAPLG00000006367	PGD	ENSAPLT00000006632	40.3635	-1.12242	0.188201	-5.96391	2.46272e-09	2.62474e-07
ENSAPLG00000008321		MSTRG.29412.1	77.7592	-1.10899	0.165133	-6.71573	1.8713e-11	3.05595e-09
ENSAPLG00000011806	SAE1	MSTRG.28575.1	54.3083	-1.10755	0.187293	-5.91347	3.34976e-09	3.35805e-07
ENSAPLG00000002023	EMP1	MSTRG.4425.2	47.6177	-1.10384	0.198919	-5.54921	2.8696e-08	2.30593e-06
ENSAPLG00000001476		MSTRG.10519.1	6.30702	-1.10254	0.33443	-3.29677	0.000978034	0.0141962
ENSAPLG00000006505		MSTRG.15484.1	12.943	-1.0947	0.276049	-3.96559	7.32146e-05	0.00175663
ENSAPLG00000005970	FAM213A	MSTRG.8921.8	233.615	-1.08787	0.123832	-8.78506	1.56274e-18	9.30751e-16
ENSAPLG00000011754	IL6	MSTRG.14814.2	11.1094	-1.08724	0.298462	-3.6428	0.000269693	0.00501036
ENSAPLG00000015349	LMNB1	MSTRG.26814.2	5.87218	-1.08564	0.337584	-3.21592	0.00130027	0.0177429
ENSAPLG00000013210	EMILIN2	MSTRG.679.1	188.364	-1.08485	0.172336	-6.29495	3.07509e-10	3.9917e-08
ENSAPLG00000007853		MSTRG.21897.1	26.6986	-1.07439	0.224412	-4.78755	1.68827e-06	8.05636e-05
ENSAPLG00000013807	MAD2L1	ENSAPLT00000014388	2.69237	-1.06521	0.371604	-2.86652	0.00415016	0.0421891
ENSAPLG00000003102		ENSAPLT00000003152	4.61036	-1.06354	0.354694	-2.99847	0.00271341	0.0309384
ENSAPLG00000004677	AURKA	MSTRG.2198.1	2.98529	-1.05703	0.369869	-2.85784	0.00426531	0.0430592
ENSAPLG00000016365	MCM6	MSTRG.14526.1	4.17258	-1.03567	0.358367	-2.88998	0.00385269	0.0401321
ENSAPLG00000004225		ENSAPLT00000004331	33.0244	-1.03148	0.209769	-4.91722	8.77831e-07	4.62475e-05
ENSAPLG00000014505	NDC80	MSTRG.681.1	3.83796	-1.02735	0.362795	-2.83176	0.00462927	0.0458176
ENSAPLG00000006209	HMGCR	MSTRG.3749.2	38.0803	-1.02709	0.19721	-5.20808	1.90802e-07	1.24637e-05
	Csf1	MSTRG.8021.1	94.985	-1.0257	0.144837	-7.08174	1.42351e-12	3.00272e-10
ENSAPLG00000009703	TIMP4	MSTRG.6439.1	11.5431	-1.01442	0.295247	-3.43584	0.000590715	0.00940407
ENSAPLG00000009626	RPL22L1	MSTRG.13690.3	33.5842	-1.00622	0.21459	-4.68905	2.74483e-06	0.000117263
ENSAPLG00000006103	ANXA2	MSTRG.24382.2	887.676	-1.0038	0.12461	-8.05552	7.91421e-16	3.33881e-13
ENSAPLG00000011947	CCNB2	MSTRG.21179.4	15.9079	-1.00291	0.255188	-3.9301	8.4911e-05	0.00196301
ENSAPLG00000004338		ENSAPLT00000004451	29.529	-1.0008	0.219889	-4.55137	5.32984e-06	0.000204411
	Cnn2	MSTRG.30994.1	56.6764	-0.995789	0.180243	-5.5247	3.30052e-08	2.61076e-06
ENSAPLG00000011641	DUSP14	MSTRG.4921.2	34.4762	-0.986864	0.20179	-4.89054	1.00562e-06	5.2484e-05
ENSAPLG00000006188	LGALS3	ENSAPLT00000006416	38.0723	-0.986202	0.191975	-5.13715	2.78937e-07	1.75419e-05
ENSAPLG00000009206	SMARCA5	MSTRG.7512.14	9.96778	-0.979173	0.293849	-3.33223	0.000861541	0.0127915
ENSAPLG00000006075	HAS2	MSTRG.13042.1	23.0161	-0.977642	0.264662	-3.69393	0.000220813	0.00427482
ENSAPLG00000008300	CDC25A	MSTRG.25629.1	7.58271	-0.976561	0.317498	-3.0758	0.00209937	0.0256098
ENSAPLG00000005714		ENSAPLT00000005898	63.428	-0.975319	0.1757	-5.55105	2.83967e-08	2.30593e-06
ENSAPLG00000009343		ENSAPLT00000009724	459.335	-0.961708	0.13071	-7.35757	1.87284e-13	4.86218e-11
ENSAPLG00000004012	SNRPF	ENSAPLT00000004116	9.0671	-0.957186	0.305366	-3.13456	0.00172114	0.0219477
ENSAPLG00000014523	FABP7	MSTRG.10861.1	19.0404	-0.951112	0.23984	-3.96561	7.32078e-05	0.00175663
ENSAPLG00000003237	CCT4	ENSAPLT00000003347	39.7739	-0.950507	0.192926	-4.92681	8.35841e-07	4.50154e-05
ENSAPLG00000003491	MCM4	MSTRG.1857.1	10.9918	-0.947513	0.285665	-3.31687	0.000910334	0.0134165
ENSAPLG00000007929		MSTRG.28450.1	47.8847	-0.94394	0.200272	-4.7133	2.43737e-06	0.000107148
ENSAPLG00000014745		MSTRG.3690.6	30.9918	-0.94389	0.214093	-4.40879	1.03948e-05	0.000351998
ENSAPLG00000008865	CBX5	MSTRG.25968.1	76.5251	-0.940138	0.185561	-5.06646	4.05288e-07	2.34488e-05
ENSAPLG00000014386		ENSAPLT00000014982	18.4442	-0.932378	0.251754	-3.70353	0.000212624	0.00414801
ENSAPLG00000006867	GOT2	MSTRG.21476.1	117.182	-0.92939	0.156774	-5.9282	3.06271e-09	3.16428e-07
ENSAPLG00000015478	SLC29A1	MSTRG.8949.3	40.6546	-0.929	0.192243	-4.83244	1.34873e-06	6.69406e-05
ENSAPLG00000005159		ENSAPLT00000005317	53.0587	-0.928409	0.179712	-5.16609	2.39041e-07	1.51268e-05
ENSAPLG00000003661		MSTRG.24587.1	6.77815	-0.927688	0.325572	-2.84941	0.00438003	0.0439959
ENSAPLG00000004755	PKP2	MSTRG.14385.2	9.11756	-0.926265	0.305351	-3.03344	0.00241782	0.0284656
ENSAPLG00000011849	HNRNPD	MSTRG.6095.1	21.479	-0.925435	0.233443	-3.96428	7.36175e-05	0.00176212
ENSAPLG00000014447		MSTRG.20834.5	9.70269	-0.925331	0.296179	-3.12423	0.00178273	0.0226192
ENSAPLG00000003284	HMGB2	MSTRG.23725.3	10.0095	-0.925072	0.295034	-3.13548	0.00171574	0.0219065
ENSAPLG00000013353	ZFAND2A	MSTRG.14264.1	17.6343	-0.925048	0.248074	-3.72892	0.0001923	0.00382522
ENSAPLG00000010382	TPX2	MSTRG.22291.3	11.4582	-0.924176	0.285941	-3.23205	0.00122906	0.0169771
ENSAPLG00000001311		ENSAPLT00000001301	30.0615	-0.921693	0.21516	-4.28375	1.83768e-05	0.000555417
	BAHCC1	MSTRG.6676.1	23.1052	-0.920157	0.224465	-4.09933	4.14353e-05	0.00110403
ENSAPLG00000015867		ENSAPLT00000016543	28.9408	-0.91752	0.208595	-4.39858	1.08961e-05	0.000365308
ENSAPLG00000004896	SHC4	MSTRG.13548.1	24.9443	-0.916745	0.231976	-3.9519	7.75323e-05	0.00184709
ENSAPLG00000001813	TIMM10	ENSAPLT00000001806	31.1539	-0.909284	0.217527	-4.18009	2.91389e-05	0.000828598
ENSAPLG00000008771		MSTRG.14623.1	166.781	-0.908784	0.140151	-6.48432	8.91324e-11	1.36737e-08
ENSAPLG00000012960	CCT5	ENSAPLT00000013511	25.0126	-0.905164	0.223495	-4.05004	5.12095e-05	0.00130604
	Rspo4	MSTRG.30077.1	14.4025	-0.904998	0.273286	-3.31154	0.000927846	0.0136151
ENSAPLG00000015649		ENSAPLT00000016429	172.516	-0.902266	0.141183	-6.39075	1.6507e-10	2.354e-08
ENSAPLG00000008801		MSTRG.30100.1	9.04998	-0.897845	0.305402	-2.93988	0.00328341	0.035329
ENSAPLG00000002951		ENSAPLT00000002980	109.08	-0.89348	0.15649	-5.7095	1.13306e-08	1.01524e-06
ENSAPLG00000011133	FDFT1	MSTRG.24693.1	40.9354	-0.893249	0.183717	-4.8621	1.16148e-06	5.96953e-05
ENSAPLG00000012502		MSTRG.4953.1	40.6002	-0.892528	0.194823	-4.58122	4.62268e-06	0.000180713
ENSAPLG00000000618		ENSAPLT00000000591	31.4514	-0.89207	0.216417	-4.122	3.75602e-05	0.0010223
ENSAPLG00000005485	MIF	ENSAPLT00000005665	180.159	-0.892013	0.158342	-5.63346	1.76634e-08	1.52856e-06
ENSAPLG00000000727		ENSAPLT00000000700	32.6929	-0.887635	0.206672	-4.29491	1.74768e-05	0.000536219
ENSAPLG00000005418		MSTRG.4256.1	18.4813	-0.886313	0.244709	-3.62191	0.000292433	0.00539324
ENSAPLG00000000776		MSTRG.10096.3	35.5317	-0.885449	0.19134	-4.62763	3.69872e-06	0.000150619
	Tnk2	MSTRG.29399.1	24.5207	-0.883984	0.225107	-3.92695	8.60285e-05	0.00196677
ENSAPLG00000002760	F2RL1	MSTRG.3730.4	37.4783	-0.883969	0.193438	-4.56978	4.88237e-06	0.000189402
	Calr	MSTRG.30357.1	106.902	-0.881481	0.164282	-5.36567	8.06494e-08	5.83268e-06
ENSAPLG00000000880		ENSAPLT00000000856	9.56874	-0.880565	0.302174	-2.9141	0.00356719	0.0377268
ENSAPLG00000001292		ENSAPLT00000001279	15.3233	-0.88041	0.262643	-3.35212	0.00080195	0.0121371
ENSAPLG00000015212	DYNLL1	MSTRG.22790.3	55.615	-0.880334	0.178171	-4.94096	7.77393e-07	4.23178e-05
ENSAPLG00000010326		MSTRG.16253.6	85.5869	-0.879588	0.202025	-4.35385	1.33768e-05	0.000431339
ENSAPLG00000016407		ENSAPLT00000017124	8.62791	-0.878016	0.306695	-2.86283	0.00419879	0.0425979
ENSAPLG00000011040	RPL36	MSTRG.8752.10	143.178	-0.877812	0.157708	-5.56604	2.60586e-08	2.16265e-06
ENSAPLG00000013471	HSP90AA1	MSTRG.15064.3	140.897	-0.874954	0.176413	-4.95969	7.06073e-07	3.86432e-05
	Ehd2	MSTRG.27202.1	97.1702	-0.874642	0.16617	-5.26353	1.41313e-07	9.73331e-06
ENSAPLG00000000630		MSTRG.16951.2	38.092	-0.874469	0.191605	-4.56391	5.02091e-06	0.000194033
	RSPO2	MSTRG.21112.1	24.4441	-0.872618	0.248537	-3.51102	0.000446397	0.00748305
ENSAPLG00000002230		ENSAPLT00000002227	70.8685	-0.87198	0.177357	-4.91653	8.80911e-07	4.62475e-05
	Utp4	MSTRG.28934.1	11.0137	-0.8712	0.294444	-2.9588	0.00308839	0.0338054
ENSAPLG00000000773		ENSAPLT00000000750	10.0755	-0.870383	0.296628	-2.93426	0.00334342	0.0357845
	TMEM158	MSTRG.10832.1	8.81474	-0.861507	0.303931	-2.83455	0.00458909	0.0455535
ENSAPLG00000012198	FKBP4	MSTRG.3835.1	21.5342	-0.859149	0.231921	-3.7045	0.000211808	0.00414008
ENSAPLG00000015647		MSTRG.8951.4	147.516	-0.857853	0.160294	-5.35175	8.71099e-08	6.25523e-06
ENSAPLG00000010338		MSTRG.15052.6	44.5239	-0.857256	0.208523	-4.11108	3.93812e-05	0.00106614
ENSAPLG00000004241		MSTRG.1440.1	19.4249	-0.855847	0.246095	-3.47771	0.000505711	0.00824529
	UBA1	MSTRG.19156.1	18.4377	-0.855754	0.242923	-3.52273	0.000427123	0.00723181
ENSAPLG00000012187		ENSAPLT00000012676	30.3626	-0.85498	0.206879	-4.13275	3.58449e-05	0.00099161
ENSAPLG00000007191	CHCHD7	MSTRG.4367.3	19.8536	-0.854414	0.237105	-3.60352	0.000313932	0.00568616
ENSAPLG00000002237		ENSAPLT00000002234	11.692	-0.854326	0.284415	-3.0038	0.00266633	0.0306084
ENSAPLG00000003954	RANBP1	MSTRG.11852.1	33.8444	-0.853896	0.197588	-4.32159	1.54909e-05	0.000487097
ENSAPLG00000004078		MSTRG.28287.1	229.385	-0.853216	0.151315	-5.63866	1.71379e-08	1.49587e-06
ENSAPLG00000011044	LMNB2	MSTRG.8747.1	16.854	-0.848309	0.253182	-3.35059	0.000806392	0.0121861
ENSAPLG00000010667		ENSAPLT00000011131	188.798	-0.847081	0.152614	-5.55049	2.84868e-08	2.30593e-06
ENSAPLG00000008534	MYBBP1A	MSTRG.23555.1	9.28109	-0.846395	0.29971	-2.82405	0.0047421	0.0466153
ENSAPLG00000009793		ENSAPLT00000010191	11.8962	-0.842819	0.28279	-2.98038	0.00287895	0.0322806
ENSAPLG00000005918		MSTRG.24958.1	352.697	-0.842713	0.140954	-5.97864	2.25008e-09	2.44968e-07
ENSAPLG00000001216		MSTRG.26559.1	28.8615	-0.842676	0.213561	-3.94583	7.95253e-05	0.00187691
ENSAPLG00000009079		MSTRG.3768.1	28.1633	-0.842042	0.209451	-4.02023	5.81414e-05	0.00145353
ENSAPLG00000014343	CCT7	ENSAPLT00000014994	135.319	-0.837677	0.138963	-6.02804	1.6596e-09	1.84653e-07
ENSAPLG00000003191		MSTRG.27890.1	14.3528	-0.837602	0.263614	-3.17738	0.00148613	0.0195417
ENSAPLG00000008522	PYCR3	MSTRG.24775.2	18.9439	-0.835736	0.246138	-3.3954	0.00068528	0.0106418
ENSAPLG00000004090	ACSBG2	ENSAPLT00000004245	13.9441	-0.832411	0.265405	-3.13639	0.00171044	0.0218868
ENSAPLG00000002944	SEC61G	MSTRG.7828.2	35.4643	-0.831688	0.201551	-4.12643	3.68434e-05	0.0010055
ENSAPLG00000014521	UAP1	ENSAPLT00000015169	46.4383	-0.83054	0.176694	-4.70044	2.59598e-06	0.0001122
ENSAPLG00000014156	MMP9	MSTRG.21398.2	17.5397	-0.830107	0.25926	-3.20184	0.00136553	0.018484
ENSAPLG00000008193	ATP5G3	MSTRG.6146.1	79.2052	-0.827873	0.162317	-5.10033	3.39055e-07	2.08056e-05
ENSAPLG00000016019		MSTRG.12167.2	14.1847	-0.826594	0.263355	-3.1387	0.00169698	0.0217769
ENSAPLG00000011575		ENSAPLT00000012042	42.1523	-0.826288	0.191953	-4.30463	1.67264e-05	0.000514756
ENSAPLG00000014959	BUB3	MSTRG.18119.1	16.968	-0.826126	0.24675	-3.34803	0.00081387	0.0122609
ENSAPLG00000009850		MSTRG.19333.1	36.629	-0.822367	0.196123	-4.19313	2.75135e-05	0.000791403
ENSAPLG00000007265		MSTRG.738.1	11.1694	-0.822132	0.284906	-2.88563	0.00390631	0.040524
ENSAPLG00000002044		MSTRG.18767.1	135.685	-0.816963	0.145452	-5.61672	1.94618e-08	1.65589e-06
ENSAPLG00000015173		ENSAPLT00000015809	13.703	-0.816935	0.270441	-3.02076	0.00252144	0.0292892
ENSAPLG00000000961		ENSAPLT00000000946	18.8758	-0.811558	0.240363	-3.37639	0.000734444	0.0112841
ENSAPLG00000008324	BOP1	MSTRG.17287.1	42.2964	-0.809673	0.191389	-4.2305	2.33169e-05	0.000680355
ENSAPLG00000014231		ENSAPLT00000014819	23.5898	-0.808957	0.223281	-3.62304	0.000291157	0.00538802
ENSAPLG00000011903	ABHD17A	ENSAPLT00000012384	31.8822	-0.807595	0.201994	-3.99811	6.38495e-05	0.00157677
	SORBS3	MSTRG.12993.1	14.6653	-0.803867	0.261285	-3.07659	0.00209381	0.0255728
ENSAPLG00000015806	TUBB4B	MSTRG.23798.1	23.21	-0.802524	0.227047	-3.53462	0.000408366	0.00697252
ENSAPLG00000012023	SND1	ENSAPLT00000012508	81.1461	-0.80251	0.149434	-5.37033	7.85914e-08	5.72474e-06
ENSAPLG00000006594		MSTRG.29356.4	60.4571	-0.800786	0.172426	-4.64422	3.41358e-06	0.000142233
ENSAPLG00000014599	RPL3	MSTRG.24792.1	279.222	-0.800505	0.135028	-5.92845	3.05809e-09	3.16428e-07
	GMFB	MSTRG.26147.1	41.4637	-0.79945	0.184408	-4.33523	1.45611e-05	0.000466554
ENSAPLG00000015198		MSTRG.18479.1	16.9514	-0.797377	0.256867	-3.10424	0.00190766	0.0237627
ENSAPLG00000009641		ENSAPLT00000010032	60.661	-0.796963	0.164885	-4.83345	1.34186e-06	6.69278e-05
ENSAPLG00000015866		MSTRG.30560.1	22.1113	-0.795844	0.233132	-3.41371	0.000640859	0.0100522
ENSAPLG00000005777	PHF5A	MSTRG.25024.1	22.9024	-0.795341	0.226054	-3.51837	0.000434203	0.00731499
ENSAPLG00000009767	SNRNP40	ENSAPLT00000010221	21.4541	-0.793645	0.230143	-3.44848	0.000563745	0.00904583
ENSAPLG00000013088	PEBP1	ENSAPLT00000013629	90.6705	-0.793603	0.158213	-5.01603	5.27494e-07	2.93455e-05
ENSAPLG00000014059		MSTRG.30210.1	15.2554	-0.792694	0.266038	-2.97963	0.00288594	0.0322874
ENSAPLG00000007407		ENSAPLT00000007677	18.1945	-0.791873	0.247402	-3.20075	0.0013707	0.0185125
	rnf2-b	MSTRG.26965.1	27.8269	-0.791591	0.213286	-3.71141	0.000206106	0.00404423
ENSAPLG00000003145	SREBF2	MSTRG.25008.2	99.317	-0.791517	0.139802	-5.66171	1.49868e-08	1.31949e-06
ENSAPLG00000003229	LRRN4	MSTRG.10235.1	62.1254	-0.790818	0.215894	-3.66299	0.000249287	0.0046828
ENSAPLG00000009600		MSTRG.3547.3	55.824	-0.78745	0.183661	-4.28753	1.80671e-05	0.000549868
ENSAPLG00000004961	CCT8	MSTRG.18008.3	47.421	-0.78635	0.18176	-4.32631	1.51631e-05	0.000481273
	Thoc6	MSTRG.28694.1	13.9684	-0.784757	0.264823	-2.96332	0.00304337	0.0336032
ENSAPLG00000010580	F3	MSTRG.12631.3	31.8684	-0.783396	0.199333	-3.93008	8.49183e-05	0.00196301
	U2AF2	MSTRG.28514.1	15.8438	-0.783382	0.252924	-3.0973	0.00195291	0.0241137
ENSAPLG00000014157		ENSAPLT00000014742	13.9251	-0.783255	0.265078	-2.95481	0.00312864	0.0340252
ENSAPLG00000007286		MSTRG.8207.1	34.7415	-0.782777	0.207617	-3.77028	0.000163062	0.00335569
ENSAPLG00000005162		MSTRG.27594.1	57.1972	-0.780781	0.188029	-4.15245	3.28931e-05	0.000920007
ENSAPLG00000007778		ENSAPLT00000008076	55.3236	-0.779845	0.181149	-4.305	1.66985e-05	0.000514756
ENSAPLG00000003198	HDDC2	ENSAPLT00000003257	15.5512	-0.778959	0.255392	-3.05005	0.00228805	0.0273513
ENSAPLG00000013738	SC5D	MSTRG.18192.1	22.7044	-0.778048	0.226983	-3.42779	0.000608519	0.00962696
ENSAPLG00000008176	HSPA4L	MSTRG.8700.7	30.388	-0.777929	0.204002	-3.81334	0.000137102	0.00288137
ENSAPLG00000015619	SSRP1	ENSAPLT00000016330	101.627	-0.774392	0.152648	-5.07306	3.91471e-07	2.29112e-05
ENSAPLG00000005519	TMEM214	ENSAPLT00000005720	40.5648	-0.774309	0.196303	-3.94447	7.99774e-05	0.00188319
ENSAPLG00000010445	RBX1	MSTRG.15177.1	17.185	-0.773321	0.24909	-3.10459	0.00190544	0.0237627
ENSAPLG00000015745	C1QBP	MSTRG.2502.5	60.7477	-0.771014	0.161663	-4.76928	1.84889e-06	8.58715e-05
ENSAPLG00000001115	PKM	MSTRG.10630.1	1409.48	-0.7708	0.131959	-5.84119	5.18299e-09	4.95073e-07
ENSAPLG00000015509	HYAL2	MSTRG.20977.2	14.1942	-0.769545	0.269036	-2.86038	0.00423133	0.0428851
ENSAPLG00000010919	PSMA6	MSTRG.7491.6	54.0586	-0.767894	0.166245	-4.61904	3.85524e-06	0.000156096
ENSAPLG00000005386	HSPE1	MSTRG.16445.1	69.4348	-0.764718	0.163652	-4.67284	2.97067e-06	0.000125325
ENSAPLG00000010615		MSTRG.26236.1	13.605	-0.764258	0.270567	-2.82465	0.00473325	0.0465735
ENSAPLG00000013085	RPLP2	MSTRG.10420.1	197.379	-0.76386	0.148977	-5.12736	2.93832e-07	1.83645e-05
ENSAPLG00000001300		ENSAPLT00000001289	58.2959	-0.762566	0.162232	-4.70046	2.59573e-06	0.0001122
ENSAPLG00000005185	CAPN1	ENSAPLT00000005446	33.4793	-0.762091	0.203981	-3.73609	0.000186904	0.00374636
ENSAPLG00000006990	PPA1	MSTRG.24879.2	37.7074	-0.761123	0.190806	-3.98898	6.63569e-05	0.00162679
ENSAPLG00000014648	PHLDA2	MSTRG.13866.1	80.0827	-0.761006	0.195243	-3.89774	9.70945e-05	0.00216538
ENSAPLG00000014387	RRP12	ENSAPLT00000015082	29.2716	-0.759185	0.214151	-3.5451	0.000392468	0.00678329
	DCBLD1	MSTRG.25099.2	48.536	-0.756774	0.206313	-3.66809	0.000244369	0.00462238
ENSAPLG00000007248	QARS	ENSAPLT00000007573	77.9873	-0.756493	0.161538	-4.68306	2.82623e-06	0.00011973
	CPSF1	MSTRG.26234.3	16.4587	-0.754732	0.250743	-3.00998	0.00261264	0.030163
ENSAPLG00000002749	ETV4	MSTRG.22061.5	19.4493	-0.753135	0.24762	-3.0415	0.00235406	0.0279424
ENSAPLG00000014044	PRPF19	ENSAPLT00000014671	78.8333	-0.752448	0.159166	-4.72745	2.27357e-06	0.000101409
ENSAPLG00000010227	NPM1	MSTRG.20518.6	133.158	-0.752345	0.131505	-5.72102	1.05888e-08	9.65871e-07
ENSAPLG00000013718		ENSAPLT00000014282	44.4111	-0.749945	0.186741	-4.01595	5.92056e-05	0.00147287
ENSAPLG00000002529		MSTRG.18598.1	69.4545	-0.749213	0.171216	-4.37583	1.20972e-05	0.000396489
ENSAPLG00000011053	GLIPR2	MSTRG.24042.1	36.4588	-0.748925	0.188521	-3.97264	7.10818e-05	0.00172463
ENSAPLG00000009395		MSTRG.16207.5	15.0547	-0.74799	0.258678	-2.89158	0.00383307	0.0399689
ENSAPLG00000005254	SDF2L1	MSTRG.15591.2	21.1849	-0.747169	0.229157	-3.26051	0.00111213	0.0156828
ENSAPLG00000007974	AHCY	MSTRG.9574.1	133.948	-0.744908	0.133533	-5.57846	2.42658e-08	2.03051e-06
ENSAPLG00000013191	DDX54	MSTRG.27035.1	28.8329	-0.744608	0.210599	-3.53567	0.000406749	0.00695664
ENSAPLG00000011427		ENSAPLT00000011888	21.842	-0.74409	0.232641	-3.19844	0.00138172	0.0185956
ENSAPLG00000001659		ENSAPLT00000001651	26.943	-0.743989	0.215893	-3.4461	0.000568746	0.00910626
ENSAPLG00000009798		MSTRG.2565.2	412.244	-0.740055	0.163679	-4.52138	6.14392e-06	0.000227034
ENSAPLG00000009566		ENSAPLT00000009986	27.4437	-0.739266	0.215581	-3.42918	0.000605415	0.00959673
ENSAPLG00000014193		ENSAPLT00000014827	15.2373	-0.738913	0.257046	-2.87463	0.00404502	0.0414533
ENSAPLG00000013403		MSTRG.6306.1	14.344	-0.738296	0.259681	-2.84309	0.00446778	0.0447441
ENSAPLG00000004591	MDH2	MSTRG.2538.1	74.151	-0.737948	0.15743	-4.68745	2.76625e-06	0.000117682
ENSAPLG00000010215	MCUB	MSTRG.13943.6	18.1197	-0.735348	0.240269	-3.06052	0.00220955	0.0265697
ENSAPLG00000004245	PSMB3	ENSAPLT00000004357	43.7397	-0.734304	0.185116	-3.96672	7.28693e-05	0.00175663
	EHD2	MSTRG.25609.1	59.9811	-0.733279	0.172315	-4.25544	2.08636e-05	0.000617673
ENSAPLG00000004780	HSPD1	ENSAPLT00000004974	64.1597	-0.733022	0.162531	-4.51004	6.48166e-06	0.00023692
ENSAPLG00000009430		MSTRG.3607.1	21.3771	-0.732086	0.231316	-3.16488	0.00155147	0.020348
ENSAPLG00000011787	43345	MSTRG.25530.1	63.1488	-0.731291	0.170759	-4.28258	1.84735e-05	0.00055668
ENSAPLG00000008245		MSTRG.24489.1	32.4776	-0.730515	0.20745	-3.52141	0.00042926	0.00725586
	EIF5A	MSTRG.31178.1	438.61	-0.730376	0.153235	-4.76639	1.8756e-06	8.63201e-05
	Timm13	MSTRG.32097.1	19.7857	-0.72979	0.23845	-3.06056	0.00220921	0.0265697
ENSAPLG00000013896		MSTRG.29020.1	74.1328	-0.729222	0.177866	-4.09985	4.1342e-05	0.00110403
ENSAPLG00000013136	CCT2	MSTRG.87.1	38.6617	-0.728743	0.18984	-3.83873	0.000123673	0.00264733
ENSAPLG00000005358	PSMD3	ENSAPLT00000005562	72.9539	-0.727549	0.154804	-4.6998	2.60414e-06	0.0001122
ENSAPLG00000003184	H2AFV	MSTRG.29212.1	250.589	-0.726623	0.153258	-4.74118	2.12481e-06	9.56921e-05
ENSAPLG00000013523	S100A11	MSTRG.25936.1	160.318	-0.725023	0.142433	-5.09027	3.57557e-07	2.16783e-05
ENSAPLG00000003208		ENSAPLT00000003304	319.578	-0.723325	0.13784	-5.24755	1.54133e-07	1.05446e-05
ENSAPLG00000011983		MSTRG.8036.2	115.552	-0.722606	0.156495	-4.61744	3.88507e-06	0.000156096
ENSAPLG00000012256	SNRPD1	ENSAPLT00000012753	24.2454	-0.717921	0.224787	-3.19379	0.00140418	0.0187564
ENSAPLG00000008369		MSTRG.8208.3	427.727	-0.717521	0.113165	-6.34051	2.29001e-10	3.13329e-08
ENSAPLG00000016082	PCNA	MSTRG.5446.1	17.6763	-0.715699	0.244703	-2.92476	0.00344717	0.0366239
ENSAPLG00000004000	TPI1	ENSAPLT00000004110	180.728	-0.713664	0.134921	-5.28951	1.22643e-07	8.50524e-06
ENSAPLG00000007707		ENSAPLT00000007991	205.994	-0.712282	0.148747	-4.78856	1.67979e-06	8.05636e-05
ENSAPLG00000010240		ENSAPLT00000010659	130.589	-0.71153	0.166813	-4.26543	1.99517e-05	0.000594148
ENSAPLG00000012471		MSTRG.27660.3	74.1284	-0.711079	0.159456	-4.45941	8.21872e-06	0.00028794
ENSAPLG00000006275	PALD1	ENSAPLT00000006519	59.6522	-0.709257	0.166418	-4.26191	2.02685e-05	0.000601814
ENSAPLG00000010596	UBTD1	MSTRG.24896.2	20.4227	-0.707963	0.239884	-2.95128	0.00316462	0.0343796
ENSAPLG00000006436		MSTRG.12127.5	119.823	-0.706597	0.156135	-4.52554	6.02406e-06	0.00022342
ENSAPLG00000001202		MSTRG.15357.3	239.366	-0.704999	0.148193	-4.75731	1.96194e-06	8.9152e-05
ENSAPLG00000005582	SRI	MSTRG.11569.1	24.1749	-0.704903	0.217013	-3.2482	0.00116136	0.0163063
ENSAPLG00000003569	H2AFZ	ENSAPLT00000003642	44.3706	-0.703173	0.18092	-3.88666	0.000101633	0.00225172
ENSAPLG00000003280	SOD1	ENSAPLT00000003346	73.257	-0.702216	0.157002	-4.47265	7.72565e-06	0.000273504
ENSAPLG00000003556		ENSAPLT00000003627	96.7052	-0.701958	0.153568	-4.57099	4.8542e-06	0.000189034
ENSAPLG00000015211	PFDN1	MSTRG.1568.1	24.7966	-0.701085	0.220048	-3.18606	0.00144227	0.0191138
ENSAPLG00000004115		ENSAPLT00000004206	56.727	-0.698919	0.18033	-3.87578	0.000106285	0.0023293
ENSAPLG00000010101	PSMC5	ENSAPLT00000010560	44.1286	-0.698364	0.18781	-3.71845	0.000200446	0.00396389
ENSAPLG00000013022		MSTRG.336.2	20.4171	-0.697971	0.236015	-2.95731	0.00310338	0.0338961
ENSAPLG00000013381	ATP5G1	ENSAPLT00000013937	40.9882	-0.697259	0.194163	-3.5911	0.000329283	0.00589045
	TMSB15A	MSTRG.24196.1	431.791	-0.697229	0.139317	-5.00463	5.5969e-07	3.09332e-05
	CYHR1	MSTRG.30367.1	67.4081	-0.697114	0.190509	-3.65922	0.000252984	0.00473469
ENSAPLG00000013592	RAN	MSTRG.11822.2	59.4722	-0.695803	0.16786	-4.14513	3.39619e-05	0.000947285
ENSAPLG00000003394	PDLIM1	MSTRG.8842.2	92.2714	-0.693741	0.152724	-4.54245	5.56046e-06	0.000210073
ENSAPLG00000013126		MSTRG.21183.1	25.5641	-0.693648	0.220493	-3.1459	0.00165577	0.021302
	HNRNPA1	MSTRG.31586.1	87.0466	-0.692744	0.154758	-4.4763	7.59486e-06	0.000270357
ENSAPLG00000000977		ENSAPLT00000000959	26.8208	-0.692241	0.214657	-3.22487	0.0012603	0.0172907
ENSAPLG00000004194	RPL32	ENSAPLT00000004302	237.783	-0.691296	0.159864	-4.32429	1.53022e-05	0.000484173
ENSAPLG00000012951	TBRG4	MSTRG.21169.3	36.6203	-0.690552	0.198449	-3.47974	0.000501908	0.00822784
ENSAPLG00000007740		ENSAPLT00000008024	100.394	-0.690004	0.15985	-4.31657	1.58472e-05	0.000495224
ENSAPLG00000010411		ENSAPLT00000010835	23.6025	-0.688967	0.223282	-3.08564	0.00203112	0.0249273
ENSAPLG00000001252		ENSAPLT00000001240	25.7552	-0.688375	0.220444	-3.12268	0.00179215	0.0226819
ENSAPLG00000001700		MSTRG.232.2	37.7935	-0.688354	0.191322	-3.59789	0.000320809	0.00579
ENSAPLG00000009052		MSTRG.27904.2	171.089	-0.686712	0.148855	-4.6133	3.96318e-06	0.000158606
ENSAPLG00000010844	SNTA1	ENSAPLT00000011294	41.7412	-0.68616	0.18747	-3.6601	0.000252119	0.00472723
ENSAPLG00000002910	RACK1	MSTRG.12168.1	505.241	-0.685777	0.148506	-4.61785	3.87743e-06	0.000156096
ENSAPLG00000004782	MED24	MSTRG.26292.2	29.3242	-0.683996	0.2077	-3.29319	0.000990591	0.0143326
ENSAPLG00000001187		ENSAPLT00000001170	46.8718	-0.682208	0.170763	-3.99505	6.46797e-05	0.00159339
ENSAPLG00000005018		MSTRG.27100.1	29.9086	-0.679436	0.2151	-3.1587	0.00158475	0.0206242
ENSAPLG00000012000	AS3MT	MSTRG.21727.1	26.136	-0.6788	0.217898	-3.11522	0.00183809	0.0231957
ENSAPLG00000013009	PLA2G4A	MSTRG.8434.14	46.2756	-0.677928	0.190209	-3.56413	0.000365066	0.00641717
ENSAPLG00000014340		ENSAPLT00000014933	148.664	-0.675221	0.164496	-4.10478	4.04703e-05	0.00108979
	LLGL1	MSTRG.32160.1	27.0582	-0.675194	0.211544	-3.19175	0.00141415	0.0188399
ENSAPLG00000009375		ENSAPLT00000009762	36.2798	-0.673107	0.19607	-3.43299	0.00059696	0.00948858
ENSAPLG00000002980	DHCR7	MSTRG.17581.1	20.9227	-0.672113	0.230659	-2.91389	0.00356961	0.0377268
ENSAPLG00000007001		MSTRG.8684.1	78.3592	-0.671693	0.151293	-4.43968	9.00947e-06	0.000311334
ENSAPLG00000009210	NUTF2	MSTRG.26630.11	19.1228	-0.66864	0.236328	-2.82928	0.00466523	0.0461283
ENSAPLG00000008455	RPS2	MSTRG.18444.1	743.688	-0.668193	0.123962	-5.3903	7.03401e-08	5.16082e-06
	NOP56	MSTRG.18380.1	19.9963	-0.668078	0.238397	-2.80238	0.00507278	0.0490563
	Phpt1	MSTRG.7669.1	35.1571	-0.667728	0.198805	-3.35871	0.000783082	0.0118871
ENSAPLG00000009836	RPL37A	ENSAPLT00000010237	240.13	-0.666328	0.156744	-4.25106	2.12757e-05	0.00062621
ENSAPLG00000016122		ENSAPLT00000016837	33.4263	-0.665431	0.199279	-3.33919	0.000840224	0.0125847
ENSAPLG00000000604	RPL23A	ENSAPLT00000000727	242.009	-0.663893	0.152107	-4.36466	1.27323e-05	0.000413186
ENSAPLG00000012435	PSMB1	MSTRG.14416.1	49.2676	-0.662948	0.173475	-3.82159	0.000132596	0.00280864
ENSAPLG00000009186	PTGES3	MSTRG.27905.4	31.6263	-0.661382	0.203735	-3.24628	0.00116922	0.0163063
ENSAPLG00000004889	RPS6	ENSAPLT00000005055	541.192	-0.659938	0.137989	-4.78253	1.73106e-06	8.19016e-05
ENSAPLG00000009400	CLTB	MSTRG.11682.1	137.552	-0.657702	0.146469	-4.49038	7.10958e-06	0.000257087
ENSAPLG00000006997		ENSAPLT00000007251	38.9208	-0.657695	0.195291	-3.36777	0.000757788	0.0115726
ENSAPLG00000004499		MSTRG.7801.1	113.635	-0.656806	0.134434	-4.8857	1.03061e-06	5.32396e-05
ENSAPLG00000005406	RPS27A	MSTRG.12834.1	219.602	-0.656278	0.149406	-4.3926	1.12006e-05	0.00037355
ENSAPLG00000006620	CLP1	ENSAPLT00000006883	51.7296	-0.654991	0.185132	-3.53796	0.00040323	0.00690813
ENSAPLG00000007275	SLC11A2	MSTRG.25875.5	54.8069	-0.653889	0.161931	-4.03806	5.38945e-05	0.0013642
ENSAPLG00000014897		MSTRG.22914.1	77.462	-0.653563	0.160856	-4.06304	4.84384e-05	0.00125276
ENSAPLG00000014246	NDUFV1	ENSAPLT00000014858	117.887	-0.653061	0.160768	-4.06213	4.86265e-05	0.00125278
ENSAPLG00000011492		ENSAPLT00000011956	27.7027	-0.652945	0.219961	-2.96846	0.00299297	0.0332279
ENSAPLG00000006829	RPS4X	ENSAPLT00000007110	322.628	-0.651764	0.149175	-4.36913	1.24743e-05	0.000406118
ENSAPLG00000002771		MSTRG.12174.2	21.0174	-0.650988	0.229018	-2.84252	0.00447581	0.0447802
ENSAPLG00000012897	NCL	MSTRG.2075.1	120.635	-0.648574	0.126997	-5.107	3.27315e-07	2.02077e-05
ENSAPLG00000010303		MSTRG.14327.5	59.4191	-0.648298	0.158021	-4.10261	4.08518e-05	0.00109715
ENSAPLG00000003884		MSTRG.33288.1	83.9747	-0.647176	0.159296	-4.06273	4.85021e-05	0.00125276
ENSAPLG00000005500		ENSAPLT00000005674	23.8987	-0.646698	0.222748	-2.90327	0.00369288	0.0387867
ENSAPLG00000009948	ENO1	ENSAPLT00000010422	1159.48	-0.644784	0.110171	-5.85259	4.83963e-09	4.66679e-07
ENSAPLG00000004381	CYP27A1	ENSAPLT00000004522	24.9446	-0.64389	0.220697	-2.91753	0.00352821	0.0374064
ENSAPLG00000013005		ENSAPLT00000013537	229.235	-0.642905	0.163117	-3.94139	8.1012e-05	0.00189872
ENSAPLG00000007072	RPS20	MSTRG.4356.2	520.349	-0.64256	0.150106	-4.2807	1.86307e-05	0.000559749
ENSAPLG00000013678		MSTRG.30318.1	36.2404	-0.642358	0.192744	-3.3327	0.000860077	0.0127915
ENSAPLG00000014811		ENSAPLT00000015427	71.5071	-0.638802	0.183228	-3.48638	0.000489601	0.00807363
ENSAPLG00000004162		ENSAPLT00000004269	121.668	-0.638536	0.158616	-4.02566	5.68156e-05	0.00142391
ENSAPLG00000005415		ENSAPLT00000005607	325.037	-0.638406	0.166447	-3.8355	0.00012531	0.00267429
ENSAPLG00000008007	RPL18A	MSTRG.26264.1	315.792	-0.633963	0.151822	-4.1757	2.97076e-05	0.000837854
ENSAPLG00000005824	RPL10A	MSTRG.18680.1	146.69	-0.63386	0.162562	-3.8992	9.65114e-05	0.0021619
ENSAPLG00000009059		MSTRG.14539.1	30.8164	-0.632721	0.198082	-3.19424	0.00140199	0.0187518
ENSAPLG00000013550		MSTRG.15832.1	46.7656	-0.632082	0.197022	-3.20818	0.00133576	0.0181751
ENSAPLG00000006221	CSTB	MSTRG.24923.12	33.8666	-0.630948	0.193655	-3.25811	0.00112157	0.0157941
ENSAPLG00000013111		MSTRG.14969.1	29.1337	-0.630003	0.209416	-3.00838	0.00262647	0.0302882
ENSAPLG00000012562		ENSAPLT00000013082	85.3901	-0.628791	0.144365	-4.35555	1.32734e-05	0.000429373
ENSAPLG00000010870		MSTRG.2568.1	50.2161	-0.628207	0.174711	-3.5957	0.000323518	0.00581815
ENSAPLG00000005626	RPL15	ENSAPLT00000005815	394.138	-0.628169	0.141677	-4.4338	9.25869e-06	0.000318858
ENSAPLG00000011463		ENSAPLT00000011926	45.6663	-0.627857	0.19245	-3.26244	0.00110458	0.0155982
ENSAPLG00000009335		ENSAPLT00000009713	24.7391	-0.62613	0.221849	-2.82233	0.00476768	0.0467521
ENSAPLG00000015460		MSTRG.25471.1	60.6025	-0.626123	0.178778	-3.50225	0.000461347	0.00767018
ENSAPLG00000003621		MSTRG.13541.2	61.2048	-0.62582	0.159368	-3.92689	8.60524e-05	0.00196677
ENSAPLG00000007975	RPS5	MSTRG.25398.1	234.104	-0.625647	0.14656	-4.26887	1.96462e-05	0.000586779
ENSAPLG00000005125		MSTRG.18920.1	25.2035	-0.625485	0.217501	-2.87579	0.00403023	0.0414275
ENSAPLG00000010218	VIM	MSTRG.5678.1	993.553	-0.625134	0.106593	-5.86469	4.49979e-09	4.4667e-07
ENSAPLG00000010871	ADK	MSTRG.8858.1	25.5	-0.623969	0.210791	-2.96013	0.00307512	0.0337696
ENSAPLG00000004011	ERH	MSTRG.17077.3	35.352	-0.623798	0.190938	-3.26702	0.00108687	0.0154126
ENSAPLG00000002938		ENSAPLT00000002966	40.9653	-0.623479	0.197486	-3.15708	0.00159358	0.0206859
ENSAPLG00000008265	HMOX1	MSTRG.8391.1	142.829	-0.621535	0.129294	-4.80714	1.53104e-06	7.52515e-05
ENSAPLG00000011845	TUBB6	ENSAPLT00000012331	61.6721	-0.621352	0.160908	-3.86153	0.000112678	0.0024482
ENSAPLG00000013886		MSTRG.25506.1	69.7095	-0.620597	0.162545	-3.818	0.00013454	0.00284388
ENSAPLG00000010579		MSTRG.21806.2	28.2436	-0.619436	0.210919	-2.93684	0.00331576	0.0356014
ENSAPLG00000015907	RPS16	MSTRG.2703.1	190.61	-0.619078	0.146438	-4.22758	2.36215e-05	0.000687264
ENSAPLG00000013852		ENSAPLT00000014432	89.2854	-0.617924	0.163658	-3.7757	0.000159562	0.00329707
ENSAPLG00000008424	CCND3	MSTRG.18544.1	39.7095	-0.617767	0.182458	-3.3858	0.00070971	0.0109575
ENSAPLG00000015371	COX6C	MSTRG.23130.1	110.377	-0.616953	0.16376	-3.76742	0.000164946	0.00338759
ENSAPLG00000013276	EPHA2	MSTRG.4958.2	39.9351	-0.616303	0.185235	-3.32714	0.000877429	0.0129693
ENSAPLG00000010006	PSMB2	MSTRG.21106.2	54.7246	-0.615988	0.171689	-3.58781	0.000333462	0.0059442
ENSAPLG00000013217		ENSAPLT00000013755	25.6585	-0.614908	0.219993	-2.79513	0.00518789	0.0499785
ENSAPLG00000015797		ENSAPLT00000016463	327.245	-0.614565	0.162012	-3.79332	0.000148648	0.00309047
ENSAPLG00000014326	RPL30	ENSAPLT00000014922	141.939	-0.613825	0.150742	-4.07202	4.66074e-05	0.00121938
ENSAPLG00000008278		ENSAPLT00000008589	28.1107	-0.613197	0.208349	-2.94312	0.00324923	0.0350729
ENSAPLG00000002808	RBPMS	MSTRG.20796.2	47.8772	-0.61239	0.171645	-3.56777	0.000360035	0.00633974
ENSAPLG00000006035	TMEM258	ENSAPLT00000006250	88.5274	-0.611442	0.174429	-3.50539	0.000455943	0.00759279
ENSAPLG00000006771	PAK1	MSTRG.19397.1	35.3734	-0.61058	0.208493	-2.92853	0.00340564	0.0362969
ENSAPLG00000007037		MSTRG.23577.3	82.0454	-0.610356	0.175951	-3.4689	0.000522598	0.00845256
ENSAPLG00000010132	DPYSL3	MSTRG.17180.12	98.9034	-0.610233	0.15473	-3.94387	8.01781e-05	0.00188353
ENSAPLG00000013544		MSTRG.23204.4	43.0521	-0.608696	0.181188	-3.35948	0.000780894	0.0118717
ENSAPLG00000006109	SSB	MSTRG.12923.5	27.1809	-0.608543	0.208367	-2.92053	0.00349432	0.0370859
ENSAPLG00000016431	RPL31	ENSAPLT00000017149	187.842	-0.608193	0.158001	-3.84931	0.000118452	0.00254362
ENSAPLG00000016327	PYGL	MSTRG.10945.1	53.8513	-0.608009	0.164748	-3.69053	0.000223784	0.00429945
ENSAPLG00000006217	TAF15	MSTRG.2545.1	25.897	-0.607495	0.210327	-2.88833	0.00387295	0.0403017
	PPP4C	MSTRG.30130.1	25.4655	-0.605994	0.215319	-2.81439	0.00488693	0.0476229
ENSAPLG00000012323	SLC25A5	ENSAPLT00000012833	43.2158	-0.604963	0.180722	-3.34747	0.000815523	0.0122609
ENSAPLG00000006959		ENSAPLT00000007212	46.1232	-0.604721	0.183438	-3.29659	0.000978663	0.0141962
ENSAPLG00000008543	RPS12	MSTRG.952.6	439.518	-0.604668	0.151119	-4.00127	6.30034e-05	0.00155968
ENSAPLG00000003736		MSTRG.889.1	42.2309	-0.604243	0.201308	-3.00158	0.00268579	0.030762
ENSAPLG00000012192	CYCS	ENSAPLT00000012684	59.8948	-0.603838	0.160904	-3.75278	0.000174886	0.00355566
ENSAPLG00000005117	DAG1	MSTRG.19151.8	134.541	-0.603399	0.131233	-4.59793	4.267e-06	0.000168763
ENSAPLG00000015848	FLOT2	MSTRG.1431.1	59.3908	-0.602433	0.16382	-3.67741	0.000235611	0.00447572
ENSAPLG00000007097		ENSAPLT00000007375	65.4175	-0.601837	0.170617	-3.52742	0.000419631	0.0071288
ENSAPLG00000003609	ANP32B	MSTRG.25908.3	46.4712	-0.601522	0.171095	-3.51572	0.000438564	0.00737619
ENSAPLG00000001000		ENSAPLT00000000980	110.174	-0.599015	0.156196	-3.83503	0.000125548	0.00267429
ENSAPLG00000011918	PSMC2	MSTRG.6278.1	31.9053	-0.598523	0.199937	-2.99356	0.00275741	0.0312991
ENSAPLG00000012394	ACSL4	MSTRG.8228.4	32.2287	-0.596979	0.198575	-3.00631	0.00264436	0.0303906
ENSAPLG00000014852	PES1	MSTRG.22428.1	29.8794	-0.593445	0.204917	-2.89602	0.00377923	0.0395706
ENSAPLG00000006769	AK2	MSTRG.5466.2	67.9547	-0.593269	0.158812	-3.73566	0.000187225	0.00374636
ENSAPLG00000008557	PSMD2	MSTRG.17134.3	147.019	-0.593149	0.132415	-4.47948	7.48261e-06	0.000267708
ENSAPLG00000013987	POLR2L	MSTRG.10430.1	32.9514	-0.592418	0.200879	-2.94913	0.00318668	0.0345451
ENSAPLG00000007534	DECR2	MSTRG.16747.1	55.6977	-0.591824	0.18732	-3.15943	0.0015808	0.0205992
ENSAPLG00000009705	PRCC	MSTRG.23684.2	85.2593	-0.591076	0.157077	-3.76297	0.000167911	0.00342761
ENSAPLG00000004243	ALDOA	MSTRG.1438.1	1243.96	-0.590811	0.150998	-3.9127	9.127e-05	0.00206736
ENSAPLG00000004279		MSTRG.13464.2	26.7776	-0.590206	0.210759	-2.80038	0.00510429	0.0492668
ENSAPLG00000012902		MSTRG.22755.1	43.3148	-0.59017	0.190121	-3.10418	0.00190806	0.0237627
ENSAPLG00000015223	RPL35A	MSTRG.2086.1	174.677	-0.589258	0.152818	-3.85595	0.000115279	0.00249936
ENSAPLG00000007991	SNRPC	MSTRG.18686.1	47.7859	-0.588615	0.179447	-3.28016	0.00103748	0.0148159
ENSAPLG00000012855	RPL11	ENSAPLT00000013377	242.99	-0.586329	0.153659	-3.81577	0.000135758	0.00286364
ENSAPLG00000002508		ENSAPLT00000002564	36.3168	-0.585683	0.191013	-3.06619	0.00216804	0.0262914

## Sheet: Sheet 2 -48h VS 0h up
Ensembl_gene	Gene_symbol	Name	baseMean	log2FoldChange	lfcSE	stat	pvalue	padj
ENSAPLG00000016313	BHLHE40	MSTRG.14041.1	36.8821	0.588502	0.198752	2.96099	0.00306657	0.0337441
ENSAPLG00000008101		MSTRG.13609.3	45.5921	0.589954	0.205269	2.87405	0.00405244	0.0414873
ENSAPLG00000013038	GOLIM4	MSTRG.15156.1	51.9254	0.593946	0.173436	3.42459	0.000615734	0.0097259
ENSAPLG00000004662	BACH1	MSTRG.11507.9	33.7226	0.595187	0.198958	2.99152	0.00277594	0.0314389
ENSAPLG00000009899	CAMK2D	MSTRG.12493.8	33.8093	0.595763	0.193344	3.08137	0.00206053	0.0252578
	ATP2A1	MSTRG.29191.1	41.3745	0.597006	0.199807	2.98791	0.00280889	0.0317365
ENSAPLG00000006353	SEC16A	MSTRG.17532.1	33.06	0.597606	0.200493	2.98069	0.00287602	0.0322806
ENSAPLG00000015926	CD74	MSTRG.2344.1	110.419	0.600888	0.171387	3.50602	0.000454864	0.00758954
ENSAPLG00000010163	LAMA5	MSTRG.2125.2	37.5828	0.601345	0.201361	2.9864	0.00282279	0.0318271
ENSAPLG00000001999	TGM2	ENSAPLT00000002075	192.969	0.607414	0.202574	2.99848	0.00271333	0.0309384
ENSAPLG00000006861	RAB31	MSTRG.3197.2	31.2048	0.607455	0.199697	3.04188	0.00235106	0.0279395
ENSAPLG00000016209	PDE4DIP	MSTRG.23657.4	38.9993	0.607882	0.186221	3.2643	0.00109736	0.0155178
ENSAPLG00000006939	NAGA	ENSAPLT00000007218	96.0131	0.608027	0.147165	4.1316	3.60248e-05	0.000993873
ENSAPLG00000015036	LRP1	MSTRG.19278.6	573.907	0.612311	0.151979	4.02891	5.60362e-05	0.00141136
ENSAPLG00000015139	CALD1	MSTRG.10501.4	241.212	0.613004	0.174751	3.50787	0.000451704	0.00755951
ENSAPLG00000002789	COMT	MSTRG.19821.1	38.9829	0.613722	0.184002	3.33542	0.00085172	0.0127193
ENSAPLG00000002715	HIF1A	MSTRG.26905.9	370.762	0.616103	0.171158	3.59962	0.000318681	0.00576187
ENSAPLG00000004770	CHN2	MSTRG.13968.3	36.898	0.617463	0.187213	3.29819	0.000973111	0.0141766
ENSAPLG00000011067	MGEA5	MSTRG.18153.5	33.9529	0.624624	0.196256	3.1827	0.00145908	0.0192359
ENSAPLG00000005687	RP2	MSTRG.15701.1	26.6927	0.625364	0.210131	2.97607	0.00291966	0.0324971
ENSAPLG00000006740		MSTRG.15864.3	42.888	0.625776	0.180152	3.4736	0.000513522	0.00831906
ENSAPLG00000010927	GCN1	ENSAPLT00000011518	31.1867	0.626495	0.202022	3.10112	0.0019279	0.0238677
ENSAPLG00000006955		MSTRG.1961.2	32.3537	0.628533	0.199443	3.15144	0.0016247	0.021009
ENSAPLG00000011252	43351	MSTRG.19786.3	34.2865	0.63038	0.194119	3.24739	0.00116468	0.0163063
ENSAPLG00000016009	TSC22D3	MSTRG.14993.2	28.9909	0.631572	0.223019	2.83192	0.00462694	0.0458176
ENSAPLG00000012212		MSTRG.5694.1	31.8037	0.63562	0.214639	2.96135	0.00306297	0.0337441
ENSAPLG00000012812		MSTRG.19017.3	38.5292	0.641495	0.203229	3.15652	0.00159662	0.0206989
ENSAPLG00000008908		MSTRG.6509.1	69.0487	0.642576	0.173001	3.71429	0.000203775	0.00400625
ENSAPLG00000015856	KIDINS220	MSTRG.6868.1	22.5065	0.646254	0.22616	2.85751	0.00426977	0.0430592
ENSAPLG00000006596	MAFB	MSTRG.4258.1	54.8981	0.647339	0.180839	3.57964	0.000344063	0.00610094
ENSAPLG00000007997	TRIP12	MSTRG.2810.6	34.8544	0.652084	0.219735	2.9676	0.00300139	0.0332485
ENSAPLG00000006204	TMED3	MSTRG.537.1	69.3453	0.653078	0.16397	3.98292	6.80736e-05	0.00166484
ENSAPLG00000015555	SPAG9	MSTRG.9208.1	22.9079	0.658756	0.22522	2.92495	0.00344511	0.0366239
ENSAPLG00000004247	CCDC88C	MSTRG.27372.4	50.8578	0.658971	0.178545	3.69078	0.000223566	0.00429945
ENSAPLG00000008381	GPCPD1	MSTRG.13145.11	22.447	0.661377	0.224124	2.95094	0.00316808	0.0343803
ENSAPLG00000005351	KANSL1L	MSTRG.16369.26	29.9263	0.662378	0.203359	3.25718	0.00112527	0.0158241
ENSAPLG00000014612	NF1	MSTRG.15471.1	23.983	0.662396	0.225421	2.93848	0.00329828	0.0354512
ENSAPLG00000012768	CTSK	ENSAPLT00000013312	85.4363	0.665683	0.167824	3.96655	7.29218e-05	0.00175663
ENSAPLG00000002403		MSTRG.6398.3	26.8467	0.666888	0.221107	3.01613	0.00256022	0.0296932
ENSAPLG00000006725	ATP6V0A1	MSTRG.4237.1	19.933	0.67194	0.2341	2.87032	0.00410063	0.0417695
ENSAPLG00000009485	PDGFD	MSTRG.2288.2	23.6206	0.672347	0.22467	2.9926	0.00276613	0.0313628
ENSAPLG00000006469	SUGP2	MSTRG.22141.1	24.1164	0.672985	0.220899	3.04657	0.00231466	0.0275717
ENSAPLG00000009878	SPSB1	MSTRG.8528.1	44.3992	0.675464	0.17875	3.77882	0.000157572	0.0032626
ENSAPLG00000016120		MSTRG.5997.1	19.7608	0.67604	0.235165	2.87475	0.00404348	0.0414533
ENSAPLG00000008631		ENSAPLT00000008967	63.4589	0.676906	0.194528	3.47973	0.000501917	0.00822784
ENSAPLG00000004200	IL1R2	MSTRG.6016.2	58.1386	0.678226	0.239084	2.83677	0.00455729	0.0453713
ENSAPLG00000014115	FAM198B	MSTRG.9824.2	18.5551	0.679171	0.237906	2.85479	0.00430653	0.0433866
ENSAPLG00000008249		ENSAPLT00000008572	81.4439	0.685565	0.157938	4.34072	1.42015e-05	0.000456477
ENSAPLG00000012084	HPSE	ENSAPLT00000012614	72.2546	0.686468	0.17672	3.8845	0.000102541	0.00226194
ENSAPLG00000008126	ALDH1L2	MSTRG.25264.3	18.6287	0.688016	0.238513	2.8846	0.00391909	0.0405734
ENSAPLG00000012065	FNDC3B	MSTRG.11023.1	48.783	0.68829	0.190829	3.60685	0.000309938	0.00563397
ENSAPLG00000007482	ZEB1	MSTRG.24256.5	23.4904	0.688299	0.225373	3.05404	0.00225783	0.0270859
ENSAPLG00000007008	SETD7	MSTRG.17082.2	57.5265	0.695575	0.165572	4.20105	2.65682e-05	0.000766392
ENSAPLG00000003393	SGCB	MSTRG.6416.1	39.2499	0.696287	0.18628	3.73786	0.000185596	0.00372849
ENSAPLG00000007419	ITGB5	MSTRG.11127.1	196.164	0.699234	0.148513	4.70823	2.49881e-06	0.000109054
ENSAPLG00000016087	KSR1	MSTRG.15490.1	46.8106	0.699298	0.178136	3.92564	8.65009e-05	0.00197257
ENSAPLG00000003993	SF3B1	MSTRG.16446.1	75.9698	0.699954	0.158695	4.41068	1.03046e-05	0.000350115
ENSAPLG00000004694	SECISBP2L	MSTRG.13561.4	26.8137	0.700878	0.21239	3.29995	0.000967024	0.0141082
ENSAPLG00000014509		MSTRG.10861.3	41.5083	0.70163	0.179969	3.89861	9.67456e-05	0.00216236
ENSAPLG00000014139		MSTRG.10516.3	53.7996	0.703892	0.173428	4.05869	4.93491e-05	0.00126817
ENSAPLG00000014399	HPRT1	MSTRG.19062.2	67.5228	0.704168	0.152794	4.60861	4.05369e-06	0.000161589
ENSAPLG00000015677	MDK	MSTRG.6675.1	166.453	0.706676	0.170546	4.14361	3.41885e-05	0.000950984
ENSAPLG00000003836	OGT	MSTRG.9912.1	54.7536	0.707549	0.16344	4.3291	1.49723e-05	0.000476713
ENSAPLG00000002814	SH3BP5	MSTRG.23187.1	37.6368	0.712628	0.185928	3.83281	0.000126689	0.00268915
ENSAPLG00000009479	PDE10A	MSTRG.20413.3	19.0222	0.713372	0.240948	2.96069	0.00306947	0.0337441
ENSAPLG00000009407	TTC28	MSTRG.26517.7	24.5755	0.714824	0.224052	3.19044	0.00142056	0.0189004
ENSAPLG00000011346	TMEM38A	MSTRG.25787.2	15.4536	0.715611	0.253736	2.8203	0.0047979	0.0469813
ENSAPLG00000015600	ADARB1	MSTRG.10238.44	24.6529	0.716136	0.21829	3.28066	0.00103565	0.0148107
ENSAPLG00000014901	GPC3	MSTRG.19037.1	67.028	0.717065	0.208097	3.44583	0.00056931	0.00910626
ENSAPLG00000002467	ADAMTS12	MSTRG.22403.1	58.6558	0.717258	0.175985	4.07569	4.58789e-05	0.00120656
ENSAPLG00000012741	TNNT2	MSTRG.6390.2	128.255	0.718128	0.201086	3.57124	0.000355291	0.00628903
ENSAPLG00000007702	NFAT5	MSTRG.21658.12	35.7483	0.72057	0.195011	3.69502	0.000219865	0.00426463
ENSAPLG00000006509	ERAP1	MSTRG.8824.1	22.0288	0.720656	0.22822	3.15772	0.00159007	0.0206669
ENSAPLG00000014693	STC1	MSTRG.19974.9	22.3758	0.720947	0.22886	3.15017	0.00163176	0.0210734
ENSAPLG00000010145	FABP3	ENSAPLT00000010566	53.2651	0.722114	0.213656	3.37979	0.000725413	0.0111623
ENSAPLG00000002057	SOGA1	ENSAPLT00000002126	27.9111	0.723058	0.214443	3.3718	0.000746779	0.0114563
ENSAPLG00000010603		MSTRG.27270.5	569.858	0.723779	0.130987	5.52559	3.28382e-08	2.61076e-06
ENSAPLG00000002569	FNIP1	MSTRG.3313.5	47.5024	0.726342	0.184506	3.93667	8.26184e-05	0.00192745
ENSAPLG00000003162	SFRP2	MSTRG.15394.1	49.0914	0.727517	0.218373	3.33153	0.000863695	0.0128037
	Fam109b	MSTRG.4459.1	29.9146	0.73013	0.200418	3.64304	0.000269435	0.00501036
ENSAPLG00000002684		MSTRG.4334.3	28.587	0.730364	0.205596	3.55241	0.000381716	0.00664599
ENSAPLG00000003277	GOLGA3	MSTRG.11855.2	23.2849	0.73457	0.247152	2.97213	0.00295738	0.0328688
ENSAPLG00000012782	MYCBP2	MSTRG.1160.1	36.2964	0.735602	0.213728	3.44176	0.000577942	0.00921521
ENSAPLG00000012132	ZNF106	MSTRG.16192.2	18.4667	0.735727	0.239745	3.06879	0.00214927	0.0261554
ENSAPLG00000012089	TMEM45A	MSTRG.22662.1	82.5182	0.737472	0.144833	5.09189	3.54516e-07	2.16234e-05
ENSAPLG00000005565	FBN1	MSTRG.13564.2	85.8911	0.737631	0.192357	3.83469	0.000125725	0.00267429
ENSAPLG00000006444	RAI14	MSTRG.10561.12	87.9502	0.73813	0.162214	4.55035	5.35555e-06	0.000204622
ENSAPLG00000006699	STAB1	MSTRG.20984.1	77.7737	0.740641	0.167374	4.42508	9.6408e-06	0.000329774
ENSAPLG00000005859	PLXND1	MSTRG.4304.1	16.1863	0.743478	0.254132	2.92556	0.00343839	0.0366074
ENSAPLG00000007173	IGF2R	MSTRG.9085.1	30.5498	0.744402	0.207903	3.58052	0.000342913	0.00609121
	HSPG2	MSTRG.30493.1	14.579	0.747094	0.264664	2.8228	0.00476056	0.0467513
ENSAPLG00000002490	DIP2C	MSTRG.269.1	13.5179	0.747521	0.26522	2.81849	0.00482498	0.0472009
ENSAPLG00000002976	CCPG1	MSTRG.4112.1	34.4482	0.75212	0.191455	3.92845	8.54957e-05	0.00196677
ENSAPLG00000006677		MSTRG.19050.5	24.288	0.752543	0.218436	3.44514	0.000570767	0.00911517
ENSAPLG00000012789	ZER1	MSTRG.17496.2	14.0801	0.753154	0.264467	2.84782	0.00440201	0.0441728
ENSAPLG00000011821	UBR4	MSTRG.7931.4	66.0995	0.755121	0.159274	4.74102	2.12649e-06	9.56921e-05
ENSAPLG00000007110	HBP1	MSTRG.1964.1	25.7317	0.755468	0.214254	3.52604	0.000421822	0.00715402
ENSAPLG00000012949	PPP2R3B	MSTRG.21081.3	15.2682	0.756792	0.256096	2.95512	0.00312551	0.0340252
ENSAPLG00000015954	DNAJC6	MSTRG.29287.2	37.701	0.758702	0.20611	3.68105	0.000232278	0.00442903
ENSAPLG00000015757	PXDN	MSTRG.4825.1	84.6783	0.760067	0.15929	4.77159	1.82777e-06	8.52819e-05
ENSAPLG00000014334	DDX17	MSTRG.9130.4	64.6429	0.76028	0.170718	4.45344	8.45064e-06	0.000293568
ENSAPLG00000012893	KLHL40	MSTRG.18239.1	13.6973	0.760695	0.264997	2.87058	0.00409716	0.0417695
ENSAPLG00000009110	MOXD1	ENSAPLT00000009515	22.8574	0.762026	0.22382	3.40464	0.000662504	0.0103198
ENSAPLG00000008093	ELMSAN1	MSTRG.16181.1	15.7275	0.762495	0.258945	2.94463	0.00323344	0.0349398
ENSAPLG00000013021	SGCG	MSTRG.17349.1	12.8477	0.763969	0.270059	2.82889	0.00467091	0.0461395
ENSAPLG00000001050	COL3A1	MSTRG.3480.6	664.197	0.764986	0.118351	6.46371	1.02167e-10	1.54394e-08
ENSAPLG00000009794	SKI	MSTRG.3101.1	17.6594	0.765288	0.245722	3.11445	0.00184289	0.023208
ENSAPLG00000008585	PTPN21	MSTRG.25191.1	27.104	0.766711	0.21241	3.60957	0.0003067	0.00559833
ENSAPLG00000009922	PDLIM3	MSTRG.211.1	67.3156	0.767119	0.168632	4.54908	5.38798e-06	0.000205088
ENSAPLG00000004015	HECW1	MSTRG.7873.4	49.2874	0.768962	0.168531	4.56274	5.04898e-06	0.000194376
ENSAPLG00000012918	MSRB3	MSTRG.20567.1	61.249	0.769521	0.159091	4.83697	1.31831e-06	6.60784e-05
ENSAPLG00000002432	ZCCHC24	MSTRG.8903.1	41.9951	0.770494	0.186562	4.12996	3.62833e-05	0.000998283
ENSAPLG00000005424	C16orf70	MSTRG.21560.5	28.0707	0.772563	0.209208	3.6928	0.000221795	0.00428141
ENSAPLG00000006520	TNS3	MSTRG.12188.3	25.5585	0.773176	0.223741	3.45568	0.000548917	0.0088359
ENSAPLG00000010820	MYO1E	MSTRG.21177.1	17.4377	0.773924	0.247819	3.12294	0.00179055	0.0226819
ENSAPLG00000005853	CCDC80	MSTRG.21691.1	593.138	0.77542	0.151278	5.12579	2.96294e-07	1.84047e-05
ENSAPLG00000006060		ENSAPLT00000006300	43.111	0.779314	0.237657	3.27916	0.00104117	0.0148477
ENSAPLG00000015059	DOPEY2	MSTRG.5261.1	13.4614	0.780784	0.270953	2.88162	0.00395635	0.0408755
ENSAPLG00000004921	CSGALNACT2	MSTRG.8912.1	17.0319	0.780987	0.245122	3.18612	0.00144197	0.0191138
ENSAPLG00000012455	ITGA8	MSTRG.11554.2	69.1644	0.783105	0.173732	4.50755	6.55797e-06	0.000238847
ENSAPLG00000011163	TUBD1	MSTRG.7194.1	65.5545	0.784368	0.220812	3.5522	0.000382021	0.00664599
ENSAPLG00000004434		MSTRG.7105.1	80.6868	0.788122	0.16016	4.92083	8.61759e-07	4.61656e-05
ENSAPLG00000011236	SLC25A4	ENSAPLT00000011699	47.8717	0.789687	0.176677	4.46965	7.83468e-06	0.000275438
ENSAPLG00000013984	DCN	ENSAPLT00000014597	501.447	0.789982	0.105936	7.45716	8.8408e-14	2.48648e-11
ENSAPLG00000010502	JAM3	MSTRG.3338.5	50.7128	0.7911	0.171831	4.60395	4.14546e-06	0.000164599
ENSAPLG00000010621	HECTD2	MSTRG.6228.4	20.6445	0.79403	0.233467	3.40104	0.000671311	0.0104409
ENSAPLG00000011084		MSTRG.20455.3	75.2652	0.79716	0.153421	5.19591	2.03722e-07	1.32224e-05
ENSAPLG00000002368	NNT	ENSAPLT00000002474	17.6659	0.79822	0.257419	3.10086	0.0019296	0.0238677
ENSAPLG00000012238	FAM135A	MSTRG.1225.6	13.8984	0.802804	0.264946	3.03007	0.002445	0.0286856
ENSAPLG00000007938	GALNT10	MSTRG.22187.1	10.6527	0.805773	0.286152	2.81589	0.00486424	0.0474474
ENSAPLG00000004955	CADM1	MSTRG.20000.13	82.7729	0.805866	0.146159	5.51363	3.51507e-08	2.75892e-06
ENSAPLG00000007695	ANKRD50	MSTRG.8696.10	28.0547	0.813041	0.220617	3.68531	0.000228428	0.00436384
ENSAPLG00000010837	ARNT2	MSTRG.23276.2	54.6362	0.814027	0.181131	4.49414	6.98526e-06	0.000253497
ENSAPLG00000015599	PEAK1	MSTRG.20717.12	44.552	0.817338	0.219913	3.71665	0.000201883	0.00397834
ENSAPLG00000007034	KLHL24	MSTRG.7127.3	21.4481	0.817595	0.229796	3.55791	0.000373815	0.00654823
ENSAPLG00000005877	ASXL2	MSTRG.22521.1	35.5348	0.817757	0.201091	4.0666	4.77046e-05	0.00124167
ENSAPLG00000010188	SCRIB	MSTRG.21971.5	54.6405	0.818375	0.170596	4.79715	1.60942e-06	7.83433e-05
ENSAPLG00000005285	FBLN5	MSTRG.15931.1	25.1081	0.819412	0.217884	3.76078	0.000169385	0.00345075
ENSAPLG00000016033	PIM3	MSTRG.15293.2	44.19	0.820488	0.18642	4.40128	1.07613e-05	0.000361986
ENSAPLG00000006132	WWC3	MSTRG.8990.2	15.1814	0.821037	0.27552	2.97995	0.00288291	0.0322874
ENSAPLG00000013023	CSF1R	MSTRG.2324.1	18.0262	0.821712	0.25814	3.1832	0.00145655	0.0192276
ENSAPLG00000012813	CREB3L2	MSTRG.15986.1	22.1099	0.822143	0.236333	3.47875	0.000503752	0.00822784
ENSAPLG00000006375		MSTRG.15409.3	376.202	0.824794	0.146497	5.6301	1.80106e-08	1.5454e-06
	ZP3R	MSTRG.3965.1	14.1899	0.825363	0.266138	3.10126	0.001927	0.0238677
ENSAPLG00000015255		ENSAPLT00000016357	50.4713	0.8263	0.18289	4.51801	6.24224e-06	0.000229828
ENSAPLG00000003146		MSTRG.3582.7	18.485	0.827973	0.251555	3.29142	0.000996829	0.0143773
ENSAPLG00000007074		MSTRG.6485.1	29.7162	0.828621	0.206279	4.01699	5.89452e-05	0.00147
ENSAPLG00000014515	TNC	MSTRG.17034.13	1530.32	0.830473	0.118158	7.02849	2.08783e-12	4.17879e-10
ENSAPLG00000005753	NR1D2	MSTRG.25980.5	10.2307	0.830751	0.29072	2.85756	0.00426912	0.0430592
ENSAPLG00000012909	PXN	MSTRG.22775.60	19.7475	0.8321	0.25798	3.22544	0.00125779	0.0172907
ENSAPLG00000016034	VCAN	MSTRG.5290.1	179.251	0.833528	0.152444	5.46778	4.55717e-08	3.44338e-06
ENSAPLG00000006187	RNF144A	MSTRG.12436.5	14.4085	0.83503	0.261334	3.19526	0.00139705	0.018717
ENSAPLG00000012339	TNNI1	MSTRG.6386.2	207.588	0.836578	0.204174	4.09738	4.17846e-05	0.00111042
ENSAPLG00000010921	TTC14	MSTRG.20208.1	11.9452	0.837132	0.278414	3.00679	0.00264024	0.0303778
ENSAPLG00000003144	NSD1	MSTRG.24564.4	10.5739	0.840141	0.295794	2.84029	0.00450728	0.0450505
ENSAPLG00000004566		MSTRG.22954.4	51.5011	0.840584	0.188024	4.47063	7.79884e-06	0.000275133
ENSAPLG00000011432	PROK2	MSTRG.3238.1	10.1034	0.842242	0.295487	2.85035	0.0043671	0.0439532
ENSAPLG00000010529	GRK3	MSTRG.21379.1	15.9366	0.844829	0.252846	3.34128	0.000833939	0.0125091
ENSAPLG00000002574	PLCB2	MSTRG.13175.3	16.1689	0.846102	0.254528	3.3242	0.000886713	0.0130874
ENSAPLG00000004068		MSTRG.19865.4	159.555	0.847085	0.155265	5.45574	4.8769e-08	3.65767e-06
ENSAPLG00000005118	ECM2	MSTRG.21431.1	37.5492	0.849601	0.190634	4.45671	8.32272e-06	0.000290578
ENSAPLG00000008610	ANK3	ENSAPLT00000009208	9.50133	0.855293	0.299203	2.85857	0.0042555	0.0430439
ENSAPLG00000007026	RUNX1	MSTRG.6486.7	23.389	0.856474	0.22241	3.85087	0.000117699	0.00254094
ENSAPLG00000001184	LRRC8D	MSTRG.26029.1	17.9479	0.858715	0.247145	3.47454	0.000511725	0.00831006
ENSAPLG00000007828		MSTRG.17955.1	28.2639	0.85919	0.210089	4.08965	4.32033e-05	0.00114212
ENSAPLG00000009291	ACTC1	MSTRG.1359.1	798.729	0.860744	0.175077	4.91639	8.81557e-07	4.62475e-05
ENSAPLG00000007795	MXRA5	MSTRG.4074.2	111.54	0.861572	0.19685	4.37679	1.2044e-05	0.000396489
ENSAPLG00000014189		MSTRG.431.6	40.5795	0.864464	0.186573	4.63338	3.59749e-06	0.000148672
ENSAPLG00000004189	STAC3	MSTRG.19252.1	9.135	0.866154	0.302904	2.8595	0.00424309	0.0429613
ENSAPLG00000012703	SYNPO2	MSTRG.6106.8	8.71875	0.866344	0.305332	2.83738	0.0045485	0.0453283
ENSAPLG00000009474	TMEM201	MSTRG.8520.6	15.5279	0.868062	0.254335	3.41307	0.000642349	0.0100522
ENSAPLG00000009102	CACNG1	ENSAPLT00000009470	13.432	0.869663	0.272433	3.19221	0.00141189	0.0188345
ENSAPLG00000007298	FKBP9	MSTRG.6725.3	291.37	0.869936	0.111422	7.80755	5.83114e-15	2.10858e-12
ENSAPLG00000006465	MLXIP	MSTRG.24672.1	10.751	0.871345	0.285883	3.0479	0.00230444	0.0274952
ENSAPLG00000016360	C10orf71	MSTRG.16866.1	18.1052	0.873724	0.241574	3.6168	0.000298267	0.00547092
ENSAPLG00000009414	DOT1L	MSTRG.16582.4	17.0697	0.874335	0.298256	2.93149	0.00337336	0.0360669
ENSAPLG00000005677	NCALD	MSTRG.2487.1	18.7354	0.874372	0.261221	3.34725	0.000816185	0.0122609
ENSAPLG00000005489	RCN1	ENSAPLT00000005680	51.7278	0.87516	0.202506	4.32164	1.54871e-05	0.000487097
ENSAPLG00000002997	MRC2	MSTRG.27978.4	138.217	0.875237	0.137538	6.36361	1.97069e-10	2.73332e-08
ENSAPLG00000007589	UHRF1BP1	MSTRG.18687.1	13.0323	0.877314	0.28033	3.12958	0.00175058	0.0222671
ENSAPLG00000011043	PGM5	MSTRG.3786.1	10.87	0.881907	0.287713	3.06523	0.00217501	0.0263106
ENSAPLG00000014027	FBLN2	MSTRG.9764.5	136.525	0.883236	0.227124	3.88878	0.000100748	0.00223701
ENSAPLG00000009936	THBS3	ENSAPLT00000010407	21.5684	0.885688	0.230106	3.84905	0.000118577	0.00254362
ENSAPLG00000007139	EXT2	MSTRG.19576.1	85.5351	0.88826	0.142837	6.21869	5.01317e-10	6.19004e-08
ENSAPLG00000002731		MSTRG.22055.1	15.1483	0.89049	0.256229	3.47537	0.000510157	0.00830441
ENSAPLG00000011407	SLC6A6	MSTRG.21879.5	39.8974	0.890917	0.214017	4.16284	3.14316e-05	0.000884014
ENSAPLG00000003908	THBS1	MSTRG.1283.1	2788.76	0.891137	0.14133	6.30536	2.87525e-10	3.78077e-08
ENSAPLG00000002734	DUSP3	MSTRG.22057.1	11.4792	0.893648	0.280258	3.18866	0.00142931	0.0189919
ENSAPLG00000002380		MSTRG.10666.1	18.9142	0.893673	0.239957	3.7243	0.000195859	0.00388076
ENSAPLG00000011676	FGD4	MSTRG.18434.1	9.73827	0.895236	0.295544	3.02912	0.00245271	0.0287202
ENSAPLG00000011455	JMJD1C	MSTRG.8744.13	29.874	0.896609	0.228303	3.92727	8.5914e-05	0.00196677
ENSAPLG00000006144	DKK2	MSTRG.13917.2	8.33558	0.898147	0.311313	2.88503	0.00391378	0.0405599
ENSAPLG00000016206		ENSAPLT00000016903	21.8922	0.901055	0.2405	3.74659	0.000179253	0.00362263
ENSAPLG00000012149		MSTRG.4725.1	64.0839	0.907558	0.190102	4.77406	1.80551e-06	8.4633e-05
ENSAPLG00000011239	USP13	MSTRG.20214.1	11.8644	0.90995	0.277811	3.27542	0.00105504	0.0150243
ENSAPLG00000006535	KIF1B	MSTRG.22396.3	31.4559	0.912059	0.218222	4.17949	2.92157e-05	0.000828598
ENSAPLG00000013712	EOGT	MSTRG.3260.1	15.3435	0.912096	0.257434	3.54303	0.000395555	0.00679965
ENSAPLG00000015474	VLDLR	MSTRG.3804.1	15.0206	0.913942	0.257395	3.55074	0.000384154	0.00667163
ENSAPLG00000014198	PAPPA	MSTRG.17025.4	9.92314	0.929689	0.295304	3.14825	0.00164253	0.0211855
ENSAPLG00000004095		MSTRG.20954.1	26.3637	0.930415	0.230742	4.03227	5.52398e-05	0.00139477
ENSAPLG00000003140		MSTRG.10797.1	24.504	0.930676	0.218836	4.25284	2.11078e-05	0.000623079
ENSAPLG00000002313	RGS1	MSTRG.2104.4	28.6605	0.931243	0.227928	4.0857	4.39441e-05	0.00115868
ENSAPLG00000011264	TNNI2	MSTRG.13851.1	44.1236	0.931482	0.220443	4.22551	2.384e-05	0.000691634
ENSAPLG00000006830		MSTRG.11618.1	20.8135	0.932544	0.239694	3.89056	0.000100012	0.00222553
	ACHE	MSTRG.29907.1	53.0914	0.937634	0.204417	4.58687	4.49951e-06	0.00017658
ENSAPLG00000016349	ATP1B1	MSTRG.26387.1	12.0985	0.939605	0.277521	3.38571	0.000709937	0.0109575
ENSAPLG00000004801		MSTRG.21200.1	8.82914	0.94223	0.304991	3.08937	0.00200581	0.0246766
ENSAPLG00000009681	CAVIN4	ENSAPLT00000010075	8.24586	0.942544	0.310272	3.0378	0.00238314	0.0281228
ENSAPLG00000006158	PKD1	ENSAPLT00000006448	7.09715	0.944314	0.327688	2.88175	0.00395476	0.0408755
ENSAPLG00000002116	SMYD1	MSTRG.18316.1	29.3236	0.945191	0.225668	4.18842	2.809e-05	0.000801158
ENSAPLG00000013448	KANK1	ENSAPLT00000014033	14.111	0.947801	0.264155	3.58805	0.000333166	0.0059442
ENSAPLG00000015697	EP400	MSTRG.11842.11	15.8863	0.947808	0.256167	3.69996	0.000215636	0.00419868
ENSAPLG00000002355		MSTRG.2353.2	126.059	0.949156	0.188002	5.04864	4.44966e-07	2.51692e-05
ENSAPLG00000006591	NEXN	MSTRG.2024.9	33.6203	0.950689	0.198607	4.78678	1.69482e-06	8.05636e-05
ENSAPLG00000016232	ANTXR1	MSTRG.5453.1	7.13115	0.953687	0.3243	2.94076	0.00327408	0.0352661
ENSAPLG00000006648		MSTRG.16616.2	10.6502	0.954071	0.287683	3.3164	0.000911857	0.0134194
ENSAPLG00000012327	AFAP1	MSTRG.9418.15	14.529	0.956049	0.273787	3.49195	0.000479516	0.00793317
ENSAPLG00000012162	ABLIM2	MSTRG.9407.2	6.27128	0.957915	0.331146	2.89273	0.00381908	0.0398682
ENSAPLG00000002563	SYNJ2	MSTRG.21460.7	35.615	0.965515	0.191728	5.03585	4.75731e-07	2.6612e-05
ENSAPLG00000013515	PTHLH	MSTRG.1708.3	37.2746	0.96633	0.196086	4.92808	8.30401e-07	4.49616e-05
ENSAPLG00000011881	PROS1	ENSAPLT00000012414	8.97545	0.970981	0.309861	3.13361	0.00172673	0.0219913
ENSAPLG00000012652	FN1	MSTRG.16334.2	6704.6	0.971655	0.176453	5.5066	3.65838e-08	2.84932e-06
ENSAPLG00000007700		MSTRG.18550.1	20.2125	0.975494	0.241293	4.04278	5.28216e-05	0.0013404
ENSAPLG00000014226	FILIP1	MSTRG.25510.4	23.8213	0.975917	0.225153	4.33446	1.46116e-05	0.000466694
ENSAPLG00000003410	HERC2	MSTRG.20387.1	25.3536	0.97727	0.227789	4.29025	1.78475e-05	0.000545939
ENSAPLG00000006036	TMEM182	MSTRG.6041.1	25.5655	0.982553	0.221698	4.43194	9.33879e-06	0.000320526
	CASQ2	MSTRG.17811.1	4.87804	0.984376	0.348084	2.82798	0.00468425	0.0462262
ENSAPLG00000013046	GPM6B	MSTRG.8175.1	8.44555	0.985166	0.308039	3.19818	0.00138296	0.0185956
ENSAPLG00000005675		MSTRG.11119.2	39.2575	0.988862	0.241131	4.10093	4.11493e-05	0.00110221
ENSAPLG00000006120	SPARC	MSTRG.2372.1	2861.44	0.989063	0.117143	8.44319	3.08784e-17	1.64549e-14
ENSAPLG00000007993		MSTRG.1498.3	5.82023	0.991663	0.341393	2.90476	0.00367535	0.0386829
ENSAPLG00000006548	SYNPO2L	MSTRG.8839.2	34.501	0.996624	0.203939	4.88687	1.02449e-06	5.31948e-05
ENSAPLG00000012050	DAAM2	MSTRG.10123.1	10.0241	0.997818	0.297326	3.35597	0.000790865	0.0119873
ENSAPLG00000006159	F5	MSTRG.21704.1	6.43507	0.998805	0.331816	3.01012	0.00261146	0.030163
ENSAPLG00000015071	COL19A1	MSTRG.1233.1	8.55756	1.0014	0.308807	3.2428	0.00118361	0.016439
ENSAPLG00000003021	PI4KA	MSTRG.15631.1	19.0629	1.00193	0.244743	4.09379	4.24387e-05	0.00112485
ENSAPLG00000005511	COL6A3	MSTRG.23266.2	318.816	1.00466	0.142964	7.02735	2.10487e-12	4.17879e-10
ENSAPLG00000004656	NPNT	MSTRG.13909.1	17.6365	1.00735	0.247275	4.0738	4.6252e-05	0.00121322
ENSAPLG00000002937	TANC1	MSTRG.23876.3	8.9601	1.01555	0.31568	3.21701	0.00129532	0.0176992
ENSAPLG00000011999	GDPD5	MSTRG.19428.2	9.61471	1.02065	0.29871	3.41686	0.000633488	0.00997521
ENSAPLG00000010686	MIB2	MSTRG.8532.1	35.1495	1.02237	0.193273	5.28975	1.22481e-07	8.50524e-06
ENSAPLG00000011574	CHRDL1	MSTRG.8224.2	133.053	1.02601	0.130078	7.88768	3.07866e-15	1.1545e-12
ENSAPLG00000011531	GPR171	MSTRG.18876.1	7.17479	1.02972	0.322276	3.19516	0.00139753	0.018717
ENSAPLG00000003236	KMT2E	MSTRG.20906.3	28.8567	1.03153	0.22101	4.66738	3.05072e-06	0.000127638
ENSAPLG00000007918	CD109	MSTRG.1199.1	20.2968	1.03304	0.235684	4.38315	1.16976e-05	0.000388322
ENSAPLG00000014692	MBNL2	MSTRG.24008.5	14.5136	1.03716	0.263334	3.93859	8.19632e-05	0.00191658
ENSAPLG00000002627	MYPN	MSTRG.356.2	5.36348	1.03867	0.343061	3.02765	0.00246465	0.0287495
ENSAPLG00000002487	TSC1	MSTRG.5818.1	41.5219	1.04431	0.187966	5.55584	2.76286e-08	2.2743e-06
ENSAPLG00000001879	CXCR4	ENSAPLT00000001873	2.97797	1.04548	0.370452	2.82218	0.00476987	0.0467521
ENSAPLG00000000980		MSTRG.24726.2	72.8132	1.04581	0.166682	6.2743	3.51207e-10	4.44496e-08
ENSAPLG00000002307		MSTRG.455.2	7.30483	1.04618	0.32247	3.24428	0.00117747	0.0163826
ENSAPLG00000015617	CPNE3	ENSAPLT00000016308	16.7899	1.04716	0.265017	3.9513	7.77268e-05	0.00184738
ENSAPLG00000006970	TMEM86A	MSTRG.24960.2	10.3413	1.04784	0.294232	3.56128	0.000369051	0.00647599
ENSAPLG00000003169	BMF	MSTRG.1278.1	4.17262	1.04804	0.3578	2.92913	0.00339914	0.0362659
ENSAPLG00000008432	TNNC1	ENSAPLT00000008797	54.7899	1.04839	0.222152	4.71924	2.36733e-06	0.000105128
ENSAPLG00000009003	SDK2	ENSAPLT00000009389	7.29718	1.05104	0.321949	3.26461	0.00109615	0.0155178
ENSAPLG00000010016	PTPN14	MSTRG.7583.1	11.7125	1.05121	0.302174	3.47881	0.000503637	0.00822784
ENSAPLG00000015020	NBEAL1	MSTRG.10170.1	8.86078	1.05312	0.316042	3.3322	0.00086161	0.0127915
	TMEM59	MSTRG.26723.1	3.60669	1.05561	0.364484	2.89617	0.00377747	0.0395706
ENSAPLG00000012422	CDC42BPA	MSTRG.16572.4	15.3476	1.06026	0.293192	3.61628	0.00029887	0.00547208
ENSAPLG00000005598	PTH1R	MSTRG.18353.1	2.97428	1.06033	0.369966	2.86601	0.00415687	0.042215
ENSAPLG00000005073		MSTRG.813.8	105.568	1.06159	0.144086	7.36771	1.73581e-13	4.62501e-11
ENSAPLG00000013773	SMPX	MSTRG.2770.1	3.00808	1.06335	0.369829	2.87526	0.00403695	0.0414533
ENSAPLG00000011267	CASQ2	ENSAPLT00000011761	58.7455	1.06338	0.170292	6.24444	4.25323e-10	5.31653e-08
ENSAPLG00000015927	SNX8	MSTRG.14285.4	4.85507	1.06381	0.351079	3.03011	0.00244465	0.0286856
ENSAPLG00000015214	AKAP6	MSTRG.17369.2	5.77076	1.06787	0.337932	3.16003	0.00157753	0.0205832
ENSAPLG00000013988		MSTRG.27218.2	7.67263	1.07066	0.317682	3.37022	0.000751077	0.0115048
ENSAPLG00000015988	DTNA	MSTRG.1854.7	22.5828	1.07281	0.228355	4.69798	2.62748e-06	0.000112726
ENSAPLG00000011196	MEF2C	MSTRG.15012.1	4.56147	1.07618	0.35345	3.04478	0.0023285	0.027704
ENSAPLG00000012626	SACS	MSTRG.17347.6	18.6121	1.07727	0.2519	4.27656	1.89805e-05	0.000568572
ENSAPLG00000008632		MSTRG.4894.2	3.64988	1.07933	0.364785	2.95882	0.00308817	0.0338054
ENSAPLG00000007858	COL5A2	MSTRG.3487.1	623.939	1.08091	0.142375	7.59198	3.15062e-14	9.96876e-12
ENSAPLG00000016421	DPT	ENSAPLT00000017139	2.10083	1.08152	0.371669	2.9099	0.0036155	0.0380925
ENSAPLG00000012669	PPP1R3A	MSTRG.2990.1	2.09051	1.0825	0.371662	2.91259	0.00358444	0.0378047
ENSAPLG00000011549		MSTRG.21240.1	10.5618	1.08907	0.298614	3.64709	0.000265226	0.00494552
ENSAPLG00000002552	CACNA1S	MSTRG.7425.3	14.1263	1.08957	0.267842	4.06796	4.74265e-05	0.00123761
ENSAPLG00000009262	DAB2	MSTRG.4899.2	20.003	1.09025	0.240455	4.53411	5.78469e-06	0.000216126
ENSAPLG00000004579	C20orf194	MSTRG.1809.1	53.8786	1.09055	0.182556	5.97377	2.31832e-09	2.49712e-07
ENSAPLG00000006322	WDR66	MSTRG.24669.1	4.11951	1.09063	0.362599	3.00782	0.00263129	0.0303092
ENSAPLG00000004881	MEGF6	ENSAPLT00000005080	68.9702	1.09177	0.162185	6.73166	1.67734e-11	2.87848e-09
ENSAPLG00000015201		MSTRG.26805.2	14.9862	1.09517	0.264836	4.13528	3.54515e-05	0.000983414
ENSAPLG00000002222	PRSS35	MSTRG.20335.4	71.6303	1.09673	0.162304	6.75727	1.40614e-11	2.45469e-09
ENSAPLG00000013222	PNPLA2	MSTRG.10423.2	26.0536	1.10061	0.217751	5.05444	4.3166e-07	2.45537e-05
ENSAPLG00000010555		MSTRG.18998.1	6.62565	1.10137	0.330883	3.32857	0.000872919	0.0129215
ENSAPLG00000015070		MSTRG.11991.4	24.2907	1.10236	0.277517	3.97224	7.11994e-05	0.00172463
ENSAPLG00000003614	KMT2C	ENSAPLT00000003825	20.4922	1.10488	0.271844	4.06437	4.81626e-05	0.00125038
ENSAPLG00000004571	TRHDE	MSTRG.19846.2	2.76388	1.10557	0.371501	2.97596	0.00292073	0.0324971
ENSAPLG00000005134	RYR3	ENSAPLT00000005441	2.78081	1.10607	0.371358	2.97843	0.00289725	0.0323069
ENSAPLG00000014219	ABCA1	MSTRG.5878.3	18.6616	1.11083	0.249455	4.45304	8.46636e-06	0.000293568
ENSAPLG00000003072		MSTRG.3708.1	2.78118	1.11423	0.371262	3.0012	0.00268921	0.0307664
ENSAPLG00000001331	ERBB4	MSTRG.16322.2	2.79266	1.1143	0.371163	3.00218	0.00268055	0.0307367
ENSAPLG00000013017	NFATC1	MSTRG.15692.2	4.37665	1.11721	0.355661	3.14121	0.00168249	0.0216183
ENSAPLG00000011839	REEP3	MSTRG.8745.7	12.3542	1.12224	0.285378	3.93246	8.40806e-05	0.00195256
ENSAPLG00000010557	MED12L	MSTRG.18875.6	8.54803	1.12225	0.310922	3.60943	0.000306872	0.00559833
ENSAPLG00000016426		MSTRG.4541.3	17.7772	1.12233	0.250512	4.48014	7.45945e-06	0.000267708
ENSAPLG00000008343	SPTBN5	MSTRG.25840.2	13.3473	1.1231	0.272938	4.11487	3.87405e-05	0.0010516
ENSAPLG00000009492		MSTRG.14403.2	653.991	1.12579	0.182095	6.18245	6.31155e-10	7.60767e-08
ENSAPLG00000012943	WIF1	MSTRG.20574.2	27.911	1.12588	0.217453	5.17755	2.24815e-07	1.44984e-05
ENSAPLG00000006519	FRY	MSTRG.6450.1	5.06415	1.13049	0.348212	3.24655	0.00116813	0.0163063
ENSAPLG00000004747	MFSD4A	MSTRG.7439.1	17.2446	1.13309	0.249839	4.53527	5.7531e-06	0.000215741
ENSAPLG00000009709	COMP	MSTRG.26713.8	20.5643	1.14279	0.235268	4.85741	1.18934e-06	6.05128e-05
ENSAPLG00000005798	SERINC5	MSTRG.1470.7	10.8881	1.14294	0.292951	3.90149	9.56019e-05	0.00215104
ENSAPLG00000002783	TMTC4	MSTRG.7764.1	10.9412	1.15047	0.289599	3.97264	7.10802e-05	0.00172463
ENSAPLG00000005487		MSTRG.19377.29	8.35637	1.15083	0.311661	3.69257	0.000221999	0.00428141
ENSAPLG00000008804	CSRP3	MSTRG.19664.1	2.90688	1.1547	0.370839	3.11374	0.00184733	0.023235
ENSAPLG00000010578		MSTRG.21804.1	6.94467	1.15831	0.331936	3.48956	0.000483819	0.0079913
ENSAPLG00000006413	FHOD3	MSTRG.21463.7	17.1927	1.1663	0.251596	4.63562	3.55868e-06	0.000147671
ENSAPLG00000013226		MSTRG.21418.1	14.6035	1.16702	0.265696	4.3923	1.12157e-05	0.00037355
ENSAPLG00000003501		MSTRG.13473.3	30.3261	1.17169	0.268069	4.37084	1.23768e-05	0.000404244
ENSAPLG00000003788		ENSAPLT00000003881	123.843	1.17855	0.13747	8.57317	1.00671e-17	5.66272e-15
ENSAPLG00000010068	ANKRD1	ENSAPLT00000010505	108.421	1.18301	0.177353	6.67034	2.55219e-11	4.03765e-09
ENSAPLG00000014619	SUSD6	MSTRG.16131.3	24.6585	1.18744	0.22409	5.29893	1.16485e-07	8.19037e-06
ENSAPLG00000012801	FREM1	MSTRG.12727.1	2.97917	1.18807	0.370553	3.2062	0.00134501	0.018255
ENSAPLG00000007622	ABRA	MSTRG.21772.1	2.99214	1.18874	0.370571	3.20785	0.00133733	0.0181751
ENSAPLG00000011425		MSTRG.20016.2	7.27939	1.19209	0.323986	3.67944	0.000233747	0.00444866
ENSAPLG00000011355	SLC40A1	MSTRG.3496.1	9.26215	1.19456	0.304371	3.92467	8.68497e-05	0.00197607
ENSAPLG00000005931	MMP27	MSTRG.2278.1	20.2897	1.2032	0.237028	5.07617	3.85124e-07	2.28034e-05
ENSAPLG00000015157	ADPRHL1	ENSAPLT00000015824	2.7054	1.20404	0.372006	3.23662	0.00120954	0.0167532
ENSAPLG00000011169	COL1A2	MSTRG.2922.2	5627.25	1.20611	0.116184	10.381	3.02612e-25	3.82994e-22
ENSAPLG00000002630		MSTRG.27089.17	24.4875	1.2064	0.250409	4.81773	1.452e-06	7.17147e-05
ENSAPLG00000013197	PALMD	MSTRG.12648.1	3.69675	1.20661	0.364506	3.31025	0.000932117	0.013658
ENSAPLG00000013893		MSTRG.9058.2	8.41431	1.20919	0.313884	3.85236	0.000116987	0.00253097
ENSAPLG00000011980	TNNT3	MSTRG.13853.2	26.6813	1.21491	0.239153	5.08005	3.77341e-07	2.2474e-05
ENSAPLG00000004667	INHBA	MSTRG.7854.2	66.4416	1.21644	0.211189	5.75995	8.41372e-09	7.88786e-07
ENSAPLG00000012070	CLEC3B	MSTRG.10838.1	5.39454	1.21666	0.345732	3.5191	0.000433021	0.00730724
ENSAPLG00000011524	PPP1R3B	MSTRG.13659.3	17.6303	1.21796	0.258352	4.71434	2.42493e-06	0.000107148
ENSAPLG00000012707	MYOZ2	MSTRG.6100.1	8.82255	1.2196	0.311321	3.91751	8.94696e-05	0.00203112
ENSAPLG00000013492	NRAP	ENSAPLT00000014153	2.37929	1.22255	0.372363	3.28324	0.00102623	0.0147175
ENSAPLG00000007483		MSTRG.8501.2	16.1235	1.22624	0.257339	4.76509	1.88765e-06	8.64816e-05
ENSAPLG00000003663	ITGA11	ENSAPLT00000003838	52.9013	1.22704	0.182639	6.71837	1.8377e-11	3.05028e-09
ENSAPLG00000013979	LUM	MSTRG.4619.1	656.825	1.22721	0.146571	8.37282	5.62578e-17	2.71243e-14
ENSAPLG00000003459		MSTRG.4698.1	6.76861	1.23021	0.329715	3.73113	0.000190627	0.00380689
ENSAPLG00000005008	F13A1	MSTRG.2604.1	16.6335	1.23498	0.257769	4.79105	1.65914e-06	7.99941e-05
ENSAPLG00000008691		MSTRG.22938.1	31.4597	1.23699	0.224779	5.50313	3.73106e-08	2.88374e-06
ENSAPLG00000002895	APOBEC2	MSTRG.22900.1	10.6169	1.2378	0.296256	4.17814	2.93899e-05	0.000831208
ENSAPLG00000009689	COL5A1	MSTRG.8075.5	699.325	1.23834	0.110561	11.2005	4.05366e-29	1.02608e-25
ENSAPLG00000015380		ENSAPLT00000016139	5.51245	1.23835	0.345311	3.58619	0.00033554	0.00597072
	Rabif	MSTRG.6354.1	10.4123	1.24414	0.320376	3.88337	0.000103018	0.00226751
ENSAPLG00000006804		MSTRG.12702.4	8.54049	1.24722	0.313572	3.97747	6.96536e-05	0.00169938
ENSAPLG00000008079		MSTRG.18550.10	20.6831	1.25935	0.241277	5.21951	1.79399e-07	1.17949e-05
ENSAPLG00000009336		ENSAPLT00000009717	2.47723	1.25966	0.372397	3.38258	0.00071809	0.0110665
ENSAPLG00000012959	COL12A1	MSTRG.25527.16	1403.42	1.26053	0.156736	8.04241	8.80883e-16	3.56757e-13
ENSAPLG00000013272	ITGA1	MSTRG.23521.2	6.573	1.26107	0.350802	3.59482	0.000324619	0.00582761
ENSAPLG00000004849	REEP1	MSTRG.20374.30	15.3994	1.26118	0.262691	4.80101	1.57865e-06	7.72167e-05
ENSAPLG00000007730	FAT4	ENSAPLT00000008042	6.63793	1.26456	0.33598	3.7638	0.000167353	0.00342314
ENSAPLG00000004625	SERPIND1	MSTRG.15632.1	6.67729	1.28063	0.332617	3.85015	0.000118045	0.00254298
ENSAPLG00000009574	TEKT2	MSTRG.21029.1	6.69516	1.28498	0.331776	3.87304	0.000107486	0.00235052
	TTN	MSTRG.6277.1	12.9042	1.28721	0.280098	4.59559	4.31526e-06	0.000170008
ENSAPLG00000009886	SRPX	MSTRG.7055.2	30.4252	1.29447	0.208893	6.19679	5.76267e-10	7.02977e-08
ENSAPLG00000015721		MSTRG.4576.6	32.9292	1.29896	0.205738	6.31367	2.725e-10	3.63034e-08
ENSAPLG00000001958		MSTRG.33269.1	24.08	1.30754	0.246536	5.30364	1.13515e-07	8.03731e-06
ENSAPLG00000013949	KERA	MSTRG.4611.1	4.68912	1.31113	0.354566	3.69785	0.000217431	0.00422551
ENSAPLG00000004945	LY86	ENSAPLT00000005108	21.9229	1.31696	0.251519	5.23603	1.64068e-07	1.08574e-05
ENSAPLG00000005186	ASPN	MSTRG.21432.1	34.7334	1.32418	0.205936	6.43006	1.27551e-10	1.87645e-08
ENSAPLG00000002916	TMOD1	MSTRG.10286.1	12.5612	1.32994	0.282203	4.7127	2.44456e-06	0.000107148
ENSAPLG00000005288	FBXO32	MSTRG.14846.1	39.5273	1.3301	0.197873	6.722	1.7925e-11	3.02484e-09
ENSAPLG00000015792	SSPN	MSTRG.17875.2	21.0871	1.33093	0.238167	5.58823	2.29398e-08	1.93555e-06
ENSAPLG00000015816	WSB1	MSTRG.15468.7	236.887	1.33345	0.135117	9.86883	5.68234e-23	5.75337e-20
ENSAPLG00000011081		MSTRG.26722.1	9.11907	1.33819	0.310453	4.31044	1.62929e-05	0.000507585
ENSAPLG00000006972	NCAM1	MSTRG.28504.8	62.1452	1.35034	0.163841	8.24178	1.69669e-16	7.80863e-14
ENSAPLG00000006651	LCAT	ENSAPLT00000006911	8.09449	1.35345	0.319054	4.24207	2.21467e-05	0.000649956
ENSAPLG00000010331	DCX	MSTRG.8218.9	43.798	1.35382	0.188467	7.18329	6.80541e-13	1.46606e-10
ENSAPLG00000011867	EGF	MSTRG.13947.1	3.07516	1.35924	0.370879	3.66491	0.000247426	0.00465649
ENSAPLG00000004223	TENM4	MSTRG.19744.2	3.79	1.36066	0.364889	3.72898	0.000192259	0.00382522
ENSAPLG00000008943	GNS	ENSAPLT00000009337	29.0928	1.36345	0.260182	5.24036	1.60263e-07	1.08177e-05
ENSAPLG00000010442	GLUL	ENSAPLT00000010886	15.9392	1.36702	0.268641	5.08864	3.60631e-07	2.17345e-05
ENSAPLG00000004296		MSTRG.18895.1	3.86547	1.37553	0.365371	3.76473	0.000166727	0.00341722
ENSAPLG00000010508	FGF13	MSTRG.18996.1	3.87166	1.3895	0.364519	3.81188	0.000137914	0.00288508
ENSAPLG00000014545	PPM1E	MSTRG.7204.2	3.16765	1.38996	0.370647	3.75009	0.000176772	0.00357963
ENSAPLG00000012650	COL11A1	MSTRG.24851.3	504.979	1.39761	0.150497	9.2866	1.5929e-20	1.34401e-17
ENSAPLG00000005091		MSTRG.30257.1	3.1824	1.40548	0.370227	3.79628	0.000146884	0.00306007
ENSAPLG00000002757	FMO3	MSTRG.54.1	38.6852	1.40575	0.207291	6.78154	1.18898e-11	2.18881e-09
ENSAPLG00000004700	WNT9A	MSTRG.18943.3	24.8385	1.41288	0.245519	5.75466	8.68178e-09	8.06318e-07
ENSAPLG00000005751	ASB5	MSTRG.24287.6	9.20594	1.41623	0.31144	4.54735	5.43265e-06	0.000206013
ENSAPLG00000002984	OBSCN	ENSAPLT00000003133	2.86787	1.41839	0.37203	3.81257	0.00013753	0.002883
ENSAPLG00000010114		ENSAPLT00000010527	14.1075	1.42599	0.280503	5.08371	3.70142e-07	2.21757e-05
ENSAPLG00000001502		MSTRG.18898.1	21.7235	1.4288	0.29514	4.84109	1.29126e-06	6.50447e-05
ENSAPLG00000006264	CCDC14	MSTRG.11122.1	8.48783	1.432	0.31616	4.52935	5.9165e-06	0.000220237
ENSAPLG00000013576		MSTRG.27103.2	125.083	1.44818	0.158675	9.12668	7.06335e-20	5.50126e-17
ENSAPLG00000006371	TSPAN18	MSTRG.19570.1	5.20661	1.44829	0.350859	4.12784	3.66185e-05	0.00100206
ENSAPLG00000004084	TGFBI	MSTRG.12574.2	321.575	1.45965	0.118936	12.2726	1.27031e-34	4.28731e-31
	pro	MSTRG.31974.1	10.5243	1.46033	0.300631	4.85753	1.18856e-06	6.05128e-05
ENSAPLG00000008618	ACTN2	MSTRG.18781.1	74.9723	1.46058	0.164414	8.88356	6.47546e-19	4.37093e-16
ENSAPLG00000013701	MYLK4	MSTRG.17662.1	13.2399	1.46834	0.280093	5.24233	1.58566e-07	1.0775e-05
ENSAPLG00000015178	LMOD2	MSTRG.5652.2	11.1903	1.49257	0.296201	5.03904	4.67877e-07	2.63181e-05
ENSAPLG00000004186	TRIM66	MSTRG.20250.3	8.09027	1.49295	0.322423	4.63042	3.64925e-06	0.000150198
ENSAPLG00000015648	TFCP2L1	MSTRG.11099.2	18.3272	1.5213	0.252819	6.01734	1.77307e-09	1.95134e-07
	IMPG2	MSTRG.33569.1	5.60385	1.5429	0.348892	4.42228	9.76645e-06	0.000332947
ENSAPLG00000016297	DMD	MSTRG.17008.2	31.4402	1.55008	0.220461	7.03108	2.04946e-12	4.17879e-10
ENSAPLG00000004577	CLSTN2	MSTRG.16848.1	4.08235	1.56987	0.364566	4.30614	1.6613e-05	0.000514393
ENSAPLG00000007227		MSTRG.1819.29	25.4736	1.57141	0.23248	6.75931	1.38646e-11	2.45469e-09
ENSAPLG00000016101		ENSAPLT00000016796	23.7646	1.57479	0.244925	6.42968	1.27876e-10	1.87645e-08
ENSAPLG00000013567		ENSAPLT00000014122	3.38533	1.59681	0.370586	4.30888	1.64086e-05	0.000509623
ENSAPLG00000003101	KLHL31	MSTRG.458.1	20.4845	1.6055	0.246996	6.50012	8.0254e-11	1.25011e-08
ENSAPLG00000004615	MYL1	MSTRG.16325.1	191.817	1.61798	0.183729	8.80633	1.29315e-18	8.1832e-16
ENSAPLG00000003826		MSTRG.12690.1	23.9958	1.65013	0.26904	6.13339	8.60274e-10	1.00118e-07
ENSAPLG00000014462	LDB3	MSTRG.22276.4	15.4212	1.67458	0.271983	6.15694	7.41624e-10	8.78344e-08
ENSAPLG00000005685	MYLK	MSTRG.11120.1	128.95	1.70043	0.222392	7.64608	2.07197e-14	6.76733e-12
ENSAPLG00000010858	ANK2	ENSAPLT00000011492	15.8012	1.71091	0.272041	6.28916	3.19186e-10	4.09083e-08
ENSAPLG00000016241		MSTRG.9172.1	12.4809	1.72766	0.290739	5.9423	2.81057e-09	2.96427e-07
ENSAPLG00000001296	MYL10	MSTRG.2518.1	25.5955	1.75209	0.256061	6.84247	7.78404e-12	1.51564e-09
ENSAPLG00000010852		MSTRG.17336.2	13.6845	1.75898	0.285734	6.156	7.4605e-10	8.78344e-08
ENSAPLG00000011486	SLITRK6	MSTRG.11058.1	8.47221	1.78205	0.325486	5.47504	4.37421e-08	3.35522e-06
ENSAPLG00000006266	SCG5	ENSAPLT00000006499	12.5892	1.79409	0.292615	6.13125	8.719e-10	1.00318e-07
ENSAPLG00000011148		MSTRG.20016.12	4.95515	1.80352	0.360432	5.00379	5.62144e-07	3.09332e-05
ENSAPLG00000010648	MYOM1	MSTRG.670.1	27	1.80907	0.234637	7.71011	1.25709e-14	4.24267e-12
ENSAPLG00000009462	COL4A2	MSTRG.289.1	131.278	1.81413	0.201063	9.0227	1.83512e-19	1.32719e-16
ENSAPLG00000006553		MSTRG.5834.6	20.2473	1.8303	0.252716	7.24252	4.40422e-13	1.06173e-10
ENSAPLG00000004578	SEC14L5	MSTRG.21784.2	3.8557	1.87724	0.370016	5.0734	3.90768e-07	2.29112e-05
ENSAPLG00000001819		MSTRG.25872.1	18.8021	1.94683	0.286457	6.79626	1.07369e-11	2.01316e-09
ENSAPLG00000011440	SERPINF1	MSTRG.20614.1	53.559	1.96332	0.197192	9.95638	2.36512e-23	2.66075e-20
ENSAPLG00000010333	ADAMTS3	MSTRG.5092.2	6.2816	1.98907	0.351314	5.66181	1.49784e-08	1.31949e-06
ENSAPLG00000012610		MSTRG.14744.3	14.8276	2.08716	0.290157	7.19322	6.32808e-13	1.39287e-10
ENSAPLG00000011220	MYH7B	MSTRG.3860.2	10.9349	2.17978	0.322171	6.76593	1.32456e-11	2.39486e-09
ENSAPLG00000007114	ADAMTSL2	MSTRG.5846.9	228.595	2.18967	0.146837	14.9123	2.74224e-50	2.77652e-46
ENSAPLG00000008264	COL4A1	MSTRG.286.1	94.3702	2.19736	0.211201	10.4041	2.37439e-25	3.43438e-22
ENSAPLG00000013370	TTN	ENSAPLT00000014588	99.1344	2.26831	0.212143	10.6924	1.10512e-26	2.23786e-23
ENSAPLG00000008787	SVEP1	MSTRG.14624.1	43.7004	2.32018	0.222332	10.4356	1.70453e-25	2.8764e-22
ENSAPLG00000008306		MSTRG.1819.1	9.66887	2.35126	0.344379	6.82753	8.63886e-12	1.65035e-09
ENSAPLG00000002739	SOST	MSTRG.22057.2	10.7932	2.35506	0.32196	7.31477	2.57816e-13	6.52596e-11
ENSAPLG00000007103	MYBPC1	MSTRG.16046.16	11.8683	2.38484	0.319296	7.46905	8.07756e-14	2.33672e-11
ENSAPLG00000005814	MYL3	MSTRG.18358.1	147.813	2.46848	0.189119	13.0525	6.15082e-39	3.11385e-35

## Sheet: Sheet 3 0h vs 12h
Ensembl_gene	Gene_symbol	Name	baseMean	log2FoldChange	lfcSE	stat	pvalue	padj
ENSAPLG00000000665		MSTRG.18051.4	14.8123	-0.757118	0.240925	-3.14255	0.00167483	0.0207719
ENSAPLG00000000667		MSTRG.18048.2	624.251	-0.743821	0.172722	-4.30647	1.65884e-05	0.00154038
ENSAPLG00000000785		MSTRG.9000.1	35.9538	-0.644109	0.189671	-3.39593	0.000683957	0.0118514
ENSAPLG00000000837	IFI30	MSTRG.24549.1	36.5546	-0.710845	0.20798	-3.41785	0.000631178	0.011205
ENSAPLG00000000897		MSTRG.23376.1	190.858	-0.609485	0.195777	-3.11316	0.00185096	0.0218969
ENSAPLG00000000987		MSTRG.4587.1	7.61188	1.17543	0.300797	3.90773	9.3168e-05	0.00431003
ENSAPLG00000001002		ENSAPLT00000000984	19.6815	-0.959373	0.265913	-3.60785	0.000308742	0.008073
ENSAPLG00000001072		MSTRG.15559.1	58.2964	0.826483	0.187396	4.41036	1.03198e-05	0.00120176
ENSAPLG00000001134	FKRP	ENSAPLT00000001118	14.4631	-0.715916	0.251134	-2.85074	0.00436182	0.0385277
ENSAPLG00000001202	GPX1	MSTRG.15357.3	173.014	-0.603661	0.175607	-3.43757	0.000586951	0.0109288
ENSAPLG00000001272		ENSAPLT00000001259	7.22224	-0.84918	0.288638	-2.94202	0.00326078	0.0320024
ENSAPLG00000001488		ENSAPLT00000001477	30.5873	-0.770995	0.240965	-3.19962	0.0013761	0.0183895
ENSAPLG00000001529		ENSAPLT00000001519	11.9187	-0.727513	0.25426	-2.8613	0.00421911	0.0376392
ENSAPLG00000001580		ENSAPLT00000001574	37.1393	0.661694	0.233644	2.83206	0.00462499	0.0397039
ENSAPLG00000001769		ENSAPLT00000001763	73.7995	-0.792607	0.266576	-2.97329	0.00294624	0.0298456
ENSAPLG00000001771		MSTRG.21001.1	38.0415	-0.899045	0.268873	-3.34375	0.000826534	0.0133331
ENSAPLG00000001890		ENSAPLT00000001883	313.011	-0.623724	0.192371	-3.2423	0.00118567	0.0165788
ENSAPLG00000001895	FAM47E-STBD1	MSTRG.16485.1	19.1606	-1.12283	0.232098	-4.83773	1.31328e-06	0.000569514
ENSAPLG00000001916		ENSAPLT00000001912	31.4532	-0.648052	0.219194	-2.95652	0.0031113	0.0309549
ENSAPLG00000001939		MSTRG.23924.5	68.8314	0.78832	0.173498	4.54368	5.52798e-06	0.000867646
ENSAPLG00000002001		ENSAPLT00000001997	9.14465	-0.858279	0.294167	-2.91766	0.00352663	0.0336984
ENSAPLG00000002044	PHLDA1	MSTRG.18767.1	133.564	0.687264	0.14791	4.6465	3.37619e-06	0.000801108
ENSAPLG00000002133		MSTRG.4406.25	15.3375	-0.667952	0.234517	-2.8482	0.00439667	0.0386001
ENSAPLG00000002163	CCDC106	ENSAPLT00000002159	16.1491	-0.926963	0.259586	-3.57093	0.000355712	0.00855149
ENSAPLG00000002251		ENSAPLT00000002322	265.411	-0.938021	0.210742	-4.45103	8.54593e-06	0.00110775
ENSAPLG00000002307	MLIP	MSTRG.455.2	8.16972	-0.800842	0.276907	-2.89209	0.00382687	0.0357004
ENSAPLG00000002308		MSTRG.4406.5	14.0527	-0.872328	0.240588	-3.62581	0.000288058	0.00767061
ENSAPLG00000002311	MID1IP1	ENSAPLT00000002312	22.7157	-0.679239	0.20888	-3.25181	0.00114671	0.0161903
ENSAPLG00000002323		ENSAPLT00000002328	80.3995	-0.604303	0.213146	-2.83516	0.00458021	0.0394465
ENSAPLG00000002330		MSTRG.4419.3	16.0327	-0.708661	0.229815	-3.08362	0.00204501	0.0232893
ENSAPLG00000002355		MSTRG.2353.2	151.96	-0.774361	0.213453	-3.62778	0.000285873	0.00767061
ENSAPLG00000002364	VAMP8	ENSAPLT00000002367	73.9893	-0.927592	0.210686	-4.40272	1.06904e-05	0.00120176
ENSAPLG00000002436		MSTRG.9102.2	49.1241	0.681408	0.183655	3.71026	0.000207047	0.00652019
ENSAPLG00000002502	GAA	ENSAPLT00000002522	36.7645	-0.750553	0.220036	-3.41104	0.000647146	0.0114324
ENSAPLG00000002581	ANO8	ENSAPLT00000002599	12.8392	-0.951758	0.27189	-3.50052	0.000464346	0.00970253
ENSAPLG00000002591		MSTRG.944.2	20.3857	-0.721679	0.258761	-2.78898	0.00528748	0.0432737
ENSAPLG00000002650	CEBPD	ENSAPLT00000002665	44.2857	-0.724376	0.214911	-3.37058	0.000750099	0.0125763
ENSAPLG00000002825		ENSAPLT00000002862	30.2921	-0.740198	0.210051	-3.5239	0.000425242	0.00931317
ENSAPLG00000002918		ENSAPLT00000002948	18.3108	-0.640122	0.235247	-2.72106	0.00650721	0.0490445
ENSAPLG00000003196		ENSAPLT00000003244	24.5105	-0.610001	0.199519	-3.05736	0.00223298	0.0246923
ENSAPLG00000003208	HSPA5	ENSAPLT00000003304	436.948	1.06258	0.210301	5.05267	4.35676e-07	0.000321762
ENSAPLG00000003281	YIF1B	ENSAPLT00000003335	42.5031	-0.670883	0.234456	-2.86144	0.00421716	0.0376392
ENSAPLG00000003374	MTURN	MSTRG.23191.4	12.6612	-0.739214	0.24678	-2.99544	0.00274049	0.0284924
ENSAPLG00000003381		MSTRG.23926.1	27.7486	0.65182	0.20417	3.19254	0.00141028	0.0187424
ENSAPLG00000003476	NDUFB6	MSTRG.13190.1	33.131	-0.722973	0.216449	-3.34016	0.000837295	0.0134747
ENSAPLG00000003501	DST	MSTRG.13473.3	55.5444	0.724864	0.266205	2.72295	0.00647009	0.0489174
ENSAPLG00000003604	RPS27	MSTRG.24359.1	33.1311	-0.71724	0.198526	-3.61282	0.000302881	0.00797733
ENSAPLG00000003736	EMC4	MSTRG.889.1	33.0428	-0.661587	0.221112	-2.99209	0.00277073	0.0285874
ENSAPLG00000003911	PIK3IP1	MSTRG.22808.1	11.6849	-0.703127	0.253943	-2.76884	0.00562562	0.0450236
ENSAPLG00000003958		MSTRG.11770.2	23.3283	0.59274	0.205819	2.87991	0.00397786	0.0364829
ENSAPLG00000003968		ENSAPLT00000004068	11.7421	-0.817869	0.263515	-3.10368	0.00191127	0.0220976
ENSAPLG00000004067		ENSAPLT00000004159	13.4422	-0.841587	0.256855	-3.2765	0.00105102	0.0153788
ENSAPLG00000004095		MSTRG.20954.1	30.5162	-0.757324	0.20615	-3.67366	0.000239104	0.00698486
ENSAPLG00000004146	ACTA1	ENSAPLT00000004261	25.0433	-0.747418	0.22627	-3.30321	0.000955838	0.0145705
ENSAPLG00000004162		ENSAPLT00000004269	87.1758	-0.648034	0.18535	-3.49628	0.000471795	0.00973564
ENSAPLG00000004172		MSTRG.6961.8	25.9445	0.764113	0.204898	3.72924	0.000192055	0.00635898
ENSAPLG00000004222	GUK1	MSTRG.18929.1	15.1381	-1.05395	0.25611	-4.11522	3.86805e-05	0.0027374
ENSAPLG00000004280		ENSAPLT00000004384	16.9968	-0.792792	0.2445	-3.2425	0.00118487	0.0165788
ENSAPLG00000004432	PPIB	ENSAPLT00000004550	417.599	-0.703184	0.198699	-3.53895	0.000401726	0.00909283
ENSAPLG00000004434	LRRC15	MSTRG.7105.1	99.5836	-0.611106	0.221668	-2.75685	0.00583613	0.0460863
ENSAPLG00000004464		MSTRG.2891.3	27.8113	-0.635398	0.221587	-2.86749	0.00413746	0.0374792
ENSAPLG00000004478		MSTRG.6037.2	65.8604	0.593421	0.162013	3.6628	0.000249477	0.00707326
ENSAPLG00000004752		MSTRG.29408.1	15.1216	-0.780954	0.247413	-3.15647	0.0015969	0.0202209
ENSAPLG00000004765		MSTRG.26136.1	10.3841	-0.830558	0.264089	-3.14499	0.00166094	0.020635
ENSAPLG00000004793	PDLIM2	ENSAPLT00000004929	9.03522	-0.825193	0.284099	-2.90459	0.00367731	0.0347712
ENSAPLG00000005009		MSTRG.21135.1	13.003	-0.705634	0.248104	-2.84411	0.00445361	0.0387827
ENSAPLG00000005043	DUSP23	MSTRG.28078.3	9.73081	-0.797026	0.277803	-2.86903	0.00411729	0.0373703
ENSAPLG00000005055	TMTC1	MSTRG.22099.2	35.5535	0.928956	0.21565	4.30771	1.64953e-05	0.00154038
ENSAPLG00000005072		MSTRG.15382.1	47.3968	0.600273	0.167265	3.58876	0.000332251	0.00824143
ENSAPLG00000005101	ANPL-DRA	MSTRG.21136.2	31.3219	-0.920339	0.231406	-3.97716	6.97429e-05	0.00376976
ENSAPLG00000005228	RPS18	ENSAPLT00000005396	248.19	-0.591906	0.171035	-3.46072	0.000538724	0.0103878
ENSAPLG00000005263	MMAB	MSTRG.21364.1	11.8902	-0.780135	0.259953	-3.00107	0.00269036	0.028257
ENSAPLG00000005275	TMED4	MSTRG.29612.2	362.605	-0.744283	0.21376	-3.48185	0.000497954	0.00991141
ENSAPLG00000005329		MSTRG.17840.1	18.7095	-0.58551	0.21485	-2.7252	0.00642624	0.0487896
ENSAPLG00000005473		ENSAPLT00000005658	26.1277	0.773007	0.216776	3.56592	0.000362576	0.00863861
ENSAPLG00000005490		MSTRG.26553.1	24.4744	-0.673524	0.214135	-3.14532	0.00165905	0.020635
ENSAPLG00000005619		MSTRG.803.2	33.0787	-0.598251	0.180305	-3.318	0.000906652	0.0140618
ENSAPLG00000005641		ENSAPLT00000005851	123.717	-0.66867	0.182524	-3.66347	0.000248821	0.00707326
ENSAPLG00000005675		MSTRG.11119.2	39.1648	-1.14155	0.318999	-3.57855	0.0003455	0.00851176
ENSAPLG00000005716	EIF4A1	MSTRG.27605.1	83.2495	0.670349	0.217491	3.08219	0.00205484	0.0233645
ENSAPLG00000005829		ENSAPLT00000006025	175.12	-0.603897	0.207287	-2.91333	0.00357594	0.0340349
ENSAPLG00000005959		MSTRG.1407.12	11.1455	0.707864	0.25889	2.73423	0.00625272	0.0477726
ENSAPLG00000006009		ENSAPLT00000006226	58.7826	-0.675285	0.193253	-3.49431	0.000475281	0.00977972
ENSAPLG00000006019		MSTRG.10984.1	24.033	-0.613899	0.217454	-2.82312	0.00475593	0.0403836
ENSAPLG00000006060	ACTG2	ENSAPLT00000006300	50.1515	-0.952483	0.226305	-4.20885	2.56673e-05	0.00221255
ENSAPLG00000006363		MSTRG.13828.8	27.5343	0.905687	0.219256	4.13072	3.61628e-05	0.00267273
ENSAPLG00000006575		MSTRG.8483.1	24.2294	0.768361	0.213457	3.59961	0.000318691	0.00817176
ENSAPLG00000006603		ENSAPLT00000006842	68.5531	-0.72282	0.223069	-3.24034	0.00119388	0.0166025
ENSAPLG00000006799		MSTRG.15690.3	61.0077	0.886129	0.183304	4.83422	1.3367e-06	0.000569514
ENSAPLG00000006818		MSTRG.22030.1	28.5687	-0.630309	0.207922	-3.03147	0.00243365	0.0264271
ENSAPLG00000006830		MSTRG.11618.1	33.387	0.613411	0.184118	3.33161	0.000863449	0.0136848
ENSAPLG00000006857		MSTRG.7358.2	36.4473	1.28723	0.278419	4.62336	3.77576e-06	0.000828722
ENSAPLG00000007059	CYB561A3	MSTRG.25675.2	49.9459	-0.64446	0.215221	-2.99442	0.00274971	0.0284924
ENSAPLG00000007087		MSTRG.29902.1	12.158	-0.727067	0.254811	-2.85336	0.00432595	0.0383511
ENSAPLG00000007105		MSTRG.14891.1	38.2813	-0.826427	0.220153	-3.75388	0.000174121	0.00599871
ENSAPLG00000007115	DAK	ENSAPLT00000007373	12.4404	-0.860306	0.272049	-3.16232	0.00156519	0.0199589
ENSAPLG00000007227		MSTRG.1819.29	28.2709	-0.932975	0.217193	-4.29561	1.74216e-05	0.00159728
ENSAPLG00000007286		MSTRG.8207.1	25.4196	-0.587921	0.216584	-2.71451	0.00663732	0.0498177
ENSAPLG00000007586		MSTRG.27406.1	22.554	0.944828	0.264922	3.56643	0.000361874	0.00863861
ENSAPLG00000007649		MSTRG.6353.2	26.6229	0.755032	0.214575	3.51874	0.000433605	0.00937492
ENSAPLG00000007813	STARD8	ENSAPLT00000008111	11.9286	0.819524	0.255783	3.20398	0.00135542	0.0181979
ENSAPLG00000007827	TUBA4A	MSTRG.16252.1	405.362	0.637744	0.216059	2.95171	0.00316022	0.0313125
ENSAPLG00000007849		MSTRG.24882.1	45.5924	-0.76053	0.224914	-3.38143	0.000721101	0.0122031
ENSAPLG00000007853	TUBB8P7	MSTRG.21897.1	26.9626	0.87457	0.223143	3.91932	8.87992e-05	0.00425942
ENSAPLG00000008056		MSTRG.9027.1	19.443	0.729913	0.218978	3.33327	0.000858321	0.0136334
ENSAPLG00000008101		MSTRG.13609.3	85.7109	1.0839	0.206318	5.25353	1.49214e-07	0.00027019
ENSAPLG00000008118	MATR3	MSTRG.20502.2	50.1085	0.641055	0.17474	3.66863	0.000243855	0.00706497
ENSAPLG00000008128		MSTRG.18178.6	33.2648	0.984795	0.227341	4.3318	1.47895e-05	0.00150873
ENSAPLG00000008160	SLC25A28	MSTRG.6055.1	20.2745	-0.945726	0.257309	-3.67545	0.000237431	0.00698486
ENSAPLG00000008321		MSTRG.29412.1	70.8659	0.600405	0.185131	3.24314	0.0011822	0.0165788
ENSAPLG00000008451		MSTRG.19212.1	254.587	-0.686993	0.19478	-3.52701	0.000420277	0.00931317
ENSAPLG00000008500	CERCAM	MSTRG.8056.5	97.2431	-0.655241	0.210194	-3.11732	0.00182501	0.0218488
ENSAPLG00000008523	RPL29	ENSAPLT00000008850	116.92	-0.633198	0.162044	-3.90756	9.32342e-05	0.00431003
ENSAPLG00000008655		MSTRG.26790.1	565.461	-0.794606	0.189563	-4.19178	2.76774e-05	0.00233102
ENSAPLG00000008794	UPRT	MSTRG.18897.2	32.2124	0.599857	0.184046	3.25927	0.00111699	0.0160206
ENSAPLG00000008920	PLEC	ENSAPLT00000009372	298.108	0.797158	0.191108	4.17125	3.02939e-05	0.00246538
ENSAPLG00000008960	SYPL2	MSTRG.28361.1	29.4032	-0.988833	0.238456	-4.14682	3.3713e-05	0.00258474
ENSAPLG00000009026	DPYSL5	MSTRG.27547.1	6.50575	1.06745	0.307385	3.47269	0.000515274	0.0101142
ENSAPLG00000009052		MSTRG.27904.2	120.731	-0.619427	0.173957	-3.56081	0.000369712	0.00872256
ENSAPLG00000009101	CLK3	MSTRG.26739.2	26.5352	-0.657154	0.201788	-3.25665	0.00112734	0.0161028
ENSAPLG00000009217		MSTRG.18760.1	13.5325	0.772596	0.273496	2.82489	0.00472966	0.0402549
ENSAPLG00000009394		MSTRG.28438.1	19.2778	0.665511	0.240322	2.76925	0.00561854	0.0450167
ENSAPLG00000009395	RAB25	MSTRG.16207.5	8.50707	-0.782158	0.281699	-2.77657	0.00549356	0.0444083
ENSAPLG00000009460	HSPB8	ENSAPLT00000009850	21.6237	-0.667446	0.230685	-2.89333	0.00381186	0.0356592
ENSAPLG00000009492	THBS2	MSTRG.14403.2	1094.5	0.598811	0.174155	3.43837	0.000585225	0.0109288
ENSAPLG00000009526	CHRD	ENSAPLT00000009928	29.0857	-0.660832	0.225775	-2.92695	0.00342305	0.0331903
ENSAPLG00000009579	PLD3	ENSAPLT00000009970	32.8362	-0.608304	0.215151	-2.82734	0.00469362	0.0400895
ENSAPLG00000009631	ATP5D	ENSAPLT00000010024	89.2352	-0.726075	0.197473	-3.67684	0.000236145	0.00698122
ENSAPLG00000009671	POLD2	MSTRG.14196.2	22.945	-0.742053	0.232273	-3.19475	0.00139952	0.0186592
ENSAPLG00000009793		ENSAPLT00000010191	6.82619	-0.803749	0.291551	-2.7568	0.00583696	0.0460863
ENSAPLG00000009798		MSTRG.2565.2	261.912	-0.967671	0.206274	-4.69119	2.7162e-06	0.000770044
ENSAPLG00000009817	IGFBP2	MSTRG.2851.3	114.058	-0.620732	0.156529	-3.96561	7.32091e-05	0.00381477
ENSAPLG00000009871		MSTRG.11473.1	14.8983	0.778648	0.250422	3.10935	0.00187502	0.0219399
ENSAPLG00000009930	RGCC	ENSAPLT00000010331	16.2332	-0.662826	0.228634	-2.89907	0.0037427	0.0352974
ENSAPLG00000009970	TPP1	MSTRG.26730.1	139.704	-0.607939	0.196159	-3.09921	0.00194035	0.0223433
ENSAPLG00000010072	TMPO	MSTRG.20006.6	18.6958	0.624813	0.220689	2.83119	0.00463745	0.0397039
ENSAPLG00000010171		MSTRG.9231.4	177.049	-0.617261	0.172588	-3.5765	0.000348221	0.00852083
ENSAPLG00000010178		ENSAPLT00000010594	16.3331	-0.761205	0.225034	-3.38262	0.000717982	0.0121788
ENSAPLG00000010299		MSTRG.21868.3	20.8989	-0.702301	0.216983	-3.23666	0.00120936	0.0167483
ENSAPLG00000010312		ENSAPLT00000010737	52.4025	-0.707212	0.200266	-3.53136	0.000413427	0.00926513
ENSAPLG00000010338		MSTRG.15052.6	44.1262	0.696288	0.200136	3.47907	0.000503152	0.00994637
ENSAPLG00000010362		MSTRG.21060.2	34.4721	0.622311	0.193809	3.21094	0.001323	0.0179112
ENSAPLG00000010395	2019-09-11	MSTRG.16500.2	99.0036	0.748119	0.20131	3.71626	0.00020219	0.00642307
ENSAPLG00000010538	SULT1E1	MSTRG.3995.2	8.94308	-0.916906	0.27971	-3.27806	0.00104524	0.0153582
ENSAPLG00000010628		ENSAPLT00000011077	12.4977	0.780138	0.253228	3.08078	0.00206461	0.0234388
ENSAPLG00000010667	HSPA8	ENSAPLT00000011131	227.594	0.934362	0.200283	4.6652	3.08315e-06	0.000770044
ENSAPLG00000010766		MSTRG.19949.2	12.9835	0.735264	0.252313	2.91409	0.00356724	0.0339967
ENSAPLG00000010826		MSTRG.3785.1	17.4948	0.714079	0.2332	3.06209	0.00219796	0.024417
ENSAPLG00000010852	SHISA2	MSTRG.17336.2	16.5977	-0.761581	0.242932	-3.13496	0.00171877	0.0211359
ENSAPLG00000010870		MSTRG.2568.1	57.2552	0.711681	0.184188	3.86389	0.000111595	0.00461875
ENSAPLG00000010909		ENSAPLT00000011349	22.2983	-0.963456	0.235138	-4.09742	4.17787e-05	0.00277132
ENSAPLG00000010957		ENSAPLT00000011399	27.2514	-0.666556	0.205711	-3.24025	0.00119424	0.0166025
ENSAPLG00000011001	EPB41L2	MSTRG.990.2	119.012	0.60982	0.164481	3.70753	0.000209288	0.00653614
ENSAPLG00000011252	2019-09-08	MSTRG.19786.3	53.4348	0.632664	0.16603	3.81055	0.000138657	0.00520358
ENSAPLG00000011549	MAP1A	MSTRG.21240.1	18.5954	0.659242	0.233827	2.81936	0.00481196	0.0407161
ENSAPLG00000011765		MSTRG.14955.1	21.4315	-0.70532	0.220158	-3.2037	0.00135674	0.0181979
ENSAPLG00000011774	HNRNPDL	MSTRG.6094.2	34.0817	0.62468	0.189448	3.29738	0.000975919	0.0146956
ENSAPLG00000011787	2019-09-02	MSTRG.25530.1	62.1747	0.622987	0.17614	3.53689	0.000404873	0.00913551
ENSAPLG00000011851	FAM219B	MSTRG.18107.1	9.26353	-0.837886	0.291453	-2.87485	0.00404216	0.0368732
ENSAPLG00000012014	MRPS23	ENSAPLT00000012494	20.0895	-0.653754	0.219281	-2.98135	0.00286977	0.0292927
ENSAPLG00000012136		ENSAPLT00000012645	6.6783	0.881491	0.29564	2.98163	0.00286715	0.0292927
ENSAPLG00000012240	GIT1	MSTRG.18087.1	56.9886	-0.665422	0.224125	-2.96898	0.00298789	0.0300573
ENSAPLG00000012264	MFSD5	MSTRG.18526.2	58.8005	-0.655745	0.237084	-2.76588	0.00567692	0.0452013
ENSAPLG00000012423		MSTRG.14738.2	20.9776	0.868498	0.22303	3.89409	9.85677e-05	0.00436058
ENSAPLG00000012492	ABHD14A	MSTRG.23988.1	14.8554	-1.02009	0.275145	-3.70745	0.000209359	0.00653614
ENSAPLG00000012531		ENSAPLT00000013054	13.6966	-0.8275	0.26263	-3.15082	0.00162812	0.0204656
ENSAPLG00000012532		MSTRG.2057.6	12.7315	0.778633	0.253157	3.07569	0.00210015	0.023696
ENSAPLG00000012592		MSTRG.28920.1	53.7462	-0.895106	0.229252	-3.90446	9.44373e-05	0.00432682
ENSAPLG00000012742	GLS	MSTRG.3526.5	117.29	0.698525	0.170297	4.10179	4.09961e-05	0.00276432
ENSAPLG00000012754		MSTRG.915.7	294.475	-0.860406	0.22053	-3.90154	9.55807e-05	0.00432682
ENSAPLG00000012877	ACOT8	MSTRG.6988.1	27.0257	-0.662292	0.230083	-2.87849	0.00399579	0.0365423
ENSAPLG00000012891	DLGAP4	MSTRG.11738.6	27.6734	0.586372	0.205087	2.85914	0.00424792	0.0378446
ENSAPLG00000012962	SRGN	MSTRG.334.1	47.7365	-0.776946	0.221567	-3.5066	0.000453874	0.00958427
ENSAPLG00000013005		ENSAPLT00000013537	166.4	-0.591674	0.158471	-3.73364	0.000188732	0.00632863
ENSAPLG00000013022		MSTRG.336.2	25.9821	1.01784	0.222851	4.56733	4.93971e-06	0.000867646
ENSAPLG00000013024	PCNT	MSTRG.10233.1	12.1555	0.987751	0.260927	3.78555	0.000153367	0.00555417
ENSAPLG00000013099	FAM65B	MSTRG.17993.4	168.843	1.10193	0.21788	5.05751	4.24761e-07	0.000321762
ENSAPLG00000013217	PITHD1	ENSAPLT00000013755	19.5839	-0.641806	0.235957	-2.72001	0.00652803	0.0491502
ENSAPLG00000013258		MSTRG.7614.1	55.959	-0.623622	0.159614	-3.90706	9.34247e-05	0.00431003
ENSAPLG00000013262	STAT4	MSTRG.3529.3	59.4244	-0.632805	0.165481	-3.82403	0.000131287	0.00510201
ENSAPLG00000013403	WDR77	MSTRG.6306.1	15.0662	0.68042	0.240577	2.82829	0.00467974	0.0400181
ENSAPLG00000013508	PAM16	ENSAPLT00000014063	19.4788	-0.747522	0.23172	-3.22597	0.00125548	0.0171899
ENSAPLG00000013538	RPL19	ENSAPLT00000014095	28.6214	-0.68098	0.201141	-3.38559	0.000710263	0.0120761
ENSAPLG00000013569	PBDC1	ENSAPLT00000014132	32.0898	-0.639777	0.205435	-3.11425	0.00184416	0.0218969
ENSAPLG00000013606		ENSAPLT00000014215	47.8606	0.748632	0.204767	3.65602	0.000256163	0.0071361
ENSAPLG00000013790	GTPBP4	MSTRG.8777.1	28.2172	-0.927922	0.210051	-4.41761	9.97988e-06	0.00118499
ENSAPLG00000013839		ENSAPLT00000014425	56.7047	-0.653808	0.184733	-3.53921	0.000401321	0.00909283
ENSAPLG00000013977	DYNC1H1	MSTRG.15074.1	200.476	0.659824	0.173125	3.81126	0.000138258	0.00520358
ENSAPLG00000014078		ENSAPLT00000014658	49.6717	-0.684244	0.206539	-3.3129	0.000923355	0.0141828
ENSAPLG00000014101	ST6GALNAC6	MSTRG.28056.1	25.2436	-0.816217	0.243252	-3.35544	0.000792395	0.013009
ENSAPLG00000014142		MSTRG.30450.1	45.6835	-0.682061	0.226241	-3.01475	0.00257193	0.0272745
ENSAPLG00000014231	TGM1	ENSAPLT00000014819	14.0125	-0.751951	0.247457	-3.03871	0.00237592	0.0260345
ENSAPLG00000014242	PLBD2	MSTRG.27037.1	65.1816	-0.622196	0.200395	-3.10485	0.00190378	0.0220976
ENSAPLG00000014278		MSTRG.26402.1	21.8322	-0.735617	0.258655	-2.84401	0.00445495	0.0387827
ENSAPLG00000014340	UBL5	ENSAPLT00000014933	111.298	-0.597551	0.189673	-3.15042	0.00163035	0.0204656
ENSAPLG00000014652		MSTRG.2144.1	63.5616	-0.756581	0.183496	-4.12315	3.73733e-05	0.00269763
ENSAPLG00000014811		ENSAPLT00000015427	54.2422	-0.60295	0.194997	-3.09211	0.00198742	0.0227407
ENSAPLG00000014897	FCER2	MSTRG.22914.1	55.4756	-0.600408	0.172215	-3.48638	0.000489602	0.00991141
ENSAPLG00000014964	FNBP4	MSTRG.16807.3	54.1016	-0.73708	0.203828	-3.61619	0.000298969	0.00792489
ENSAPLG00000014977		MSTRG.22788.2	124.688	-0.644788	0.173364	-3.71927	0.000199801	0.0063775
ENSAPLG00000015033	EGLN3	ENSAPLT00000015674	6.6857	0.998494	0.304602	3.27802	0.00104537	0.0153582
ENSAPLG00000015082		ENSAPLT00000015715	305.367	-0.630283	0.156832	-4.01885	5.84836e-05	0.0035008
ENSAPLG00000015093		MSTRG.22789.1	16.3371	-0.671868	0.228249	-2.94358	0.00324439	0.0319107
ENSAPLG00000015135		MSTRG.14276.2	54.3487	-0.658868	0.183249	-3.59547	0.000323802	0.00817176
ENSAPLG00000015201		MSTRG.26805.2	28.7687	0.738634	0.228589	3.23128	0.00123237	0.0169685
ENSAPLG00000015203	TCN2	MSTRG.22431.1	135.845	-0.732235	0.222633	-3.28898	0.00100552	0.0149855
ENSAPLG00000015260	LOXL1	MSTRG.10613.1	101.016	-0.639381	0.202066	-3.16422	0.00155501	0.019864
ENSAPLG00000015278		MSTRG.19980.1	15.2385	0.71425	0.255112	2.79975	0.00511417	0.0427243
ENSAPLG00000015323		MSTRG.10603.1	25.5291	0.754469	0.214685	3.51431	0.000440893	0.00942002
ENSAPLG00000015489	ATP6V0E1	MSTRG.25377.2	50.1539	-0.631334	0.169669	-3.72097	0.000198461	0.0063775
ENSAPLG00000015797	RPS19	ENSAPLT00000016463	255.239	-0.594128	0.190839	-3.11325	0.0018504	0.0218969
ENSAPLG00000015849		MSTRG.2342.2	31.4218	0.602905	0.193196	3.12069	0.00180426	0.0216764
ENSAPLG00000015854	VPS28	MSTRG.29302.1	58.2274	-0.744423	0.224311	-3.3187	0.000904367	0.0140618
ENSAPLG00000015855	EIF4EBP1	MSTRG.27163.1	110.29	-0.611307	0.165489	-3.69394	0.000220805	0.00668613
ENSAPLG00000015917	ATP2A1	ENSAPLT00000016596	23.8416	-0.816215	0.256391	-3.18347	0.0014552	0.0189919
ENSAPLG00000016122		ENSAPLT00000016837	37.1823	0.627067	0.19765	3.17261	0.00151077	0.0194784
ENSAPLG00000016128	C19orf45	MSTRG.25790.1	16.9044	-1.04312	0.273205	-3.8181	0.000134481	0.00515367
ENSAPLG00000016143		MSTRG.29305.2	22.8015	-0.669271	0.22516	-2.97243	0.00295453	0.0298479
ENSAPLG00000016248		ENSAPLT00000016994	28.8042	0.898671	0.224051	4.01101	6.04583e-05	0.0035032
ENSAPLG00000016432	PRDX6	MSTRG.23627.4	147.38	-0.597039	0.194391	-3.07134	0.00213103	0.0238567
ENSAPLG00000014069	PITX2	MSTRG.12520.2	17.9048	-0.784302	0.225463	-3.47863	0.000503979	0.00994637
ENSAPLG00000012373	ABHD14B	MSTRG.23987.1	15.4982	-0.673201	0.240842	-2.7952	0.00518683	0.0428372
	ACHE	MSTRG.29907.1	64.346	-0.770973	0.203493	-3.78869	0.000151442	0.00553987
ENSAPLG00000016067	ACLY	MSTRG.23354.10	35.4221	0.591999	0.183743	3.22189	0.00127348	0.0173707
ENSAPLG00000009291	ACTC1	MSTRG.1359.1	915.46	-0.632176	0.150295	-4.20624	2.59653e-05	0.00221255
ENSAPLG00000011809	ACTL6A	ENSAPLT00000012348	14.475	0.722513	0.244	2.96112	0.00306521	0.0305383
	ADAM15	MSTRG.17624.1	35.354	-0.710855	0.252354	-2.8169	0.00484899	0.0409692
ENSAPLG00000012527	ADAMTS2	MSTRG.21645.1	38.2873	0.781448	0.203644	3.83732	0.000124386	0.0049775
	ADGRL3	MSTRG.28646.1	65.7026	-0.963949	0.256535	-3.75757	0.000171569	0.0059458
ENSAPLG00000011820	ADSS	MSTRG.11658.2	11.5554	0.805609	0.260486	3.09271	0.00198335	0.0227301
	AGAP1	MSTRG.5529.1	9.03209	-0.841144	0.290749	-2.89302	0.00381553	0.0356592
ENSAPLG00000009642	AGO3	MSTRG.21038.2	20.6591	0.680144	0.245916	2.76576	0.00567902	0.0452013
ENSAPLG00000005120	AHCTF1	MSTRG.26621.1	13.8369	0.908808	0.252678	3.5967	0.000322275	0.00817176
ENSAPLG00000014520	AKAP1	ENSAPLT00000015133	20.745	0.795677	0.221569	3.5911	0.000329282	0.00822409
ENSAPLG00000009917	ALAS1	MSTRG.22590.5	23.1047	-0.632116	0.202479	-3.12188	0.00179697	0.0216764
	ALDOA	MSTRG.29242.1	62.7413	-0.684571	0.199512	-3.43124	0.000600835	0.0109895
ENSAPLG00000015810	ALG12	MSTRG.15264.3	27.8743	1.02621	0.227846	4.50399	6.66908e-06	0.000928926
ENSAPLG00000009011	ALG5	MSTRG.12216.3	10.5403	0.741132	0.264276	2.80439	0.0050412	0.0423286
ENSAPLG00000012077	ANGPTL2	MSTRG.19312.1	24.1087	0.622444	0.205716	3.02574	0.00248024	0.0267242
ENSAPLG00000010068	ANKRD1	ENSAPLT00000010505	121.786	-0.653709	0.161963	-4.03617	5.43308e-05	0.0033634
ENSAPLG00000002620	ANP32E	MSTRG.27216.1	40.2606	0.69526	0.216695	3.20848	0.0013344	0.0180319
ENSAPLG00000016232	ANTXR1	MSTRG.5453.1	14.7892	0.912717	0.248523	3.67257	0.000240126	0.00698486
ENSAPLG00000006759	APBB2	MSTRG.8500.3	32.9054	0.929385	0.211431	4.3957	1.10419e-05	0.00120176
ENSAPLG00000001412	APC	MSTRG.22373.1	40.5306	0.692219	0.203126	3.40783	0.000654826	0.0115119
ENSAPLG00000002895	APOBEC2	MSTRG.22900.1	11.9682	-0.785059	0.255609	-3.07133	0.00213106	0.0238567
ENSAPLG00000004111	ARHGAP27	MSTRG.16269.1	12.736	-0.717315	0.253362	-2.83119	0.00463752	0.0397039
ENSAPLG00000009089	ARHGAP31	MSTRG.10749.1	29.7331	1.12755	0.235147	4.79507	1.62617e-06	0.000641723
ENSAPLG00000003865	ARHGAP32	MSTRG.13745.6	11.4239	0.921926	0.264748	3.48227	0.000497176	0.00991141
ENSAPLG00000005537	ARHGEF16	MSTRG.3082.1	25.5574	-0.73577	0.212969	-3.45482	0.000550653	0.0105234
ENSAPLG00000013315	ARRDC3	MSTRG.11649.4	38.9223	-0.588898	0.187149	-3.14669	0.00165132	0.0206216
ENSAPLG00000002841	ARVCF	MSTRG.19822.5	11.285	0.821572	0.267161	3.0752	0.00210362	0.023696
ENSAPLG00000016311	ASNS	ENSAPLT00000017026	27.8732	0.905787	0.206131	4.39423	1.11167e-05	0.00120176
ENSAPLG00000004337	ATP2A3	MSTRG.23542.1	60.6288	-0.674393	0.194966	-3.45903	0.000542122	0.0103878
ENSAPLG00000007021	ATP5J2	ENSAPLT00000007279	38.2692	-0.60096	0.179413	-3.34959	0.000809311	0.0131137
	ATP6V0A1	MSTRG.26395.1	23.7996	-0.819436	0.208615	-3.92797	8.56647e-05	0.00419236
ENSAPLG00000006382	ATRX	MSTRG.8203.1	37.1601	0.615155	0.190679	3.22613	0.00125476	0.0171899
ENSAPLG00000001714	ATXN1L	MSTRG.25421.3	55.3521	0.612711	0.160758	3.81138	0.000138193	0.00520358
ENSAPLG00000003259	BCAT1	MSTRG.17933.1	9.68495	0.898984	0.282949	3.1772	0.00148705	0.0193023
ENSAPLG00000003759	BMS1	MSTRG.8900.2	16.1979	0.824609	0.23547	3.50197	0.000461824	0.00969563
ENSAPLG00000007397	BTBD17	ENSAPLT00000007668	9.93596	-1.08573	0.296626	-3.66026	0.000251958	0.00708974
ENSAPLG00000002995	C1QB	MSTRG.7924.9	76.0836	-0.64525	0.155472	-4.15027	3.32084e-05	0.00258474
	C1qc	MSTRG.7924.2	118.155	-0.716245	0.173234	-4.13455	3.55647e-05	0.00265562
ENSAPLG00000009102	CACNG1	ENSAPLT00000009470	15.7184	-0.669141	0.232232	-2.88134	0.00395986	0.0363976
ENSAPLG00000015139	CALD1	MSTRG.10501.4	377.644	0.632697	0.168688	3.7507	0.000176342	0.00602475
ENSAPLG00000005185	CAPN1	ENSAPLT00000005446	21.457	-0.749413	0.217972	-3.43812	0.00058577	0.0109288
ENSAPLG00000009681	CAVIN4	ENSAPLT00000010075	15.4939	0.674705	0.243522	2.77061	0.00559507	0.0449626
ENSAPLG00000005492	CBFB	MSTRG.21566.2	36.8776	0.603445	0.176518	3.41861	0.000629413	0.011205
ENSAPLG00000011898	CBLB	MSTRG.12315.1	75.5987	0.698476	0.152781	4.57175	4.83661e-06	0.000867646
ENSAPLG00000009670	CBLN2	MSTRG.4028.1	10.1542	0.924815	0.269484	3.4318	0.00059959	0.0109895
ENSAPLG00000003808	CCND1	MSTRG.17591.1	31.7552	0.640663	0.193163	3.3167	0.00091086	0.0140669
ENSAPLG00000010427	CCNL1	MSTRG.4873.1	245.823	-0.670122	0.161634	-4.14591	3.38466e-05	0.00258474
ENSAPLG00000003237	CCT4	ENSAPLT00000003347	42.3347	0.763516	0.204435	3.73476	0.000187891	0.00632863
	CCT5	MSTRG.32705.1	7.05646	0.818882	0.292827	2.79647	0.00516646	0.0428372
ENSAPLG00000012960	CCT5	ENSAPLT00000013511	25.3522	0.60471	0.221685	2.72779	0.00637594	0.0485604
ENSAPLG00000004563	CD36	MSTRG.10012.4	6.51398	0.829412	0.299041	2.77357	0.00554446	0.0446782
ENSAPLG00000015926	CD74	MSTRG.2344.1	109.258	-0.76562	0.200056	-3.82703	0.000129696	0.0050924
ENSAPLG00000010907	CDC34	MSTRG.29070.2	29.3838	-0.712912	0.204365	-3.48842	0.000485888	0.00991141
ENSAPLG00000012422	CDC42BPA	MSTRG.16572.4	30.1437	0.873992	0.262135	3.33412	0.000855682	0.0136306
ENSAPLG00000015154	CDH11	MSTRG.14192.2	87.3479	0.816125	0.179885	4.53693	5.70786e-06	0.000867646
ENSAPLG00000004203	CDH2	MSTRG.834.3	37.2767	0.799973	0.20571	3.88883	0.000100727	0.00439497
ENSAPLG00000006499	CDK14	MSTRG.11585.4	24.2806	0.60402	0.205	2.94644	0.00321458	0.031721
ENSAPLG00000013771	CDKN1A	MSTRG.19271.9	48.8455	-0.911708	0.204688	-4.45414	8.42303e-06	0.00110775
ENSAPLG00000004288	CDR2	MSTRG.12408.1	14.7336	0.864975	0.248429	3.48178	0.000498102	0.00991141
ENSAPLG00000016414	CELSR1	ENSAPLT00000017137	30.4805	0.822937	0.210454	3.91029	9.21852e-05	0.00431003
ENSAPLG00000010943	CEMIP	MSTRG.23286.7	29.059	-0.829056	0.224128	-3.69903	0.000216423	0.00666632
ENSAPLG00000011316	CERS6	MSTRG.12945.2	19.2964	1.00684	0.244282	4.12165	3.76171e-05	0.00269763
ENSAPLG00000015029	CFDP1	MSTRG.304.5	51.4313	-0.747738	0.198665	-3.76382	0.000167339	0.00582709
ENSAPLG00000015592	CHD6	ENSAPLT00000016290	27.3692	0.598851	0.215902	2.77372	0.00554192	0.0446782
ENSAPLG00000014510	CHRM3	MSTRG.18784.6	9.41964	0.80187	0.277286	2.89185	0.0038298	0.0357004
ENSAPLG00000007382	CIDEC	MSTRG.750.1	22.8729	-0.805558	0.235819	-3.416	0.000635478	0.0112537
ENSAPLG00000004867	CLCN3	MSTRG.12523.1	23.5271	0.594386	0.206427	2.87941	0.00398426	0.0364829
ENSAPLG00000010585	CLU	ENSAPLT00000011012	439.162	-0.699756	0.211983	-3.30101	0.000963389	0.014598
	COL1A1	MSTRG.30348.1	598.428	-0.711029	0.214453	-3.31554	0.000914658	0.0140955
ENSAPLG00000005511	COL6A3	MSTRG.23266.2	622.477	0.920631	0.185042	4.97526	6.51588e-07	0.000337104
ENSAPLG00000003493	COL9A2	ENSAPLT00000003617	37.7325	-0.967275	0.262589	-3.6836	0.00022996	0.00682624
ENSAPLG00000007005	COPB1	ENSAPLT00000007343	45.785	0.875498	0.192785	4.54133	5.59009e-06	0.000867646
ENSAPLG00000010205	COX4I1	ENSAPLT00000010635	89.4006	-0.632203	0.164623	-3.8403	0.000122882	0.00494465
ENSAPLG00000014886	COX5A	MSTRG.10604.6	36.4074	-0.721986	0.21237	-3.39966	0.000674685	0.0117753
ENSAPLG00000015371	COX6C	MSTRG.23130.1	80.0784	-0.664651	0.172453	-3.85409	0.00011616	0.00475338
ENSAPLG00000011940	CRISPLD2	MSTRG.9808.1	9.00376	0.788079	0.276386	2.85137	0.00435319	0.0384984
ENSAPLG00000006471	CRLF3	MSTRG.4499.1	19.8112	0.649171	0.222174	2.9219	0.00347902	0.0335154
ENSAPLG00000014281	CROT	MSTRG.11561.1	22.1067	0.732064	0.217106	3.37193	0.000746444	0.0125441
ENSAPLG00000007972	CSF3R	MSTRG.21020.1	18.3083	-0.880031	0.256188	-3.4351	0.000592332	0.0109815
ENSAPLG00000012039	CSRP1	MSTRG.6368.1	204.988	-0.808637	0.224027	-3.60956	0.000306722	0.00804923
ENSAPLG00000014346	CSRP2	MSTRG.2693.3	233.117	-0.715798	0.163634	-4.37438	1.21779e-05	0.00129713
ENSAPLG00000009248	CTGF	MSTRG.970.1	797.447	-0.598262	0.160144	-3.73578	0.000187135	0.00632863
ENSAPLG00000013465	CTNNB1	MSTRG.10851.3	88.0715	0.924312	0.197034	4.69114	2.7169e-06	0.000770044
	CTSA	MSTRG.31337.1	112.792	-0.796338	0.214117	-3.71917	0.000199875	0.0063775
ENSAPLG00000013472	CTSA	ENSAPLT00000014056	178.954	-0.636032	0.170569	-3.7289	0.00019232	0.00635898
ENSAPLG00000006722	CTSH	MSTRG.540.3	131.253	-0.749261	0.165203	-4.53538	5.74997e-06	0.000867646
ENSAPLG00000012768	CTSK	ENSAPLT00000013312	97.9216	-0.726834	0.186557	-3.89604	9.77771e-05	0.00436058
ENSAPLG00000012050	DAAM2	MSTRG.10123.1	18.1801	0.696196	0.224152	3.10592	0.00189689	0.0220876
ENSAPLG00000007362	DACT1	ENSAPLT00000007639	12.1348	0.757279	0.254858	2.97137	0.00296471	0.0299072
	DCBLD1	MSTRG.25099.2	33.2207	-0.736148	0.252093	-2.92015	0.00349867	0.0335616
ENSAPLG00000010011	DCHS1	MSTRG.26733.1	61.4239	0.926166	0.184587	5.0175	5.23477e-07	0.000321762
ENSAPLG00000009916	DCLK1	MSTRG.12217.1	88.9612	0.993235	0.218911	4.53717	5.70143e-06	0.000867646
ENSAPLG00000011648	DDX18	MSTRG.14499.1	9.19606	0.766663	0.273946	2.79859	0.00513258	0.0428287
ENSAPLG00000011111	DDX24	MSTRG.15963.1	7.30778	0.814247	0.289723	2.81043	0.0049475	0.0417168
ENSAPLG00000011377	DDX27	ENSAPLT00000011944	29.8202	0.649684	0.194867	3.33399	0.000856096	0.0136306
ENSAPLG00000015324	DDX47	MSTRG.4403.2	10.0066	0.842648	0.27075	3.11227	0.00185655	0.0218969
ENSAPLG00000004281	DGCR8	MSTRG.11854.1	21.2458	0.616867	0.215593	2.86126	0.00421967	0.0376392
ENSAPLG00000009562	DHX37	MSTRG.1119.3	12.009	1.00195	0.263192	3.80693	0.000140705	0.00525321
ENSAPLG00000002490	DIP2C	MSTRG.269.1	21.6065	0.6239	0.2136	2.92088	0.00349048	0.0335299
ENSAPLG00000013885	DKC1	MSTRG.24211.1	26.6406	0.778476	0.205303	3.79184	0.000149536	0.00550577
ENSAPLG00000009900	DLC1	MSTRG.5084.1	26.4547	0.751483	0.211228	3.55768	0.000374144	0.00879846
ENSAPLG00000015760	DNAJA1	MSTRG.10272.1	20.4322	0.645881	0.217292	2.97241	0.00295471	0.0298479
ENSAPLG00000015722	DOCK7	ENSAPLT00000016478	45.913	0.660669	0.184913	3.57286	0.000353102	0.00852505
	DPYSL5	MSTRG.29158.1	10.8661	0.890737	0.284788	3.12772	0.00176171	0.0215906
ENSAPLG00000008466	ECI1	ENSAPLT00000008798	22.088	-0.919767	0.2257	-4.07517	4.59814e-05	0.00294729
ENSAPLG00000012799	EDNRA	MSTRG.7544.1	28.1689	0.671054	0.196309	3.41836	0.000629999	0.011205
ENSAPLG00000004841	EEF1B2	ENSAPLT00000005005	205.729	-0.683685	0.150221	-4.55119	5.33442e-06	0.000867646
	EEF1D	MSTRG.32873.1	99.4754	-0.637409	0.167709	-3.80067	0.000144303	0.00535992
ENSAPLG00000010503	EEF2	MSTRG.12547.1	448.285	-0.624019	0.151986	-4.10576	4.02981e-05	0.00276432
ENSAPLG00000002987	EGFR	MSTRG.7832.1	19.5193	0.768266	0.226281	3.39518	0.000685827	0.0118555
ENSAPLG00000008924	EHD4	ENSAPLT00000009287	14.8847	0.808475	0.254559	3.17597	0.00149334	0.0193493
ENSAPLG00000003298	EIF2AK4	MSTRG.1280.1	15.2685	0.657188	0.236526	2.77851	0.00546097	0.0441942
ENSAPLG00000005467	EIF2B5	MSTRG.17125.1	28.2183	0.935449	0.206926	4.5207	6.16343e-06	0.000892835
ENSAPLG00000005642	EIF4G2	MSTRG.7806.2	379.069	0.7839	0.164887	4.75417	1.9926e-06	0.000656019
ENSAPLG00000015675	EIF5	MSTRG.18110.1	55.5694	0.627559	0.17414	3.60376	0.00031365	0.00811345
ENSAPLG00000015401	EIF5B	MSTRG.5979.3	84.6904	0.770967	0.167988	4.58942	4.44489e-06	0.000867646
ENSAPLG00000002810	ELK3	MSTRG.14571.4	23.5839	0.59128	0.205895	2.87175	0.00408208	0.0371906
ENSAPLG00000010532	ELOVL1	ENSAPLT00000010991	20.2213	0.878011	0.232956	3.769	0.000163905	0.00581945
ENSAPLG00000013210	EMILIN2	MSTRG.679.1	202.185	0.982289	0.205593	4.77783	1.77198e-06	0.000641723
ENSAPLG00000012939	EML4	MSTRG.8348.2	29.1881	0.938599	0.229827	4.08394	4.42781e-05	0.00286345
ENSAPLG00000002023	EMP1	MSTRG.4425.2	48.8216	0.896053	0.211844	4.22977	2.33927e-05	0.00206626
ENSAPLG00000007160	EPAS1	MSTRG.1365.1	16.2471	0.790703	0.241907	3.26863	0.0010807	0.0157179
ENSAPLG00000012538	EPHA3	MSTRG.11414.1	9.44846	0.974241	0.278166	3.50237	0.000461138	0.00969563
ENSAPLG00000005830	EPHB1	MSTRG.13417.1	11.5264	0.982753	0.263708	3.72667	0.000194027	0.00635898
ENSAPLG00000006100	ERC1	MSTRG.1928.1	38.9073	0.676941	0.185482	3.64963	0.000262618	0.00726008
ENSAPLG00000002749	ETV4	MSTRG.22061.5	24.3851	0.936081	0.227549	4.11375	3.89276e-05	0.0027374
ENSAPLG00000014793	EVI5L	ENSAPLT00000015443	23.8901	-0.676594	0.216684	-3.12249	0.00179329	0.0216764
ENSAPLG00000010120	EXTL1	ENSAPLT00000010546	14.1839	-0.909286	0.256333	-3.54729	0.00038922	0.00895654
ENSAPLG00000012387	EZR	MSTRG.7965.2	19.9295	0.615435	0.215355	2.85778	0.00426623	0.037961
ENSAPLG00000005008	F13A1	MSTRG.2604.1	15.9344	-0.915475	0.278461	-3.28762	0.00101039	0.0150271
ENSAPLG00000010145	FABP3	ENSAPLT00000010566	65.7844	-0.755119	0.222822	-3.3889	0.000701746	0.0119876
ENSAPLG00000006118	FABP4	ENSAPLT00000006347	14.395	1.26845	0.271091	4.67906	2.88197e-06	0.000770044
ENSAPLG00000013261	FAM13B	MSTRG.25233.12	17.2797	0.784324	0.235666	3.32812	0.000874349	0.0137531
ENSAPLG00000002703	FASN	MSTRG.3715.4	44.2919	0.606954	0.181195	3.34973	0.000808915	0.0131137
ENSAPLG00000006720	FAT1	MSTRG.16458.2	110.172	0.957699	0.21626	4.42846	9.49099e-06	0.00116514
ENSAPLG00000007730	FAT4	ENSAPLT00000008042	13.4488	0.750885	0.251875	2.98118	0.00287143	0.0292927
ENSAPLG00000005655	FBN2	ENSAPLT00000005892	18.9694	0.990943	0.246888	4.01373	5.97656e-05	0.0035032
ENSAPLG00000005288	FBXO32	MSTRG.14846.1	38.9878	-0.85691	0.257763	-3.3244	0.000886076	0.0138915
ENSAPLG00000010593	FBXW4	MSTRG.18140.1	19.5839	-0.604642	0.216311	-2.79524	0.0051861	0.0428372
ENSAPLG00000005657	FCHSD1	ENSAPLT00000005868	19.0118	-0.788873	0.244132	-3.23134	0.00123213	0.0169685
ENSAPLG00000014120	FEZ1	MSTRG.13713.1	33.902	-0.8994	0.226671	-3.96786	7.25213e-05	0.00381477
ENSAPLG00000015733	FKBP10	MSTRG.23338.1	279.925	-0.596052	0.164291	-3.62803	0.00028559	0.00767061
ENSAPLG00000012198	FKBP4	MSTRG.3835.1	23.4842	0.84239	0.220754	3.81597	0.000135652	0.00517118
ENSAPLG00000002757	FMO3	MSTRG.54.1	43.2933	-0.989219	0.252505	-3.91761	8.94301e-05	0.00426146
ENSAPLG00000011284	FOS	MSTRG.6545.2	757.675	-0.722702	0.234348	-3.08388	0.00204321	0.0232893
	Fosb	MSTRG.27555.1	6.79061	-0.988028	0.315546	-3.13117	0.00174114	0.0213747
ENSAPLG00000002547	FRMD4A	MSTRG.12774.1	17.886	0.696575	0.227403	3.06317	0.00219005	0.0243664
ENSAPLG00000001914	G0S2	MSTRG.10591.1	73.6366	-0.932236	0.211924	-4.39892	1.08793e-05	0.00120176
ENSAPLG00000006581	G3BP1	MSTRG.2375.1	56.7857	0.646159	0.171612	3.76524	0.000166387	0.00582709
ENSAPLG00000013366	GALK1	MSTRG.4235.1	18.1346	-0.773309	0.229646	-3.3674	0.000758796	0.0126927
ENSAPLG00000012617	GALM	MSTRG.13156.1	10.623	-0.837757	0.262262	-3.19436	0.00140143	0.0186592
ENSAPLG00000009730	GALNT1	MSTRG.21838.2	24.8074	0.61997	0.205439	3.01779	0.00254629	0.0271616
ENSAPLG00000003541	GALNT16	MSTRG.17076.3	10.9715	0.733003	0.265022	2.76582	0.00567793	0.0452013
ENSAPLG00000002130	GALNT2	MSTRG.14436.1	17.614	0.64062	0.228804	2.79986	0.00511244	0.0427243
ENSAPLG00000015363	GCAT	MSTRG.9142.2	46.8709	-0.809829	0.227868	-3.55394	0.000379509	0.00886703
ENSAPLG00000003104	GCLC	MSTRG.464.1	15.4256	0.634357	0.232874	2.72404	0.00644888	0.048808
ENSAPLG00000014490	GEM	MSTRG.27127.1	10.7503	0.721221	0.263482	2.73727	0.00619506	0.0476335
	GGCX	MSTRG.1279.1	15.8348	-0.870079	0.268081	-3.24558	0.00117211	0.0164846
ENSAPLG00000011053	GLIPR2	MSTRG.24042.1	35.0276	0.621722	0.185232	3.35644	0.000789521	0.013009
ENSAPLG00000010442	GLUL	ENSAPLT00000010886	15.3997	-1.27414	0.295821	-4.30713	1.65383e-05	0.00154038
ENSAPLG00000012235	GNB4	MSTRG.20224.1	36.7536	0.754338	0.213671	3.53037	0.00041498	0.00926513
ENSAPLG00000005171	GNL3	MSTRG.20961.3	14.2468	0.660932	0.241355	2.73842	0.0061735	0.0475182
ENSAPLG00000003277	GOLGA3	MSTRG.11855.2	34.894	0.620987	0.226725	2.73894	0.00616373	0.0474935
ENSAPLG00000009442	GOLGB1	MSTRG.9267.7	25.5528	0.711713	0.216635	3.28531	0.00101871	0.0151199
ENSAPLG00000009941	GPR157	MSTRG.8546.8	22.6302	-0.744717	0.207357	-3.59147	0.000328818	0.00822409
ENSAPLG00000004267	GRB10	MSTRG.17564.4	35.4882	0.644176	0.189203	3.40469	0.000662386	0.0116032
	GRN	MSTRG.16267.1	152.983	-0.782922	0.227321	-3.44412	0.000572922	0.0108242
ENSAPLG00000007990	GSK3B	MSTRG.16911.2	20.495	0.617093	0.217459	2.83774	0.00454344	0.039223
ENSAPLG00000015589	GSS	MSTRG.3862.2	44.6873	-0.644151	0.209959	-3.06799	0.00215506	0.024014
ENSAPLG00000013863	HACD3	MSTRG.8636.1	17.3019	0.868947	0.237111	3.66472	0.000247605	0.00707326
	Hand2	MSTRG.23717.4	13.7244	-0.709122	0.239477	-2.96113	0.00306509	0.0305383
ENSAPLG00000006075	HAS2	MSTRG.13042.1	26.0798	1.09664	0.253574	4.32473	1.52719e-05	0.00153163
ENSAPLG00000008015	HEATR1	MSTRG.18780.1	10.6666	1.05644	0.271222	3.89511	9.81525e-05	0.00436058
ENSAPLG00000002649	HELLS	ENSAPLT00000002725	7.3336	0.81036	0.290017	2.79418	0.00520319	0.0429234
ENSAPLG00000002872	HERC1	MSTRG.24342.1	24.1595	0.675273	0.215342	3.13582	0.00171376	0.0211102
ENSAPLG00000011009	HIPK1	MSTRG.3920.1	27.7254	0.588691	0.197044	2.98762	0.00281158	0.0289677
ENSAPLG00000009620	HNRNPA3	MSTRG.6187.2	129.182	0.622093	0.155788	3.9932	6.51866e-05	0.00366005
ENSAPLG00000010149	HNRNPM	MSTRG.12546.14	86.6258	0.668547	0.157509	4.2445	2.1908e-05	0.0019835
ENSAPLG00000012202	HPS6	MSTRG.18151.1	26.0272	-0.593837	0.203937	-2.91186	0.00359279	0.0340764
ENSAPLG00000012084	HPSE	ENSAPLT00000012614	78.3918	-0.603517	0.170899	-3.53144	0.000413307	0.00926513
ENSAPLG00000013471	HSP90AA1	MSTRG.15064.3	197.013	1.27553	0.229024	5.56942	2.55594e-08	9.25634e-05
ENSAPLG00000006615	HSPA13	MSTRG.27387.2	11.4395	0.88564	0.260937	3.39408	0.000688601	0.0118751
ENSAPLG00000004780	HSPD1	ENSAPLT00000004974	65.953	0.611828	0.17241	3.54868	0.000387171	0.00895654
ENSAPLG00000005104	HSPH1	MSTRG.6445.1	15.052	0.858017	0.245349	3.49713	0.000470289	0.00973229
ENSAPLG00000005750	IARS	MSTRG.21435.1	41.6066	1.00169	0.199547	5.01983	5.17162e-07	0.000321762
ENSAPLG00000000900	ID3	ENSAPLT00000000880	66.9211	-0.629646	0.18886	-3.33394	0.000856263	0.0136306
ENSAPLG00000004091	IFI35	MSTRG.22078.2	25.1727	-0.588413	0.206803	-2.84528	0.00443717	0.038772
ENSAPLG00000011754	IL6	MSTRG.14814.2	11.7376	0.940732	0.267035	3.52288	0.000426891	0.00931317
	impdh1	MSTRG.30339.1	28.5459	-1.17008	0.280185	-4.17608	2.96573e-05	0.002441
ENSAPLG00000008676	IPO9	MSTRG.6357.1	40.7542	0.587103	0.181124	3.24145	0.00118922	0.0165964
	Iqsec2	MSTRG.27573.1	7.79697	-0.858123	0.289076	-2.9685	0.00299255	0.0300624
ENSAPLG00000015024	IQSEC3	MSTRG.3575.4	24.2688	0.74267	0.206696	3.59305	0.000326833	0.00821962
ENSAPLG00000006183	ISCU	MSTRG.22421.2	41.9213	-0.627065	0.188784	-3.3216	0.000895029	0.0140007
ENSAPLG00000015601	ITGA6	MSTRG.12909.22	124.524	0.610566	0.19155	3.18751	0.00143503	0.0189324
ENSAPLG00000009367	ITPK1	MSTRG.15952.1	35.9379	0.645738	0.193986	3.32879	0.000872252	0.0137531
ENSAPLG00000007137	ITSN1	MSTRG.6503.1	21.7224	0.586208	0.212542	2.75808	0.00581415	0.0460239
ENSAPLG00000005928	JUN	MSTRG.17741.3	164.318	-0.595454	0.172933	-3.44327	0.000574722	0.0108242
ENSAPLG00000008119	KCNK1	MSTRG.21576.2	27.21	0.616932	0.196494	3.1397	0.00169118	0.0209032
ENSAPLG00000011113	KDM1A	MSTRG.25744.4	53.1789	0.644625	0.170211	3.78721	0.000152346	0.00554495
ENSAPLG00000006798	KIF26A	MSTRG.26078.3	14.409	1.50096	0.275454	5.44905	5.06397e-08	0.000122261
	Kirrel	MSTRG.31525.1	42.2074	0.661325	0.178522	3.70443	0.000211864	0.00658598
	KLC4	MSTRG.23016.1	12.2659	-0.8293	0.262936	-3.154	0.00161049	0.020322
ENSAPLG00000004886	KPNA1	MSTRG.25372.1	10.6345	0.997248	0.274998	3.62638	0.000287421	0.00767061
ENSAPLG00000008462	LAMA3	MSTRG.736.4	54.4104	0.876283	0.211502	4.14314	3.42586e-05	0.00258474
ENSAPLG00000010163	LAMA5	MSTRG.2125.2	56.5439	0.607338	0.173586	3.49878	0.000467386	0.00970253
	LAMTOR4	MSTRG.29885.1	46.1776	-0.736057	0.226519	-3.24942	0.00115639	0.0162952
ENSAPLG00000007559	LARP1	MSTRG.22180.2	54.6292	0.624839	0.158876	3.93288	8.39345e-05	0.00418797
ENSAPLG00000006651	LCAT	ENSAPLT00000006911	9.97782	-0.771123	0.262999	-2.93204	0.00336744	0.0328269
	LGI4	MSTRG.29842.1	9.11103	-0.885231	0.274001	-3.23076	0.00123462	0.0169685
ENSAPLG00000002970	LMCD1	MSTRG.4275.11	374.789	-0.657933	0.16519	-3.98289	6.80831e-05	0.00371488
ENSAPLG00000009487	LMNA	MSTRG.16224.1	114.268	0.585805	0.162731	3.59984	0.000318407	0.00817176
ENSAPLG00000011044	LMNB2	MSTRG.8747.1	18.0384	0.938408	0.238789	3.92986	8.49967e-05	0.00418797
ENSAPLG00000015178	LMOD2	MSTRG.5652.2	12.1978	-1.06379	0.267995	-3.96943	7.20437e-05	0.00381477
ENSAPLG00000012796	LPP	MSTRG.26464.1	36.9361	-0.802833	0.207	-3.87842	0.000105135	0.00447937
ENSAPLG00000008902	LRPPRC	MSTRG.8308.1	30.7324	0.610611	0.191613	3.18669	0.00143911	0.0189517
ENSAPLG00000003229	LRRN4	MSTRG.10235.1	77.3482	1.05351	0.208151	5.06127	4.16476e-07	0.000321762
ENSAPLG00000011632	LSP1	MSTRG.13851.7	56.0383	0.870849	0.211029	4.12669	3.68029e-05	0.00269256
ENSAPLG00000010494	LSS	MSTRG.10231.1	11.3846	0.908856	0.264169	3.44044	0.000580778	0.0108979
	LTBP4	MSTRG.28615.1	19.6613	-0.685764	0.250282	-2.73996	0.00614464	0.0474474
ENSAPLG00000007050	LUC7L	MSTRG.25061.1	29.9011	-0.680103	0.194337	-3.49961	0.000465933	0.00970253
ENSAPLG00000004945	LY86	ENSAPLT00000005108	25.202	-0.69085	0.208844	-3.30796	0.000939767	0.0143906
ENSAPLG00000013270	LYZ	ENSAPLT00000013816	10.3642	-0.913394	0.264009	-3.45971	0.000540759	0.0103878
ENSAPLG00000015677	MDK	MSTRG.6675.1	193.547	-0.756796	0.211574	-3.57698	0.000347586	0.00852083
ENSAPLG00000013342	MED1	ENSAPLT00000013917	21.9327	0.633873	0.227152	2.79052	0.00526227	0.0431867
ENSAPLG00000009141	MEIS1	MSTRG.11861.1	25.7114	-0.635292	0.199133	-3.19029	0.0014213	0.0188199
ENSAPLG00000013064	MERTK	MSTRG.12885.1	19.9827	-0.735149	0.219214	-3.35357	0.000797752	0.0130432
ENSAPLG00000005158	MIB1	ENSAPLT00000005397	15.9924	1.05007	0.260488	4.03115	5.55053e-05	0.00337836
ENSAPLG00000004393	MMD	MSTRG.4477.1	83.1361	0.904419	0.191044	4.73408	2.20052e-06	0.000692973
ENSAPLG00000005103	MRPL41	ENSAPLT00000005258	18.7652	-0.767377	0.244349	-3.14049	0.00168663	0.0208825
ENSAPLG00000004062	MRPS2	ENSAPLT00000004161	11.9806	-0.800354	0.257066	-3.11342	0.00184934	0.0218969
ENSAPLG00000012269	MSL1	ENSAPLT00000012773	15.8565	-0.812117	0.235877	-3.44297	0.000575358	0.0108242
ENSAPLG00000004404	MST1	ENSAPLT00000004530	38.8742	-0.90645	0.248708	-3.64464	0.000267765	0.0073463
	MT-CO1	MSTRG.24443.1	3290.29	-0.609241	0.156864	-3.88388	0.000102803	0.00443215
ENSAPLG00000010485	MTHFD1L	MSTRG.129.1	18.8535	1.13037	0.248222	4.55385	5.26738e-06	0.000867646
ENSAPLG00000008534	MYBBP1A	MSTRG.23555.1	11.8731	1.05221	0.268233	3.92276	8.75406e-05	0.00425197
ENSAPLG00000007103	MYBPC1	MSTRG.16046.16	15.1024	-0.774735	0.259397	-2.98668	0.00282024	0.0290156
ENSAPLG00000012782	MYCBP2	MSTRG.1160.1	68.1542	1.0306	0.219898	4.68671	2.77638e-06	0.000770044
ENSAPLG00000004420	MYH15	MSTRG.28805.1	164.244	1.2619	0.249197	5.06385	4.10863e-07	0.000321762
	MYH3	MSTRG.6646.1	15.6997	-0.843959	0.239331	-3.52633	0.000421365	0.00931317
ENSAPLG00000004615	MYL1	MSTRG.16325.1	258.55	-0.623932	0.187331	-3.33063	0.000866493	0.0137031
ENSAPLG00000001296	MYL10	MSTRG.2518.1	35.5139	-0.609655	0.223431	-2.7286	0.00636035	0.0484927
ENSAPLG00000005814	MYL3	MSTRG.18358.1	208.916	-0.634669	0.197642	-3.21121	0.00132178	0.0179112
ENSAPLG00000005131	MYO1D	MSTRG.22225.13	39.934	0.749092	0.22738	3.29445	0.000986134	0.0148145
ENSAPLG00000012707	MYOZ2	MSTRG.6100.1	10.1387	-0.960179	0.266222	-3.60668	0.000310136	0.00807356
ENSAPLG00000008475	NAA25	MSTRG.27457.1	24.2803	0.593703	0.205362	2.89101	0.00384003	0.0357498
ENSAPLG00000012242	NABP1	MSTRG.21408.1	14.0674	0.985726	0.257827	3.82321	0.000131724	0.00510201
ENSAPLG00000005457	NANS	MSTRG.24028.1	21.279	0.753317	0.219423	3.43317	0.000596559	0.0109815
ENSAPLG00000007590	NATD1	MSTRG.12145.3	35.1146	-0.585829	0.179506	-3.26357	0.00110019	0.0158108
ENSAPLG00000015020	NBEAL1	MSTRG.10170.1	16.6724	0.77651	0.25277	3.072	0.0021263	0.0238567
ENSAPLG00000005677	NCALD	MSTRG.2487.1	37.1144	0.948226	0.250812	3.78063	0.000156434	0.00560917
ENSAPLG00000005084	NCF1	MSTRG.11393.1	27.3258	-0.588339	0.210889	-2.7898	0.00527399	0.0432121
ENSAPLG00000008045	NCKAP1	MSTRG.21717.3	41.5525	0.66024	0.188113	3.50981	0.000448427	0.00950922
ENSAPLG00000012897	NCL	MSTRG.2075.1	134.775	0.729928	0.161293	4.52547	6.02616e-06	0.000890764
ENSAPLG00000004844	NCLN	MSTRG.13595.4	31.486	0.784296	0.194504	4.03229	5.52362e-05	0.00337836
ENSAPLG00000016250	NDUFA4	MSTRG.11675.2	110.075	-0.643079	0.182495	-3.52382	0.000425367	0.00931317
ENSAPLG00000014246	NDUFV1	ENSAPLT00000014858	90.9582	-0.589303	0.205586	-2.86645	0.00415107	0.037489
ENSAPLG00000005036	NEK6	MSTRG.19926.1	44.3083	0.762159	0.185673	4.10485	4.04569e-05	0.00276432
ENSAPLG00000015725	NEO1	MSTRG.10621.11	23.3656	0.858613	0.216651	3.96311	7.39804e-05	0.00382743
ENSAPLG00000011028	NFKBIA	MSTRG.7493.1	40.95	-0.684222	0.249429	-2.74316	0.00608516	0.0472218
	NID2	MSTRG.25814.1	92.6093	-0.819875	0.251925	-3.25444	0.00113616	0.0161357
ENSAPLG00000002459	NIN	MSTRG.10947.1	18.0004	0.788019	0.235317	3.34875	0.00081177	0.0131242
ENSAPLG00000003941	NLE1	MSTRG.18025.2	7.01159	0.852276	0.295512	2.88406	0.00392578	0.0363006
ENSAPLG00000014786	NMD3	MSTRG.29570.1	10.1225	0.861704	0.273479	3.15089	0.00162772	0.0204656
ENSAPLG00000001340	NOC4L	MSTRG.11833.2	6.60642	0.858182	0.296439	2.89497	0.00379197	0.0356173
ENSAPLG00000003837	NOL6	ENSAPLT00000003982	12.2529	1.01715	0.263457	3.86078	0.000113025	0.00465136
ENSAPLG00000011816	NOLC1	MSTRG.20846.1	25.6698	0.996179	0.226303	4.40197	1.07275e-05	0.00120176
ENSAPLG00000002642	NONO	MSTRG.9904.1	52.8512	0.673409	0.174035	3.86938	0.000109113	0.004542
ENSAPLG00000006726	NOP14	MSTRG.9376.1	15.9596	0.932927	0.241075	3.86986	0.000108899	0.004542
	NOP2	MSTRG.10088.1	7.51193	0.783714	0.288705	2.71459	0.00663584	0.0498177
ENSAPLG00000015427	NOTUM	MSTRG.3713.1	19.5436	1.23373	0.245355	5.02834	4.94743e-07	0.000321762
ENSAPLG00000010935	NPM3	MSTRG.18145.1	18.454	1.36804	0.276466	4.9483	7.48626e-07	0.000361486
ENSAPLG00000005616	NUDT5	MSTRG.12792.6	15.8981	-0.622444	0.226267	-2.75093	0.00594271	0.0464828
ENSAPLG00000008857	NUP155	MSTRG.19688.1	11.303	0.992537	0.268702	3.69382	0.000220911	0.00668613
ENSAPLG00000009034	OSER1	MSTRG.9604.1	11.4791	-0.727176	0.257725	-2.82152	0.00477969	0.0404904
ENSAPLG00000006750	PALLD	MSTRG.12532.11	199.981	0.723623	0.174493	4.147	3.36853e-05	0.00258474
ENSAPLG00000009952	PAQR7	MSTRG.14682.3	18.672	-0.644901	0.226468	-2.84765	0.00440428	0.0386201
ENSAPLG00000016301	PARVA	MSTRG.11290.3	54.3195	0.646381	0.211882	3.05067	0.00228334	0.025134
ENSAPLG00000014928	PCSK5	ENSAPLT00000015651	15.4357	0.645812	0.236136	2.73492	0.00623956	0.0477639
ENSAPLG00000010301	PDCD11	MSTRG.22550.1	11.3355	0.906134	0.26617	3.40435	0.000663222	0.0116032
ENSAPLG00000015342	PDK1	MSTRG.12907.1	18.1997	-0.653339	0.219142	-2.98135	0.00286982	0.0292927
ENSAPLG00000009922	PDLIM3	MSTRG.211.1	70.3027	-0.590014	0.151589	-3.89221	9.93368e-05	0.00436058
ENSAPLG00000014073	PDZRN3	ENSAPLT00000014673	19.6585	0.753384	0.221031	3.40849	0.000653223	0.0115117
ENSAPLG00000015599	PEAK1	MSTRG.20717.12	74.9458	0.752495	0.218475	3.4443	0.000572531	0.0108242
ENSAPLG00000010094	PGF	MSTRG.6550.1	24.9375	-1.1207	0.252088	-4.44567	8.76187e-06	0.00111337
	PHC2	MSTRG.28432.1	19.1951	-0.632153	0.228815	-2.76273	0.00573203	0.0455231
ENSAPLG00000006219	PHF3	ENSAPLT00000006472	16.5468	0.647652	0.233981	2.76797	0.00564066	0.0450941
ENSAPLG00000004653	PIGS	ENSAPLT00000004800	23.526	-0.628631	0.229223	-2.74244	0.00609841	0.0472218
ENSAPLG00000004755	PKP2	MSTRG.14385.2	10.4459	1.00678	0.274907	3.66226	0.000250001	0.00707326
ENSAPLG00000013009	PLA2G4A	MSTRG.8434.14	56.1564	1.01695	0.203447	4.99859	5.77509e-07	0.000321762
	Plcb3	MSTRG.30489.2	10.238	-0.834516	0.290854	-2.86919	0.00411519	0.0373703
ENSAPLG00000007299	PLCD1	MSTRG.23475.1	22.0945	0.676281	0.216326	3.12622	0.00177072	0.0216478
ENSAPLG00000005745	PLIN2	MSTRG.5917.2	55.4003	0.801353	0.17633	4.54462	5.50349e-06	0.000867646
	PLXNA1	MSTRG.4032.1	17.0054	0.818938	0.239429	3.42039	0.000625322	0.011205
ENSAPLG00000012719	PNPLA6	MSTRG.26371.1	27.1551	-0.780666	0.220109	-3.54673	0.000390047	0.00895654
ENSAPLG00000008357	PPDPF	ENSAPLT00000008711	21.5902	-0.75237	0.225338	-3.33885	0.000841259	0.0134806
ENSAPLG00000006631	PPME1	MSTRG.23919.1	21.1621	0.608922	0.216189	2.81662	0.00485318	0.0409692
ENSAPLG00000011524	PPP1R3B	MSTRG.13659.3	17.8742	-1.06206	0.250945	-4.23225	2.31363e-05	0.00206626
	PRDX6	MSTRG.81.1	47.9712	-0.599461	0.186992	-3.20581	0.00134684	0.0181323
ENSAPLG00000010034	PREX1	MSTRG.9623.1	15.4606	0.643024	0.235942	2.72534	0.00642344	0.0487896
ENSAPLG00000003842	PRICKLE1	MSTRG.11363.1	20.3428	0.913065	0.230622	3.95913	7.52227e-05	0.00384757
	PRP2	MSTRG.29309.1	6.90821	-0.938935	0.301807	-3.11105	0.00186426	0.0218969
ENSAPLG00000003698	PRRC2C	MSTRG.64.1	63.4268	0.828745	0.235335	3.52155	0.000429031	0.00932425
ENSAPLG00000005388	PSAT1	MSTRG.9778.1	7.38369	1.43299	0.3012	4.75761	1.95901e-06	0.000656019
ENSAPLG00000002837	PSD3	MSTRG.5882.3	15.3496	1.08703	0.26822	4.05276	5.06176e-05	0.00316054
ENSAPLG00000008307	PSME4	MSTRG.12839.1	19.0644	0.724739	0.228932	3.16574	0.00154689	0.0197953
ENSAPLG00000006173	PTBP1	MSTRG.10443.6	74.8561	0.782933	0.171356	4.56903	4.89979e-06	0.000867646
ENSAPLG00000013877	PTGS2	MSTRG.8435.2	23.8556	0.90647	0.225727	4.01579	5.92479e-05	0.0035032
ENSAPLG00000010016	PTPN14	MSTRG.7583.1	23.7121	0.910419	0.262116	3.47334	0.00051403	0.0101142
ENSAPLG00000009103	PTTG1IP	MSTRG.7148.1	34.2818	-0.99585	0.230692	-4.31679	1.58317e-05	0.00154038
ENSAPLG00000002631	RAB22A	MSTRG.2162.5	19.9385	0.765336	0.246246	3.10801	0.00188353	0.0219884
	Rabif	MSTRG.6354.1	11.4386	-0.850151	0.295053	-2.88135	0.00395971	0.0363976
ENSAPLG00000015253	RAMP2	ENSAPLT00000015890	26.8449	-0.688016	0.226048	-3.04367	0.00233711	0.0256869
ENSAPLG00000003954	RANBP1	MSTRG.11852.1	34.4272	0.697257	0.196967	3.53996	0.000400186	0.00909283
ENSAPLG00000000860	RAPH1	MSTRG.10173.2	33.3702	0.688479	0.192689	3.573	0.000352917	0.00852505
ENSAPLG00000015858	RASSF8	MSTRG.17884.1	16.7103	0.991357	0.247693	4.00237	6.27116e-05	0.00360492
ENSAPLG00000007609	RBFOX2	MSTRG.8398.10	22.2672	-0.825722	0.220283	-3.74846	0.00017792	0.00605013
ENSAPLG00000001686	RBM12	MSTRG.11771.1	11.4538	0.97664	0.266604	3.66326	0.000249028	0.00707326
ENSAPLG00000011176	RBM5	MSTRG.23980.1	83.4694	-0.660503	0.157913	-4.1827	2.88066e-05	0.00239823
ENSAPLG00000011839	REEP3	MSTRG.8745.7	21.7939	0.669574	0.218977	3.05774	0.00223015	0.0246923
ENSAPLG00000013727	RERG	MSTRG.10495.1	10.7897	1.25083	0.281051	4.45056	8.5647e-06	0.00110775
ENSAPLG00000008340	RFLNB	MSTRG.4064.9	18.8445	-0.640124	0.219112	-2.92145	0.00348405	0.0335154
	Rgl2	MSTRG.30249.3	22.6119	-0.754426	0.270181	-2.7923	0.00523349	0.0430752
ENSAPLG00000005381	RINT1	ENSAPLT00000005582	13.4037	0.688183	0.24702	2.78594	0.00533722	0.0435756
ENSAPLG00000003945	ROMO1	MSTRG.11769.3	33.0324	-0.628517	0.201382	-3.12102	0.00180227	0.0216764
ENSAPLG00000012855	RPL11	ENSAPLT00000013377	180.985	-0.616436	0.171431	-3.59583	0.000323357	0.00817176
	RPL22	MSTRG.3063.1	78.7847	-0.589134	0.172266	-3.4199	0.000626432	0.011205
ENSAPLG00000015384	RPL26	MSTRG.25378.4	173.79	-0.591037	0.165373	-3.57396	0.000351626	0.00852505
ENSAPLG00000009836	RPL37A	ENSAPLT00000010237	174.005	-0.650112	0.171937	-3.7811	0.000156137	0.00560917
ENSAPLG00000009499	RPL38	MSTRG.12594.2	75.7219	-0.763699	0.192928	-3.95847	7.54322e-05	0.00384757
ENSAPLG00000015853	RPL4	MSTRG.8653.1	156.603	-0.600341	0.147426	-4.07216	4.65786e-05	0.00295937
ENSAPLG00000008543	RPS12	MSTRG.952.6	323.466	-0.631086	0.170781	-3.69528	0.00021964	0.00668613
ENSAPLG00000007072	RPS20	MSTRG.4356.2	368.938	-0.715844	0.179699	-3.98358	6.7884e-05	0.00371488
ENSAPLG00000008038	RPS29	ENSAPLT00000008337	268.346	-0.720694	0.180642	-3.98963	6.61753e-05	0.00368698
ENSAPLG00000014513	RPS3	MSTRG.17356.2	12.8805	-0.749243	0.250184	-2.99477	0.00274655	0.0284924
ENSAPLG00000010029	RPS6KL1	MSTRG.6548.1	18.3644	-1.13342	0.276734	-4.09571	4.20883e-05	0.00277132
ENSAPLG00000014387	RRP12	ENSAPLT00000015082	36.2682	0.821997	0.220953	3.72023	0.000199041	0.0063775
ENSAPLG00000004451	RSL1D1	MSTRG.12339.1	17.6809	0.952952	0.240251	3.96648	7.29424e-05	0.00381477
ENSAPLG00000012260	SAT1	MSTRG.2680.1	134.145	-0.769896	0.167571	-4.59446	4.33877e-06	0.000867646
ENSAPLG00000013154	SCARB1	MSTRG.9492.3	31.9869	-0.696013	0.188136	-3.69951	0.000216014	0.00666632
ENSAPLG00000010484	SDC1	MSTRG.5303.2	194.079	0.693653	0.138593	5.00496	5.58746e-07	0.000321762
ENSAPLG00000005703	SEC61A1	MSTRG.4043.4	51.5597	0.68668	0.171788	3.99725	6.40829e-05	0.00362619
ENSAPLG00000003250	SEL1L	MSTRG.6633.2	61.6837	0.689402	0.172438	3.99796	6.38896e-05	0.00362619
ENSAPLG00000007928	SEL1L3	MSTRG.13276.3	16.8518	0.643139	0.231175	2.78205	0.0054017	0.0439601
ENSAPLG00000008161	SEMA3F	ENSAPLT00000008575	32.3981	-0.686157	0.215456	-3.18468	0.00144916	0.0189919
ENSAPLG00000010195	SERINC2	MSTRG.8574.1	70.123	-0.752675	0.19671	-3.82633	0.00013007	0.0050924
ENSAPLG00000013594	SGPP1	MSTRG.17476.1	28.4588	0.857906	0.217254	3.94886	7.85242e-05	0.00397728
ENSAPLG00000003905	SHMT2	ENSAPLT00000004025	52.5068	0.63731	0.183036	3.48188	0.000497906	0.00991141
	SIGLEC1	MSTRG.21002.1	19.5577	-0.865809	0.246507	-3.51231	0.000444231	0.00946342
ENSAPLG00000013477	SIPA1L2	MSTRG.19763.1	8.54064	0.872446	0.28047	3.11066	0.00186668	0.0218969
	Slc12a6	MSTRG.28806.1	15.6789	-1.07303	0.283011	-3.79148	0.00014975	0.00550577
ENSAPLG00000004860	SLC16A3	MSTRG.3721.1	32.4419	0.637738	0.220233	2.89574	0.00378269	0.0355819
ENSAPLG00000009621	SLC1A4	ENSAPLT00000010030	19.947	1.72645	0.262338	6.58099	4.67317e-11	3.38478e-07
ENSAPLG00000015862	SLC23A2	MSTRG.5442.2	19.224	0.738793	0.233784	3.16015	0.00157686	0.0200215
ENSAPLG00000013552	SLC2A13	MSTRG.1985.2	17.0012	0.72207	0.231231	3.12272	0.00179188	0.0216764
ENSAPLG00000010056	SLC38A1	MSTRG.1519.6	50.6096	0.943506	0.209391	4.50595	6.60781e-06	0.000928926
ENSAPLG00000009318	SLC39A6	MSTRG.2492.2	14.2698	0.816217	0.250905	3.25309	0.00114156	0.0161806
ENSAPLG00000011271	SLC4A4	MSTRG.4004.2	41.2584	0.723403	0.200085	3.61548	0.000299796	0.00792489
ENSAPLG00000009680	SLC50A1	ENSAPLT00000010084	9.43383	-0.767296	0.270913	-2.83226	0.00462206	0.0397039
ENSAPLG00000001221	SLC5A3	MSTRG.6497.20	7.43275	1.03743	0.292418	3.54775	0.00038853	0.00895654
ENSAPLG00000014008	SLC7A3	MSTRG.9894.3	26.7886	0.939787	0.212453	4.4235	9.71146e-06	0.00117234
ENSAPLG00000009206	SMARCA5	MSTRG.7512.14	9.69199	0.735829	0.271145	2.71378	0.00665197	0.049876
ENSAPLG00000002116	SMYD1	MSTRG.18316.1	34.4213	-0.589458	0.194556	-3.02976	0.00244745	0.0264976
ENSAPLG00000002739	SOST	MSTRG.22057.2	27.3265	0.745072	0.198529	3.75297	0.000174752	0.00599871
ENSAPLG00000002761	SOX11	MSTRG.4866.2	12.2785	0.95316	0.26052	3.65868	0.00025352	0.00708974
ENSAPLG00000014718	SPTAN1	MSTRG.17504.2	138.597	0.63676	0.158373	4.02065	5.80388e-05	0.0035008
ENSAPLG00000008717	SQSTM1	MSTRG.19708.1	62.4725	-0.607757	0.172611	-3.52097	0.000429974	0.00932425
ENSAPLG00000008751	SRP72	MSTRG.25554.3	54.5601	-0.602198	0.163069	-3.69291	0.000221704	0.00668613
ENSAPLG00000016079	SRPRA	ENSAPLT00000016787	63.8494	0.707976	0.162875	4.34673	1.38179e-05	0.00142976
ENSAPLG00000011413	SRSF1	MSTRG.4928.3	45.9699	0.909025	0.208417	4.36156	1.29139e-05	0.00135559
ENSAPLG00000013776	SRSF3	MSTRG.19271.13	22.3594	0.742223	0.216215	3.43281	0.000597363	0.0109815
	ST6GALNAC2	MSTRG.6981.1	18.5794	0.668369	0.226574	2.9499	0.00317879	0.0314106
	ST6GALNAC6	MSTRG.11519.1	15.4806	-1.00893	0.254264	-3.96802	7.24708e-05	0.00381477
	Stard10	MSTRG.32811.1	16.7095	-0.873895	0.251722	-3.47167	0.00051724	0.0101253
ENSAPLG00000002303	STC2	MSTRG.25384.3	17.5755	1.16172	0.254617	4.56264	5.05143e-06	0.000867646
ENSAPLG00000005704	SURF4	MSTRG.5824.2	123.011	0.592851	0.216731	2.73542	0.00622999	0.0477501
ENSAPLG00000009918	SYNCRIP	MSTRG.5505.1	33.6993	0.963541	0.212443	4.53553	5.74577e-06	0.000867646
ENSAPLG00000014677	SYT11	MSTRG.17650.4	59.8805	0.692781	0.184061	3.76386	0.000167311	0.00582709
ENSAPLG00000014634	TACC1	MSTRG.6132.3	96.5324	0.606707	0.153837	3.94382	8.01934e-05	0.00403362
ENSAPLG00000004223	TENM4	MSTRG.19744.2	9.18879	0.771532	0.2731	2.82509	0.00472675	0.0402549
ENSAPLG00000002774	TFRC	MSTRG.22800.1	84.7223	0.756425	0.18447	4.10054	4.12186e-05	0.00276432
ENSAPLG00000010541	TGIF1	MSTRG.666.5	18.6048	-0.61812	0.22545	-2.74172	0.00611184	0.0472444
ENSAPLG00000001999	TGM2	ENSAPLT00000002075	174.589	-0.885788	0.242621	-3.65091	0.00026131	0.00725162
ENSAPLG00000008719	TIMP2	MSTRG.3657.3	1134.51	-0.594588	0.186667	-3.18528	0.00144613	0.0189919
ENSAPLG00000010788	TIPARP	MSTRG.4880.1	71.9205	-0.626345	0.16274	-3.84874	0.000118729	0.00483119
ENSAPLG00000007911	TJP1	MSTRG.21155.22	31.5305	0.607503	0.195732	3.10375	0.00191087	0.0220976
	Tkfc	MSTRG.27009.1	8.02878	-0.862463	0.286309	-3.01235	0.00259233	0.0274106
ENSAPLG00000006204	TMED3	MSTRG.537.1	76.4321	-0.588408	0.188554	-3.12063	0.00180462	0.0216764
ENSAPLG00000005772	TMEM107	ENSAPLT00000005961	14.7738	-0.665882	0.238455	-2.79248	0.00523049	0.0430752
ENSAPLG00000007982	TMEM47	MSTRG.9966.3	41.2249	0.824479	0.203047	4.06052	4.89632e-05	0.00308383
ENSAPLG00000003327	TMEM97	MSTRG.15492.8	10.8254	1.00226	0.273922	3.65892	0.000253283	0.00708974
ENSAPLG00000012637	TNFAIP2	MSTRG.28542.1	58.0507	0.694867	0.181842	3.82126	0.000132771	0.00511522
ENSAPLG00000008432	TNNC1	ENSAPLT00000008797	70.5038	-0.651408	0.214526	-3.0365	0.0023934	0.0261075
ENSAPLG00000012339	TNNI1	MSTRG.6386.2	263.05	-0.627188	0.209608	-2.99219	0.00276985	0.0285874
ENSAPLG00000011264	TNNI2	MSTRG.13851.1	54.066	-0.662564	0.212999	-3.11064	0.00186681	0.0218969
ENSAPLG00000008336	TOM1	MSTRG.8401.3	36.931	-0.7262	0.192762	-3.76733	0.000165	0.00582709
	TOMM7	MSTRG.14816.2	92.7024	-0.917493	0.197894	-4.63628	3.54739e-06	0.00080293
ENSAPLG00000006390	TOP2A	MSTRG.27479.1	7.37543	1.05967	0.297302	3.5643	0.000364826	0.00866372
ENSAPLG00000012730	TPR	MSTRG.25771.1	26.7636	0.633195	0.199414	3.17528	0.00149691	0.0193609
ENSAPLG00000004672	TPT1	ENSAPLT00000004815	217.009	-0.593621	0.165364	-3.58979	0.000330951	0.00823738
ENSAPLG00000013946	TRIM55	MSTRG.13347.2	9.7256	0.832841	0.277613	3.00001	0.00269969	0.028257
ENSAPLG00000008508	TRIO	MSTRG.17757.2	67.2629	0.682934	0.188103	3.63064	0.000282722	0.00767061
ENSAPLG00000016009	TSC22D3	MSTRG.14993.2	29.371	-0.875765	0.251355	-3.48418	0.000493647	0.00991141
ENSAPLG00000001790	TSKU	ENSAPLT00000001784	7.55669	0.787711	0.287177	2.74294	0.00608913	0.0472218
ENSAPLG00000001728	TST	MSTRG.9178.2	9.80693	-0.846025	0.26774	-3.15987	0.00157839	0.0200215
ENSAPLG00000011845	TUBB6	ENSAPLT00000012331	80.6458	1.00517	0.216478	4.64331	3.42874e-06	0.000801108
ENSAPLG00000005479	TXNIP	MSTRG.27669.1	193.7	-1.00756	0.256323	-3.93083	8.46523e-05	0.00418797
ENSAPLG00000014609	UHRF1	MSTRG.24020.1	12.9297	1.31149	0.274326	4.78077	1.74624e-06	0.000641723
ENSAPLG00000015651	UTP20	MSTRG.20025.1	12.286	1.02978	0.263483	3.90831	9.29422e-05	0.00431003
ENSAPLG00000012819	VASH1	MSTRG.6581.2	73.4234	0.749064	0.1733	4.32236	1.54369e-05	0.00153163
ENSAPLG00000007510	VAV2	MSTRG.5836.2	12.6388	0.755267	0.250087	3.02002	0.00252756	0.0270017
ENSAPLG00000014936	VCPIP1	MSTRG.13358.1	35.7223	0.625477	0.186115	3.36069	0.000777468	0.0129264
ENSAPLG00000004613	VEPH1	MSTRG.23845.7	16.8934	0.867311	0.253712	3.41848	0.00062972	0.011205
ENSAPLG00000009261	VPS35	MSTRG.19485.2	35.3529	0.607425	0.197833	3.0704	0.00213775	0.0238579
ENSAPLG00000007767	VPS53	MSTRG.4064.1	14.0304	1.33527	0.286082	4.66743	3.04996e-06	0.000770044
ENSAPLG00000002940	WARS	MSTRG.15121.1	36.022	0.806314	0.187017	4.31145	1.62187e-05	0.00154038
ENSAPLG00000012829	WDR36	MSTRG.8372.1	14.8152	0.729192	0.243005	3.00072	0.0026934	0.028257
ENSAPLG00000015477	WHRN	ENSAPLT00000016136	8.86008	-0.834362	0.276861	-3.01365	0.00258128	0.0273337
ENSAPLG00000009404	WWTR1	MSTRG.18828.2	18.3598	0.990169	0.242337	4.08591	4.39038e-05	0.00286345
ENSAPLG00000001469	XPO5	MSTRG.8964.8	27.692	0.609484	0.193724	3.14615	0.00165435	0.0206239
ENSAPLG00000010819	XYLT1	MSTRG.12352.3	14.1969	0.731911	0.243673	3.00366	0.00266756	0.0280831
ENSAPLG00000002439	YIPF1	MSTRG.15197.4	40.485	-0.806212	0.206623	-3.90185	9.54608e-05	0.00432682
ENSAPLG00000002844	YLPM1	MSTRG.15929.1	24.1241	0.597883	0.208575	2.86652	0.00415011	0.037489
ENSAPLG00000000718	YWHAH	MSTRG.22771.8	18.3258	0.698403	0.225099	3.10264	0.00191801	0.0221213
ENSAPLG00000012132	ZNF106	MSTRG.16192.2	32.4669	0.786869	0.214832	3.66272	0.000249554	0.00707326
ENSAPLG00000015720	ZNF326	MSTRG.26029.8	10.2754	0.954778	0.277262	3.44359	0.000574038	0.0108242
ENSAPLG00000007396	ZNF469	ENSAPLT00000007670	60.2951	1.02032	0.228499	4.46533	7.99454e-06	0.00109254
ENSAPLG00000002874	ZNF706	MSTRG.23146.2	35.737	-0.625979	0.180882	-3.46071	0.000538756	0.0103878
	ZP3R	MSTRG.3965.1	15.3212	-0.868249	0.235168	-3.69203	0.000222471	0.00668613

## Sheet: Sheet 4 12h vs 24h
Ensembl_gene	Gene_symbol	Name	baseMean	log2FoldChange	lfcSE	stat	pvalue	padj
ENSAPLG00000000584		MSTRG.5621.1	17.7836	0.965005	0.172762	5.58576	2.33e-08	3.58e-07
ENSAPLG00000000641		MSTRG.23230.1	46.3814	0.588684	0.145766	4.03856	5.38e-05	0.00037273
ENSAPLG00000000717		MSTRG.10024.1	100.911	0.99039	0.131635	7.52378	5.32e-14	2.05e-12
ENSAPLG00000000761		MSTRG.12211.1	44.0901	0.638872	0.139827	4.569	4.9e-06	4.49e-05
ENSAPLG00000000921		MSTRG.23379.1	227.705	-1.42217	0.102256	-13.908	5.66e-44	3.31e-41
ENSAPLG00000001183		MSTRG.4504.2	203.636	0.59128	0.0975787	6.05952	1.37e-09	2.63e-08
ENSAPLG00000001246		ENSAPLT00000001234	37.2094	0.687388	0.150044	4.58125	4.62e-06	4.26e-05
ENSAPLG00000001306	GDF15	ENSAPLT00000001295	258.563	-0.995418	0.0788246	-12.6283	1.47e-36	5.98e-34
ENSAPLG00000001411		ENSAPLT00000001402	6.11218	-0.612192	0.161771	-3.78433	0.000154125	0.000921217
ENSAPLG00000001414		MSTRG.3964.3	449.038	0.603016	0.108715	5.54675	2.91e-08	4.37e-07
ENSAPLG00000001421		ENSAPLT00000001410	190.381	-0.661087	0.0892077	-7.41065	1.26e-13	4.62e-12
ENSAPLG00000001603		ENSAPLT00000001595	335.162	-0.914538	0.114008	-8.02167	1.04e-15	5.4e-14
ENSAPLG00000001610		MSTRG.33527.1	109.769	0.587406	0.125316	4.68741	2.77e-06	2.71e-05
ENSAPLG00000001743		MSTRG.15770.1	42.1401	0.697714	0.172052	4.05525	5.01e-05	0.000349411
ENSAPLG00000001819	CHAC1	MSTRG.25872.1	1247.17	-0.692535	0.081812	-8.46496	2.56e-17	1.55e-15
ENSAPLG00000001936		MSTRG.9925.1	107.117	0.622237	0.141191	4.40706	1.05e-05	8.69e-05
ENSAPLG00000001951		MSTRG.9931.1	1899.95	-0.789366	0.0828041	-9.53293	1.53e-21	1.53e-19
ENSAPLG00000001987		MSTRG.28723.2	242.713	0.62685	0.102484	6.11654	9.56e-10	1.9e-08
ENSAPLG00000002044	PHLDA1	MSTRG.18767.1	8212.06	-0.665255	0.0428041	-15.5418	1.81e-54	2.03e-51
ENSAPLG00000002252		ENSAPLT00000002251	140.829	0.995795	0.107656	9.24976	2.25e-20	1.95e-18
ENSAPLG00000002260	RPA3-AS1	MSTRG.2947.4	145.107	0.754127	0.128675	5.86069	4.61e-09	8.05e-08
ENSAPLG00000002280	RDH8	MSTRG.28981.1	88.5082	0.764904	0.138946	5.50506	3.69e-08	5.44e-07
ENSAPLG00000002538		MSTRG.8831.1	128.987	-0.69729	0.106099	-6.57207	4.96e-11	1.26e-09
ENSAPLG00000002572		MSTRG.1154.1	32.1577	1.05685	0.16114	6.55859	5.43e-11	1.37e-09
ENSAPLG00000002751		MSTRG.16023.1	35.028	0.664521	0.156713	4.24037	2.23e-05	0.000170796
ENSAPLG00000003004		MSTRG.5131.1	647.175	-1.22768	0.0721877	-17.0067	7.32e-65	1.53e-61
ENSAPLG00000003102	FGFR4	ENSAPLT00000003152	178.767	-1.13067	0.133473	-8.4712	2.43e-17	1.48e-15
ENSAPLG00000003105		MSTRG.5002.1	31.246	-0.598382	0.16832	-3.55503	0.00037793	0.00201323
ENSAPLG00000003111		MSTRG.17012.1	412.427	-0.874328	0.0795418	-10.9921	4.17e-28	7.81e-26
ENSAPLG00000003143	PPRC1	MSTRG.2065.2	234.443	-0.633304	0.0958464	-6.60749	3.91e-11	1.02e-09
ENSAPLG00000003693		MSTRG.8908.1	10.3461	0.767867	0.164525	4.66717	3.05e-06	2.95e-05
ENSAPLG00000004370		ENSAPLT00000004484	28.3385	-0.773664	0.1657	-4.66906	3.03e-06	2.93e-05
ENSAPLG00000004606		MSTRG.27950.1	62.0779	-1.3986	0.143455	-9.74945	1.85e-22	2.13e-20
ENSAPLG00000005091		MSTRG.30257.1	110.501	0.794196	0.107857	7.36343	1.79e-13	6.48e-12
ENSAPLG00000005144		MSTRG.9352.1	66.9306	0.603789	0.131634	4.58687	4.5e-06	4.16e-05
ENSAPLG00000005503		MSTRG.479.1	52.9767	0.704134	0.152553	4.61566	3.92e-06	3.67e-05
ENSAPLG00000005863		MSTRG.25485.1	100.245	0.623197	0.112324	5.54822	2.89e-08	4.33e-07
ENSAPLG00000006084		MSTRG.160.3	63.5764	0.607358	0.131511	4.6183	3.87e-06	3.63e-05
ENSAPLG00000006145		ENSAPLT00000006423	34.1789	0.697715	0.155826	4.47752	7.55e-06	6.52e-05
ENSAPLG00000006830		MSTRG.11618.1	1881.04	-0.707408	0.0520408	-13.5933	4.39e-42	2.46e-39
ENSAPLG00000006857		MSTRG.7358.2	2403.12	-0.992426	0.13459	-7.37371	1.66e-13	6.03e-12
ENSAPLG00000007003	CMYA5	MSTRG.1475.2	146.455	0.957229	0.110394	8.67104	4.28e-18	2.84e-16
ENSAPLG00000007121	HEYL	MSTRG.5518.2	28.2438	-0.851687	0.167434	-5.08671	3.64e-07	4.29e-06
ENSAPLG00000007211	MUTYH	MSTRG.15244.3	149.338	-0.985159	0.113458	-8.68305	3.85e-18	2.59e-16
ENSAPLG00000007227		MSTRG.1819.29	1272.56	0.838084	0.0588994	14.2291	6.05e-46	4.41e-43
ENSAPLG00000007497		MSTRG.19673.2	143.65	0.625399	0.100852	6.20118	5.6e-10	1.17e-08
ENSAPLG00000007614	HSD11B2	MSTRG.21481.1	45.8717	-0.885457	0.160962	-5.50102	3.78e-08	5.54e-07
ENSAPLG00000007677		MSTRG.777.1	232.364	-0.698548	0.0899484	-7.7661	8.09e-15	3.61e-13
ENSAPLG00000007813	STARD8	ENSAPLT00000008111	764.742	-0.696324	0.0597218	-11.6594	2.05e-31	5.45e-29
ENSAPLG00000007973	GMPR	ENSAPLT00000008280	19.8564	0.732299	0.172574	4.24338	2.2e-05	0.000168965
ENSAPLG00000008306		MSTRG.1819.1	985.969	0.714712	0.0857169	8.33805	7.55e-17	4.29e-15
ENSAPLG00000008364		MSTRG.19672.12	998.012	0.631441	0.0559695	11.2819	1.61e-29	3.36e-27
ENSAPLG00000008400		MSTRG.26957.1	147.68	0.826391	0.135861	6.0826	1.18e-09	2.3e-08
ENSAPLG00000008434	GMPR2	MSTRG.24616.2	178.89	0.647285	0.107636	6.01364	1.81e-09	3.43e-08
ENSAPLG00000008439		MSTRG.22202.1	158.316	0.638921	0.102861	6.21151	5.25e-10	1.1e-08
ENSAPLG00000008517		MSTRG.225.1	28.4573	1.43609	0.163091	8.8055	1.3e-18	9.1e-17
ENSAPLG00000008650		ENSAPLT00000009001	157.28	-0.891375	0.108018	-8.2521	1.56e-16	8.6e-15
ENSAPLG00000008881		MSTRG.4098.2	117.077	-0.642881	0.133691	-4.80872	1.52e-06	1.57e-05
ENSAPLG00000008937		ENSAPLT00000009296	130.119	0.638858	0.117592	5.43282	5.55e-08	7.79e-07
ENSAPLG00000009026	DPYSL5	MSTRG.27547.1	454.061	-0.656159	0.142583	-4.60196	4.19e-06	3.9e-05
ENSAPLG00000009133	BCR	MSTRG.22794.1	167.909	-0.602668	0.129441	-4.65593	3.23e-06	3.1e-05
ENSAPLG00000009167	NOP56	MSTRG.18381.1	693.096	-0.594491	0.0752068	-7.90476	2.68e-15	1.31e-13
ENSAPLG00000009403		MSTRG.9034.1	278.656	-0.729834	0.0866224	-8.42546	3.59e-17	2.13e-15
ENSAPLG00000009856		MSTRG.18761.1	400.29	-0.810268	0.100031	-8.10021	5.49e-16	2.94e-14
ENSAPLG00000010042	FAM169B	MSTRG.3153.1	35.2427	0.622841	0.163369	3.81247	0.000137584	0.000839188
ENSAPLG00000010338		MSTRG.15052.6	2562.13	-0.80438	0.0858797	-9.36636	7.51e-21	6.94e-19
ENSAPLG00000010425		MSTRG.18997.1	25.7179	1.00554	0.159493	6.30457	2.89e-10	6.24e-09
ENSAPLG00000010450		ENSAPLT00000010905	25.6379	-0.637208	0.167766	-3.79819	0.000145756	0.000878388
ENSAPLG00000010452	MYLK2	ENSAPLT00000010877	18.7412	0.651075	0.169585	3.83922	0.000123427	0.000767267
ENSAPLG00000010759		MSTRG.15785.1	323.637	-0.613071	0.0970542	-6.3168	2.67e-10	5.83e-09
ENSAPLG00000010822		ENSAPLT00000011263	79.3386	-0.629424	0.136177	-4.6221	3.8e-06	3.57e-05
ENSAPLG00000010900		ENSAPLT00000011346	48.7012	-0.668462	0.17004	-3.93121	8.45e-05	0.000551713
ENSAPLG00000010941		ENSAPLT00000011431	26.3774	0.723566	0.170758	4.23737	2.26e-05	0.000172824
ENSAPLG00000010984		MSTRG.4228.2	44.1134	-0.75999	0.150152	-5.06146	4.16e-07	4.85e-06
ENSAPLG00000011086		ENSAPLT00000011537	45.0042	0.621354	0.156167	3.97877	6.93e-05	0.000464232
ENSAPLG00000011148		MSTRG.20016.12	318.61	0.790327	0.0790711	9.99514	1.6e-23	2.01e-21
ENSAPLG00000011191		MSTRG.15329.3	321.836	-0.622868	0.0929189	-6.70335	2.04e-11	5.6e-10
ENSAPLG00000011197		MSTRG.28285.1	131.779	-0.625738	0.119274	-5.24624	1.55e-07	2e-06
ENSAPLG00000011387		ENSAPLT00000011845	21.032	-1.05575	0.170385	-6.19626	5.78e-10	1.2e-08
ENSAPLG00000011535		MSTRG.17637.1	42.6587	-0.643624	0.145341	-4.42837	9.49e-06	7.99e-05
ENSAPLG00000011602		ENSAPLT00000012067	57.0947	1.45252	0.140712	10.3226	5.57e-25	8.46e-23
ENSAPLG00000011792		ENSAPLT00000012297	93.0774	0.634611	0.1313	4.83329	1.34e-06	1.41e-05
ENSAPLG00000012332		MSTRG.5702.1	51.7514	0.773714	0.150858	5.12876	2.92e-07	3.51e-06
ENSAPLG00000012383		MSTRG.33380.1	59.1516	-1.00433	0.140115	-7.16793	7.61e-13	2.51e-11
ENSAPLG00000012411		ENSAPLT00000012912	29.055	0.681051	0.156823	4.34282	1.41e-05	0.000112999
ENSAPLG00000012812		MSTRG.19017.3	2313.54	0.708507	0.072875	9.72223	2.42e-22	2.68e-20
ENSAPLG00000012900		MSTRG.18159.1	546.29	-0.625211	0.0877998	-7.12087	1.07e-12	3.49e-11
ENSAPLG00000013099		MSTRG.17993.4	10947.8	-0.699064	0.12254	-5.70478	1.16e-08	1.89e-07
ENSAPLG00000013168		MSTRG.25452.2	86.9955	-0.67497	0.12011	-5.61958	1.91e-08	2.98e-07
ENSAPLG00000013226		MSTRG.21418.1	1452.38	0.624503	0.0598823	10.4288	1.83e-25	2.91e-23
ENSAPLG00000013304		MSTRG.1691.1	40.3051	0.663362	0.151139	4.38908	1.14e-05	9.33e-05
ENSAPLG00000013360		ENSAPLT00000013914	76.3071	-0.685567	0.123417	-5.55489	2.78e-08	4.2e-07
ENSAPLG00000013567		ENSAPLT00000014122	86.1462	1.10043	0.121515	9.05593	1.35e-19	1.05e-17
ENSAPLG00000013884		MSTRG.10085.1	1846.99	-0.637924	0.0881537	-7.23649	4.6e-13	1.57e-11
ENSAPLG00000013913		MSTRG.28645.4	74.4153	0.697826	0.127514	5.47255	4.44e-08	6.41e-07
ENSAPLG00000014019		MSTRG.23114.4	120.089	0.711504	0.119008	5.97864	2.25e-09	4.17e-08
ENSAPLG00000014052		ENSAPLT00000014631	19.6455	-0.707006	0.166739	-4.24018	2.23e-05	0.000170852
ENSAPLG00000014102		ENSAPLT00000014682	67.2825	-0.676484	0.1291	-5.23999	1.61e-07	2.06e-06
ENSAPLG00000014104	NOP2	MSTRG.10087.2	305.729	-0.649979	0.0761013	-8.54098	1.33e-17	8.3e-16
ENSAPLG00000014157	CIRH1A	ENSAPLT00000014742	847.295	-0.713406	0.073278	-9.73562	2.13e-22	2.37e-20
ENSAPLG00000014385	TRDN	MSTRG.10860.7	116.337	0.873535	0.124761	7.00167	2.53e-12	7.84e-11
ENSAPLG00000014615		ENSAPLT00000015225	18.8533	-0.62143	0.172142	-3.60998	0.000306219	0.00167525
ENSAPLG00000014673		MSTRG.20444.2	110.578	0.670887	0.12313	5.4486	5.08e-08	7.19e-07
ENSAPLG00000015647		MSTRG.8951.4	7767.15	-0.915465	0.121632	-7.52654	5.21e-14	2.02e-12
ENSAPLG00000015849		MSTRG.2342.2	1888.99	-0.6419	0.0548909	-11.6941	1.37e-31	3.69e-29
ENSAPLG00000015908		ENSAPLT00000016599	46.3502	-0.71473	0.156686	-4.56154	5.08e-06	4.63e-05
ENSAPLG00000016043		MSTRG.2099.1	37.5177	-0.800201	0.160649	-4.98106	6.32e-07	7.11e-06
ENSAPLG00000016241		MSTRG.9172.1	1155.79	0.965944	0.0736594	13.1137	2.75e-39	1.34e-36
ENSAPLG00000016370		MSTRG.5619.1	43.6749	0.718539	0.156834	4.58152	4.62e-06	4.25e-05
ENSAPLG00000006346	AATF	MSTRG.4909.1	235.686	-0.745051	0.0821895	-9.06503	1.25e-19	9.78e-18
ENSAPLG00000014859	ABCA12	ENSAPLT00000015556	63.9547	-0.660976	0.127204	-5.1962	2.03e-07	2.54e-06
ENSAPLG00000007622	ABRA	MSTRG.21772.1	119.35	0.855802	0.115147	7.43224	1.07e-13	3.98e-12
ENSAPLG00000006978	ADAMTS17	ENSAPLT00000007253	60.6735	-0.615268	0.134278	-4.58204	4.6e-06	4.25e-05
ENSAPLG00000004624	ADAMTS19	MSTRG.13435.1	28.5583	0.693728	0.160782	4.31472	1.6e-05	0.000126905
ENSAPLG00000013568	ADD2	ENSAPLT00000014196	94.2479	0.737324	0.11315	6.51635	7.2e-11	1.78e-09
ENSAPLG00000004555	ADGRG1	MSTRG.14114.2	174.817	-1.04625	0.135246	-7.73594	1.03e-14	4.51e-13
ENSAPLG00000011997	AFAP1L1	MSTRG.635.1	102.015	1.47837	0.129065	11.4544	2.23e-30	5.18e-28
ENSAPLG00000013665	AGBL1	MSTRG.10508.1	207.961	0.75477	0.092447	8.16436	3.23e-16	1.75e-14
ENSAPLG00000007676	AHI1	MSTRG.6772.2	189.576	0.622522	0.0884568	7.03758	1.96e-12	6.17e-11
ENSAPLG00000005722	ALPK3	MSTRG.10660.3	226.071	-0.610548	0.111165	-5.49229	3.97e-08	5.79e-07
ENSAPLG00000007378	ANGPT1	ENSAPLT00000007656	59.6479	1.48772	0.144545	10.2924	7.62e-25	1.12e-22
ENSAPLG00000014572	ANGPTL1	MSTRG.13320.1	40.0067	0.595462	0.14652	4.06403	4.82e-05	0.000337489
ENSAPLG00000004584	ANGPTL5	MSTRG.2256.2	63.3761	0.62686	0.146152	4.28911	1.79e-05	0.000141155
ENSAPLG00000010161	ARRDC4	MSTRG.3159.1	121.485	0.742655	0.1069	6.94719	3.73e-12	1.12e-10
ENSAPLG00000004347	ASB12	MSTRG.17418.2	59.4421	-0.596902	0.161712	-3.69113	0.000223258	0.00127441
ENSAPLG00000010951	ASB2	ENSAPLT00000011413	76.4865	0.71366	0.124755	5.72047	1.06e-08	1.74e-07
ENSAPLG00000009431	ASIC2	MSTRG.21050.2	78.2211	-0.654407	0.122824	-5.32802	9.93e-08	1.33e-06
	BAHCC1	MSTRG.6676.1	1076.09	-0.644941	0.0834989	-7.72395	1.13e-14	4.94e-13
ENSAPLG00000003961	BARX2	MSTRG.13746.1	130.527	0.693873	0.0968927	7.16126	7.99e-13	2.62e-11
ENSAPLG00000006142	BCO2	MSTRG.28487.2	70.5263	0.62109	0.122069	5.08801	3.62e-07	4.27e-06
	Bpifb4	MSTRG.3026.1	16.4798	0.684798	0.172903	3.96059	7.48e-05	0.000496483
ENSAPLG00000004271	BUB1B	MSTRG.13179.2	218.011	0.676417	0.0847771	7.97877	1.48e-15	7.44e-14
	C11orf52	MSTRG.28491.2	302.969	-0.737935	0.0895511	-8.24038	1.72e-16	9.46e-15
ENSAPLG00000004925	CACNA2D4	MSTRG.1906.3	213.239	-0.996017	0.0927634	-10.7372	6.81e-27	1.18e-24
ENSAPLG00000009670	CBLN2	MSTRG.4028.1	661.669	-0.88835	0.0654514	-13.5727	5.82e-42	3.14e-39
ENSAPLG00000011167	CCNDBP1	MSTRG.21387.2	121.957	-0.699989	0.130614	-5.35921	8.36e-08	1.13e-06
ENSAPLG00000008313	CDCA7	MSTRG.13804.1	116.832	-0.904698	0.104915	-8.62315	6.51e-18	4.21e-16
ENSAPLG00000004203	CDH2	MSTRG.834.3	2343.8	-0.696228	0.0731663	-9.51569	1.81e-21	1.79e-19
ENSAPLG00000006936	CDT1	ENSAPLT00000007199	161.29	-0.770488	0.100737	-7.64848	2.03e-14	8.55e-13
ENSAPLG00000011002	CFAP161	ENSAPLT00000011450	27.3142	0.616922	0.158335	3.8963	9.77e-05	0.000625821
ENSAPLG00000016385	CFAP77	MSTRG.5801.2	15.1062	0.626651	0.171228	3.65974	0.000252475	0.00141627
	CFH	MSTRG.29486.1	32.4423	0.605594	0.150129	4.03382	5.49e-05	0.000378302
ENSAPLG00000010089	CHAC2	MSTRG.12845.1	181.11	-0.608015	0.094838	-6.41109	1.44e-10	3.4e-09
ENSAPLG00000011141	CHD2	MSTRG.3198.1	2073.13	0.590273	0.0573991	10.2837	8.35e-25	1.22e-22
ENSAPLG00000001514	CHRM4	ENSAPLT00000001503	41.5052	-0.971701	0.157019	-6.18843	6.08e-10	1.25e-08
ENSAPLG00000007803	CHRNA1	MSTRG.13792.1	1542.43	-0.61275	0.0662089	-9.25479	2.15e-20	1.88e-18
ENSAPLG00000001420	CITED4	ENSAPLT00000001414	467.898	-0.753847	0.0609982	-12.3585	4.38e-35	1.68e-32
	CMYA5	MSTRG.1476.1	97.4936	1.01239	0.124481	8.1329	4.19e-16	2.26e-14
ENSAPLG00000012044	COL13A1	MSTRG.27281.1	154.941	0.754616	0.103415	7.29695	2.94e-13	1.04e-11
	Col18a1	MSTRG.20291.1	924.719	-0.609518	0.0910378	-6.69522	2.15e-11	5.86e-10
ENSAPLG00000003746	COL24A1	MSTRG.16978.1	175.338	-0.904181	0.0875183	-10.3313	5.08e-25	7.81e-23
ENSAPLG00000008264	COL4A1	MSTRG.286.1	12088.8	0.755539	0.0722411	10.4586	1.34e-25	2.15e-23
	Cpsf1	MSTRG.28606.1	36.0093	-0.623083	0.144174	-4.32173	1.55e-05	0.000123273
ENSAPLG00000014617	CPXM2	MSTRG.18114.1	59.823	0.766657	0.15305	5.00918	5.47e-07	6.22e-06
ENSAPLG00000000615	CRABP1	ENSAPLT00000000725	43.002	0.668272	0.146565	4.55956	5.13e-06	4.67e-05
ENSAPLG00000015110	CRIP2	MSTRG.23614.10	875.441	-0.700754	0.0888942	-7.88301	3.2e-15	1.53e-13
ENSAPLG00000013023	CSF1R	MSTRG.2324.1	1060.28	0.592777	0.099055	5.98432	2.17e-09	4.05e-08
ENSAPLG00000007972	CSF3R	MSTRG.21020.1	690.713	0.597903	0.0812303	7.3606	1.83e-13	6.6e-12
ENSAPLG00000014258	DDR2	ENSAPLT00000014849	2640.8	-0.587629	0.061782	-9.51133	1.88e-21	1.86e-19
ENSAPLG00000009562	DHX37	MSTRG.1119.3	843.745	-0.679495	0.0472731	-14.3738	7.55e-47	5.8e-44
	DNMT1	MSTRG.25143.1	46.8562	-0.654646	0.149818	-4.36961	1.24e-05	0.000101212
ENSAPLG00000016421	DPT	ENSAPLT00000017139	212.613	0.802276	0.083532	9.60441	7.66e-22	8.04e-20
	DPYSL5	MSTRG.29158.1	692.392	-0.642253	0.138727	-4.62962	3.66e-06	3.47e-05
ENSAPLG00000009594	DRAXIN	ENSAPLT00000009994	33.5369	0.701199	0.147642	4.74933	2.04e-06	2.05e-05
ENSAPLG00000001868	DRD1	MSTRG.23046.1	215.676	-0.586452	0.0912077	-6.42985	1.28e-10	3.03e-09
ENSAPLG00000003818	DSP	MSTRG.2588.1	127.626	0.817253	0.11386	7.17768	7.09e-13	2.37e-11
ENSAPLG00000003050	DUSP26	MSTRG.20180.9	146.303	0.643481	0.105558	6.09599	1.09e-09	2.14e-08
ENSAPLG00000012150	E2F1	ENSAPLT00000012654	327.218	-0.681518	0.0864073	-7.88728	3.09e-15	1.49e-13
ENSAPLG00000011867	EGF	MSTRG.13947.1	173.474	1.19206	0.13389	8.90327	5.42e-19	3.92e-17
	Ep400	MSTRG.11841.1	14.0737	1.13729	0.172631	6.58796	4.46e-11	1.15e-09
ENSAPLG00000005830	EPHB1	MSTRG.13417.1	815.249	-0.622981	0.0656355	-9.49152	2.28e-21	2.22e-19
ENSAPLG00000001331	ERBB4	MSTRG.16322.2	243.08	0.701958	0.0894852	7.8444	4.35e-15	2.03e-13
ENSAPLG00000005008	F13A1	MSTRG.2604.1	739.34	1.28656	0.091888	14.0015	1.53e-44	9.29e-42
ENSAPLG00000010401	FAM26E	MSTRG.20892.1	117.563	0.921694	0.106077	8.68889	3.66e-18	2.47e-16
ENSAPLG00000006692	FAM60A	MSTRG.27703.1	421.644	-0.612846	0.0759827	-8.0656	7.29e-16	3.84e-14
ENSAPLG00000005285	FBLN5	MSTRG.15931.1	1807.93	0.647456	0.0500036	12.9482	2.41e-38	1.13e-35
ENSAPLG00000013867	FBP1	ENSAPLT00000014467	75.3398	0.652458	0.129545	5.03652	4.74e-07	5.46e-06
ENSAPLG00000001346	FBXL2	MSTRG.7319.4	177.854	0.70065	0.120186	5.8297	5.55e-09	9.57e-08
	FCGBP	MSTRG.26628.1	29.1838	0.597038	0.16155	3.69568	0.000219297	0.00125376
ENSAPLG00000004328	FGF7	MSTRG.13557.3	452.991	0.669354	0.0900513	7.43304	1.06e-13	3.96e-12
ENSAPLG00000010854	FGF9	MSTRG.29402.1	138.035	0.731438	0.119292	6.13152	8.7e-10	1.74e-08
ENSAPLG00000005389	FHIT	MSTRG.22974.3	161.428	0.646786	0.0919564	7.03362	2.01e-12	6.33e-11
	Fib	MSTRG.31569.1	469.994	-0.599954	0.0658253	-9.11433	7.92e-20	6.35e-18
ENSAPLG00000013083	FKBP1B	MSTRG.5345.1	26.2604	0.585583	0.163327	3.58535	0.000336628	0.00182046
ENSAPLG00000002757	FMO3	MSTRG.54.1	1435.11	0.60555	0.0600451	10.0849	6.44e-24	8.55e-22
ENSAPLG00000002547	FRMD4A	MSTRG.12774.1	1107.37	-0.601956	0.0706975	-8.51453	1.67e-17	1.03e-15
ENSAPLG00000006519	FRY	MSTRG.6450.1	293.035	0.904924	0.0754917	11.9871	4.15e-33	1.29e-30
ENSAPLG00000005082	GAD1	MSTRG.12916.1	116.419	0.629355	0.112561	5.59124	2.25e-08	3.48e-07
ENSAPLG00000007938	GALNT10	MSTRG.22187.1	1028.11	0.662704	0.0546779	12.1201	8.26e-34	2.74e-31
ENSAPLG00000004843	GBGT1	MSTRG.5822.5	89.4657	1.17358	0.124282	9.44283	3.63e-21	3.51e-19
ENSAPLG00000007426	GDPD4	MSTRG.19395.1	22.4798	-0.663606	0.166359	-3.98899	6.64e-05	0.00044714
ENSAPLG00000005690	GIPC2	MSTRG.2019.3	100.663	0.673541	0.104436	6.44933	1.12e-10	2.7e-09
ENSAPLG00000013760	GJD4	MSTRG.3427.2	183.437	-0.596181	0.114697	-5.19786	2.02e-07	2.52e-06
ENSAPLG00000012359	GLDC	MSTRG.8449.1	262.761	-0.674834	0.0931095	-7.24775	4.24e-13	1.46e-11
ENSAPLG00000001046	GPR146	ENSAPLT00000001030	24.8084	0.616747	0.165299	3.73111	0.000190639	0.00110859
ENSAPLG00000011531	GPR171	MSTRG.18876.1	748.931	0.852726	0.0771672	11.0504	2.18e-28	4.19e-26
ENSAPLG00000014879	GPR26	MSTRG.18118.1	53.3196	0.676131	0.153673	4.39981	1.08e-05	8.95e-05
ENSAPLG00000002101	GPR34	ENSAPLT00000002097	86.0794	0.628394	0.11231	5.59517	2.2e-08	3.41e-07
ENSAPLG00000009697	GRAP2	MSTRG.26637.1	30.2067	-1.39269	0.165009	-8.44006	3.17e-17	1.9e-15
	grp	MSTRG.18504.1	44.0391	-0.702272	0.158949	-4.41821	9.95e-06	8.33e-05
ENSAPLG00000006075	HAS2	MSTRG.13042.1	1793.18	-0.794147	0.123218	-6.44504	1.16e-10	2.77e-09
ENSAPLG00000008015	HEATR1	MSTRG.18780.1	735.287	-0.6692	0.0678229	-9.86688	5.79e-23	7.05e-21
ENSAPLG00000015583	HERPUD1	MSTRG.14098.1	469.482	-0.710875	0.062027	-11.4607	2.08e-30	4.89e-28
ENSAPLG00000007112	HEY1	ENSAPLT00000007374	57.885	-0.726433	0.160956	-4.51323	6.38e-06	5.66e-05
ENSAPLG00000000587	HMGCS1	MSTRG.23074.1	1942.8	0.61685	0.0542407	11.3725	5.73e-30	1.27e-27
ENSAPLG00000003930	HNMT	MSTRG.18818.1	91.8909	0.742143	0.111959	6.62867	3.39e-11	8.91e-10
ENSAPLG00000001602	HSPB3	ENSAPLT00000001594	17.6095	0.677445	0.171255	3.95576	7.63e-05	0.000505236
ENSAPLG00000010409	IGSF9B	ENSAPLT00000010849	257.255	-0.802895	0.128669	-6.24001	4.38e-10	9.27e-09
ENSAPLG00000004919	IL1RL1	ENSAPLT00000005088	19.8424	0.665851	0.171728	3.87737	0.000105593	0.000670977
ENSAPLG00000011754	IL6	MSTRG.14814.2	827.86	-0.729874	0.0688957	-10.5939	3.18e-26	5.4e-24
ENSAPLG00000005092	IP6K3	MSTRG.22906.1	98.8193	-0.955898	0.146303	-6.53369	6.42e-11	1.6e-09
ENSAPLG00000011456	ISM1	MSTRG.13889.2	74.0719	-0.942687	0.140232	-6.72235	1.79e-11	4.98e-10
ENSAPLG00000010424	KCNJ11	MSTRG.8032.1	79.2865	0.617309	0.133417	4.62693	3.71e-06	3.5e-05
ENSAPLG00000001576	KCNK13	ENSAPLT00000001566	21.742	0.685023	0.165408	4.14142	3.45e-05	0.000250022
ENSAPLG00000013949	KERA	MSTRG.4611.1	284.662	0.796435	0.0960651	8.29057	1.13e-16	6.28e-15
ENSAPLG00000006798	KIF26A	MSTRG.26078.3	1145.89	-0.656743	0.0719657	-9.12578	7.12e-20	5.78e-18
ENSAPLG00000004321	KLF5	MSTRG.786.6	767.001	-0.622626	0.0710873	-8.75861	1.98e-18	1.35e-16
	KRT73	MSTRG.27954.1	36.8144	-0.587128	0.147795	-3.97258	7.11e-05	0.000475156
ENSAPLG00000006651	LCAT	ENSAPLT00000006911	481.576	0.689821	0.0952853	7.23953	4.5e-13	1.54e-11
ENSAPLG00000014462	LDB3	MSTRG.22276.4	1133.81	1.19565	0.0466384	25.6366	5.97e-145	8.71e-141
ENSAPLG00000007492	LEF1	ENSAPLT00000007820	58.0924	-0.622572	0.130852	-4.75781	1.96e-06	1.98e-05
ENSAPLG00000009662	LMBR1L	MSTRG.26960.1	113.929	-0.838023	0.126386	-6.63064	3.34e-11	8.82e-10
ENSAPLG00000015178	LMOD2	MSTRG.5652.2	470.991	1.02096	0.0816151	12.5094	6.63e-36	2.62e-33
	LPXN	MSTRG.19656.1	54.4404	-0.598805	0.134261	-4.46002	8.2e-06	6.98e-05
ENSAPLG00000003229	LRRN4	MSTRG.10235.1	5494.7	-0.639291	0.0452237	-14.1362	2.27e-45	1.51e-42
ENSAPLG00000013734	LVRN	MSTRG.12683.1	164.288	0.720053	0.103214	6.97632	3.03e-12	9.27e-11
ENSAPLG00000004945	LY86	ENSAPLT00000005108	1298.37	0.736131	0.0883272	8.33413	7.81e-17	4.42e-15
ENSAPLG00000013230	MAOA	MSTRG.4762.2	178.316	-0.706957	0.108497	-6.5159	7.23e-11	1.78e-09
ENSAPLG00000015119	MAP1LC3C	MSTRG.18801.1	496.222	0.850234	0.073532	11.5628	6.36e-31	1.6e-28
ENSAPLG00000004718	MAP3K7CL	MSTRG.11507.15	288.09	0.822757	0.0871429	9.44147	3.68e-21	3.53e-19
ENSAPLG00000004520	MCM2	ENSAPLT00000004689	385.313	-0.768852	0.0678538	-11.331	9.21e-30	1.97e-27
ENSAPLG00000013058	MCM3	ENSAPLT00000013655	301.766	-0.72542	0.0855687	-8.47763	2.3e-17	1.4e-15
ENSAPLG00000007931	MCM5	ENSAPLT00000008297	325.637	-0.872634	0.0932058	-9.36245	7.79e-21	7.11e-19
ENSAPLG00000002514	METTL11B	MSTRG.45.1	69.2921	-0.815899	0.127422	-6.40312	1.52e-10	3.55e-09
ENSAPLG00000004461	MSMO1	ENSAPLT00000004590	2687.69	0.810873	0.0486978	16.6511	2.97e-62	5.42e-59
ENSAPLG00000007103	MYBPC1	MSTRG.16046.16	778.188	1.08152	0.0763874	14.1583	1.66e-45	1.15e-42
ENSAPLG00000016373	MYBPC3	MSTRG.26984.1	118.481	0.629423	0.106328	5.91962	3.23e-09	5.81e-08
ENSAPLG00000011220	MYH7B	MSTRG.3860.2	1229.51	1.12569	0.118514	9.49834	2.13e-21	2.09e-19
ENSAPLG00000005814	MYL3	MSTRG.18358.1	11436.9	0.737031	0.116078	6.34943	2.16e-10	4.87e-09
ENSAPLG00000013701	MYLK4	MSTRG.17662.1	755.015	0.63298	0.0546735	11.5775	5.36e-31	1.37e-28
ENSAPLG00000001996	MYOG	MSTRG.6396.2	3430.74	-1.03922	0.133061	-7.81016	5.71e-15	2.64e-13
ENSAPLG00000013857	MYOM2	ENSAPLT00000014616	22.8494	0.587819	0.171581	3.4259	0.000612775	0.00307251
ENSAPLG00000012838	MYOT	MSTRG.25211.3	187.657	1.16258	0.107508	10.8139	2.96e-27	5.33e-25
ENSAPLG00000012707	MYOZ2	MSTRG.6100.1	456.66	0.951464	0.0661216	14.3896	6.01e-47	4.88e-44
ENSAPLG00000002627	MYPN	MSTRG.356.2	368.907	0.595631	0.0788287	7.55602	4.16e-14	1.64e-12
ENSAPLG00000007638	NAT10	ENSAPLT00000008019	498.062	-0.603886	0.071374	-8.46087	2.65e-17	1.6e-15
ENSAPLG00000012508	NDP	MSTRG.4756.1	33.7978	0.773526	0.148324	5.21511	1.84e-07	2.32e-06
ENSAPLG00000004119	NDUFA4L2	MSTRG.19251.1	103.886	-0.744977	0.109648	-6.79424	1.09e-11	3.12e-10
ENSAPLG00000005756	NEBL	ENSAPLT00000006026	34.0352	0.586338	0.162954	3.59818	0.000320451	0.00174201
ENSAPLG00000012717	NEFL	MSTRG.19964.1	125.854	-0.666442	0.124198	-5.36597	8.05e-08	1.1e-06
ENSAPLG00000011297	NELL2	MSTRG.1533.1	85.1493	0.837797	0.120743	6.93867	3.96e-12	1.18e-10
ENSAPLG00000003941	NLE1	MSTRG.18025.2	484.899	-0.807053	0.0654367	-12.3333	5.99e-35	2.24e-32
ENSAPLG00000014786	NMD3	MSTRG.29570.1	714.709	-0.612122	0.0706386	-8.66556	4.49e-18	2.94e-16
ENSAPLG00000003837	NOL6	ENSAPLT00000003982	832.222	-0.801699	0.0528878	-15.1585	6.66e-52	6.94e-49
ENSAPLG00000011816	NOLC1	MSTRG.20846.1	1806.39	-0.586889	0.0477408	-12.2932	9.85e-35	3.42e-32
	NOP2	MSTRG.10088.1	521.715	-0.623946	0.0605645	-10.3022	6.89e-25	1.03e-22
ENSAPLG00000010935	NPM3	MSTRG.18145.1	1371.11	-0.974961	0.0535679	-18.2005	5.12e-74	1.24e-70
ENSAPLG00000014009	NPTXR	MSTRG.9120.1	179.154	0.763282	0.0994922	7.67178	1.7e-14	7.22e-13
ENSAPLG00000013492	NRAP	ENSAPLT00000014153	119.375	2.13953	0.11037	19.3849	1.03e-83	5.03e-80
	Obscn	MSTRG.22944.1	29.6723	-0.599195	0.1685	-3.55606	0.000376458	0.00200832
ENSAPLG00000002984	OBSCN	ENSAPLT00000003133	253.68	0.974059	0.128127	7.60226	2.91e-14	1.18e-12
	OBSL1	MSTRG.22947.1	29.0525	-0.653162	0.163634	-3.99161	6.56e-05	0.000442639
ENSAPLG00000006707	OLFML1	MSTRG.6714.1	73.4194	0.622293	0.120287	5.17341	2.3e-07	2.83e-06
ENSAPLG00000002972	OPRD1	ENSAPLT00000003017	21.3771	1.6653	0.170846	9.7474	1.89e-22	2.16e-20
ENSAPLG00000001612	P2RY14	MSTRG.18877.1	100.175	0.644038	0.123689	5.20691	1.92e-07	2.41e-06
ENSAPLG00000014601	PAK5	MSTRG.2748.1	162.363	-0.652677	0.104147	-6.26691	3.68e-10	7.88e-09
ENSAPLG00000013197	PALMD	MSTRG.12648.1	171.343	0.746851	0.109911	6.79505	1.08e-11	3.11e-10
ENSAPLG00000007472	PCDH1	ENSAPLT00000007747	51.145	-0.803152	0.146726	-5.47382	4.4e-08	6.37e-07
ENSAPLG00000003793	PCDH19	ENSAPLT00000003885	313.976	-0.641375	0.0817591	-7.8447	4.34e-15	2.03e-13
ENSAPLG00000012765	PDZD2	ENSAPLT00000013295	48.0078	-0.604211	0.161838	-3.73342	0.000188898	0.00110022
ENSAPLG00000010094	PGF	MSTRG.6550.1	1025.26	0.946197	0.0580704	16.294	1.09e-59	1.45e-56
ENSAPLG00000014492	PHACTR3	MSTRG.2138.1	100.236	0.69958	0.118953	5.88112	4.08e-09	7.17e-08
	PKAR	MSTRG.29369.1	24.0732	-0.807014	0.161577	-4.99459	5.9e-07	6.65e-06
ENSAPLG00000002357	PLN	MSTRG.9971.1	69.1763	1.75874	0.135973	12.9346	2.87e-38	1.31e-35
ENSAPLG00000011003	PLPP4	MSTRG.15577.1	78.1527	1.57054	0.131556	11.9382	7.49e-33	2.23e-30
ENSAPLG00000009950	POLE	ENSAPLT00000010455	121.858	-0.912536	0.108029	-8.44716	2.98e-17	1.79e-15
ENSAPLG00000016436	PPEF2	ENSAPLT00000017154	29.3953	-0.696606	0.155569	-4.4778	7.54e-06	6.52e-05
ENSAPLG00000005353	PPFIA2	ENSAPLT00000005617	27.2178	0.870329	0.166587	5.22447	1.75e-07	2.22e-06
ENSAPLG00000014545	PPM1E	MSTRG.7204.2	136.481	0.805538	0.108314	7.43704	1.03e-13	3.85e-12
ENSAPLG00000012669	PPP1R3A	MSTRG.2990.1	69.3013	1.29203	0.12929	9.99331	1.63e-23	2.03e-21
	Pprc1	MSTRG.2066.1	255.653	-0.663198	0.0916254	-7.23815	4.55e-13	1.55e-11
ENSAPLG00000007464	PRKAA2	MSTRG.15238.1	226.203	0.71693	0.0911159	7.86833	3.59e-15	1.71e-13
ENSAPLG00000015821	PRNP	MSTRG.5433.1	111.201	0.795922	0.10493	7.58528	3.32e-14	1.33e-12
ENSAPLG00000005388	PSAT1	MSTRG.9778.1	503.313	-1.42914	0.0752055	-19.0031	1.61e-80	5.87e-77
ENSAPLG00000010694	PSPH	MSTRG.2567.1	122.757	-0.672315	0.0964466	-6.97086	3.15e-12	9.6e-11
ENSAPLG00000005598	PTH1R	MSTRG.18353.1	362.626	0.733203	0.0836928	8.76064	1.94e-18	1.34e-16
ENSAPLG00000011829	PTPN22	ENSAPLT00000012347	44.4847	0.659678	0.141809	4.65186	3.29e-06	3.15e-05
ENSAPLG00000007215	PTPN5	MSTRG.24956.1	361.517	-0.65191	0.0927117	-7.03159	2.04e-12	6.4e-11
ENSAPLG00000015858	RASSF8	MSTRG.17884.1	1170.51	-0.589175	0.0651352	-9.0454	1.49e-19	1.15e-17
ENSAPLG00000006031	RCL1	ENSAPLT00000006275	263.624	-0.622084	0.0742778	-8.3751	5.52e-17	3.17e-15
ENSAPLG00000011317	RELN	ENSAPLT00000011979	126.028	0.694344	0.122947	5.64751	1.63e-08	2.57e-07
ENSAPLG00000013727	RERG	MSTRG.10495.1	823.045	-0.666985	0.0542052	-12.3048	8.53e-35	3.11e-32
ENSAPLG00000005201	RHOBTB3	ENSAPLT00000005380	82.0443	0.684926	0.126476	5.41546	6.11e-08	8.52e-07
ENSAPLG00000004392	RHOU	ENSAPLT00000004502	190.592	-0.605117	0.110643	-5.46907	4.52e-08	6.51e-07
ENSAPLG00000010534	RIMS1	ENSAPLT00000010966	587.148	0.703506	0.0653063	10.7724	4.65e-27	8.17e-25
ENSAPLG00000006037	RNF144B	ENSAPLT00000006271	21.0465	0.639451	0.164209	3.89413	9.86e-05	0.000630075
ENSAPLG00000015567	RNF145	MSTRG.24300.1	923.061	0.605901	0.0527307	11.4905	1.47e-30	3.52e-28
ENSAPLG00000014387	RRP12	ENSAPLT00000015082	2353.92	-0.693636	0.0582201	-11.914	1e-32	2.92e-30
ENSAPLG00000005454	RRP7A	MSTRG.4449.2	552.99	-0.59079	0.0635154	-9.30153	1.38e-20	1.24e-18
ENSAPLG00000014269	RRP9	MSTRG.15353.1	381.302	-0.657078	0.0729107	-9.01209	2.02e-19	1.53e-17
ENSAPLG00000005134	RYR3	ENSAPLT00000005441	218.196	0.759413	0.0940662	8.07318	6.85e-16	3.62e-14
ENSAPLG00000001856	S1PR1	ENSAPLT00000001851	122.467	-0.717707	0.112388	-6.38596	1.7e-10	3.93e-09
ENSAPLG00000008246	SCX	MSTRG.17289.2	123.242	1.10423	0.107007	10.3193	5.76e-25	8.67e-23
ENSAPLG00000004815	SEMA5B	MSTRG.11113.1	202.071	-0.842477	0.0935929	-9.00151	2.23e-19	1.67e-17
	SGCD	MSTRG.22146.4	40.5326	0.622467	0.151276	4.11477	3.88e-05	0.000277434
ENSAPLG00000007801	SH2D3C	MSTRG.8052.2	539.778	-0.721592	0.0798292	-9.0392	1.58e-19	1.21e-17
ENSAPLG00000011482	SH3TC1	MSTRG.9406.3	130.753	0.905917	0.118212	7.66349	1.81e-14	7.68e-13
ENSAPLG00000009621	SLC1A4	ENSAPLT00000010030	1499.71	-0.937219	0.0469012	-19.9829	7.77e-89	5.67e-85
ENSAPLG00000006409	SLC25A20	MSTRG.22995.1	54.6185	0.719271	0.143632	5.00774	5.51e-07	6.26e-06
ENSAPLG00000012342	SLC25A43	MSTRG.14732.1	439.475	0.648426	0.0624801	10.3781	3.12e-25	4.84e-23
ENSAPLG00000015200	SLC6A17	ENSAPLT00000015862	57.6856	-0.706944	0.134749	-5.24637	1.55e-07	2e-06
ENSAPLG00000008545	SLC7A1	MSTRG.11013.1	529.07	-0.595036	0.0852848	-6.97704	3.01e-12	9.24e-11
ENSAPLG00000014089	SLC7A11	MSTRG.23235.2	315.867	-0.723281	0.0798055	-9.06305	1.27e-19	9.9e-18
ENSAPLG00000014008	SLC7A3	MSTRG.9894.3	1576.65	-1.12246	0.0593661	-18.9074	9.92e-80	2.9e-76
ENSAPLG00000000606	SLC9A9	MSTRG.2787.1	108.173	0.919579	0.103405	8.893	5.95e-19	4.28e-17
ENSAPLG00000003398	SLCO4A1	MSTRG.25720.1	188.232	-1.20472	0.131218	-9.18104	4.27e-20	3.54e-18
ENSAPLG00000011486	SLITRK6	MSTRG.11058.1	669.993	0.89922	0.0681063	13.2032	8.41e-40	4.38e-37
ENSAPLG00000013773	SMPX	MSTRG.2770.1	133.725	0.795511	0.113237	7.02517	2.14e-12	6.68e-11
	Smtn	MSTRG.9496.1	319.904	-0.719123	0.1057	-6.80345	1.02e-11	2.94e-10
ENSAPLG00000014633	SNAI1	ENSAPLT00000015247	120.979	-0.763497	0.105168	-7.2598	3.88e-13	1.34e-11
ENSAPLG00000004441	SNX22	MSTRG.10646.2	33.6683	1.04739	0.156432	6.6955	2.15e-11	5.86e-10
ENSAPLG00000009037	SORBS2	ENSAPLT00000009481	134.399	0.924453	0.0967342	9.55663	1.22e-21	1.23e-19
ENSAPLG00000002761	SOX11	MSTRG.4866.2	845.288	-0.596532	0.0782227	-7.62607	2.42e-14	9.97e-13
ENSAPLG00000003216	SOX8	MSTRG.3712.1	192.073	-0.622729	0.107299	-5.8037	6.49e-09	1.1e-07
	SPTBN1	MSTRG.8951.2	2957.64	-0.89748	0.12639	-7.10086	1.24e-12	4e-11
ENSAPLG00000009093	SRCIN1	ENSAPLT00000009471	184.583	-0.712532	0.161919	-4.40055	1.08e-05	8.93e-05
ENSAPLG00000011413	SRSF1	MSTRG.4928.3	3137.34	-0.590287	0.0463915	-12.724	4.35e-37	1.81e-34
	Ssc5d	MSTRG.23949.14	34.348	-1.11317	0.157815	-7.05364	1.74e-12	5.54e-11
	Stard8	MSTRG.21248.1	127.688	-0.649556	0.112049	-5.79708	6.75e-09	1.15e-07
ENSAPLG00000014693	STC1	MSTRG.19974.9	1675.23	0.969345	0.0584018	16.5979	7.22e-62	1.17e-58
ENSAPLG00000002303	STC2	MSTRG.25384.3	1173	-0.957883	0.0645334	-14.8432	7.7e-50	7.02e-47
ENSAPLG00000008787	SVEP1	MSTRG.14624.1	4176.95	0.784073	0.0637578	12.2977	9.32e-35	3.32e-32
ENSAPLG00000008863	SYNGR3	MSTRG.18454.1	190.115	0.71114	0.112794	6.30479	2.89e-10	6.24e-09
ENSAPLG00000006046	SYT13	ENSAPLT00000006270	20.802	0.69119	0.165612	4.17356	3e-05	0.000220505
ENSAPLG00000012364	TAPBPL	MSTRG.10069.1	63.5312	1.28462	0.133848	9.59765	8.18e-22	8.53e-20
ENSAPLG00000012815	TEK	MSTRG.7808.1	27.4855	0.713804	0.158103	4.5148	6.34e-06	5.62e-05
ENSAPLG00000001999	TGM2	ENSAPLT00000002075	6741.02	0.723033	0.0609655	11.8597	1.92e-32	5.38e-30
ENSAPLG00000010198	TGM3	MSTRG.21383.1	32.77	0.813278	0.16281	4.99527	5.88e-07	6.63e-06
ENSAPLG00000001672	TMEM177	MSTRG.11092.10	4466.49	-0.694612	0.0848416	-8.18717	2.67e-16	1.46e-14
ENSAPLG00000011032	TMEM52	MSTRG.3109.1	61.9186	0.8012	0.134947	5.93714	2.9e-09	5.27e-08
ENSAPLG00000012637	TNFAIP2	MSTRG.28542.1	3517.01	-0.669737	0.0669689	-10.0007	1.51e-23	1.92e-21
ENSAPLG00000012295	TNFRSF19	MSTRG.17345.1	238.075	-0.635313	0.0966293	-6.57474	4.87e-11	1.24e-09
ENSAPLG00000006214	TP53I11	MSTRG.19567.1	25.9313	0.605357	0.161273	3.75362	0.000174297	0.00102642
ENSAPLG00000012917	TP63	MSTRG.26472.1	94.2697	-0.600666	0.137309	-4.37456	1.22e-05	9.91e-05
	TPM1	MSTRG.25617.1	356.873	0.607462	0.0907517	6.69367	2.18e-11	5.9e-10
ENSAPLG00000012278	TRIM35	MSTRG.19359.1	1027.33	-0.911077	0.0568418	-16.0283	8.11e-58	9.86e-55
ENSAPLG00000013946	TRIM55	MSTRG.13347.2	567.655	-0.998364	0.110975	-8.99627	2.34e-19	1.73e-17
ENSAPLG00000010297	TRIM63	ENSAPLT00000010740	167.371	0.61492	0.118578	5.18577	2.15e-07	2.67e-06
ENSAPLG00000006371	TSPAN18	MSTRG.19570.1	411.021	0.597943	0.0689239	8.6754	4.12e-18	2.75e-16
ENSAPLG00000007200	TXNRD1	MSTRG.25259.1	1193.22	0.663273	0.0554507	11.9615	5.65e-33	1.72e-30
ENSAPLG00000014609	UHRF1	MSTRG.24020.1	1004	-0.622812	0.0549706	-11.3299	9.33e-30	1.97e-27
ENSAPLG00000002998	URB2	MSTRG.14440.2	206.105	-0.680259	0.0871328	-7.80715	5.85e-15	2.68e-13
ENSAPLG00000011239	USP13	MSTRG.20214.1	618.423	0.595332	0.0675962	8.80717	1.28e-18	9.01e-17
	Utp4	MSTRG.28934.1	551.343	-0.644987	0.0804803	-8.01422	1.11e-15	5.72e-14
ENSAPLG00000001600	UTS2R	ENSAPLT00000001591	27.0992	1.62003	0.16695	9.70366	2.91e-22	3.19e-20
ENSAPLG00000015477	WHRN	ENSAPLT00000016136	310.529	0.593642	0.0953131	6.22833	4.71e-10	9.93e-09
ENSAPLG00000009300	WWOX	MSTRG.12078.1	424.437	0.625609	0.0681093	9.18536	4.1e-20	3.44e-18
ENSAPLG00000001469	XPO5	MSTRG.8964.8	1656.68	-0.664652	0.050507	-13.1596	1.5e-39	7.54e-37
ENSAPLG00000009441	YIPF7	ENSAPLT00000009853	93.6779	0.782012	0.123928	6.31021	2.79e-10	6.04e-09

## Sheet: Sheet 5 24h vs 48h
Ensembl_gene	Gene_symbol	Name	baseMean	log2FoldChange	lfcSE	stat	pvalue	padj
ENSAPLG00000000571		ENSAPLT00000000569	48.4093	0.687643	0.188648	3.64511	0.000267275	0.00075168
ENSAPLG00000000573		ENSAPLT00000000584	19.7363	1.85933	0.25084	7.41241	1.24e-13	1.04e-12
ENSAPLG00000000584		MSTRG.5621.1	42.8161	0.967206	0.192376	5.02768	4.96e-07	2.07e-06
ENSAPLG00000000595	C3orf58	MSTRG.2785.4	1698.23	-0.624983	0.0864544	-7.22904	4.86e-13	3.84e-12
ENSAPLG00000000601	SPTBN4	MSTRG.2823.1	730.34	0.954143	0.0746648	12.779	2.15e-37	8.21e-36
ENSAPLG00000000630		MSTRG.16951.2	1358.28	-0.623395	0.0739251	-8.4328	3.37e-17	3.8e-16
ENSAPLG00000000678		ENSAPLT00000000649	198.985	0.879587	0.0966505	9.10069	8.98e-20	1.24e-18
ENSAPLG00000000689		ENSAPLT00000000664	164.069	-0.749655	0.103162	-7.26674	3.68e-13	2.95e-12
ENSAPLG00000000723		ENSAPLT00000000695	24.2885	0.871794	0.225919	3.85888	0.000113908	0.000339784
ENSAPLG00000000761		MSTRG.12211.1	70.746	0.606027	0.157752	3.84165	0.000122209	0.00036278
ENSAPLG00000000776		MSTRG.10096.3	1578.09	-0.633378	0.0510709	-12.4019	2.55e-35	8.84e-34
ENSAPLG00000000805		MSTRG.7123.1	1368.41	-0.92331	0.0633032	-14.5855	3.47e-48	2.29e-46
ENSAPLG00000000807		MSTRG.28710.1	427.701	0.775792	0.0750367	10.3388	4.7e-25	9.34e-24
ENSAPLG00000000834	OSR2	MSTRG.23124.1	390.732	0.632108	0.0935637	6.75591	1.42e-11	9.68e-11
ENSAPLG00000000835	CCDC138	ENSAPLT00000000809	125.605	1.31859	0.11154	11.8216	3.02e-32	8.94e-31
ENSAPLG00000000837	IFI30	MSTRG.24549.1	1603.63	-0.837069	0.0979104	-8.54934	1.24e-17	1.44e-16
ENSAPLG00000000840		MSTRG.26802.1	71.3895	0.693042	0.147559	4.69671	2.64e-06	1e-05
ENSAPLG00000000842		MSTRG.15009.1	60.4305	-1.46128	0.186848	-7.82069	5.25e-15	4.98e-14
ENSAPLG00000000878	TWIST2	MSTRG.17199.1	511.333	-1.92005	0.128773	-14.9104	2.82e-50	1.98e-48
ENSAPLG00000000879		MSTRG.15509.1	107.333	0.805517	0.141767	5.68199	1.33e-08	6.72e-08
ENSAPLG00000000880		ENSAPLT00000000856	376.83	-0.776791	0.0796608	-9.75123	1.82e-22	3.06e-21
ENSAPLG00000000883	FOXL1	ENSAPLT00000000861	23.7302	0.679084	0.209835	3.23628	0.00121099	0.00304083
ENSAPLG00000000891		ENSAPLT00000000871	40.2536	0.642601	0.170091	3.77798	0.000158106	0.000461516
ENSAPLG00000000914		MSTRG.20536.1	49.9101	-0.911407	0.189135	-4.81881	1.44e-06	5.65e-06
ENSAPLG00000000916	HAPLN4	MSTRG.20265.1	20.9422	1.08127	0.245727	4.4003	1.08e-05	3.76e-05
ENSAPLG00000000918		MSTRG.24305.1	25.2276	2.20984	0.235793	9.37194	7.12e-21	1.06e-19
ENSAPLG00000000921		MSTRG.23379.1	80.1652	-1.19309	0.142261	-8.38661	5e-17	5.56e-16
ENSAPLG00000000970		ENSAPLT00000000951	389.867	0.822899	0.086883	9.47135	2.76e-21	4.22e-20
ENSAPLG00000001002		ENSAPLT00000000984	936.603	1.08449	0.0778623	13.9283	4.26e-44	2.35e-42
ENSAPLG00000001005	CHST3	ENSAPLT00000000989	795.649	0.746216	0.0798776	9.34199	9.45e-21	1.4e-19
ENSAPLG00000001016		ENSAPLT00000000996	67.8308	0.60632	0.156099	3.8842	0.000102666	0.000308352
ENSAPLG00000001040		ENSAPLT00000001023	18.7364	0.64824	0.276721	2.34258	0.019151	0.0371391
ENSAPLG00000001059		ENSAPLT00000001043	98.6593	0.847225	0.165247	5.12702	2.94e-07	1.26e-06
ENSAPLG00000001061	TCF7L1	ENSAPLT00000001046	462.454	0.604334	0.0749311	8.06519	7.31e-16	7.45e-15
ENSAPLG00000001079		MSTRG.17245.2	20.1273	1.07186	0.263958	4.06073	4.89e-05	0.000154486
ENSAPLG00000001081		ENSAPLT00000001064	29.9086	0.81332	0.204256	3.98186	6.84e-05	0.000211451
ENSAPLG00000001084		MSTRG.24787.1	59.5733	-0.944987	0.160704	-5.8803	4.1e-09	2.18e-08
ENSAPLG00000001086		MSTRG.14260.1	170.789	-1.00885	0.107307	-9.40149	5.38e-21	8.09e-20
ENSAPLG00000001104		ENSAPLT00000001086	189.139	0.692682	0.122694	5.64562	1.65e-08	8.24e-08
ENSAPLG00000001118		ENSAPLT00000001104	14.3621	-1.42606	0.27938	-5.10438	3.32e-07	1.42e-06
ENSAPLG00000001121	RAB33A	MSTRG.14951.3	211.558	0.673727	0.0891447	7.55767	4.1e-14	3.57e-13
ENSAPLG00000001122		ENSAPLT00000001109	272.151	0.835739	0.115417	7.24104	4.45e-13	3.53e-12
ENSAPLG00000001178		MSTRG.26912.1	42.5908	-0.714685	0.215484	-3.31665	0.000911039	0.00233662
ENSAPLG00000001183		MSTRG.4504.2	182.221	-0.986542	0.133637	-7.38228	1.56e-13	1.29e-12
ENSAPLG00000001195		ENSAPLT00000001180	102.062	0.620668	0.116895	5.30961	1.1e-07	4.99e-07
ENSAPLG00000001245	MBLAC2	ENSAPLT00000001233	34.3871	1.31312	0.231039	5.68354	1.32e-08	6.67e-08
ENSAPLG00000001250	MED9	MSTRG.3280.2	61.3358	-1.12207	0.334988	-3.34959	0.000809327	0.00209463
ENSAPLG00000001288	LENG8	ENSAPLT00000001276	248.701	0.679104	0.119079	5.70295	1.18e-08	5.97e-08
ENSAPLG00000001306	GDF15	ENSAPLT00000001295	449.882	2.08591	0.114161	18.2718	1.39e-74	3.21e-72
ENSAPLG00000001312		ENSAPLT00000001302	976.813	0.609509	0.0849961	7.17103	7.44e-13	5.77e-12
ENSAPLG00000001315	PCDH20	ENSAPLT00000001304	335.998	-0.73853	0.0931043	-7.93229	2.15e-15	2.12e-14
ENSAPLG00000001320	NCKAP5L	ENSAPLT00000001309	371.018	0.618525	0.0879467	7.03295	2.02e-12	1.5e-11
ENSAPLG00000001334		ENSAPLT00000001323	25.1513	1.15431	0.211674	5.45325	4.95e-08	2.34e-07
ENSAPLG00000001339		ENSAPLT00000001328	24.7277	-1.46905	0.273921	-5.36304	8.18e-08	3.78e-07
ENSAPLG00000001370		ENSAPLT00000001360	15.8256	0.61656	0.254535	2.4223	0.0154227	0.0305369
ENSAPLG00000001382		MSTRG.22926.2	35.8102	-1.04329	0.19346	-5.39278	6.94e-08	3.23e-07
ENSAPLG00000001394	EVI2B	MSTRG.15473.1	141.414	-0.645584	0.134965	-4.78336	1.72e-06	6.68e-06
ENSAPLG00000001411		ENSAPLT00000001402	28.1969	3.36068	0.274779	12.2305	2.14e-34	7.09e-33
ENSAPLG00000001477	IGSF6	MSTRG.12414.1	112.801	-0.674055	0.155409	-4.33731	1.44e-05	4.93e-05
ENSAPLG00000001480		ENSAPLT00000001468	80.3571	1.19537	0.150812	7.9262	2.26e-15	2.22e-14
ENSAPLG00000001486	EGR3	ENSAPLT00000001475	154.68	1.28463	0.237211	5.41555	6.11e-08	2.87e-07
ENSAPLG00000001488		ENSAPLT00000001477	2089.48	1.47819	0.0871197	16.9674	1.43e-64	2.09e-62
ENSAPLG00000001508		MSTRG.13669.1	396.754	-0.630476	0.0694989	-9.07174	1.17e-19	1.6e-18
ENSAPLG00000001529		ENSAPLT00000001519	611.713	0.585137	0.0824331	7.09832	1.26e-12	9.52e-12
ENSAPLG00000001532		ENSAPLT00000001521	154.674	0.665904	0.126451	5.2661	1.39e-07	6.25e-07
ENSAPLG00000001542		MSTRG.6390.1	20.7077	1.13165	0.247777	4.56719	4.94e-06	1.8e-05
ENSAPLG00000001551		ENSAPLT00000001542	25.4857	0.594841	0.215256	2.76341	0.00572006	0.0125481
ENSAPLG00000001559	SHC2	ENSAPLT00000001552	177.235	0.721936	0.158367	4.55862	5.15e-06	1.87e-05
ENSAPLG00000001567		ENSAPLT00000001559	369.124	0.640373	0.0857519	7.46774	8.16e-14	6.95e-13
ENSAPLG00000001580		ENSAPLT00000001574	1579.88	-1.66786	0.101933	-16.3623	3.56e-60	4.05e-58
ENSAPLG00000001608		ENSAPLT00000001600	214.364	0.670291	0.114072	5.87606	4.2e-09	2.23e-08
ENSAPLG00000001610		MSTRG.33527.1	94.3118	-1.16272	0.187871	-6.18894	6.06e-10	3.51e-09
ENSAPLG00000001624		ENSAPLT00000001614	1257.44	0.835397	0.0793381	10.5296	6.31e-26	1.31e-24
ENSAPLG00000001641	LRR1	MSTRG.10975.1	308.643	0.829033	0.102792	8.06519	7.31e-16	7.45e-15
ENSAPLG00000001648		ENSAPLT00000001641	423.311	0.593915	0.0720559	8.24242	1.69e-16	1.8e-15
ENSAPLG00000001649		ENSAPLT00000001642	131.622	0.67953	0.113304	5.99739	2.01e-09	1.1e-08
ENSAPLG00000001674		MSTRG.21791.1	25.4706	0.736739	0.228134	3.22941	0.00124047	0.00310995
ENSAPLG00000001687	FAM109A	MSTRG.25608.1	77.7253	0.83769	0.165254	5.0691	4e-07	1.69e-06
ENSAPLG00000001693	C1GALT1C1	ENSAPLT00000001686	599.308	-0.654509	0.0891055	-7.34533	2.05e-13	1.68e-12
ENSAPLG00000001696		ENSAPLT00000001688	302.214	0.73767	0.124368	5.93135	3e-09	1.62e-08
ENSAPLG00000001697		MSTRG.21064.1	569.019	0.683412	0.0871156	7.84488	4.33e-15	4.13e-14
ENSAPLG00000001735		MSTRG.23806.1	207.514	-0.78463	0.108912	-7.20427	5.84e-13	4.57e-12
ENSAPLG00000001753		ENSAPLT00000001747	229.438	1.04526	0.130864	7.98734	1.38e-15	1.38e-14
ENSAPLG00000001758	HS6ST2	MSTRG.16353.7	504.596	-0.753611	0.0747499	-10.0818	6.65e-24	1.23e-22
ENSAPLG00000001769		ENSAPLT00000001763	2911.18	0.676324	0.0787867	8.58423	9.14e-18	1.08e-16
ENSAPLG00000001794		ENSAPLT00000001787	290.045	0.607079	0.098079	6.18969	6.03e-10	3.5e-09
ENSAPLG00000001798		ENSAPLT00000001792	35.055	-0.606816	0.186055	-3.26148	0.00110831	0.00280321
ENSAPLG00000001810	GBX2	ENSAPLT00000001803	13.4051	-0.71057	0.282081	-2.51903	0.0117678	0.0240317
ENSAPLG00000001814	EVA1B	ENSAPLT00000001807	174.284	-0.637319	0.104749	-6.08426	1.17e-09	6.59e-09
ENSAPLG00000001819	CHAC1	MSTRG.25872.1	3264.3	2.54904	0.0973492	26.1845	3.99e-151	8.39e-148
ENSAPLG00000001843		MSTRG.3952.1	300.276	0.772197	0.0895968	8.61858	6.78e-18	8.05e-17
ENSAPLG00000001846	VWA7	MSTRG.28211.1	148.658	-0.947534	0.131082	-7.22857	4.88e-13	3.85e-12
ENSAPLG00000001855	OTUD1	ENSAPLT00000001849	626.228	0.609549	0.0862602	7.0664	1.59e-12	1.19e-11
ENSAPLG00000001869		ENSAPLT00000001864	559.031	0.608419	0.0922461	6.5956	4.24e-11	2.78e-10
ENSAPLG00000001876		ENSAPLT00000001870	355.684	-0.653375	0.0882275	-7.40558	1.31e-13	1.09e-12
ENSAPLG00000001895	FAM47E-STBD1	MSTRG.16485.1	1133.78	0.999789	0.0597419	16.7351	7.27e-63	9.57e-61
ENSAPLG00000001919		ENSAPLT00000001913	65.7984	0.776744	0.16164	4.8054	1.54e-06	6.02e-06
ENSAPLG00000001933		MSTRG.6271.3	28.1066	2.03577	0.248077	8.20621	2.28e-16	2.41e-15
ENSAPLG00000001934	NKPD1	MSTRG.28419.1	180.742	1.52222	0.13153	11.5732	5.64e-31	1.57e-29
ENSAPLG00000001935	FXN	MSTRG.5903.4	765.483	0.662873	0.0683211	9.70231	2.95e-22	4.86e-21
ENSAPLG00000001951		MSTRG.9931.1	1112.28	-0.586184	0.110192	-5.31966	1.04e-07	4.75e-07
ENSAPLG00000001972	NUDT8	ENSAPLT00000001967	464.301	0.712774	0.0856908	8.31797	8.95e-17	9.72e-16
ENSAPLG00000002009	TPRKB	ENSAPLT00000002008	72.2467	-0.653333	0.155388	-4.20453	2.62e-05	8.6e-05
ENSAPLG00000002021		ENSAPLT00000002020	232.797	0.671102	0.116912	5.74024	9.45e-09	4.83e-08
ENSAPLG00000002044	PHLDA1	MSTRG.18767.1	5134.92	-0.619337	0.0562451	-11.0114	3.37e-28	7.88e-27
ENSAPLG00000002050		ENSAPLT00000002045	317.78	0.617767	0.0887571	6.9602	3.4e-12	2.46e-11
ENSAPLG00000002055		ENSAPLT00000002052	201.845	-0.618651	0.0858554	-7.20573	5.77e-13	4.53e-12
ENSAPLG00000002077	CSF2RB	MSTRG.9181.8	1153.52	-0.660809	0.122044	-5.41451	6.15e-08	2.88e-07
ENSAPLG00000002080		MSTRG.14353.1	176.552	-0.654276	0.114498	-5.7143	1.1e-08	5.61e-08
ENSAPLG00000002093		ENSAPLT00000002090	31.2377	-1.17319	0.203905	-5.75364	8.73e-09	4.49e-08
ENSAPLG00000002102		MSTRG.21972.1	123.01	0.846055	0.113718	7.43993	1.01e-13	8.52e-13
ENSAPLG00000002109	SLX4	MSTRG.6880.1	240.195	-0.637392	0.0835272	-7.63095	2.33e-14	2.08e-13
ENSAPLG00000002111	RHOB	MSTRG.5308.1	105.65	-0.95692	0.167655	-5.70768	1.15e-08	5.82e-08
ENSAPLG00000002119	HMX3	MSTRG.18121.1	27.3266	3.31016	0.27659	11.9678	5.24e-33	1.61e-31
ENSAPLG00000002122		MSTRG.2000.1	105.72	-0.889824	0.13898	-6.40253	1.53e-10	9.45e-10
ENSAPLG00000002163	CCDC106	ENSAPLT00000002159	731.82	0.742557	0.0780928	9.50865	1.93e-21	2.99e-20
ENSAPLG00000002165		MSTRG.12009.1	611.688	-0.885395	0.0772795	-11.457	2.17e-30	5.86e-29
ENSAPLG00000002177		ENSAPLT00000002191	29.0539	-1.16655	0.219189	-5.32209	1.03e-07	4.69e-07
ENSAPLG00000002188	CRH	ENSAPLT00000002184	51.6757	0.825248	0.172913	4.77262	1.82e-06	7.03e-06
ENSAPLG00000002196	OAS2	ENSAPLT00000002193	183.201	-0.703862	0.22678	-3.10372	0.00191101	0.00462023
ENSAPLG00000002242	SDF2	ENSAPLT00000002241	461.237	-0.72205	0.0953224	-7.57482	3.6e-14	3.15e-13
ENSAPLG00000002248	OPLAH	ENSAPLT00000002248	110.669	0.629968	0.137166	4.59274	4.37e-06	1.61e-05
ENSAPLG00000002288		ENSAPLT00000002288	26.1807	0.606159	0.252415	2.40144	0.0163307	0.032143
ENSAPLG00000002305	TBX1	MSTRG.19816.1	99.5202	0.98367	0.155079	6.34304	2.25e-10	1.36e-09
ENSAPLG00000002311	MID1IP1	ENSAPLT00000002312	1289.73	0.610643	0.0594826	10.2659	1e-24	1.94e-23
ENSAPLG00000002330		MSTRG.4419.3	809.553	0.855155	0.0767388	11.1437	7.68e-29	1.87e-27
ENSAPLG00000002333		MSTRG.4410.7	3959.09	0.762853	0.0632833	12.0546	1.83e-33	5.74e-32
ENSAPLG00000002338		ENSAPLT00000002340	221.785	1.07877	0.103027	10.4707	1.18e-25	2.42e-24
ENSAPLG00000002339		ENSAPLT00000002341	131.614	0.631812	0.115016	5.49326	3.95e-08	1.89e-07
ENSAPLG00000002341		MSTRG.4451.4	157.562	0.810901	0.109625	7.39707	1.39e-13	1.16e-12
ENSAPLG00000002355		MSTRG.2353.2	7617.97	0.60476	0.0491753	12.2981	9.28e-35	3.14e-33
ENSAPLG00000002365		ENSAPLT00000002368	410.784	0.813197	0.0973134	8.35647	6.46e-17	7.12e-16
ENSAPLG00000002372		ENSAPLT00000002374	96.8231	0.818132	0.151007	5.41785	6.03e-08	2.83e-07
ENSAPLG00000002380		MSTRG.10666.1	1434.15	0.586691	0.0493435	11.8899	1.34e-32	4.01e-31
ENSAPLG00000002383		MSTRG.44.1	163.862	-0.616594	0.115069	-5.35848	8.39e-08	3.87e-07
ENSAPLG00000002436		MSTRG.9102.2	3070.14	-0.810145	0.0512984	-15.7928	3.49e-56	3.37e-54
ENSAPLG00000002443	CCNB3	ENSAPLT00000002458	187.168	-1.10937	0.112881	-9.8278	8.55e-23	1.47e-21
ENSAPLG00000002465		MSTRG.2157.5	107.518	0.605508	0.113772	5.32211	1.03e-07	4.69e-07
ENSAPLG00000002470	MINPP1	MSTRG.10818.2	689.138	-0.995045	0.0599976	-16.5848	8.98e-62	1.1e-59
ENSAPLG00000002488		MSTRG.25084.1	64.6899	1.2097	0.174601	6.92833	4.26e-12	3.05e-11
ENSAPLG00000002502	GAA	ENSAPLT00000002522	1856.98	0.619006	0.0696492	8.88748	6.25e-19	8.05e-18
ENSAPLG00000002513		MSTRG.20881.5	572.457	-0.60371	0.0990181	-6.09697	1.08e-09	6.1e-09
ENSAPLG00000002518	FAM107B	ENSAPLT00000002530	25.947	-0.769461	0.206218	-3.7313	0.000190494	0.000549517
ENSAPLG00000002538		MSTRG.8831.1	69.3669	-0.988939	0.159449	-6.20223	5.57e-10	3.24e-09
ENSAPLG00000002566		MSTRG.17227.5	196.617	-1.39663	0.11075	-12.6107	1.84e-36	6.76e-35
ENSAPLG00000002572		MSTRG.1154.1	106.804	1.67454	0.172989	9.68002	3.67e-22	6e-21
ENSAPLG00000002581	ANO8	ENSAPLT00000002599	897.295	1.42557	0.0824519	17.2897	5.63e-67	9.54e-65
ENSAPLG00000002650	CEBPD	ENSAPLT00000002665	2101.15	0.593814	0.0819291	7.2479	4.23e-13	3.37e-12
ENSAPLG00000002688		ENSAPLT00000002718	163.396	-0.829941	0.119243	-6.96007	3.4e-12	2.46e-11
ENSAPLG00000002729		MSTRG.5880.1	396.118	-0.744386	0.080344	-9.26499	1.95e-20	2.84e-19
ENSAPLG00000002751		MSTRG.16023.1	61.0361	0.712925	0.151357	4.71021	2.47e-06	9.41e-06
ENSAPLG00000002771		MSTRG.12174.2	659.015	0.622182	0.0715832	8.69173	3.57e-18	4.34e-17
ENSAPLG00000002793		MSTRG.14030.2	41.2273	0.849259	0.193861	4.38077	1.18e-05	4.09e-05
ENSAPLG00000002825		ENSAPLT00000002862	1816.7	1.00917	0.0785069	12.8545	8.11e-38	3.18e-36
ENSAPLG00000002833	MAP2K7	MSTRG.17156.1	821.7	0.676258	0.0922663	7.32942	2.31e-13	1.88e-12
ENSAPLG00000002861		MSTRG.27050.1	46.3627	0.886356	0.178438	4.96731	6.79e-07	2.78e-06
ENSAPLG00000002901	PMEPA1	MSTRG.2178.25	1033.88	-0.655638	0.0660916	-9.92013	3.4e-23	5.99e-22
ENSAPLG00000002939		MSTRG.9842.1	116.752	-0.703832	0.106862	-6.58635	4.51e-11	2.95e-10
ENSAPLG00000002947		MSTRG.1777.6	545.574	-0.686275	0.0722708	-9.49587	2.18e-21	3.36e-20
ENSAPLG00000002983	CCSAP	MSTRG.14439.3	165.718	0.677531	0.120054	5.64355	1.67e-08	8.33e-08
ENSAPLG00000003004		MSTRG.5131.1	585.456	1.03141	0.170505	6.04913	1.46e-09	8.13e-09
ENSAPLG00000003017		MSTRG.16883.4	70.3667	-1.52841	0.181894	-8.40277	4.36e-17	4.87e-16
ENSAPLG00000003072		MSTRG.3708.1	299.456	-0.770382	0.0989101	-7.7887	6.77e-15	6.36e-14
ENSAPLG00000003086	C5orf63	MSTRG.24278.2	67.3516	-0.793419	0.168492	-4.70893	2.49e-06	9.46e-06
ENSAPLG00000003105		MSTRG.5002.1	12.9881	-1.48096	0.294828	-5.02312	5.08e-07	2.12e-06
ENSAPLG00000003124	CCDC34	MSTRG.16625.1	126.243	-0.722853	0.110493	-6.54207	6.07e-11	3.92e-10
ENSAPLG00000003173	RND1	ENSAPLT00000003213	120.823	0.727651	0.116798	6.23	4.66e-10	2.73e-09
ENSAPLG00000003194	ARTN	MSTRG.508.3	19.5924	1.83515	0.258738	7.09269	1.32e-12	9.89e-12
ENSAPLG00000003208	HSPA5	ENSAPLT00000003304	20531.8	-1.18744	0.0569655	-20.845	1.69e-96	7.94e-94
ENSAPLG00000003295	CBX4	ENSAPLT00000003352	803.159	1.38075	0.0965958	14.2941	2.38e-46	1.45e-44
ENSAPLG00000003324	OBSL1	MSTRG.22945.1	60.9186	-1.18642	0.159014	-7.46111	8.58e-14	7.3e-13
ENSAPLG00000003330	TFAP2A	MSTRG.10328.1	104.266	0.620291	0.124546	4.9804	6.35e-07	2.61e-06
ENSAPLG00000003374	MTURN	MSTRG.23191.4	820.59	0.7146	0.0774303	9.22895	2.73e-20	3.92e-19
ENSAPLG00000003381		MSTRG.23926.1	1300.49	-0.638673	0.063526	-10.0537	8.85e-24	1.64e-22
ENSAPLG00000003425	INHA	MSTRG.22948.2	64.43	-1.35521	0.163159	-8.30603	9.9e-17	1.07e-15
ENSAPLG00000003435		ENSAPLT00000003496	51.2372	-1.25153	0.19764	-6.33237	2.41e-10	1.46e-09
ENSAPLG00000003464		ENSAPLT00000003540	516.835	-1.03856	0.0764694	-13.5814	5.16e-42	2.55e-40
ENSAPLG00000003466	C11orf16	ENSAPLT00000003527	20.555	1.12748	0.226667	4.97415	6.55e-07	2.69e-06
ENSAPLG00000003472	GGCT	MSTRG.23196.4	244.962	-1.12896	0.128159	-8.80907	1.26e-18	1.58e-17
ENSAPLG00000003484		ENSAPLT00000003546	62.3794	1.5389	0.173089	8.8908	6.07e-19	7.82e-18
ENSAPLG00000003548	COASY	MSTRG.24092.1	187.473	0.593404	0.0866528	6.84806	7.49e-12	5.24e-11
ENSAPLG00000003553	FOXL2	ENSAPLT00000003615	129.561	0.622235	0.169683	3.66704	0.000245376	0.000694999
ENSAPLG00000003570	GALNT11	ENSAPLT00000003640	167.595	-0.671744	0.0968306	-6.93731	4e-12	2.87e-11
ENSAPLG00000003571	ZNF414	ENSAPLT00000003636	132.165	0.83008	0.11624	7.14109	9.26e-13	7.1e-12
ENSAPLG00000003625	ARMC12	ENSAPLT00000003698	21.8922	1.53197	0.231076	6.62974	3.36e-11	2.23e-10
ENSAPLG00000003650		MSTRG.12164.2	82.3983	0.907961	0.131213	6.91974	4.52e-12	3.23e-11
ENSAPLG00000003661	IL22RA1	MSTRG.24587.1	250.309	-1.34784	0.122179	-11.0317	2.69e-28	6.33e-27
ENSAPLG00000003675		MSTRG.26907.1	193.687	0.792544	0.110875	7.14807	8.8e-13	6.77e-12
ENSAPLG00000003682	CDKN2C	ENSAPLT00000003755	31.5012	0.898517	0.202908	4.4282	9.5e-06	3.34e-05
ENSAPLG00000003694		ENSAPLT00000003770	76.5256	0.617901	0.127666	4.84	1.3e-06	5.12e-06
ENSAPLG00000003742		ENSAPLT00000003822	13281.3	0.597187	0.101891	5.86106	4.6e-09	2.43e-08
ENSAPLG00000003816	EIF5	MSTRG.33362.1	52.1149	0.615396	0.170409	3.61128	0.000304688	0.000848663
ENSAPLG00000003835	ACOT11	MSTRG.15208.1	407.226	0.624932	0.0804889	7.7642	8.22e-15	7.64e-14
ENSAPLG00000003844		MSTRG.14541.1	30.2435	0.685936	0.215654	3.18072	0.00146907	0.00363674
ENSAPLG00000003856		MSTRG.19186.1	20.537	1.87861	0.246513	7.62074	2.52e-14	2.25e-13
ENSAPLG00000003863		MSTRG.27849.2	75.7332	-1.69462	0.18867	-8.98194	2.66e-19	3.54e-18
ENSAPLG00000003870	CCDC27	MSTRG.3072.1	108.179	0.643291	0.119928	5.36398	8.14e-08	3.76e-07
ENSAPLG00000003911	PIK3IP1	MSTRG.22808.1	712.115	0.674137	0.0681046	9.89856	4.22e-23	7.39e-22
ENSAPLG00000003915	MELK	MSTRG.30119.1	35.6443	-1.55193	0.195278	-7.94725	1.91e-15	1.89e-14
ENSAPLG00000003916	MEX3C	MSTRG.15870.1	1293.22	0.86407	0.0807358	10.7024	9.91e-27	2.13e-25
ENSAPLG00000003921		MSTRG.20285.2	111.681	0.737156	0.163433	4.51046	6.47e-06	2.33e-05
ENSAPLG00000003937	PAK6	MSTRG.13177.1	118.754	-1.1842	0.117981	-10.0372	1.05e-23	1.93e-22
ENSAPLG00000004022		MSTRG.25335.10	28.2912	-0.590983	0.216771	-2.7263	0.00640494	0.0138861
ENSAPLG00000004046	HHEX	ENSAPLT00000004137	107.043	0.586328	0.135323	4.33282	1.47e-05	5.03e-05
ENSAPLG00000004067		ENSAPLT00000004159	738.649	0.609008	0.0607507	10.0247	1.19e-23	2.17e-22
ENSAPLG00000004078	CALR	MSTRG.28287.1	9573.14	-1.19014	0.0890259	-13.3685	9.24e-41	4.2e-39
ENSAPLG00000004095		MSTRG.20954.1	1678.2	0.857097	0.0922577	9.29025	1.54e-20	2.26e-19
ENSAPLG00000004146	ACTA1	ENSAPLT00000004261	1744.77	2.11071	0.165167	12.7792	2.14e-37	8.21e-36
ENSAPLG00000004147		MSTRG.18252.1	180.791	-0.686903	0.114481	-6.00015	1.97e-09	1.08e-08
ENSAPLG00000004167		ENSAPLT00000004266	33.5972	1.53117	0.207039	7.3956	1.41e-13	1.17e-12
ENSAPLG00000004193		ENSAPLT00000004364	888.536	-0.607461	0.0645221	-9.41478	4.74e-21	7.17e-20
ENSAPLG00000004222	GUK1	MSTRG.18929.1	686.89	0.928214	0.0736397	12.6048	1.99e-36	7.26e-35
ENSAPLG00000004283	C10orf2	MSTRG.2888.2	380.019	0.59034	0.0683512	8.63686	5.78e-18	6.9e-17
ENSAPLG00000004296		MSTRG.18895.1	479.154	1.14308	0.104038	10.9871	4.41e-28	1.03e-26
ENSAPLG00000004307		MSTRG.21527.1	271.91	-1.02831	0.104718	-9.81984	9.25e-23	1.59e-21
ENSAPLG00000004316	SMPD2	MSTRG.18674.3	799.263	0.768189	0.0792748	9.6902	3.32e-22	5.45e-21
ENSAPLG00000004325		ENSAPLT00000004432	21.468	-0.761121	0.229201	-3.32075	0.000897753	0.0023044
ENSAPLG00000004345		ENSAPLT00000004455	32.8423	1.24084	0.234932	5.28168	1.28e-07	5.77e-07
ENSAPLG00000004346		ENSAPLT00000004456	16.013	1.3402	0.256754	5.2198	1.79e-07	7.91e-07
ENSAPLG00000004368		MSTRG.11375.1	53.4936	-0.734917	0.153247	-4.79563	1.62e-06	6.31e-06
ENSAPLG00000004401	BSN	ENSAPLT00000004509	66.8657	0.659548	0.160338	4.11349	3.9e-05	0.00012488
ENSAPLG00000004458	NAT8L	MSTRG.9340.2	90.9815	0.807031	0.154384	5.22741	1.72e-07	7.61e-07
ENSAPLG00000004472	ATRIP	MSTRG.21422.1	1928.58	0.763745	0.0633561	12.0548	1.83e-33	5.74e-32
ENSAPLG00000004478		MSTRG.6037.2	3000.39	-1.16535	0.0756927	-15.3958	1.75e-53	1.44e-51
ENSAPLG00000004501		ENSAPLT00000004624	66.5564	-0.817987	0.14457	-5.65809	1.53e-08	7.68e-08
ENSAPLG00000004516	ANKRD61	MSTRG.14218.1	38.9152	1.07827	0.195272	5.52188	3.35e-08	1.62e-07
ENSAPLG00000004542		MSTRG.12413.2	176.901	0.747242	0.108905	6.86142	6.82e-12	4.8e-11
ENSAPLG00000004546	TIMD4	MSTRG.26820.2	439.713	-0.675577	0.186134	-3.62952	0.000283952	0.000795494
ENSAPLG00000004550	GH	MSTRG.16274.2	23.1374	-0.668461	0.220037	-3.03794	0.00238199	0.00565341
ENSAPLG00000004583	CCDC82	MSTRG.5212.1	176.282	0.843623	0.116494	7.24178	4.43e-13	3.51e-12
ENSAPLG00000004602		MSTRG.21237.1	27.0939	0.920772	0.24769	3.71744	0.000201251	0.000577931
ENSAPLG00000004606		MSTRG.27950.1	15.131	-2.15822	0.301653	-7.15464	8.39e-13	6.47e-12
ENSAPLG00000004709		ENSAPLT00000004867	53.7909	-1.16102	0.164674	-7.05043	1.78e-12	1.33e-11
ENSAPLG00000004716	RCCD1	MSTRG.14547.2	245.874	0.667132	0.0858519	7.77074	7.8e-15	7.3e-14
ENSAPLG00000004735	ELP4	MSTRG.16652.1	50.15	-1.18655	0.17203	-6.89734	5.3e-12	3.77e-11
ENSAPLG00000004765		MSTRG.26136.1	579.525	0.652799	0.0720341	9.06236	1.28e-19	1.74e-18
ENSAPLG00000004768		ENSAPLT00000004903	153.466	0.904537	0.148086	6.10821	1.01e-09	5.7e-09
ENSAPLG00000004791		MSTRG.33337.1	50.1236	0.591444	0.179145	3.30147	0.000961792	0.00245297
ENSAPLG00000004855	ATN1	ENSAPLT00000005002	580.078	0.693372	0.0794199	8.73047	2.54e-18	3.12e-17
ENSAPLG00000004902	CDKN3	MSTRG.26145.2	84.2778	-0.598042	0.125474	-4.76626	1.88e-06	7.25e-06
ENSAPLG00000004927	BMP15	ENSAPLT00000005073	78.2686	1.01686	0.14282	7.11988	1.08e-12	8.21e-12
ENSAPLG00000004967		ENSAPLT00000005113	31.9817	-1.10602	0.206746	-5.34964	8.81e-08	4.06e-07
ENSAPLG00000004974		ENSAPLT00000005137	122.397	-0.596859	0.12334	-4.83915	1.3e-06	5.14e-06
ENSAPLG00000004976	SPCS1	MSTRG.20961.1	543.903	-0.875555	0.078507	-11.1526	6.96e-29	1.7e-27
ENSAPLG00000005004	COMMD6	ENSAPLT00000005170	308.555	-0.731193	0.0927414	-7.88421	3.17e-15	3.06e-14
ENSAPLG00000005055	TMTC1	MSTRG.22099.2	2348.15	-0.926634	0.0828661	-11.1823	4.98e-29	1.23e-27
ENSAPLG00000005091		MSTRG.30257.1	284.664	1.54456	0.118186	13.0689	4.96e-39	2.06e-37
ENSAPLG00000005144		MSTRG.9352.1	121.584	0.939861	0.113551	8.27697	1.26e-16	1.36e-15
ENSAPLG00000005157		MSTRG.24026.2	597.575	0.58997	0.0745974	7.90872	2.6e-15	2.54e-14
ENSAPLG00000005163		MSTRG.176.6	123.599	0.757088	0.119213	6.35073	2.14e-10	1.3e-09
ENSAPLG00000005165	LACC1	ENSAPLT00000005329	92.2222	-0.810055	0.147033	-5.50936	3.6e-08	1.73e-07
ENSAPLG00000005183	CCNA2	MSTRG.8672.1	200.81	-0.984797	0.116725	-8.43688	3.26e-17	3.68e-16
ENSAPLG00000005219		ENSAPLT00000005388	88.1111	1.01655	0.145438	6.98959	2.76e-12	2.02e-11
ENSAPLG00000005260	CKAP2	MSTRG.7743.4	208.52	-1.39814	0.0986828	-14.168	1.45e-45	8.6e-44
ENSAPLG00000005263	MMAB	MSTRG.21364.1	603.785	0.672788	0.0676736	9.94166	2.74e-23	4.89e-22
ENSAPLG00000005283	DNAJB11	MSTRG.24533.1	1886.17	-0.757015	0.0481065	-15.7362	8.54e-56	8.1e-54
ENSAPLG00000005304		MSTRG.24944.1	325.863	-0.659874	0.289493	-2.27941	0.0226426	0.0431384
ENSAPLG00000005310		ENSAPLT00000005476	27.8883	1.02997	0.202317	5.09089	3.56e-07	1.51e-06
ENSAPLG00000005317		MSTRG.249.2	42.4242	0.789601	0.169972	4.64548	3.39e-06	1.27e-05
ENSAPLG00000005325		ENSAPLT00000005513	26.6592	1.03523	0.240983	4.29587	1.74e-05	5.88e-05
ENSAPLG00000005372		MSTRG.7116.15	737.444	0.799345	0.0738305	10.8268	2.57e-27	5.75e-26
ENSAPLG00000005382	EPSTI1	MSTRG.189.1	113.097	-1.06136	0.18268	-5.80991	6.25e-09	3.27e-08
ENSAPLG00000005433		ENSAPLT00000005611	60.2833	-1.00093	0.22115	-4.52603	6.01e-06	2.17e-05
ENSAPLG00000005455		ENSAPLT00000005626	91.3012	-1.55891	0.127186	-12.257	1.54e-34	5.15e-33
ENSAPLG00000005472		ENSAPLT00000005644	255.175	1.4043	0.121757	11.5336	8.93e-31	2.48e-29
ENSAPLG00000005473		ENSAPLT00000005658	1487.56	-0.885854	0.148846	-5.9515	2.66e-09	1.44e-08
ENSAPLG00000005481		ENSAPLT00000005657	27.537	1.15123	0.292834	3.93133	8.45e-05	0.000257294
ENSAPLG00000005495	SHPK	MSTRG.18042.2	171.261	0.934473	0.0971585	9.61803	6.71e-22	1.07e-20
ENSAPLG00000005503		MSTRG.479.1	48.0912	-1.20342	0.195369	-6.1597	7.29e-10	4.2e-09
ENSAPLG00000005518		ENSAPLT00000005693	61.2965	1.90186	0.175098	10.8617	1.75e-27	3.97e-26
ENSAPLG00000005540	CLTA	MSTRG.24030.2	2711.64	-0.744718	0.0675017	-11.0326	2.66e-28	6.27e-27
ENSAPLG00000005571	CXXC1	MSTRG.27575.1	636.434	0.645451	0.0698466	9.24098	2.44e-20	3.53e-19
ENSAPLG00000005629	CLN5	MSTRG.29762.2	442.29	-0.906662	0.0856412	-10.5867	3.43e-26	7.21e-25
ENSAPLG00000005630	SAPCD2	MSTRG.7687.1	27.1968	-0.62868	0.230379	-2.72889	0.0063548	0.0137868
ENSAPLG00000005656		MSTRG.26295.1	122.591	-0.904432	0.133762	-6.76149	1.37e-11	9.32e-11
ENSAPLG00000005663		ENSAPLT00000005848	150.757	1.34774	0.130064	10.3621	3.69e-25	7.36e-24
ENSAPLG00000005675		MSTRG.11119.2	1517.28	1.01814	0.151034	6.74118	1.57e-11	1.07e-10
ENSAPLG00000005699	TSNARE1	MSTRG.9993.3	33.6323	-1.53351	0.198551	-7.7235	1.13e-14	1.04e-13
ENSAPLG00000005716	EIF4A1	MSTRG.27605.1	3220.69	-1.28581	0.0720519	-17.8456	3.13e-71	6.39e-69
ENSAPLG00000005742	NEFH	ENSAPLT00000005930	544.365	-0.882457	0.139753	-6.3144	2.71e-10	1.62e-09
ENSAPLG00000005746		MSTRG.18610.1	1099.92	0.752586	0.0771764	9.7515	1.82e-22	3.05e-21
ENSAPLG00000005761	ARHGAP39	ENSAPLT00000005950	207.746	0.631026	0.129674	4.86626	1.14e-06	4.53e-06
ENSAPLG00000005796		ENSAPLT00000006016	33.0494	-1.35933	0.207181	-6.56106	5.34e-11	3.47e-10
ENSAPLG00000005797	PPCS	ENSAPLT00000005992	56.0143	-0.817868	0.206502	-3.96059	7.48e-05	0.000229247
ENSAPLG00000005799	PIH1D2	MSTRG.28494.1	68.781	0.640974	0.157973	4.0575	4.96e-05	0.000156452
ENSAPLG00000005863		MSTRG.25485.1	220.718	1.35475	0.0964124	14.0516	7.53e-45	4.3e-43
ENSAPLG00000005881		ENSAPLT00000006080	21.9688	-1.36377	0.230659	-5.9125	3.37e-09	1.81e-08
ENSAPLG00000005916	MAGIX	ENSAPLT00000006116	170.953	-0.788187	0.091625	-8.60231	7.81e-18	9.24e-17
ENSAPLG00000005918		MSTRG.24958.1	18367.9	-1.00338	0.0521455	-19.242	1.65e-82	4.86e-80
ENSAPLG00000005975		MSTRG.21694.1	10152	-0.998157	0.0954731	-10.4548	1.39e-25	2.83e-24
ENSAPLG00000005987		MSTRG.2281.1	24.189	1.2174	0.229897	5.29541	1.19e-07	5.37e-07
ENSAPLG00000005993	TERF1	MSTRG.15679.1	78.0239	-0.825958	0.13635	-6.05765	1.38e-09	7.73e-09
ENSAPLG00000005996	CMPK2	MSTRG.12427.1	161.256	1.42869	0.115127	12.4097	2.31e-35	8.05e-34
ENSAPLG00000006019		MSTRG.10984.1	1298.81	0.846769	0.0665524	12.7233	4.39e-37	1.65e-35
ENSAPLG00000006052		MSTRG.18047.1	30.1867	0.959867	0.209027	4.59206	4.39e-06	1.61e-05
ENSAPLG00000006139	CENPE	ENSAPLT00000006364	22.2244	-1.56175	0.228126	-6.84598	7.6e-12	5.32e-11
ENSAPLG00000006143	NKAIN4	ENSAPLT00000006384	33.2541	-1.43122	0.227473	-6.29184	3.14e-10	1.86e-09
ENSAPLG00000006145		ENSAPLT00000006423	32.5172	-1.00159	0.206058	-4.86074	1.17e-06	4.64e-06
ENSAPLG00000006235		MSTRG.1491.14	6246.36	-0.598358	0.0608752	-9.82927	8.42e-23	1.45e-21
ENSAPLG00000006245	PHPT1	MSTRG.21054.1	37.5029	-0.657128	0.198862	-3.30444	0.000951649	0.00242982
ENSAPLG00000006299		MSTRG.23860.2	1767.52	-0.96638	0.0713459	-13.545	8.48e-42	4.12e-40
ENSAPLG00000006343		MSTRG.17966.2	24.6238	1.09862	0.266285	4.12574	3.7e-05	0.000118866
ENSAPLG00000006351		ENSAPLT00000006578	37.1089	-1.30342	0.189665	-6.87223	6.32e-12	4.46e-11
ENSAPLG00000006375	EDA2R	MSTRG.15409.3	33449.7	1.1191	0.0730422	15.3213	5.51e-53	4.39e-51
ENSAPLG00000006383		ENSAPLT00000006609	422.204	0.71178	0.0989328	7.19458	6.27e-13	4.89e-12
ENSAPLG00000006399		ENSAPLT00000006623	20.5022	0.968004	0.245598	3.94142	8.1e-05	0.000247364
ENSAPLG00000006414	GADD45B	ENSAPLT00000006639	3187.3	0.723882	0.0800425	9.04372	1.51e-19	2.05e-18
ENSAPLG00000006464		ENSAPLT00000006693	673.919	-1.05562	0.107701	-9.80138	1.11e-22	1.89e-21
ENSAPLG00000006478	AEN	ENSAPLT00000006706	221.351	0.784156	0.086262	9.0904	9.87e-20	1.36e-18
ENSAPLG00000006505	TXNDC17	MSTRG.15484.1	499.689	-0.915376	0.0742419	-12.3296	6.27e-35	2.14e-33
ENSAPLG00000006569	SERINC4	MSTRG.14561.1	26.9187	1.2459	0.216448	5.75613	8.61e-09	4.43e-08
ENSAPLG00000006609	RNF7	MSTRG.2807.12	402.114	-1.49905	0.207056	-7.23982	4.49e-13	3.56e-12
ENSAPLG00000006636		MSTRG.18489.2	113.257	0.951557	0.320494	2.96903	0.00298744	0.00694658
ENSAPLG00000006650		ENSAPLT00000006890	320.135	0.926404	0.146322	6.33129	2.43e-10	1.47e-09
ENSAPLG00000006663	ASIC4	ENSAPLT00000006908	201.474	0.622164	0.127492	4.88001	1.06e-06	4.24e-06
ENSAPLG00000006715	DLX3	MSTRG.14858.1	39.2386	0.646847	0.203057	3.18555	0.00144481	0.00358112
ENSAPLG00000006772		MSTRG.26377.1	31.8798	1.057	0.239353	4.41606	1.01e-05	3.51e-05
ENSAPLG00000006797		MSTRG.2283.1	54.99	2.32044	0.212315	10.9292	8.35e-28	1.92e-26
ENSAPLG00000006799		MSTRG.15690.3	3255.01	-0.932213	0.0550862	-16.9228	3.05e-64	4.42e-62
ENSAPLG00000006823	PIK3R3	MSTRG.4802.1	468.781	-1.0137	0.0941154	-10.7708	4.73e-27	1.05e-25
ENSAPLG00000006830		MSTRG.11618.1	2459.1	1.3155	0.0761902	17.266	8.48e-67	1.41e-64
ENSAPLG00000006857		MSTRG.7358.2	984.714	-1.34727	0.0979614	-13.7531	4.88e-43	2.57e-41
ENSAPLG00000006860		MSTRG.19998.2	47.792	-0.678351	0.164338	-4.12779	3.66e-05	0.000117862
ENSAPLG00000006862		MSTRG.12131.1	235.418	0.73762	0.0931233	7.9209	2.36e-15	2.31e-14
ENSAPLG00000006893	FAM210A	MSTRG.11936.2	647.028	-0.68467	0.0613134	-11.1667	5.93e-29	1.46e-27
ENSAPLG00000006915	WDR6	MSTRG.22999.1	476.45	0.686797	0.0996081	6.895	5.39e-12	3.83e-11
ENSAPLG00000006948		MSTRG.22031.2	532.895	-1.73991	0.117791	-14.7712	2.25e-49	1.51e-47
ENSAPLG00000006971	ANKRD31	MSTRG.3752.4	25.2769	0.887072	0.243844	3.63787	0.000274903	0.000771636
ENSAPLG00000006987	RNF135	ENSAPLT00000007243	140.111	-0.684541	0.120784	-5.66749	1.45e-08	7.28e-08
ENSAPLG00000007001	FGF2	MSTRG.8684.1	4226.7	0.637664	0.0618328	10.3127	6.17e-25	1.21e-23
ENSAPLG00000007047	CD2	MSTRG.11196.1	20.9953	-1.31897	0.286835	-4.59834	4.26e-06	1.57e-05
ENSAPLG00000007089		ENSAPLT00000007356	295.424	-0.675062	0.0926703	-7.28455	3.23e-13	2.59e-12
ENSAPLG00000007105		MSTRG.14891.1	1678.94	1.06149	0.0611406	17.3615	1.61e-67	2.86e-65
ENSAPLG00000007195		MSTRG.8849.3	165.836	0.751707	0.109446	6.86831	6.5e-12	4.58e-11
ENSAPLG00000007211	MUTYH	MSTRG.15244.3	69.0301	-0.969618	0.141387	-6.85792	6.99e-12	4.9e-11
ENSAPLG00000007264	RHBG	MSTRG.16202.2	143.521	0.992068	0.125072	7.932	2.16e-15	2.12e-14
ENSAPLG00000007267	PDE2A	ENSAPLT00000007534	246.194	1.25974	0.123224	10.2231	1.56e-24	2.99e-23
ENSAPLG00000007283		ENSAPLT00000007551	239.541	-1.16186	0.0923947	-12.575	2.9e-36	1.05e-34
ENSAPLG00000007305	FAM20C	MSTRG.14238.1	600.821	-0.599784	0.0797593	-7.51992	5.48e-14	4.72e-13
ENSAPLG00000007327	PHLDB1	ENSAPLT00000007596	196.23	0.657656	0.113236	5.80785	6.33e-09	3.31e-08
ENSAPLG00000007336		MSTRG.13031.1	156.546	-0.747888	0.0979733	-7.63359	2.28e-14	2.04e-13
ENSAPLG00000007366	ZNF541	MSTRG.25373.1	95.1372	1.07131	0.148887	7.19545	6.23e-13	4.86e-12
ENSAPLG00000007392	ZFPM1	MSTRG.751.1	234.162	-0.838874	0.15003	-5.59138	2.25e-08	1.11e-07
ENSAPLG00000007396	ZNF469	ENSAPLT00000007670	3155.48	-1.07819	0.0933466	-11.5504	7.35e-31	2.04e-29
ENSAPLG00000007423	NXF1	MSTRG.28953.1	495.096	-0.624318	0.0910317	-6.85824	6.97e-12	4.89e-11
ENSAPLG00000007493		MSTRG.21477.1	782.245	0.682641	0.081873	8.3378	7.57e-17	8.27e-16
ENSAPLG00000007497		MSTRG.19673.2	122.777	-1.24328	0.140363	-8.85764	8.17e-19	1.04e-17
ENSAPLG00000007580		MSTRG.30161.6	68.3286	0.632694	0.146523	4.31806	1.57e-05	5.35e-05
ENSAPLG00000007601		ENSAPLT00000007883	41.7009	0.62653	0.191931	3.26434	0.00109718	0.00277738
ENSAPLG00000007649		MSTRG.6353.2	1442.68	-1.29793	0.0693735	-18.7093	4.16e-78	1.04e-75
ENSAPLG00000007651	VWA5B2	MSTRG.17123.5	49.8175	1.04156	0.216289	4.8156	1.47e-06	5.74e-06
ENSAPLG00000007658		MSTRG.21549.1	1839.16	0.621873	0.0642559	9.67806	3.74e-22	6.11e-21
ENSAPLG00000007677		MSTRG.777.1	318.918	1.40809	0.118201	11.9126	1.02e-32	3.08e-31
ENSAPLG00000007690		MSTRG.16209.1	136.762	-1.39282	0.113524	-12.2689	1.33e-34	4.45e-33
ENSAPLG00000007709		ENSAPLT00000007992	19.6911	-1.01869	0.236213	-4.31258	1.61e-05	5.48e-05
ENSAPLG00000007720	EIF6	MSTRG.11791.2	2279.61	-0.784816	0.0482247	-16.2741	1.51e-59	1.63e-57
ENSAPLG00000007789		MSTRG.21218.1	512.994	-0.624373	0.0771364	-8.09439	5.76e-16	5.92e-15
ENSAPLG00000007797		ENSAPLT00000008093	111.185	-0.749563	0.12902	-5.80964	6.26e-09	3.27e-08
ENSAPLG00000007806		MSTRG.11631.1	62.672	0.637584	0.168459	3.78481	0.000153829	0.000450186
ENSAPLG00000007813	STARD8	ENSAPLT00000008111	469.67	-0.616469	0.0731188	-8.43106	3.43e-17	3.85e-16
ENSAPLG00000007823	CBX8	MSTRG.3637.2	445.032	0.610766	0.0765391	7.97979	1.47e-15	1.46e-14
ENSAPLG00000007827	TUBA4A	MSTRG.16252.1	18789.1	-1.55882	0.0901441	-17.2926	5.35e-67	9.17e-65
ENSAPLG00000007828	RBM24	MSTRG.17955.1	1912.14	0.70496	0.0908569	7.75901	8.56e-15	7.96e-14
ENSAPLG00000007832		MSTRG.4085.1	64.5806	-0.733288	0.160449	-4.57023	4.87e-06	1.78e-05
ENSAPLG00000007853	TUBB8P7	MSTRG.21897.1	1250.79	-1.74676	0.097224	-17.9664	3.57e-72	7.7e-70
ENSAPLG00000007863	HAND1	ENSAPLT00000008153	217.643	0.676344	0.0876386	7.71742	1.19e-14	1.09e-13
ENSAPLG00000007879	ECE2	ENSAPLT00000008244	247.852	0.917956	0.108708	8.44424	3.06e-17	3.46e-16
ENSAPLG00000007887		ENSAPLT00000008179	130.893	1.23202	0.12046	10.2277	1.49e-24	2.85e-23
ENSAPLG00000007893	CPT1B	ENSAPLT00000008235	412.876	0.995157	0.118422	8.40346	4.34e-17	4.84e-16
ENSAPLG00000007930	IGFBP4	MSTRG.27480.1	1944.49	0.739458	0.0742704	9.9563	2.37e-23	4.24e-22
ENSAPLG00000007945	CNNM1	ENSAPLT00000008245	25.591	1.30413	0.227271	5.73821	9.57e-09	4.89e-08
ENSAPLG00000007970		MSTRG.592.1	183.273	-1.20184	0.0996963	-12.055	1.83e-33	5.74e-32
ENSAPLG00000007999		MSTRG.23922.1	31.4306	-0.601143	0.198646	-3.0262	0.00247648	0.00585847
ENSAPLG00000008014		MSTRG.33220.1	45.9347	-0.600389	0.164006	-3.66078	0.000251453	0.000710822
ENSAPLG00000008030	DNAAF2	MSTRG.10969.1	63.6753	0.828622	0.157523	5.26033	1.44e-07	6.43e-07
ENSAPLG00000008035		ENSAPLT00000008330	220.416	0.608229	0.098436	6.17893	6.45e-10	3.74e-09
ENSAPLG00000008050		MSTRG.22462.3	215.909	-1.35497	0.121772	-11.1271	9.26e-29	2.24e-27
ENSAPLG00000008128		MSTRG.18178.6	1816.85	-0.790768	0.0914475	-8.64724	5.28e-18	6.32e-17
ENSAPLG00000008160	SLC25A28	MSTRG.6055.1	1030.73	1.56406	0.0823124	19.0015	1.66e-80	4.56e-78
ENSAPLG00000008169		ENSAPLT00000008472	32.658	0.660167	0.186602	3.53783	0.000403429	0.00110136
ENSAPLG00000008204		ENSAPLT00000008526	32.388	1.10589	0.21818	5.06869	4.01e-07	1.69e-06
ENSAPLG00000008249	LAMB2	ENSAPLT00000008572	5486.05	0.788009	0.0799608	9.85495	6.53e-23	1.13e-21
ENSAPLG00000008253		MSTRG.278.1	162.113	0.658795	0.0938456	7.01999	2.22e-12	1.63e-11
ENSAPLG00000008280		ENSAPLT00000008592	35.2234	0.928479	0.198082	4.68735	2.77e-06	1.05e-05
ENSAPLG00000008287	TMEM260	MSTRG.9987.1	141.605	-0.852058	0.120357	-7.07943	1.45e-12	1.08e-11
ENSAPLG00000008321		MSTRG.29412.1	3294.64	-0.767498	0.0401178	-19.1311	1.39e-81	3.96e-79
ENSAPLG00000008331	PLEKHB1	MSTRG.21291.1	213.977	0.659521	0.107166	6.15418	7.55e-10	4.34e-09
ENSAPLG00000008333		ENSAPLT00000008651	61.9762	1.36581	0.160683	8.50002	1.9e-17	2.18e-16
ENSAPLG00000008364		MSTRG.19672.12	903.714	-0.970545	0.0765548	-12.6778	7.85e-37	2.93e-35
ENSAPLG00000008369		MSTRG.8208.3	18145.8	-0.920634	0.0636526	-14.4634	2.06e-47	1.31e-45
ENSAPLG00000008370		MSTRG.18446.1	22.0718	1.42857	0.237918	6.00447	1.92e-09	1.06e-08
ENSAPLG00000008371		ENSAPLT00000008690	69.2217	0.838839	0.179863	4.66377	3.1e-06	1.17e-05
ENSAPLG00000008385	UNC5A	ENSAPLT00000008707	23.3323	0.846401	0.242983	3.48338	0.000495123	0.00133161
ENSAPLG00000008403		MSTRG.1489.1	277.926	-0.949128	0.096161	-9.8702	5.61e-23	9.78e-22
ENSAPLG00000008507		MSTRG.20066.1	46.1316	0.634529	0.178317	3.55842	0.000373086	0.00102379
ENSAPLG00000008517		MSTRG.225.1	103.136	1.67845	0.1617	10.38	3.06e-25	6.13e-24
ENSAPLG00000008529		MSTRG.227.2	87.6129	-0.681957	0.136778	-4.98586	6.17e-07	2.54e-06
ENSAPLG00000008560		MSTRG.20140.4	1601.75	-1.29044	0.0821345	-15.7113	1.27e-55	1.19e-53
ENSAPLG00000008583		ENSAPLT00000008913	87.4967	0.662588	0.121865	5.43707	5.42e-08	2.55e-07
ENSAPLG00000008594	PSME3	ENSAPLT00000008931	554.375	-0.687215	0.105427	-6.51838	7.11e-11	4.55e-10
ENSAPLG00000008632		MSTRG.4894.2	418.84	1.17105	0.133863	8.74811	2.17e-18	2.67e-17
ENSAPLG00000008643	KIAA1324	ENSAPLT00000008986	379.925	1.38206	0.129232	10.6944	1.08e-26	2.32e-25
ENSAPLG00000008650		ENSAPLT00000009001	82.9647	-0.684985	0.142454	-4.80846	1.52e-06	5.94e-06
ENSAPLG00000008654		MSTRG.3600.1	217.112	0.699881	0.104969	6.66748	2.6e-11	1.74e-10
ENSAPLG00000008659	CXXC4	MSTRG.26592.2	63.5121	0.969553	0.14165	6.84469	7.66e-12	5.36e-11
ENSAPLG00000008669	FAM83D	MSTRG.3888.1	64.2305	-1.02977	0.149637	-6.8818	5.91e-12	4.19e-11
ENSAPLG00000008672	KCNK15	MSTRG.9585.4	63.5837	-0.617266	0.187731	-3.28803	0.00100891	0.0025674
ENSAPLG00000008685		MSTRG.9585.6	1402.39	-1.12791	0.178763	-6.30952	2.8e-10	1.67e-09
ENSAPLG00000008687		MSTRG.7467.1	1221.1	-0.807877	0.0598278	-13.5034	1.49e-41	7.11e-40
ENSAPLG00000008691	EEF1A2	MSTRG.22938.1	2958.19	0.973168	0.079888	12.1817	3.89e-34	1.27e-32
ENSAPLG00000008704		MSTRG.20200.1	37.3272	-1.36739	0.21537	-6.34901	2.17e-10	1.32e-09
ENSAPLG00000008713		ENSAPLT00000009059	22.0083	0.701619	0.239316	2.93177	0.00337041	0.00774776
ENSAPLG00000008743		MSTRG.32413.1	27.5159	-0.876502	0.220933	-3.96727	7.27e-05	0.000223301
ENSAPLG00000008748	RFFL	MSTRG.2553.1	30.6537	0.739315	0.228897	3.2299	0.00123833	0.00310509
ENSAPLG00000008753	RAB11FIP1	MSTRG.28804.4	1644.56	0.67102	0.0423024	15.8624	1.15e-56	1.14e-54
ENSAPLG00000008761	WISP2	MSTRG.9589.2	5472.9	-1.19516	0.171308	-6.97665	3.02e-12	2.2e-11
ENSAPLG00000008801	FAM136A	MSTRG.30100.1	375.587	-0.767171	0.0921535	-8.32493	8.44e-17	9.19e-16
ENSAPLG00000008815		MSTRG.9247.3	105.344	0.903026	0.120873	7.47086	7.97e-14	6.8e-13
ENSAPLG00000008832	DHX35	MSTRG.3893.1	329.034	0.763483	0.0864134	8.83524	9.99e-19	1.27e-17
ENSAPLG00000008918		MSTRG.29295.1	155.312	0.611339	0.0983553	6.21562	5.11e-10	2.98e-09
ENSAPLG00000008922	VRK3	MSTRG.20401.1	908.695	0.71135	0.0568012	12.5235	5.55e-36	1.99e-34
ENSAPLG00000008929	MICALCL	MSTRG.1498.9	187.998	1.07419	0.150836	7.12158	1.07e-12	8.12e-12
ENSAPLG00000008941		MSTRG.28306.2	102.72	1.05283	0.147842	7.12134	1.07e-12	8.13e-12
ENSAPLG00000008948		MSTRG.21618.6	271.704	0.835831	0.0739315	11.3055	1.23e-29	3.16e-28
ENSAPLG00000008963	ATXN7L2	ENSAPLT00000009317	175.161	0.65331	0.105215	6.20932	5.32e-10	3.1e-09
ENSAPLG00000008975	C4orf19	MSTRG.26552.1	29.8356	-1.61063	0.21791	-7.39126	1.45e-13	1.21e-12
ENSAPLG00000009005		ENSAPLT00000009359	52.1601	1.07404	0.173846	6.17814	6.49e-10	3.75e-09
ENSAPLG00000009026	DPYSL5	MSTRG.27547.1	203.231	-1.84119	0.120203	-15.3173	5.86e-53	4.64e-51
ENSAPLG00000009143	CHPF2	ENSAPLT00000009512	2115.91	-0.661254	0.0517251	-12.784	2.01e-37	7.75e-36
ENSAPLG00000009217		MSTRG.18760.1	961.481	-0.5963	0.0921261	-6.47265	9.63e-11	6.09e-10
ENSAPLG00000009221	PRIM1	ENSAPLT00000009588	190.727	-0.619943	0.0926755	-6.68939	2.24e-11	1.51e-10
ENSAPLG00000009226		MSTRG.30411.1	59.2618	-1.30324	0.159555	-8.168	3.14e-16	3.27e-15
ENSAPLG00000009227	EFCAB4B	MSTRG.3820.1	41.4361	-1.03192	0.228062	-4.52474	6.05e-06	2.18e-05
ENSAPLG00000009234		MSTRG.21025.1	247.433	0.661079	0.114959	5.75056	8.89e-09	4.56e-08
ENSAPLG00000009244		ENSAPLT00000009680	26.8471	0.717369	0.231399	3.10014	0.00193426	0.00467196
ENSAPLG00000009253		MSTRG.11142.1	58.964	1.16042	0.190039	6.10626	1.02e-09	5.77e-09
ENSAPLG00000009268	SDC3	ENSAPLT00000009647	65.0746	-0.663284	0.174846	-3.79352	0.000148527	0.000435629
ENSAPLG00000009271		ENSAPLT00000009663	39.6878	0.801738	0.193607	4.14106	3.46e-05	0.000111717
ENSAPLG00000009294		MSTRG.12967.1	31.7452	-1.03504	0.220704	-4.68972	2.74e-06	1.03e-05
ENSAPLG00000009301	RRM2	MSTRG.6818.1	251.226	-1.69272	0.106331	-15.9193	4.65e-57	4.72e-55
ENSAPLG00000009313		MSTRG.4707.8	368.012	-0.62039	0.0699179	-8.87312	7.11e-19	9.08e-18
ENSAPLG00000009357	LAT2	MSTRG.23557.1	49.4557	0.638592	0.171748	3.71819	0.000200657	0.000576535
ENSAPLG00000009361	CACNB4	MSTRG.1729.1	5183.01	-0.594006	0.0536666	-11.0684	1.78e-28	4.24e-27
ENSAPLG00000009395	RAB25	MSTRG.16207.5	411.539	0.765715	0.0976323	7.84284	4.4e-15	4.19e-14
ENSAPLG00000009403		MSTRG.9034.1	140.516	-1.30424	0.118928	-10.9666	5.53e-28	1.28e-26
ENSAPLG00000009427		MSTRG.12967.2	78.7458	-0.885	0.126014	-7.02305	2.17e-12	1.6e-11
ENSAPLG00000009430	HMGN1	MSTRG.3607.1	878.837	-0.648418	0.0577191	-11.234	2.78e-29	6.97e-28
ENSAPLG00000009460	HSPB8	ENSAPLT00000009850	938.485	0.650312	0.0943672	6.8913	5.53e-12	3.92e-11
ENSAPLG00000009473		ENSAPLT00000009858	19.4946	-0.62887	0.253607	-2.47971	0.0131491	0.0265052
ENSAPLG00000009502		ENSAPLT00000009894	30.701	0.670462	0.200104	3.35057	0.000806464	0.0020879
ENSAPLG00000009526	CHRD	ENSAPLT00000009928	1641.06	0.640908	0.0892277	7.18284	6.83e-13	5.31e-12
ENSAPLG00000009540		ENSAPLT00000009929	105.087	-0.855546	0.127995	-6.68421	2.32e-11	1.56e-10
ENSAPLG00000009610		ENSAPLT00000010000	23.6184	0.751649	0.255389	2.94315	0.00324893	0.00749554
ENSAPLG00000009685	CBS	MSTRG.13685.1	346.853	0.739995	0.0892294	8.29318	1.1e-16	1.19e-15
ENSAPLG00000009691	THPO	MSTRG.17143.1	126.737	1.48111	0.128972	11.484	1.59e-30	4.33e-29
ENSAPLG00000009728		MSTRG.9618.1	110.768	0.843111	0.125857	6.69896	2.1e-11	1.41e-10
ENSAPLG00000009729	PABPC4	MSTRG.5524.4	2031.44	0.624367	0.0734849	8.49652	1.95e-17	2.24e-16
ENSAPLG00000009776	KCNN3	MSTRG.25341.2	108.086	-0.594296	0.144178	-4.12197	3.76e-05	0.000120707
ENSAPLG00000009793		ENSAPLT00000010191	210.222	-0.767246	0.22753	-3.37207	0.000746067	0.00194512
ENSAPLG00000009831	IGFBP5	MSTRG.2853.1	162.676	0.812063	0.116889	6.9473	3.72e-12	2.68e-11
ENSAPLG00000009859		ENSAPLT00000010260	260.32	-1.35596	0.103076	-13.1549	1.6e-39	6.81e-38
ENSAPLG00000009908	GP1BA	MSTRG.8757.2	248.414	1.03097	0.16173	6.37465	1.83e-10	1.12e-09
ENSAPLG00000009969	TAF10	ENSAPLT00000010369	325.976	-0.667543	0.110183	-6.0585	1.37e-09	7.69e-09
ENSAPLG00000009996		MSTRG.26910.4	92.8095	1.04764	0.142265	7.36401	1.78e-13	1.47e-12
ENSAPLG00000010001	SLC2A5	ENSAPLT00000010460	216.436	0.950206	0.109873	8.64819	5.23e-18	6.27e-17
ENSAPLG00000010003		MSTRG.3846.1	440.569	0.970279	0.099901	9.71241	2.67e-22	4.44e-21
ENSAPLG00000010026		ENSAPLT00000010461	114.306	-1.02438	0.11943	-8.5772	9.72e-18	1.14e-16
ENSAPLG00000010088		MSTRG.24420.2	84.2517	-1.18884	0.131968	-9.00856	2.09e-19	2.81e-18
ENSAPLG00000010137		MSTRG.21109.1	26.9093	-1.28836	0.21533	-5.98318	2.19e-09	1.2e-08
ENSAPLG00000010159	RILP	MSTRG.20604.1	78.5101	0.764788	0.13088	5.84341	5.11e-09	2.7e-08
ENSAPLG00000010202	STK35	MSTRG.24430.1	103.109	0.926228	0.136483	6.78638	1.15e-11	7.91e-11
ENSAPLG00000010214	HMCN2	ENSAPLT00000010678	240.501	0.704687	0.0993073	7.09603	1.28e-12	9.66e-12
ENSAPLG00000010271		MSTRG.12843.2	708.381	0.611095	0.0547034	11.1711	5.65e-29	1.39e-27
ENSAPLG00000010305		MSTRG.28709.1	126.427	0.750592	0.118692	6.32385	2.55e-10	1.53e-09
ENSAPLG00000010325		MSTRG.28328.1	414.684	-0.834651	0.101057	-8.25921	1.47e-16	1.57e-15
ENSAPLG00000010326	TUBAL3	MSTRG.16253.6	3947.57	-1.53695	0.112063	-13.7151	8.25e-43	4.25e-41
ENSAPLG00000010351	IKBIP	MSTRG.20009.1	574.107	-0.86312	0.0708104	-12.1892	3.55e-34	1.17e-32
ENSAPLG00000010395	SEPT11	MSTRG.16500.2	5680.73	-0.691049	0.0411878	-16.778	3.54e-63	4.74e-61
ENSAPLG00000010452	MYLK2	ENSAPLT00000010877	34.6699	0.749518	0.189038	3.9649	7.34e-05	0.000225315
ENSAPLG00000010477		MSTRG.29277.2	881.034	-1.25929	0.0870922	-14.4593	2.19e-47	1.38e-45
ENSAPLG00000010512	TRMT44	MSTRG.9401.1	99.8379	0.608652	0.137733	4.41909	9.91e-06	3.47e-05
ENSAPLG00000010538	SULT1E1	MSTRG.3995.2	450.351	1.03306	0.0892231	11.5784	5.3e-31	1.48e-29
ENSAPLG00000010546	NHP2	ENSAPLT00000010990	1074.77	-0.665531	0.0779681	-8.53594	1.39e-17	1.61e-16
ENSAPLG00000010548	PARPBP	MSTRG.17311.1	29.8811	-1.13594	0.217466	-5.22353	1.76e-07	7.76e-07
ENSAPLG00000010550		ENSAPLT00000010975	559.14	0.633301	0.104775	6.04436	1.5e-09	8.35e-09
ENSAPLG00000010578	TNNC2	MSTRG.21804.1	594.053	1.46037	0.11423	12.7845	2e-37	7.72e-36
ENSAPLG00000010583		ENSAPLT00000011006	462.971	-0.776513	0.0741712	-10.4692	1.2e-25	2.45e-24
ENSAPLG00000010640	GRK1	MSTRG.29460.1	121.646	1.52616	0.148468	10.2794	8.73e-25	1.7e-23
ENSAPLG00000010655		ENSAPLT00000011087	34.7326	0.725949	0.187494	3.87185	0.000108013	0.000323105
ENSAPLG00000010667	HSPA8	ENSAPLT00000011131	10594.5	-0.820657	0.0553943	-14.8148	1.17e-49	8e-48
ENSAPLG00000010703		MSTRG.4879.1	150.818	0.665682	0.109918	6.05616	1.39e-09	7.79e-09
ENSAPLG00000010727		MSTRG.23256.1	43.6855	-0.667231	0.175981	-3.79149	0.000149748	0.000439051
ENSAPLG00000010743		ENSAPLT00000011181	253.192	0.611637	0.0974998	6.27321	3.54e-10	2.09e-09
ENSAPLG00000010780	ZC2HC1C	ENSAPLT00000011220	71.737	0.775075	0.145593	5.32357	1.02e-07	4.65e-07
ENSAPLG00000010806		ENSAPLT00000011244	230.205	0.630843	0.0879196	7.17522	7.22e-13	5.6e-12
ENSAPLG00000010852	SHISA2	MSTRG.17336.2	1101.73	1.49995	0.0715141	20.9741	1.13e-97	5.63e-95
ENSAPLG00000010861		ENSAPLT00000011309	103.667	0.592266	0.122051	4.85262	1.22e-06	4.82e-06
ENSAPLG00000010866		MSTRG.214.1	129.352	-0.973555	0.107993	-9.015	1.97e-19	2.65e-18
ENSAPLG00000010870		MSTRG.2568.1	2830.83	-0.793531	0.0481549	-16.4787	5.22e-61	6.16e-59
ENSAPLG00000010879	C1orf222	MSTRG.3107.1	57.989	0.635195	0.189486	3.35221	0.000801698	0.00207691
ENSAPLG00000010896		MSTRG.2919.3	117.713	-0.695087	0.108801	-6.38863	1.67e-10	1.03e-09
ENSAPLG00000010941		ENSAPLT00000011431	53.022	0.824971	0.197738	4.17203	3.02e-05	9.84e-05
ENSAPLG00000010953		ENSAPLT00000011395	36.9367	0.952203	0.196455	4.84694	1.25e-06	4.96e-06
ENSAPLG00000010959	SESN2	ENSAPLT00000011406	173.644	2.18373	0.130312	16.7577	4.98e-63	6.61e-61
ENSAPLG00000011001	EPB41L2	MSTRG.990.2	7132.64	-0.585037	0.040661	-14.3881	6.14e-47	3.82e-45
ENSAPLG00000011019		MSTRG.28322.1	134.749	0.735159	0.127506	5.76568	8.13e-09	4.2e-08
ENSAPLG00000011081	TMEM59L	MSTRG.26722.1	849.516	0.658592	0.0936871	7.0297	2.07e-12	1.53e-11
ENSAPLG00000011110		MSTRG.18893.4	404.498	0.679271	0.0865474	7.84854	4.21e-15	4.02e-14
ENSAPLG00000011123	MAFA	MSTRG.16221.3	422.347	0.7402	0.0769667	9.61714	6.77e-22	1.08e-20
ENSAPLG00000011134	SEPT6	MSTRG.14729.4	541.536	-0.734297	0.0787232	-9.32758	1.08e-20	1.6e-19
ENSAPLG00000011148		MSTRG.20016.12	603.572	0.979089	0.0968028	10.1143	4.78e-24	8.93e-23
ENSAPLG00000011157		MSTRG.23055.1	30.2988	0.640779	0.20991	3.05264	0.00226838	0.0054039
ENSAPLG00000011178		MSTRG.21035.1	28.5244	-1.0367	0.200715	-5.16503	2.4e-07	1.04e-06
ENSAPLG00000011189	TMEM80	MSTRG.26915.1	224.922	0.716846	0.0881834	8.12904	4.33e-16	4.48e-15
ENSAPLG00000011249	CD58	MSTRG.17805.2	4469.86	-0.609711	0.0572744	-10.6454	1.83e-26	3.9e-25
ENSAPLG00000011252	SEPT8	MSTRG.19786.3	3564.89	-0.660534	0.0550656	-11.9954	3.76e-33	1.16e-31
ENSAPLG00000011270	HCN2	ENSAPLT00000011722	111.155	0.692127	0.144905	4.77642	1.78e-06	6.9e-06
ENSAPLG00000011276		MSTRG.29102.1	390.818	0.590708	0.0691043	8.54806	1.25e-17	1.45e-16
ENSAPLG00000011280	TMEM204	ENSAPLT00000011731	22.321	-0.804735	0.23331	-3.44921	0.00056223	0.00149818
ENSAPLG00000011299		ENSAPLT00000011753	131.476	0.683402	0.119159	5.73521	9.74e-09	4.98e-08
ENSAPLG00000011300		MSTRG.16721.1	94.1255	0.592522	0.134106	4.41832	9.95e-06	3.48e-05
ENSAPLG00000011303		MSTRG.16723.1	61.5033	0.922965	0.144678	6.37945	1.78e-10	1.09e-09
ENSAPLG00000011331		MSTRG.9800.1	56.3452	-0.990511	0.210014	-4.71641	2.4e-06	9.14e-06
ENSAPLG00000011334		MSTRG.19993.1	85.3672	-0.723967	0.183569	-3.94385	8.02e-05	0.000244962
ENSAPLG00000011350		MSTRG.4389.1	75.6426	-0.736352	0.144473	-5.0968	3.45e-07	1.47e-06
ENSAPLG00000011386		ENSAPLT00000011866	69.2279	0.788912	0.198584	3.97268	7.11e-05	0.000218813
ENSAPLG00000011389		ENSAPLT00000011849	1081.73	-1.39626	0.119851	-11.6499	2.3e-31	6.51e-30
ENSAPLG00000011410	HOXA4	ENSAPLT00000011877	45.5109	0.6326	0.174925	3.61642	0.000298707	0.000833462
ENSAPLG00000011412		ENSAPLT00000011872	63.6841	0.627586	0.143266	4.38057	1.18e-05	4.09e-05
ENSAPLG00000011430	RECQL4	ENSAPLT00000011894	10.2898	-1.07168	0.314683	-3.4056	0.00066018	0.00174114
ENSAPLG00000011431	HOXA3	MSTRG.16725.9	463.002	0.631822	0.0714023	8.84877	8.85e-19	1.13e-17
ENSAPLG00000011439	VASH2	MSTRG.7597.1	931.464	-0.601388	0.0980808	-6.13156	8.7e-10	4.96e-09
ENSAPLG00000011442	TMEM119	ENSAPLT00000011906	1947.07	-1.12286	0.0956572	-11.7384	8.1e-32	2.35e-30
ENSAPLG00000011475		MSTRG.18180.2	426.454	-0.624271	0.116429	-5.36183	8.24e-08	3.81e-07
ENSAPLG00000011480	WDYHV1	ENSAPLT00000011945	398.461	0.860678	0.0813104	10.5851	3.49e-26	7.33e-25
ENSAPLG00000011513		MSTRG.12947.1	366.181	-0.686988	0.0860193	-7.98644	1.39e-15	1.38e-14
ENSAPLG00000011552		MSTRG.13172.1	74.7693	-0.666025	0.135553	-4.91341	8.95e-07	3.6e-06
ENSAPLG00000011592		MSTRG.3603.1	101.416	-0.939489	0.134859	-6.96648	3.25e-12	2.36e-11
ENSAPLG00000011593	MIS18BP1	MSTRG.20816.1	72.1832	-1.08412	0.154475	-7.01811	2.25e-12	1.65e-11
ENSAPLG00000011602		ENSAPLT00000012067	219.689	1.87437	0.16042	11.6841	1.54e-31	4.39e-30
ENSAPLG00000011631	STXBP1	MSTRG.24610.2	612.346	0.733198	0.100605	7.28788	3.15e-13	2.53e-12
ENSAPLG00000011633	LOXL4	ENSAPLT00000012107	41.2544	1.51466	0.205081	7.38564	1.52e-13	1.26e-12
ENSAPLG00000011644		ENSAPLT00000012112	273.961	0.643604	0.109366	5.88488	3.98e-09	2.13e-08
ENSAPLG00000011663	ZNF444	ENSAPLT00000012131	104.837	1.06603	0.16111	6.61677	3.67e-11	2.42e-10
ENSAPLG00000011680		ENSAPLT00000012149	240.122	0.617294	0.0903965	6.82874	8.57e-12	5.97e-11
ENSAPLG00000011695		MSTRG.24395.1	84.4998	-0.595932	0.139143	-4.28287	1.84e-05	6.2e-05
ENSAPLG00000011730	SCRT2	ENSAPLT00000012199	18.9615	1.67277	0.244906	6.83025	8.48e-12	5.91e-11
ENSAPLG00000011736		MSTRG.27219.1	916.3	0.646158	0.075602	8.54684	1.26e-17	1.47e-16
ENSAPLG00000011787	SEPT2	MSTRG.25530.1	3552.35	-0.859352	0.0472351	-18.1931	5.85e-74	1.31e-71
ENSAPLG00000011825		MSTRG.13311.1	122.37	0.603653	0.113119	5.33644	9.48e-08	4.35e-07
ENSAPLG00000011851	FAM219B	MSTRG.18107.1	418.302	1.01514	0.0851345	11.9239	8.88e-33	2.71e-31
ENSAPLG00000011875		ENSAPLT00000012363	2055.36	-0.771013	0.0562308	-13.7116	8.65e-43	4.43e-41
ENSAPLG00000011876	C14orf1	MSTRG.6560.2	432.402	-0.611878	0.0870014	-7.03297	2.02e-12	1.5e-11
ENSAPLG00000011888		MSTRG.24183.3	555.903	0.694834	0.0983117	7.06766	1.58e-12	1.18e-11
ENSAPLG00000011930	PSTPIP2	MSTRG.15334.2	64.1117	-0.630325	0.169452	-3.71979	0.000199387	0.000573197
ENSAPLG00000011939		MSTRG.18816.1	36.2084	1.03247	0.195024	5.29405	1.2e-07	5.41e-07
ENSAPLG00000012004		ENSAPLT00000012483	20.0969	1.29963	0.24343	5.33882	9.36e-08	4.3e-07
ENSAPLG00000012018		MSTRG.14702.1	458.785	0.789125	0.0612506	12.8835	5.57e-38	2.2e-36
ENSAPLG00000012029	GPR123	ENSAPLT00000012536	34.2565	-1.16419	0.194055	-5.99926	1.98e-09	1.09e-08
ENSAPLG00000012083	SGOL1	MSTRG.26987.1	24.0298	-1.08826	0.220856	-4.92744	8.33e-07	3.37e-06
ENSAPLG00000012101	CSRNP2	MSTRG.27930.1	120.281	0.631781	0.120712	5.23379	1.66e-07	7.36e-07
ENSAPLG00000012119	ANKRD13B	ENSAPLT00000012622	714.958	1.24575	0.0805294	15.4695	5.57e-54	4.75e-52
ENSAPLG00000012200		MSTRG.25825.1	422.829	0.695406	0.0694048	10.0196	1.25e-23	2.29e-22
ENSAPLG00000012228	PPP1R15B	MSTRG.19625.2	2335.94	0.886171	0.063416	13.9739	2.25e-44	1.26e-42
ENSAPLG00000012231		MSTRG.21977.3	1846.6	0.821378	0.0617424	13.3033	2.21e-40	9.91e-39
ENSAPLG00000012240	GIT1	MSTRG.18087.1	2591.57	0.77853	0.0971622	8.01268	1.12e-15	1.13e-14
ENSAPLG00000012254		ENSAPLT00000012777	59.6797	-0.757246	0.175036	-4.32623	1.52e-05	5.17e-05
ENSAPLG00000012345		MSTRG.5705.1	399.692	-0.71564	0.141028	-5.07446	3.89e-07	1.64e-06
ENSAPLG00000012360	ANKRD9	ENSAPLT00000012863	115.222	0.818318	0.146948	5.56877	2.57e-08	1.26e-07
ENSAPLG00000012391		ENSAPLT00000012908	248.812	1.07784	0.160155	6.72999	1.7e-11	1.15e-10
ENSAPLG00000012398	KCNN1	MSTRG.29935.2	238.79	0.690045	0.131948	5.22966	1.7e-07	7.52e-07
ENSAPLG00000012411		ENSAPLT00000012912	87.2083	1.74659	0.14825	11.7814	4.87e-32	1.42e-30
ENSAPLG00000012423		MSTRG.14738.2	1227.81	-1.133	0.0536427	-21.1212	5.08e-99	2.61e-96
ENSAPLG00000012429	DNTT	MSTRG.6076.3	64.9314	2.04531	0.182286	11.2203	3.24e-29	8.11e-28
ENSAPLG00000012450		ENSAPLT00000012958	66.9716	0.89298	0.164657	5.42327	5.85e-08	2.75e-07
ENSAPLG00000012457	DOK2	MSTRG.25299.1	41.1075	0.788965	0.186707	4.22569	2.38e-05	7.88e-05
ENSAPLG00000012478		MSTRG.4149.1	23.6378	-0.60173	0.218202	-2.75768	0.00582132	0.0127509
ENSAPLG00000012491	SRRD	ENSAPLT00000013001	319.135	0.587954	0.0774953	7.58696	3.27e-14	2.88e-13
ENSAPLG00000012492	ABHD14A	MSTRG.23988.1	735.664	0.78575	0.0918947	8.55055	1.23e-17	1.43e-16
ENSAPLG00000012510		ENSAPLT00000013074	219.63	0.68042	0.103048	6.60296	4.03e-11	2.65e-10
ENSAPLG00000012518		MSTRG.28729.2	97.107	-1.05857	0.126442	-8.37197	5.67e-17	6.27e-16
ENSAPLG00000012531		ENSAPLT00000013054	724.285	0.67735	0.0712377	9.50831	1.94e-21	3e-20
ENSAPLG00000012582		MSTRG.26294.1	224.708	-0.888341	0.121239	-7.32716	2.35e-13	1.91e-12
ENSAPLG00000012589		MSTRG.5941.1	608.058	-0.681333	0.0588611	-11.5753	5.5e-31	1.53e-29
ENSAPLG00000012602	C8orf37	MSTRG.23090.3	37.4572	-0.799524	0.19602	-4.07878	4.53e-05	0.000143852
ENSAPLG00000012633	MGMT	MSTRG.4810.1	332.916	0.91727	0.07735	11.8587	1.94e-32	5.8e-31
ENSAPLG00000012642	PRG4	ENSAPLT00000013172	36.7242	-1.27486	0.188849	-6.75067	1.47e-11	1e-10
ENSAPLG00000012697	ANPL-IL8	MSTRG.5104.1	6485.46	-0.895311	0.187549	-4.77374	1.81e-06	6.99e-06
ENSAPLG00000012704		MSTRG.24403.1	123.005	0.730126	0.147368	4.95443	7.25e-07	2.96e-06
ENSAPLG00000012710	EDN1	MSTRG.19547.1	536.215	-0.675612	0.102133	-6.61501	3.72e-11	2.45e-10
ENSAPLG00000012742	GLS	MSTRG.3526.5	7372.93	-0.669275	0.0475321	-14.0805	5.01e-45	2.88e-43
ENSAPLG00000012749	DES	ENSAPLT00000013264	886.398	-0.843914	0.0907429	-9.30005	1.4e-20	2.06e-19
ENSAPLG00000012755	PPP1R12C	MSTRG.30104.1	245.325	0.787379	0.0893867	8.80868	1.27e-18	1.59e-17
ENSAPLG00000012825		ENSAPLT00000013346	186.14	0.922517	0.11788	7.82588	5.04e-15	4.79e-14
ENSAPLG00000012843	CELSR2	ENSAPLT00000013370	128.887	1.17098	0.1327	8.82428	1.1e-18	1.39e-17
ENSAPLG00000012844		ENSAPLT00000013388	129.822	1.23471	0.110899	11.1337	8.6e-29	2.09e-27
ENSAPLG00000012852		MSTRG.15968.1	757.377	0.950774	0.113682	8.36348	6.09e-17	6.72e-16
ENSAPLG00000012872	CCDC19	ENSAPLT00000013402	66.6078	1.75687	0.161593	10.8722	1.56e-27	3.54e-26
ENSAPLG00000012883		MSTRG.2734.1	39.4724	-1.00211	0.235993	-4.24635	2.17e-05	7.22e-05
ENSAPLG00000012891	DLGAP4	MSTRG.11738.6	1235.39	-0.633649	0.0686912	-9.2246	2.85e-20	4.08e-19
ENSAPLG00000012944	UPF3A	MSTRG.15338.1	55.5415	0.751723	0.158311	4.74839	2.05e-06	7.88e-06
ENSAPLG00000012946	ST6GALNAC2	MSTRG.12447.1	20.5539	1.11782	0.269667	4.14517	3.4e-05	0.000109889
ENSAPLG00000012957	HAUS8	ENSAPLT00000013499	84.0861	-0.658876	0.134141	-4.91182	9.02e-07	3.63e-06
ENSAPLG00000012967	CLMN	ENSAPLT00000013492	21.0547	0.824596	0.313909	2.62686	0.0086176	0.0181642
ENSAPLG00000012979	MANSC1	ENSAPLT00000013504	445.998	-0.77897	0.0809384	-9.62424	6.32e-22	1.01e-20
ENSAPLG00000012984		ENSAPLT00000013538	436.138	0.627718	0.0743617	8.44142	3.14e-17	3.54e-16
ENSAPLG00000013006	IMP3	ENSAPLT00000013535	607.715	0.628525	0.0818236	7.68147	1.57e-14	1.43e-13
ENSAPLG00000013022		MSTRG.336.2	1200.88	-0.65559	0.0533411	-12.2905	1.02e-34	3.43e-33
ENSAPLG00000013024	PCNT	MSTRG.10233.1	643.449	-0.69792	0.0664802	-10.4982	8.81e-26	1.82e-24
ENSAPLG00000013050		MSTRG.19971.1	4352.08	0.766691	0.098169	7.80991	5.72e-15	5.41e-14
ENSAPLG00000013095	MSRA	MSTRG.26775.2	129.067	-0.627489	0.114162	-5.49646	3.87e-08	1.86e-07
ENSAPLG00000013115		MSTRG.22052.1	187.167	0.719001	0.150076	4.79092	1.66e-06	6.45e-06
ENSAPLG00000013131		MSTRG.20631.1	863.866	-1.46082	0.111825	-13.0635	5.32e-39	2.2e-37
ENSAPLG00000013168	SOX9	MSTRG.25452.2	91.6728	0.891913	0.145967	6.11037	9.94e-10	5.63e-09
ENSAPLG00000013184		MSTRG.15585.10	88.7977	-0.610703	0.13986	-4.36653	1.26e-05	4.35e-05
ENSAPLG00000013291		MSTRG.1687.1	1984.82	0.693039	0.0481493	14.3935	5.68e-47	3.55e-45
ENSAPLG00000013295		MSTRG.11735.5	6351.05	-0.912902	0.0715423	-12.7603	2.73e-37	1.04e-35
ENSAPLG00000013312		MSTRG.30285.1	216.261	1.28033	0.0904404	14.1567	1.7e-45	1e-43
ENSAPLG00000013321		MSTRG.5357.2	141.102	0.762359	0.117463	6.49022	8.57e-11	5.45e-10
ENSAPLG00000013360	MT1	ENSAPLT00000013914	75.0496	0.758365	0.154051	4.92282	8.53e-07	3.44e-06
ENSAPLG00000013372		ENSAPLT00000013921	559.585	-0.682762	0.0757025	-9.01902	1.9e-19	2.56e-18
ENSAPLG00000013417		MSTRG.14709.1	157.66	0.801031	0.109533	7.31315	2.61e-13	2.11e-12
ENSAPLG00000013463	RAB44	MSTRG.19268.1	24.0766	1.92485	0.27075	7.10932	1.17e-12	8.84e-12
ENSAPLG00000013464	NCKAP5	MSTRG.14508.10	156.957	-0.606098	0.111087	-5.45605	4.87e-08	2.31e-07
ENSAPLG00000013550		MSTRG.15832.1	2162.98	-0.703147	0.118956	-5.91099	3.4e-09	1.83e-08
ENSAPLG00000013567		ENSAPLT00000014122	279.349	1.81788	0.10527	17.2687	8.09e-67	1.36e-64
ENSAPLG00000013580	OIP5	ENSAPLT00000014136	15.0858	-0.710325	0.252642	-2.81158	0.00492985	0.010935
ENSAPLG00000013587		MSTRG.21111.1	106.023	0.599921	0.147407	4.06983	4.7e-05	0.000148955
ENSAPLG00000013603		ENSAPLT00000014184	585.504	-1.79233	0.0762131	-23.5173	2.71e-122	2.4e-119
ENSAPLG00000013630		MSTRG.24013.1	63.6131	0.834107	0.183862	4.5366	5.72e-06	2.07e-05
ENSAPLG00000013650	EXD1	MSTRG.25870.2	113.511	0.864628	0.113988	7.58523	3.32e-14	2.92e-13
ENSAPLG00000013676	NPAS4	MSTRG.18220.1	107.35	0.763562	0.134632	5.67148	1.42e-08	7.12e-08
ENSAPLG00000013693	HOXB2	MSTRG.22123.1	29.0579	0.691687	0.200036	3.45782	0.000544563	0.00145378
ENSAPLG00000013719	FLRT1	ENSAPLT00000014283	167.59	1.04297	0.119886	8.69969	3.33e-18	4.06e-17
ENSAPLG00000013732		MSTRG.3933.3	159.209	-1.38079	0.108052	-12.779	2.15e-37	8.21e-36
ENSAPLG00000013745		MSTRG.3425.1	328.025	1.03653	0.0869869	11.9159	9.78e-33	2.96e-31
ENSAPLG00000013751		MSTRG.10500.2	272.931	-1.19551	0.115054	-10.3908	2.73e-25	5.49e-24
ENSAPLG00000013767		MSTRG.10678.2	38.9838	0.689729	0.171497	4.02181	5.78e-05	0.000180623
ENSAPLG00000013790	GTPBP4	MSTRG.8777.1	1450.17	0.772556	0.0573089	13.4806	2.04e-41	9.6e-40
ENSAPLG00000013802		MSTRG.19443.1	46.9819	-1.51322	0.188135	-8.04325	8.75e-16	8.88e-15
ENSAPLG00000013832		MSTRG.14714.1	211.058	0.679659	0.103995	6.53551	6.34e-11	4.09e-10
ENSAPLG00000013911		ENSAPLT00000014486	594.16	-0.632713	0.0857724	-7.37665	1.62e-13	1.35e-12
ENSAPLG00000013913		MSTRG.28645.4	198.316	1.63089	0.119954	13.5959	4.24e-42	2.1e-40
ENSAPLG00000013931		ENSAPLT00000014510	26.6465	-1.10202	0.226527	-4.86486	1.15e-06	4.56e-06
ENSAPLG00000013933		MSTRG.20756.1	326.773	0.770946	0.0820784	9.39281	5.84e-21	8.77e-20
ENSAPLG00000013977	DYNC1H1	MSTRG.15074.1	12792.7	-0.609344	0.0472491	-12.8964	4.71e-38	1.88e-36
ENSAPLG00000013985	C1orf198	MSTRG.14429.1	2726.48	-1.17706	0.0883299	-13.3257	1.64e-40	7.36e-39
ENSAPLG00000013988		MSTRG.27218.2	551.662	1.54062	0.0869904	17.7102	3.5e-70	6.96e-68
ENSAPLG00000013991	DNAH7	MSTRG.16430.2	433.415	1.07281	0.130157	8.24247	1.69e-16	1.8e-15
ENSAPLG00000014052		ENSAPLT00000014631	20.1133	1.036	0.23042	4.49614	6.92e-06	2.48e-05
ENSAPLG00000014069	PITX2	MSTRG.12520.2	925.559	0.641282	0.0574482	11.1628	6.2e-29	1.52e-27
ENSAPLG00000014101	ST6GALNAC6	MSTRG.28056.1	1435.65	0.961584	0.0798933	12.0359	2.3e-33	7.14e-32
ENSAPLG00000014118		ENSAPLT00000014700	63.9557	0.798997	0.150103	5.32298	1.02e-07	4.67e-07
ENSAPLG00000014166		MSTRG.18474.1	107.481	-1.58692	0.121789	-13.0301	8.25e-39	3.38e-37
ENSAPLG00000014176		ENSAPLT00000014762	294.855	-0.594296	0.113742	-5.22494	1.74e-07	7.7e-07
ENSAPLG00000014189	MAPK8IP3	MSTRG.431.6	2758.85	1.01054	0.0532365	18.982	2.4e-80	6.38e-78
ENSAPLG00000014193		ENSAPLT00000014827	696.066	-0.744876	0.0749196	-9.94234	2.72e-23	4.87e-22
ENSAPLG00000014242	PLBD2	MSTRG.27037.1	3450.89	0.587769	0.0686695	8.5594	1.13e-17	1.33e-16
ENSAPLG00000014279		MSTRG.19343.1	55.4127	-1.24647	0.159849	-7.79777	6.3e-15	5.93e-14
ENSAPLG00000014287		MSTRG.12888.1	984.949	0.830101	0.0613415	13.5325	1.01e-41	4.84e-40
ENSAPLG00000014292		ENSAPLT00000014887	23.8302	-1.19875	0.215763	-5.55587	2.76e-08	1.35e-07
ENSAPLG00000014322	IGFN1	ENSAPLT00000014928	27.2429	1.87071	0.253397	7.38254	1.55e-13	1.29e-12
ENSAPLG00000014349		ENSAPLT00000014950	21.7382	1.14204	0.229159	4.98361	6.24e-07	2.57e-06
ENSAPLG00000014377	CD14	MSTRG.1544.3	376.353	-0.773928	0.149068	-5.19178	2.08e-07	9.11e-07
ENSAPLG00000014386	CCDC86	ENSAPLT00000014982	754.609	-0.603563	0.0630501	-9.57277	1.04e-21	1.64e-20
ENSAPLG00000014392		ENSAPLT00000014987	30.8102	0.772431	0.201687	3.82984	0.000128226	0.000379582
ENSAPLG00000014406	MS4A15	MSTRG.16549.1	42.238	1.37624	0.184302	7.46732	8.18e-14	6.97e-13
ENSAPLG00000014413	POPDC3	MSTRG.19178.5	654.852	0.648793	0.0933299	6.95161	3.61e-12	2.61e-11
ENSAPLG00000014425		MSTRG.22864.2	295.748	0.775402	0.0884766	8.76392	1.89e-18	2.34e-17
ENSAPLG00000014432	SH3BGR	MSTRG.567.1	41.373	0.77646	0.185863	4.1776	2.95e-05	9.62e-05
ENSAPLG00000014447		MSTRG.20834.5	337.537	-0.749698	0.0886594	-8.45593	2.77e-17	3.15e-16
ENSAPLG00000014451		ENSAPLT00000015053	78.0371	0.727551	0.178332	4.07976	4.51e-05	0.000143332
ENSAPLG00000014493	SMYD3	MSTRG.18620.5	43.793	-1.39721	0.17957	-7.78087	7.2e-15	6.75e-14
ENSAPLG00000014539		MSTRG.2139.3	186.021	-0.652215	0.0952403	-6.8481	7.48e-12	5.24e-11
ENSAPLG00000014588	C20orf96	MSTRG.10922.1	226.982	0.641652	0.0809957	7.92205	2.34e-15	2.29e-14
ENSAPLG00000014591	LAMP5	ENSAPLT00000015208	95.8096	0.620739	0.127737	4.85952	1.18e-06	4.67e-06
ENSAPLG00000014600		ENSAPLT00000015209	153.841	-0.939712	0.100196	-9.37874	6.68e-21	9.96e-20
ENSAPLG00000014615		ENSAPLT00000015225	22.1193	1.14468	0.282155	4.05691	4.97e-05	0.000156815
ENSAPLG00000014637		ENSAPLT00000015289	1064.64	0.658659	0.0923759	7.13021	1e-12	7.66e-12
ENSAPLG00000014649		MSTRG.26005.6	938.624	-0.856975	0.0508848	-16.8415	1.21e-63	1.68e-61
ENSAPLG00000014660	CSNK1E	MSTRG.9137.3	1574.62	0.723639	0.0466835	15.501	3.42e-54	2.94e-52
ENSAPLG00000014735		ENSAPLT00000015356	25.0259	0.752993	0.210906	3.57027	0.00035661	0.000983485
ENSAPLG00000014745	ALYREF	MSTRG.3690.6	1059.54	-0.642207	0.0864619	-7.42763	1.11e-13	9.32e-13
ENSAPLG00000014758	LGI3	ENSAPLT00000015374	59.2891	2.55002	0.229394	11.1163	1.04e-28	2.51e-27
ENSAPLG00000014759	RASSF5	MSTRG.3940.1	245.631	0.862141	0.0976196	8.83163	1.03e-18	1.3e-17
ENSAPLG00000014810	IDH1	ENSAPLT00000015457	1357.16	-0.835818	0.0628624	-13.296	2.44e-40	1.09e-38
ENSAPLG00000014893		MSTRG.303.1	305.307	0.951254	0.0795836	11.9529	6.27e-33	1.92e-31
ENSAPLG00000014897	FCER2	MSTRG.22914.1	1976.57	-0.797581	0.160101	-4.98174	6.3e-07	2.59e-06
ENSAPLG00000014911	UBE2N	MSTRG.4634.2	2535.12	-0.936611	0.0550552	-17.0122	6.67e-65	9.93e-63
ENSAPLG00000014964	FNBP4	MSTRG.16807.3	2891.45	1.0885	0.0650885	16.7234	8.85e-63	1.16e-60
ENSAPLG00000014995	MANF	MSTRG.23158.2	2985.02	-0.613209	0.076666	-7.99844	1.26e-15	1.26e-14
ENSAPLG00000015005		ENSAPLT00000015626	110.605	0.897363	0.140955	6.36632	1.94e-10	1.18e-09
ENSAPLG00000015011		MSTRG.10169.1	59.8236	-0.734551	0.166765	-4.40471	1.06e-05	3.69e-05
ENSAPLG00000015021	C4orf22	MSTRG.5126.3	41.2084	-0.775947	0.222393	-3.48908	0.000484683	0.00130684
ENSAPLG00000015031	GNMT	ENSAPLT00000015662	137.383	-0.705099	0.137752	-5.11859	3.08e-07	1.32e-06
ENSAPLG00000015033	EGLN3	ENSAPLT00000015674	423.765	-1.44043	0.0753249	-19.1228	1.63e-81	4.56e-79
ENSAPLG00000015088		MSTRG.10783.1	38.9598	1.05589	0.188549	5.60011	2.14e-08	1.06e-07
ENSAPLG00000015130		MSTRG.7918.19	2712.18	0.678118	0.0517283	13.1092	2.92e-39	1.22e-37
ENSAPLG00000015160	C3orf33	MSTRG.18882.1	111.663	0.631662	0.119014	5.30746	1.11e-07	5.05e-07
ENSAPLG00000015163		ENSAPLT00000015796	41.0962	0.625524	0.188115	3.32522	0.000883473	0.00226884
ENSAPLG00000015167		ENSAPLT00000015846	29.471	1.16458	0.221799	5.25062	1.52e-07	6.76e-07
ENSAPLG00000015201		MSTRG.26805.2	1370.87	-1.82875	0.0983435	-18.5956	3.49e-77	8.56e-75
ENSAPLG00000015240		ENSAPLT00000015875	23.278	0.802986	0.235779	3.40567	0.000660017	0.001741
ENSAPLG00000015255		ENSAPLT00000016357	3655.86	-0.846554	0.107783	-7.85426	4.02e-15	3.85e-14
ENSAPLG00000015278		MSTRG.19980.1	1183.67	-0.877729	0.0984137	-8.91877	4.72e-19	6.13e-18
ENSAPLG00000015286	PLEKHG5	ENSAPLT00000015930	204.362	-0.698629	0.109414	-6.38517	1.71e-10	1.05e-09
ENSAPLG00000015300		ENSAPLT00000015936	778.498	0.59392	0.0796373	7.45781	8.8e-14	7.48e-13
ENSAPLG00000015317		ENSAPLT00000015952	27.6419	1.87834	0.285125	6.58777	4.46e-11	2.92e-10
ENSAPLG00000015348		MSTRG.20657.1	15.6799	-0.959549	0.261911	-3.66364	0.000248657	0.000703417
ENSAPLG00000015355	SLC35E4	ENSAPLT00000015996	89.085	0.613043	0.14101	4.3475	1.38e-05	4.73e-05
ENSAPLG00000015366		MSTRG.15645.1	166.595	-0.645068	0.105664	-6.10489	1.03e-09	5.82e-09
ENSAPLG00000015380		ENSAPLT00000016139	500.227	1.37705	0.126902	10.8513	1.97e-27	4.42e-26
ENSAPLG00000015389		MSTRG.21268.7	179.382	1.75088	0.120717	14.504	1.14e-47	7.34e-46
ENSAPLG00000015408		MSTRG.25472.5	179.424	0.680674	0.106123	6.41399	1.42e-10	8.79e-10
ENSAPLG00000015414		ENSAPLT00000016054	413.32	-0.652517	0.227834	-2.86401	0.00418319	0.00941778
ENSAPLG00000015425	ISM2	MSTRG.6601.1	263.732	-0.65815	0.102097	-6.44635	1.15e-10	7.19e-10
ENSAPLG00000015428	CD276	ENSAPLT00000016077	1138.18	-1.17068	0.0824715	-14.195	9.84e-46	5.87e-44
ENSAPLG00000015433	GDF11	ENSAPLT00000016071	70.9853	0.886339	0.141181	6.27803	3.43e-10	2.03e-09
ENSAPLG00000015459	RNF207	MSTRG.3062.3	31.6684	0.865331	0.198741	4.35407	1.34e-05	4.59e-05
ENSAPLG00000015472		ENSAPLT00000016122	89.2132	-0.74383	0.186959	-3.97858	6.93e-05	0.000213976
ENSAPLG00000015501	RASSF1	ENSAPLT00000016144	1970.9	0.997779	0.0897344	11.1192	1.01e-28	2.43e-27
ENSAPLG00000015527		ENSAPLT00000016171	28.1335	1.84365	0.241631	7.63003	2.35e-14	2.1e-13
ENSAPLG00000015535		MSTRG.9206.1	103.464	1.39964	0.140282	9.97734	1.92e-23	3.45e-22
ENSAPLG00000015649		ENSAPLT00000016429	6332.3	-0.609568	0.0607014	-10.0421	9.96e-24	1.84e-22
ENSAPLG00000015656	SLC43A3	MSTRG.28046.1	20.5841	-0.859859	0.243721	-3.52805	0.000418628	0.00114031
ENSAPLG00000015684		ENSAPLT00000016344	15.2133	-1.07106	0.270916	-3.95348	7.7e-05	0.000235708
ENSAPLG00000015689		MSTRG.1836.2	79.2182	0.858696	0.134828	6.36882	1.9e-10	1.17e-09
ENSAPLG00000015695		ENSAPLT00000016354	21.8074	-0.690707	0.282417	-2.4457	0.0144571	0.028858
ENSAPLG00000015721	PM20D2	MSTRG.4576.6	2722.12	0.694454	0.143792	4.82957	1.37e-06	5.38e-06
ENSAPLG00000015771	SLC22A23	MSTRG.17684.1	192.4	0.717597	0.0990299	7.24626	4.28e-13	3.4e-12
ENSAPLG00000015779	PDXP	ENSAPLT00000016444	259.574	1.32114	0.11252	11.7413	7.82e-32	2.27e-30
ENSAPLG00000015833		ENSAPLT00000016521	23.0845	0.71051	0.259045	2.7428	0.00609171	0.0132756
ENSAPLG00000015835		ENSAPLT00000016504	45.9032	0.981562	0.218678	4.48862	7.17e-06	2.56e-05
ENSAPLG00000015838	ZNF629	MSTRG.28189.4	112.613	0.967854	0.130427	7.42065	1.17e-13	9.8e-13
ENSAPLG00000015841		MSTRG.15316.1	2133.66	-0.630878	0.0505884	-12.4708	1.08e-35	3.76e-34
ENSAPLG00000015843	WBSCR17	MSTRG.2250.1	146.889	-0.837202	0.11153	-7.50649	6.07e-14	5.21e-13
ENSAPLG00000015850		MSTRG.28190.1	77.9117	1.39708	0.146982	9.50517	2e-21	3.09e-20
ENSAPLG00000015852	MAEA	MSTRG.9325.1	2933.72	-0.60236	0.045738	-13.1698	1.31e-39	5.61e-38
ENSAPLG00000015867	STIP1	ENSAPLT00000016543	1113.15	-0.601431	0.095181	-6.31882	2.64e-10	1.58e-09
ENSAPLG00000015917	ATP2A1	ENSAPLT00000016596	1033.78	0.811752	0.0938287	8.65143	5.09e-18	6.11e-17
ENSAPLG00000015923		MSTRG.26867.1	16.6748	-1.10074	0.246091	-4.47292	7.72e-06	2.74e-05
ENSAPLG00000015933		MSTRG.28015.1	162.679	-2.15455	0.141241	-15.2545	1.54e-52	1.18e-50
ENSAPLG00000015976	MX	ENSAPLT00000016707	29.1586	-1.84341	0.222094	-8.30012	1.04e-16	1.12e-15
ENSAPLG00000015978		MSTRG.22395.1	1476.83	-0.751276	0.0713005	-10.5368	5.85e-26	1.22e-24
ENSAPLG00000016019	IL4I1	MSTRG.12167.2	437.276	-0.59698	0.194662	-3.06674	0.00216403	0.00517698
ENSAPLG00000016036	ARHGAP42	MSTRG.21096.1	54.3208	-0.606621	0.152699	-3.97266	7.11e-05	0.000218813
ENSAPLG00000016122		ENSAPLT00000016837	1777.54	-0.655095	0.0621211	-10.5454	5.33e-26	1.12e-24
ENSAPLG00000016128	C19orf45	MSTRG.25790.1	878.15	1.13035	0.117391	9.62892	6.04e-22	9.69e-21
ENSAPLG00000016143		MSTRG.29305.2	1066.29	0.987135	0.0993123	9.9397	2.8e-23	4.97e-22
ENSAPLG00000016152	NTN1	MSTRG.28018.3	50.7537	-1.14254	0.188519	-6.0606	1.36e-09	7.6e-09
ENSAPLG00000016185		ENSAPLT00000016901	1086.92	0.659337	0.050211	13.1313	2.18e-39	9.23e-38
ENSAPLG00000016190		ENSAPLT00000016909	32.7126	0.724328	0.223607	3.23929	0.0011983	0.0030118
ENSAPLG00000016197	ATP4A	ENSAPLT00000016912	546.002	0.971192	0.095031	10.2197	1.62e-24	3.09e-23
ENSAPLG00000016206	PHGDH	ENSAPLT00000016903	2156.39	0.945917	0.0723667	13.0712	4.81e-39	2e-37
ENSAPLG00000016207		ENSAPLT00000016905	20.577	1.74434	0.240154	7.26342	3.77e-13	3.02e-12
ENSAPLG00000016214		MSTRG.13110.1	26.1307	0.711684	0.224273	3.17329	0.00150721	0.00372478
ENSAPLG00000016241		MSTRG.9172.1	1259.74	-0.602157	0.0841963	-7.15182	8.56e-13	6.6e-12
ENSAPLG00000016248		ENSAPLT00000016994	1689.94	-0.615153	0.0527652	-11.6583	2.08e-31	5.91e-30
ENSAPLG00000016254	PPP1R14D	MSTRG.28675.2	113.985	1.01681	0.13428	7.57229	3.67e-14	3.2e-13
ENSAPLG00000016287	QRICH2	MSTRG.6943.1	21.3825	1.23382	0.250988	4.91584	8.84e-07	3.56e-06
ENSAPLG00000016298		MSTRG.22887.1	36.9066	0.807694	0.198084	4.07754	4.55e-05	0.000144508
ENSAPLG00000016370		MSTRG.5619.1	87.8799	0.982859	0.152129	6.4607	1.04e-10	6.56e-10
ENSAPLG00000016379	IGFBP3	MSTRG.7332.1	229.174	0.590361	0.106985	5.51816	3.43e-08	1.66e-07
ENSAPLG00000016410		ENSAPLT00000017127	123.863	1.25588	0.130776	9.60332	7.74e-22	1.23e-20
ENSAPLG00000016420	VRK2	MSTRG.12817.2	402.879	-0.657018	0.0733459	-8.95781	3.31e-19	4.36e-18
ENSAPLG00000016426	TENM3	MSTRG.4541.3	1848.95	-0.880097	0.0537721	-16.3672	3.28e-60	3.76e-58
ENSAPLG00000009879	AACS	MSTRG.1122.1	432.415	-1.17991	0.0701919	-16.8098	2.07e-63	2.84e-61
	AARS	MSTRG.33528.1	73.219	0.634793	0.145669	4.35776	1.31e-05	4.52e-05
ENSAPLG00000008927	AASDH	MSTRG.5076.1	138.666	0.742205	0.117486	6.3174	2.66e-10	1.6e-09
ENSAPLG00000012308	ABAT	MSTRG.384.1	136.302	-0.589356	0.113304	-5.20153	1.98e-07	8.68e-07
	ABCA1	MSTRG.27807.1	18.7123	1.95315	0.259541	7.52541	5.26e-14	4.54e-13
ENSAPLG00000002402	ABCB9	MSTRG.9528.1	216.242	1.03634	0.111737	9.27477	1.78e-20	2.6e-19
ENSAPLG00000013703	ABCC3	MSTRG.9199.1	479.879	0.793141	0.080817	9.81403	9.8e-23	1.67e-21
ENSAPLG00000014132	ABCG4	ENSAPLT00000014716	172.187	0.633093	0.149866	4.22439	2.4e-05	7.92e-05
ENSAPLG00000004876	ABHD3	ENSAPLT00000005043	57.8495	1.12928	0.156264	7.22676	4.95e-13	3.9e-12
ENSAPLG00000010234	ABHD6	MSTRG.22380.1	101.136	0.963541	0.205642	4.68553	2.79e-06	1.05e-05
	ABI3BP	MSTRG.30273.1	88.2739	1.61361	0.165331	9.7599	1.67e-22	2.81e-21
ENSAPLG00000007622	ABRA	MSTRG.21772.1	245.838	1.07125	0.109183	9.81152	1e-22	1.71e-21
ENSAPLG00000015224	ACACB	MSTRG.21357.1	446.642	1.55645	0.181885	8.5573	1.16e-17	1.35e-16
ENSAPLG00000006048	ACAT2	ENSAPLT00000006281	326.716	-1.88641	0.108241	-17.428	5.06e-68	9.06e-66
	acdh-6	MSTRG.2919.1	36.3865	-0.765064	0.215242	-3.55444	0.000378792	0.00103873
	ACHE	MSTRG.29907.1	3497.41	0.943593	0.104049	9.06875	1.2e-19	1.65e-18
	ACIN1	MSTRG.30329.1	230.817	0.601947	0.104025	5.78655	7.18e-09	3.73e-08
ENSAPLG00000001907	ACKR4	ENSAPLT00000001901	130.545	-1.36771	0.120094	-11.3886	4.76e-30	1.26e-28
ENSAPLG00000016067	ACLY	MSTRG.23354.10	2132.65	-0.829938	0.0411648	-20.1614	2.14e-90	8.12e-88
ENSAPLG00000005757	ACOX2	ENSAPLT00000006003	292.44	-0.594722	0.0893885	-6.65323	2.87e-11	1.91e-10
ENSAPLG00000010626	ACOX3	MSTRG.9402.1	150.847	0.608537	0.114586	5.31076	1.09e-07	4.97e-07
ENSAPLG00000015304	ACSM3	MSTRG.12387.1	126.485	0.596065	0.114429	5.20903	1.9e-07	8.35e-07
	ACSS3	MSTRG.7304.1	56.8473	-0.721795	0.178124	-4.0522	5.07e-05	0.000159942
ENSAPLG00000009291	ACTC1	MSTRG.1359.1	50091.2	0.607832	0.0723582	8.40032	4.45e-17	4.96e-16
ENSAPLG00000011809	ACTL6A	ENSAPLT00000012348	761.516	-0.821429	0.0619304	-13.2637	3.76e-40	1.66e-38
	ACTN1	MSTRG.26071.1	364.521	0.88439	0.102608	8.61908	6.75e-18	8.02e-17
ENSAPLG00000012845	ACTR3	MSTRG.14508.1	5300.78	-0.780003	0.0514106	-15.172	5.42e-52	4.05e-50
ENSAPLG00000004767	ACVR1	MSTRG.23884.5	1481.52	-0.657545	0.0511464	-12.8561	7.95e-38	3.12e-36
ENSAPLG00000008763	ADA	MSTRG.9593.1	199.4	-2.01195	0.159154	-12.6416	1.25e-36	4.59e-35
	ADA	MSTRG.32812.1	28.8517	-1.01299	0.213646	-4.74143	2.12e-06	8.15e-06
ENSAPLG00000012586	ADA2	MSTRG.15030.1	74.7195	-1.00004	0.170296	-5.87236	4.3e-09	2.28e-08
ENSAPLG00000011037	ADAM12	MSTRG.16920.1	282.87	-0.857498	0.0961272	-8.92045	4.64e-19	6.05e-18
	ADAM15	MSTRG.17624.1	1717.86	0.595292	0.0733713	8.11342	4.92e-16	5.09e-15
ENSAPLG00000002709	ADAMTS10	MSTRG.25900.5	284.896	-1.02583	0.0744105	-13.7861	3.09e-43	1.65e-41
ENSAPLG00000012527	ADAMTS2	MSTRG.21645.1	2228.42	-0.992919	0.0608922	-16.3062	8.92e-60	9.87e-58
	Adamts2	MSTRG.19730.2	227.492	-0.964109	0.0993207	-9.70702	2.81e-22	4.65e-21
ENSAPLG00000010333	ADAMTS3	MSTRG.5092.2	1104.3	-0.781887	0.157772	-4.95579	7.2e-07	2.94e-06
ENSAPLG00000006051	ADAMTS8	MSTRG.13762.1	216.57	-1.65491	0.116833	-14.1647	1.51e-45	8.97e-44
ENSAPLG00000005973	ADAMTS9	ENSAPLT00000006283	208.667	-0.630194	0.0965561	-6.52672	6.72e-11	4.32e-10
ENSAPLG00000012379	ADAT1	MSTRG.25412.5	826.256	0.950274	0.0622709	15.2603	1.41e-52	1.09e-50
ENSAPLG00000013568	ADD2	ENSAPLT00000014196	150.57	0.587189	0.131763	4.45641	8.33e-06	2.95e-05
	Adgrb2	MSTRG.28746.1	30.2678	0.60384	0.218366	2.76527	0.00568764	0.0124838
ENSAPLG00000012118	ADGRG7	ENSAPLT00000012629	117.304	-0.916315	0.155933	-5.87635	4.19e-09	2.23e-08
	ADGRL3	MSTRG.28646.1	2638.74	0.75248	0.10129	7.42896	1.09e-13	9.24e-13
ENSAPLG00000010871	ADK	MSTRG.8858.1	1079.24	-0.889532	0.0526682	-16.8894	5.39e-64	7.67e-62
ENSAPLG00000015157	ADPRHL1	ENSAPLT00000015824	259.045	1.94706	0.12086	16.1101	2.17e-58	2.32e-56
ENSAPLG00000009421	ADPRHL2	MSTRG.21029.2	139.351	0.604135	0.170948	3.53403	0.000409271	0.00111635
ENSAPLG00000011820	ADSS	MSTRG.11658.2	587.971	-0.64557	0.0668206	-9.66124	4.4e-22	7.13e-21
ENSAPLG00000016096	ADSSL1	MSTRG.20304.1	1058.09	0.629288	0.0558616	11.2651	1.95e-29	4.93e-28
	AEN	MSTRG.30686.1	59.2387	0.771406	0.187528	4.11355	3.9e-05	0.000124871
ENSAPLG00000012327	AFAP1	MSTRG.9418.15	1630.29	-0.647962	0.0693698	-9.3407	9.57e-21	1.41e-19
ENSAPLG00000011997	AFAP1L1	MSTRG.635.1	122.867	-0.76453	0.12854	-5.94778	2.72e-09	1.47e-08
	AGAP1	MSTRG.5529.1	456.092	0.899565	0.175405	5.12852	2.92e-07	1.25e-06
ENSAPLG00000001713	AGTR1	ENSAPLT00000001707	19.5244	-1.65992	0.266657	-6.22494	4.82e-10	2.81e-09
ENSAPLG00000002363	AGTR2	ENSAPLT00000002366	30.092	-1.00987	0.208911	-4.834	1.34e-06	5.27e-06
ENSAPLG00000012905	AIF1L	ENSAPLT00000013434	105.279	-0.676618	0.117016	-5.78224	7.37e-09	3.82e-08
ENSAPLG00000006022	AIMP1	MSTRG.13914.5	811.718	-0.675261	0.0571158	-11.8227	2.98e-32	8.85e-31
ENSAPLG00000006195	AK6	ENSAPLT00000006422	424.58	-0.599722	0.0853829	-7.02391	2.16e-12	1.59e-11
	AKNA	MSTRG.20388.1	79.0508	0.796162	0.148357	5.36654	8.03e-08	3.72e-07
ENSAPLG00000002867	AKR1D1	ENSAPLT00000002944	270.822	0.71722	0.113331	6.32855	2.47e-10	1.49e-09
ENSAPLG00000007042	ALDOB	MSTRG.8485.2	215.368	-1.80976	0.109464	-16.533	2.12e-61	2.55e-59
ENSAPLG00000015810	ALG12	MSTRG.15264.3	1646.05	-1.53521	0.0471746	-32.5431	2.62e-232	4.18e-228
ENSAPLG00000011288	ALG14	MSTRG.12634.18	72.8722	-0.972727	0.160587	-6.05731	1.38e-09	7.74e-09
ENSAPLG00000013002	ALK	MSTRG.4310.1	89.8072	-0.964161	0.158822	-6.07071	1.27e-09	7.15e-09
ENSAPLG00000013490	ALPK1	MSTRG.12505.1	177.936	0.611983	0.0942474	6.49337	8.39e-11	5.34e-10
ENSAPLG00000005722	ALPK3	MSTRG.10660.3	110.425	-1.65627	0.158384	-10.4573	1.36e-25	2.76e-24
	Amacr	MSTRG.10549.1	269.472	0.693306	0.103675	6.6873	2.27e-11	1.53e-10
ENSAPLG00000011511	AMIGO2	ENSAPLT00000011975	110.845	1.2193	0.125703	9.69983	3.02e-22	4.97e-21
ENSAPLG00000002590	AMOTL2	MSTRG.24522.1	9367.76	0.895327	0.0842273	10.6299	2.16e-26	4.6e-25
ENSAPLG00000009598	AMPD1	ENSAPLT00000010048	22.6555	1.33452	0.255325	5.22674	1.73e-07	7.63e-07
	AMZ2	MSTRG.22039.4	36.4581	0.629035	0.186016	3.38161	0.00072062	0.00188587
ENSAPLG00000003408	ANKLE2	ENSAPLT00000003492	250.022	-0.884626	0.120466	-7.34334	2.08e-13	1.71e-12
ENSAPLG00000009197	ANLN	MSTRG.6927.2	898.436	-1.33657	0.0754764	-17.7084	3.61e-70	7.1e-68
ENSAPLG00000003609	ANP32B	MSTRG.25908.3	2246.42	-0.634494	0.0537117	-11.813	3.35e-32	9.87e-31
ENSAPLG00000003156	AP3B2	MSTRG.10635.1	485.585	0.768174	0.076883	9.99147	1.66e-23	3.01e-22
	Apbb1	MSTRG.31385.1	645.914	0.690544	0.105517	6.54437	5.97e-11	3.86e-10
ENSAPLG00000006589	APCDD1	ENSAPLT00000006843	20.5389	-1.04775	0.234153	-4.47465	7.65e-06	2.72e-05
ENSAPLG00000002895	APOBEC2	MSTRG.22900.1	748.836	0.815488	0.0747596	10.9081	1.05e-27	2.41e-26
ENSAPLG00000005361	APOD	ENSAPLT00000005538	84.9477	0.586836	0.13387	4.38363	1.17e-05	4.04e-05
	AQP10	MSTRG.27794.1	49.4029	1.65619	0.207235	7.99183	1.33e-15	1.33e-14
ENSAPLG00000013055	AREG	MSTRG.5098.1	226.974	1.13647	0.135756	8.37143	5.69e-17	6.3e-16
ENSAPLG00000004509	ARF1	ENSAPLT00000004633	9812.81	-0.696402	0.0369692	-18.8374	3.73e-79	9.44e-77
	Arfgef1	MSTRG.32185.1	25.1344	0.688141	0.246999	2.786	0.00533622	0.0117708
ENSAPLG00000015602	ARG2	ENSAPLT00000016259	92.2423	-0.61712	0.146883	-4.20143	2.65e-05	8.71e-05
ENSAPLG00000006223	ARHGAP24	MSTRG.5154.2	373.49	-0.981458	0.0786418	-12.4801	9.59e-36	3.36e-34
	ARHGAP24	MSTRG.6085.1	27.6795	-0.662388	0.219312	-3.0203	0.0025252	0.005964
ENSAPLG00000016184	ARHGAP25	MSTRG.5449.3	171.029	-0.621535	0.118126	-5.26163	1.43e-07	6.39e-07
ENSAPLG00000009089	ARHGAP31	MSTRG.10749.1	1340.38	-0.745935	0.0587316	-12.7007	5.86e-37	2.2e-35
ENSAPLG00000002888	ARHGAP35	MSTRG.28469.1	989.523	0.682118	0.0800264	8.52367	1.55e-17	1.79e-16
ENSAPLG00000007202	ARHGAP40	MSTRG.3883.1	627.228	-0.665313	0.115248	-5.77289	7.79e-09	4.03e-08
ENSAPLG00000008283	ARHGEF28	MSTRG.3764.1	306.518	0.64832	0.0868365	7.46598	8.27e-14	7.04e-13
ENSAPLG00000016156	ARIH1	MSTRG.10625.1	1344.14	-0.607069	0.0458976	-13.2266	6.16e-40	2.72e-38
ENSAPLG00000004069	ARL6	ENSAPLT00000004187	51.5081	-0.642716	0.200074	-3.21238	0.00131638	0.00328324
ENSAPLG00000005071	ARMC3	ENSAPLT00000005257	22.4273	0.874012	0.24372	3.58613	0.000335619	0.000929134
ENSAPLG00000010837	ARNT2	MSTRG.23276.2	5802.76	1.67843	0.0641274	26.1733	5.35e-151	9.47e-148
ENSAPLG00000016134	ARRDC2	MSTRG.25790.5	134.845	0.828719	0.309246	2.6798	0.00736652	0.0157691
ENSAPLG00000010161	ARRDC4	MSTRG.3159.1	279.558	1.37168	0.104011	13.1878	1.03e-39	4.48e-38
	ARSD	MSTRG.4086.1	59.8556	-0.67983	0.155629	-4.36828	1.25e-05	4.32e-05
ENSAPLG00000009369	ARSG	ENSAPLT00000009772	215.525	0.597345	0.0956538	6.24487	4.24e-10	2.49e-09
ENSAPLG00000015728	ARSI	MSTRG.2340.1	253.052	-0.591082	0.0827247	-7.14517	8.99e-13	6.91e-12
ENSAPLG00000013688	ASB1	MSTRG.17209.1	471.234	-0.604903	0.0662209	-9.13461	6.56e-20	9.19e-19
ENSAPLG00000004347	ASB12	MSTRG.17418.2	55.0359	0.686025	0.174333	3.93515	8.31e-05	0.000253428
ENSAPLG00000014812	ASB15	ENSAPLT00000015451	22.2262	0.735196	0.226955	3.2394	0.00119783	0.00301159
ENSAPLG00000010951	ASB2	ENSAPLT00000011413	129.466	0.712016	0.12114	5.87761	4.16e-09	2.22e-08
ENSAPLG00000013447	ASB9	MSTRG.8184.1	406.631	-0.989307	0.0862526	-11.4699	1.87e-30	5.07e-29
ENSAPLG00000007456	ASCC1	ENSAPLT00000007746	477.926	0.665399	0.0738714	9.00753	2.11e-19	2.83e-18
ENSAPLG00000009431	ASIC2	MSTRG.21050.2	44.0935	-0.802417	0.175028	-4.58451	4.55e-06	1.67e-05
	ASL2	MSTRG.25594.1	173.054	-0.652108	0.11165	-5.84066	5.2e-09	2.74e-08
ENSAPLG00000009849	ASMTL	MSTRG.2294.2	805.844	-0.735441	0.0659923	-11.1443	7.63e-29	1.86e-27
ENSAPLG00000016311	ASNS	ENSAPLT00000017026	2145.35	0.925371	0.0747079	12.3865	3.09e-35	1.07e-33
ENSAPLG00000010701	ASS1	MSTRG.5783.2	60.3184	-1.16671	0.171905	-6.78695	1.15e-11	7.88e-11
ENSAPLG00000004775	ATCAY	ENSAPLT00000004927	15.7134	-0.690716	0.256244	-2.69554	0.00702747	0.0151083
ENSAPLG00000012854	ATE1	MSTRG.15585.2	513.579	-0.669616	0.0566833	-11.8133	3.33e-32	9.85e-31
ENSAPLG00000012304	ATF3	MSTRG.7606.1	1259.91	1.31824	0.165518	7.9643	1.66e-15	1.65e-14
	ATG101	MSTRG.28799.1	363.178	0.814631	0.0943295	8.63602	5.82e-18	6.95e-17
ENSAPLG00000010993	ATG9A	MSTRG.14904.1	1324.35	0.594483	0.0825025	7.20564	5.78e-13	4.53e-12
	ATP1A2	MSTRG.30536.1	279.823	0.989129	0.0882048	11.214	3.48e-29	8.67e-28
	ATP1A3	MSTRG.29535.1	488.525	0.927877	0.107604	8.62306	6.52e-18	7.76e-17
	ATP1B2	MSTRG.28425.1	174.477	1.16368	0.111745	10.4138	2.15e-25	4.34e-24
	ATP2A1	MSTRG.29191.1	2388.14	0.7605	0.114139	6.6629	2.68e-11	1.79e-10
ENSAPLG00000004337	ATP2A3	MSTRG.23542.1	3018.47	0.68985	0.0958673	7.19588	6.21e-13	4.85e-12
ENSAPLG00000006083	ATP2B2	ENSAPLT00000006379	45.4242	0.7423	0.162537	4.56695	4.95e-06	1.8e-05
ENSAPLG00000008193	ATP5G3	MSTRG.6146.1	3040.82	-0.588183	0.0374252	-15.7162	1.17e-55	1.1e-53
ENSAPLG00000006302	ATP7B	MSTRG.7751.1	240.577	-0.680567	0.0952971	-7.14152	9.23e-13	7.08e-12
ENSAPLG00000008428	ATP8A1	ENSAPLT00000008812	63.6337	-0.701854	0.188535	-3.72267	0.000197124	0.000566792
ENSAPLG00000006869	ATRNL1	MSTRG.16567.2	119.606	-0.593826	0.126161	-4.70688	2.52e-06	9.55e-06
	ATXN1	MSTRG.19188.1	33.0288	1.35849	0.204267	6.65057	2.92e-11	1.94e-10
ENSAPLG00000010420	ATXN10	MSTRG.1633.5	270.044	-0.792415	0.0970712	-8.16323	3.26e-16	3.39e-15
ENSAPLG00000004677	AURKA	MSTRG.2198.1	93.939	-0.628431	0.134421	-4.67509	2.94e-06	1.11e-05
	AURKB	MSTRG.28402.1	202.459	-0.793971	0.125267	-6.33821	2.32e-10	1.41e-09
ENSAPLG00000000814	B3GNT5	MSTRG.20197.1	596.187	-0.595215	0.0716313	-8.30942	9.62e-17	1.04e-15
ENSAPLG00000014674	B4GALNT4	MSTRG.27245.2	407.056	-0.989829	0.0869643	-11.382	5.14e-30	1.35e-28
ENSAPLG00000015618	B4GALT5	MSTRG.6863.3	1434.59	-0.777451	0.0643994	-12.0723	1.48e-33	4.68e-32
ENSAPLG00000002486	BACH2	MSTRG.4584.1	325.165	0.751161	0.0840677	8.93519	4.06e-19	5.33e-18
ENSAPLG00000015564	BARD1	MSTRG.16303.1	77.113	-0.861915	0.144512	-5.96431	2.46e-09	1.34e-08
ENSAPLG00000012252	BATF3	ENSAPLT00000012744	225.895	0.74409	0.104219	7.13968	9.35e-13	7.17e-12
	baz2a	MSTRG.29224.1	76.266	0.61124	0.168771	3.62172	0.00029265	0.000817763
	Baz2a	MSTRG.29994.1	173.751	0.814045	0.10159	8.01308	1.12e-15	1.13e-14
ENSAPLG00000012566	BCCIP	ENSAPLT00000013097	408.167	-0.730382	0.0795447	-9.18204	4.23e-20	6.01e-19
ENSAPLG00000012607	BCHE	MSTRG.16850.1	136.222	-0.816724	0.129456	-6.3089	2.81e-10	1.68e-09
ENSAPLG00000010730	BCL2A1	MSTRG.23257.2	46.8117	-0.761931	0.237164	-3.21268	0.00131504	0.0032804
	BCL2L11	MSTRG.12879.3	224.834	0.593901	0.0903023	6.5768	4.81e-11	3.14e-10
ENSAPLG00000008048	BCL9	MSTRG.11206.8	1457.49	0.917386	0.0655844	13.9879	1.85e-44	1.04e-42
ENSAPLG00000006142	BCO2	MSTRG.28487.2	69.2643	-0.703938	0.138341	-5.08842	3.61e-07	1.53e-06
ENSAPLG00000000766	BDKRB2	MSTRG.15153.1	1150.98	1.22993	0.0930885	13.2125	7.43e-40	3.26e-38
ENSAPLG00000003798	BDNF	MSTRG.16629.1	217.273	0.844541	0.102941	8.20416	2.32e-16	2.45e-15
ENSAPLG00000014466	BEAN1	MSTRG.14178.1	461.544	-0.699303	0.0783954	-8.92021	4.65e-19	6.06e-18
ENSAPLG00000011014	BET1	MSTRG.2920.1	642.917	-0.64537	0.0629399	-10.2538	1.14e-24	2.2e-23
ENSAPLG00000001210	BFSP2	MSTRG.27117.2	29.0718	-0.971356	0.21902	-4.43502	9.21e-06	3.24e-05
	BHLHE40	MSTRG.31566.1	42.6264	0.616877	0.225486	2.73577	0.00622345	0.0135406
ENSAPLG00000015162	BICC1	MSTRG.22288.3	2185.42	-0.752086	0.0830026	-9.06099	1.29e-19	1.76e-18
	BICRA	MSTRG.27200.1	170.401	0.955694	0.124891	7.65226	1.97e-14	1.77e-13
	BKJ	MSTRG.15011.1	32.7534	-1.31848	0.203481	-6.4796	9.2e-11	5.82e-10
ENSAPLG00000006878	BLM	MSTRG.542.1	58.2463	-0.598902	0.172472	-3.47245	0.000515729	0.00138074
ENSAPLG00000002893	BLOC1S2	MSTRG.20881.8	239.064	-0.661219	0.103714	-6.3754	1.82e-10	1.12e-09
ENSAPLG00000004081	BLOC1S6	MSTRG.13542.3	126.497	-1.67941	0.158525	-10.5939	3.18e-26	6.69e-25
ENSAPLG00000003819	BLVRA	MSTRG.7836.1	127.377	-1.0373	0.126544	-8.19717	2.46e-16	2.59e-15
ENSAPLG00000003169	BMF	MSTRG.1278.1	340.679	1.03239	0.0879589	11.7372	8.21e-32	2.38e-30
ENSAPLG00000015075	BMP3	MSTRG.5126.1	180.626	-1.01896	0.156605	-6.50655	7.69e-11	4.91e-10
ENSAPLG00000003759	BMS1	MSTRG.8900.2	860.321	-0.631279	0.0570095	-11.0732	1.69e-28	4.02e-27
ENSAPLG00000010535	BOK	MSTRG.25518.1	351.708	-1.3543	0.100304	-13.5019	1.52e-41	7.23e-40
ENSAPLG00000003825	BPNT1	MSTRG.21757.1	514.43	-0.760349	0.075207	-10.1101	4.98e-24	9.3e-23
ENSAPLG00000003300	BRAT1	MSTRG.14302.1	391.961	0.670574	0.0775057	8.65193	5.06e-18	6.09e-17
ENSAPLG00000003524	BRCA1	MSTRG.22067.2	236.841	-0.947069	0.110603	-8.56279	1.1e-17	1.29e-16
ENSAPLG00000006647	BRIX1	ENSAPLT00000006895	349.247	-0.622539	0.0783419	-7.94644	1.92e-15	1.9e-14
ENSAPLG00000007397	BTBD17	ENSAPLT00000007668	455.7	0.864422	0.208582	4.14427	3.41e-05	0.000110277
ENSAPLG00000010734	BTBD6	ENSAPLT00000011173	440.935	1.08195	0.0954572	11.3344	8.87e-30	2.3e-28
ENSAPLG00000000753	BTC	MSTRG.20779.2	82.7769	0.60602	0.168851	3.58908	0.000331851	0.000919501
	BTN1A1	MSTRG.24768.1	311.153	0.723608	0.0960993	7.5298	5.08e-14	4.4e-13
ENSAPLG00000011912	BUB1	MSTRG.12878.1	129.102	-1.26935	0.112999	-11.2334	2.8e-29	7.02e-28
ENSAPLG00000004271	BUB1B	MSTRG.13179.2	171.799	-1.75746	0.110376	-15.9224	4.43e-57	4.52e-55
ENSAPLG00000014959	BUB3	MSTRG.18119.1	767.253	-1.00052	0.0608169	-16.4514	8.19e-61	9.46e-59
ENSAPLG00000004970	C11orf70	MSTRG.2263.2	53.2732	1.10658	0.191033	5.7926	6.93e-09	3.6e-08
ENSAPLG00000005947	C14orf79	MSTRG.21331.2	186.995	0.632065	0.100679	6.27801	3.43e-10	2.03e-09
ENSAPLG00000005424	C16orf70	MSTRG.21560.5	2110.73	0.889444	0.0545792	16.2964	1.05e-59	1.14e-57
ENSAPLG00000010526	C18orf54	MSTRG.3970.9	69.3368	1.46546	0.194847	7.52108	5.43e-14	4.68e-13
ENSAPLG00000001406	C1GALT1	MSTRG.2944.1	435.479	-0.766968	0.0644294	-11.904	1.13e-32	3.4e-31
ENSAPLG00000006447	C1orf112	MSTRG.21057.1	53.9086	-0.721069	0.164275	-4.38941	1.14e-05	3.94e-05
ENSAPLG00000010051	C1orf228	MSTRG.25356.1	246.21	1.08112	0.0818327	13.2113	7.55e-40	3.31e-38
ENSAPLG00000008595	C1QTNF2	MSTRG.594.1	119.53	-1.89282	0.128778	-14.6983	6.61e-49	4.39e-47
ENSAPLG00000000930	C1QTNF4	MSTRG.13262.30	429.417	-1.21633	0.128976	-9.4307	4.07e-21	6.19e-20
ENSAPLG00000004579	C20orf194	MSTRG.1809.1	6349.94	1.07221	0.0621274	17.2582	9.7e-67	1.58e-64
ENSAPLG00000007838	C21orf91	MSTRG.13995.4	362.686	0.688437	0.0767022	8.97545	2.82e-19	3.74e-18
ENSAPLG00000001983	C2CD2	MSTRG.21852.1	2200.51	-0.978217	0.0506989	-19.2947	5.96e-83	1.79e-80
ENSAPLG00000007182	C2CD3	MSTRG.21285.1	367.869	0.659688	0.0777187	8.48816	2.1e-17	2.4e-16
	c2cd3	MSTRG.32230.2	27.06	1.00016	0.214376	4.66543	3.08e-06	1.16e-05
ENSAPLG00000001103	C2orf76	ENSAPLT00000001094	44.4675	-0.6167	0.1809	-3.40907	0.000651847	0.00172059
ENSAPLG00000001977	C3AR1	MSTRG.4682.5	253.364	-0.832971	0.116713	-7.13691	9.55e-13	7.31e-12
ENSAPLG00000001155	C6orf120	MSTRG.14409.1	485.26	-0.791458	0.0735414	-10.7621	5.2e-27	1.15e-25
ENSAPLG00000009523	C6orf203	ENSAPLT00000009927	257.658	-0.8548	0.0870106	-9.82409	8.87e-23	1.52e-21
ENSAPLG00000003940	C8orf22	MSTRG.1884.1	36.5026	2.47346	0.203667	12.1447	6.12e-34	1.97e-32
ENSAPLG00000001262	C8orf4	ENSAPLT00000001251	67.0555	0.939588	0.179482	5.235	1.65e-07	7.32e-07
ENSAPLG00000008988	C9	MSTRG.4892.2	169.989	0.840721	0.108217	7.76881	7.92e-15	7.4e-14
	C9orf116	MSTRG.32308.1	85.836	0.971268	0.129712	7.48787	7e-14	5.99e-13
ENSAPLG00000016041	C9orf172	ENSAPLT00000016732	238.435	0.957869	0.102074	9.38404	6.35e-21	9.5e-20
ENSAPLG00000008571	C9orf78	MSTRG.5777.4	35.41	0.90308	0.205235	4.40022	1.08e-05	3.76e-05
ENSAPLG00000003211	CA2	MSTRG.10063.1	1141.02	1.39466	0.0705564	19.7665	5.78e-87	1.96e-84
ENSAPLG00000014923	CABLES2	MSTRG.26284.1	198.285	-0.949654	0.122243	-7.76858	7.94e-15	7.41e-14
ENSAPLG00000005963	CACNA1B	ENSAPLT00000006711	26.9047	0.68612	0.221165	3.1023	0.00192023	0.00463972
ENSAPLG00000002552	CACNA1S	MSTRG.7425.3	948.204	0.911251	0.0919763	9.90745	3.86e-23	6.79e-22
ENSAPLG00000009131	CACNG4	MSTRG.9295.1	122.186	1.24294	0.176227	7.05308	1.75e-12	1.3e-11
ENSAPLG00000014404	CADPS2	ENSAPLT00000015093	55.7799	-0.709217	0.143266	-4.95035	7.41e-07	3.02e-06
ENSAPLG00000003509	CALCRL	MSTRG.21970.4	512.398	1.12191	0.0719672	15.5892	8.62e-55	7.64e-53
ENSAPLG00000015139	CALD1	MSTRG.10501.4	26889	-0.925815	0.0554628	-16.6925	1.49e-62	1.92e-60
ENSAPLG00000007954	CALM2	MSTRG.1382.2	11271.4	-0.677857	0.0506836	-13.3743	8.55e-41	3.89e-39
	Calr	MSTRG.30357.1	4144.14	-1.12055	0.0667809	-16.7796	3.44e-63	4.69e-61
	CAMK2D	MSTRG.29441.1	42.908	0.749241	0.192484	3.89248	9.92e-05	0.000298897
ENSAPLG00000003994	CAMKK1	ENSAPLT00000004104	23.0007	-0.819446	0.279785	-2.92884	0.00340226	0.00780922
ENSAPLG00000008229	CAMKMT	ENSAPLT00000008553	21.5186	-1.10281	0.228698	-4.8221	1.42e-06	5.57e-06
ENSAPLG00000009588	CANX	MSTRG.19724.9	14165.2	-0.667114	0.0378111	-17.6433	1.14e-69	2.22e-67
ENSAPLG00000003326	CAPN10	MSTRG.17118.3	138.214	1.21806	0.119286	10.2113	1.77e-24	3.36e-23
ENSAPLG00000015264	CAPZA1	MSTRG.6327.1	1253.64	-0.702905	0.0631697	-11.1273	9.24e-29	2.24e-27
ENSAPLG00000010635	CAPZA2	MSTRG.2960.2	5149.88	-0.621072	0.0493529	-12.5843	2.58e-36	9.39e-35
ENSAPLG00000007587	CARD9	MSTRG.17537.2	272.508	0.637521	0.117338	5.43318	5.54e-08	2.61e-07
	CARMIL1	MSTRG.25575.1	338.629	0.75782	0.0733198	10.3358	4.85e-25	9.62e-24
ENSAPLG00000015062	CARS	MSTRG.13870.1	1236.21	0.611264	0.0714873	8.55066	1.22e-17	1.43e-16
ENSAPLG00000007781	CASC4	MSTRG.550.3	2927.85	-0.826458	0.0422677	-19.5529	3.89e-85	1.24e-82
ENSAPLG00000015244	CASP10	MSTRG.7329.1	229.996	-0.808618	0.0811314	-9.96677	2.13e-23	3.82e-22
ENSAPLG00000004839	CASP2	ENSAPLT00000005035	42.3667	-1.04284	0.186345	-5.59628	2.19e-08	1.08e-07
ENSAPLG00000015194	CASP3	MSTRG.27747.2	968.235	-0.590831	0.0805371	-7.33613	2.2e-13	1.79e-12
ENSAPLG00000005492	CBFB	MSTRG.21566.2	2816.71	0.722843	0.0761545	9.4918	2.27e-21	3.49e-20
ENSAPLG00000009670	CBLN2	MSTRG.4028.1	820.155	1.38851	0.0711796	19.5072	9.54e-85	2.98e-82
ENSAPLG00000012572	CCBE1	MSTRG.3551.2	34.7472	-1.49761	0.217953	-6.87125	6.36e-12	4.49e-11
ENSAPLG00000010671	CCDC149	ENSAPLT00000011128	23.3115	-1.24764	0.23096	-5.40196	6.59e-08	3.08e-07
ENSAPLG00000011938	CCDC170	ENSAPLT00000012426	19.8808	1.39952	0.246624	5.67472	1.39e-08	7e-08
ENSAPLG00000002499	CCDC18	ENSAPLT00000002546	101.706	0.832405	0.149565	5.5655	2.61e-08	1.28e-07
ENSAPLG00000003610	CCDC66	MSTRG.8797.9	565.738	0.833658	0.0603107	13.8227	1.86e-43	1e-41
	CCDC84	MSTRG.22701.1	60.9247	0.608027	0.155443	3.91157	9.17e-05	0.000277908
ENSAPLG00000001188	CCK	MSTRG.10306.1	165.28	-1.81386	0.132615	-13.6776	1.38e-42	7.04e-41
ENSAPLG00000011947	CCNB2	MSTRG.21179.4	581.01	-0.715902	0.0615649	-11.6284	2.96e-31	8.36e-30
ENSAPLG00000010427	CCNL1	MSTRG.4873.1	12702.4	0.76239	0.0807317	9.4435	3.61e-21	5.49e-20
ENSAPLG00000012915	CCP110	MSTRG.12374.1	262.402	0.663002	0.0822555	8.06028	7.61e-16	7.74e-15
ENSAPLG00000013136	CCT2	MSTRG.87.1	2033.17	-0.730905	0.0501136	-14.585	3.5e-48	2.3e-46
ENSAPLG00000003237	CCT4	ENSAPLT00000003347	1813.93	-0.964047	0.0428304	-22.5085	3.43e-112	2.28e-109
	CCT5	MSTRG.32705.1	371.74	-0.993045	0.0874335	-11.3577	6.79e-30	1.78e-28
ENSAPLG00000012960	CCT5	ENSAPLT00000013511	1221.85	-0.988631	0.066167	-14.9415	1.77e-50	1.25e-48
ENSAPLG00000004961	CCT8	MSTRG.18008.3	2234.03	-0.822582	0.0521892	-15.7615	5.72e-56	5.49e-54
	CD163	MSTRG.23949.12	103.154	-0.923094	0.209193	-4.41265	1.02e-05	3.57e-05
ENSAPLG00000012550	CD164	MSTRG.9716.1	8895.04	-0.683142	0.0452727	-15.0895	1.9e-51	1.38e-49
ENSAPLG00000004563	CD36	MSTRG.10012.4	368.162	-0.778572	0.206286	-3.77423	0.000160504	0.000467916
ENSAPLG00000006255	CD38	MSTRG.10339.3	144.858	0.611318	0.135243	4.52015	6.18e-06	2.23e-05
ENSAPLG00000009321	CDADC1	ENSAPLT00000009718	78.8316	0.698735	0.152803	4.57278	4.81e-06	1.76e-05
ENSAPLG00000005383	CDC123	ENSAPLT00000005599	269.386	-1.19697	0.0785827	-15.232	2.17e-52	1.66e-50
ENSAPLG00000010237	CDC20	ENSAPLT00000010684	225.677	-1.3786	0.10453	-13.1885	1.02e-39	4.45e-38
ENSAPLG00000015633	CDC45	MSTRG.19809.1	59.0769	-1.25177	0.153326	-8.16408	3.24e-16	3.37e-15
	Cdca2	MSTRG.19962.1	147.084	-0.739814	0.121083	-6.10997	9.97e-10	5.64e-09
ENSAPLG00000008313	CDCA7	MSTRG.13804.1	47.4456	-1.85759	0.19757	-9.40221	5.34e-21	8.05e-20
ENSAPLG00000011101	CDCA7L	MSTRG.14795.1	360.383	-0.942382	0.0717406	-13.136	2.05e-39	8.71e-38
ENSAPLG00000003470	CDCA8	MSTRG.24727.1	118.783	-1.47228	0.114326	-12.8779	5.99e-38	2.36e-36
ENSAPLG00000015154	CDH11	MSTRG.14192.2	5489.56	-1.02827	0.0565062	-18.1975	5.41e-74	1.23e-71
ENSAPLG00000005927	CDH9	MSTRG.3895.1	34.6771	1.04657	0.230852	4.53352	5.8e-06	2.1e-05
ENSAPLG00000009589	CDHR2	ENSAPLT00000009985	57.08	1.1145	0.160325	6.95151	3.61e-12	2.61e-11
ENSAPLG00000010270	CDK1	MSTRG.8708.1	336.531	-1.39876	0.0806484	-17.3439	2.19e-67	3.84e-65
ENSAPLG00000013281	CDK12	MSTRG.28954.4	1325.49	0.763516	0.0666763	11.4511	2.32e-30	6.26e-29
ENSAPLG00000014702	CDK19	MSTRG.9728.1	1012.35	0.614832	0.0749296	8.20546	2.3e-16	2.43e-15
ENSAPLG00000010656	CDKL5	MSTRG.6906.1	442.208	-0.698146	0.0970941	-7.19041	6.46e-13	5.04e-12
ENSAPLG00000013771	CDKN1A	MSTRG.19271.9	2191.68	1.18722	0.0552237	21.4983	1.61e-102	9.18e-100
ENSAPLG00000013485	CDO1	MSTRG.12673.1	526.362	-1.37226	0.130238	-10.5365	5.86e-26	1.22e-24
ENSAPLG00000014642	CDON	MSTRG.13715.4	1380.5	-0.97468	0.100833	-9.66628	4.19e-22	6.82e-21
	CDR1	MSTRG.30024.1	127.636	0.66563	0.138622	4.80176	1.57e-06	6.13e-06
ENSAPLG00000004288	CDR2	MSTRG.12408.1	1002.91	-1.03477	0.079513	-13.0139	1.02e-38	4.16e-37
ENSAPLG00000006936	CDT1	ENSAPLT00000007199	84.6107	-0.974406	0.134696	-7.23409	4.69e-13	3.71e-12
ENSAPLG00000010943	CEMIP	MSTRG.23286.7	1566.85	0.916627	0.0975151	9.39985	5.46e-21	8.21e-20
	CENPE	MSTRG.33556.1	14.8454	-1.11289	0.268565	-4.14382	3.42e-05	0.00011047
ENSAPLG00000009924	CENPF	MSTRG.7575.1	98.7917	-1.42077	0.127217	-11.1681	5.84e-29	1.44e-27
	CENPH	MSTRG.1468.1	88.866	-0.787024	0.128114	-6.14315	8.09e-10	4.63e-09
ENSAPLG00000013427	CENPI	MSTRG.24206.1	59.4878	-1.08085	0.175108	-6.1725	6.72e-10	3.89e-09
ENSAPLG00000009176	CENPK	ENSAPLT00000009552	125.251	-0.672044	0.12643	-5.31554	1.06e-07	4.85e-07
ENSAPLG00000009538	CENPN	MSTRG.12091.2	23.2435	-1.23001	0.223878	-5.49411	3.93e-08	1.88e-07
ENSAPLG00000004924	CENPP	MSTRG.21426.3	172.884	-0.58985	0.107725	-5.47549	4.36e-08	2.08e-07
ENSAPLG00000015001	CENPQ	MSTRG.5365.1	250.405	-0.646301	0.105384	-6.13279	8.64e-10	4.93e-09
ENSAPLG00000012961	CEP131	ENSAPLT00000013508	419.595	0.595811	0.0934276	6.37725	1.8e-10	1.11e-09
ENSAPLG00000008577	CEP135	MSTRG.5069.1	35.7292	-1.00267	0.216381	-4.63382	3.59e-06	1.34e-05
ENSAPLG00000016395	CEP170B	MSTRG.20315.8	1898.31	0.666615	0.0654025	10.1925	2.14e-24	4.06e-23
ENSAPLG00000015799	CEP55	MSTRG.6251.1	39.3266	-1.30406	0.193932	-6.72433	1.76e-11	1.2e-10
ENSAPLG00000009891	CEP70	ENSAPLT00000010334	409.231	0.691459	0.073578	9.39763	5.58e-21	8.38e-20
ENSAPLG00000009428	CEP95	MSTRG.4531.1	139.034	0.618944	0.141967	4.35976	1.3e-05	4.48e-05
ENSAPLG00000002219	CEPT1	MSTRG.22895.2	991.102	0.783518	0.0619265	12.6524	1.09e-36	4.02e-35
ENSAPLG00000011316	CERS6	MSTRG.12945.2	929.04	-0.819003	0.0732691	-11.178	5.22e-29	1.29e-27
ENSAPLG00000011002	CFAP161	ENSAPLT00000011450	27.2049	-0.745087	0.201964	-3.6892	0.000224962	0.000640366
	CFB	MSTRG.29587.1	595.177	1.0812	0.0776373	13.9263	4.38e-44	2.41e-42
	CFH	MSTRG.29486.1	61.5884	0.936691	0.184053	5.08924	3.6e-07	1.53e-06
ENSAPLG00000002172	CH25H	ENSAPLT00000002169	186.569	1.07614	0.221787	4.85216	1.22e-06	4.83e-06
ENSAPLG00000010089	CHAC2	MSTRG.12845.1	105.79	-0.881034	0.120783	-7.29436	3e-13	2.41e-12
ENSAPLG00000004246	CHAD	MSTRG.9273.1	165.574	0.77224	0.126876	6.08657	1.15e-09	6.5e-09
ENSAPLG00000012947	CHAMP1	MSTRG.15347.1	240.406	0.597221	0.0941248	6.34499	2.22e-10	1.35e-09
ENSAPLG00000007191	CHCHD7	MSTRG.4367.3	749.401	-0.587697	0.076615	-7.67077	1.71e-14	1.55e-13
ENSAPLG00000011141	CHD2	MSTRG.3198.1	3218.8	0.684483	0.0463201	14.7772	2.05e-49	1.39e-47
ENSAPLG00000013484	CHDH	MSTRG.13103.1	78.1964	-1.00895	0.129937	-7.76492	8.17e-15	7.6e-14
ENSAPLG00000009162	CHGA	MSTRG.15950.3	23.8608	0.998466	0.238794	4.18128	2.9e-05	9.48e-05
	CHMP2A	MSTRG.32026.1	75.2916	0.665674	0.163159	4.0799	4.51e-05	0.000143274
ENSAPLG00000005379	CHMP4C	MSTRG.9651.1	117.547	1.28156	0.112896	11.3517	7.27e-30	1.9e-28
ENSAPLG00000014510	CHRM3	MSTRG.18784.6	490.844	-0.588848	0.0859783	-6.84879	7.45e-12	5.22e-11
ENSAPLG00000007803	CHRNA1	MSTRG.13792.1	973.708	-0.638524	0.0905287	-7.05328	1.75e-12	1.3e-11
ENSAPLG00000015469	CHRNG	MSTRG.17112.4	286.301	0.784941	0.105348	7.45092	9.27e-14	7.86e-13
ENSAPLG00000001520	CHST1	ENSAPLT00000001509	20.8129	-0.820614	0.225842	-3.63357	0.000279522	0.000783773
ENSAPLG00000007984	CHST11	MSTRG.25261.1	227.854	-0.939908	0.0891724	-10.5403	5.63e-26	1.17e-24
ENSAPLG00000014605	CHST15	ENSAPLT00000015223	34.3533	-0.935356	0.223586	-4.18344	2.87e-05	9.39e-05
	CHST3	MSTRG.27265.1	1148.46	0.634963	0.095082	6.67806	2.42e-11	1.62e-10
ENSAPLG00000005992	CHSY1	MSTRG.3126.1	1776.66	-0.618089	0.0493413	-12.5268	5.33e-36	1.92e-34
ENSAPLG00000009925	CHTOP	MSTRG.3845.2	3402.49	0.761166	0.0518916	14.6684	1.03e-48	6.79e-47
ENSAPLG00000002533	CIB2	MSTRG.24337.1	59.3038	-0.593646	0.162389	-3.65571	0.000256472	0.000724238
ENSAPLG00000007382	CIDEC	MSTRG.750.1	1084.84	0.87998	0.0746709	11.7848	4.68e-32	1.37e-30
ENSAPLG00000015865	CILP	MSTRG.21269.1	62.8634	3.3342	0.219493	15.1904	4.09e-52	3.08e-50
	CILP2	MSTRG.28835.1	25.8857	1.12149	0.223094	5.02699	4.98e-07	2.08e-06
ENSAPLG00000009657	CIT	ENSAPLT00000010123	76.1348	-1.34015	0.151723	-8.8329	1.02e-18	1.29e-17
ENSAPLG00000000701	CKAP4	MSTRG.13785.5	16316.3	-0.937677	0.0495894	-18.9088	9.65e-80	2.52e-77
ENSAPLG00000010931	CKB	MSTRG.27377.1	6393.64	-0.649078	0.0769779	-8.43201	3.4e-17	3.82e-16
	CKM	MSTRG.25366.1	177.847	1.89889	0.144811	13.1129	2.78e-39	1.16e-37
ENSAPLG00000006717	CKMT2	MSTRG.13022.3	161.325	1.35845	0.14717	9.23046	2.69e-20	3.88e-19
ENSAPLG00000008974	CLCN2	ENSAPLT00000009375	36.1118	1.42895	0.214225	6.67029	2.55e-11	1.7e-10
ENSAPLG00000004867	CLCN3	MSTRG.12523.1	1493.11	-0.629845	0.0602279	-10.4577	1.35e-25	2.76e-24
ENSAPLG00000007108	CLCN4	MSTRG.8990.11	21.4503	0.947939	0.258142	3.67216	0.000240507	0.000681815
ENSAPLG00000013457	CLDN1	ENSAPLT00000014024	690.681	1.39248	0.0924605	15.0603	2.96e-51	2.1e-49
	CLEC6A	MSTRG.4679.1	95.9461	-0.785205	0.138341	-5.67586	1.38e-08	6.96e-08
ENSAPLG00000012185	CLK2	MSTRG.17641.1	983.246	0.767682	0.0713452	10.7601	5.31e-27	1.17e-25
ENSAPLG00000014787	CLK4	MSTRG.25242.4	700.681	0.697957	0.0708252	9.85464	6.54e-23	1.13e-21
ENSAPLG00000004577	CLSTN2	MSTRG.16848.1	471.659	0.781878	0.110007	7.10753	1.18e-12	8.95e-12
ENSAPLG00000010585	CLU	ENSAPLT00000011012	21737.1	0.659339	0.069089	9.54333	1.38e-21	2.15e-20
ENSAPLG00000010524	CMIP	MSTRG.12105.3	417.951	0.874508	0.0814428	10.7377	6.77e-27	1.48e-25
ENSAPLG00000010014	CMTM7	MSTRG.11704.1	459.911	-0.778718	0.0638348	-12.199	3.15e-34	1.04e-32
ENSAPLG00000006882	CNGA4	MSTRG.29115.1	101.716	1.11771	0.126578	8.83018	1.05e-18	1.32e-17
ENSAPLG00000007696	CNTLN	MSTRG.12112.3	266.866	0.778851	0.0763632	10.1993	2e-24	3.8e-23
ENSAPLG00000009693	CNTN3	ENSAPLT00000010136	18.5302	-1.75713	0.263359	-6.67202	2.52e-11	1.69e-10
ENSAPLG00000014030	CNTNAP1	ENSAPLT00000014657	197.537	0.845527	0.113612	7.44222	9.9e-14	8.38e-13
	COASY	MSTRG.29505.1	98.0007	0.66486	0.126361	5.2616	1.43e-07	6.39e-07
ENSAPLG00000015071	COL19A1	MSTRG.1233.1	961.879	0.888219	0.0504278	17.6137	1.93e-69	3.67e-67
ENSAPLG00000003746	COL24A1	MSTRG.16978.1	233.811	1.54069	0.114639	13.4395	3.55e-41	1.66e-39
	COL2A1	MSTRG.4251.1	253.592	0.597228	0.122929	4.85834	1.18e-06	4.69e-06
ENSAPLG00000003493	COL9A2	ENSAPLT00000003617	1643.61	0.682419	0.0910294	7.49669	6.55e-14	5.61e-13
ENSAPLG00000015987	COLEC12	ENSAPLT00000016693	1454.39	-0.728266	0.0626898	-11.617	3.38e-31	9.55e-30
ENSAPLG00000013461	COMMD9	MSTRG.3382.1	826.31	0.586348	0.0733214	7.99695	1.28e-15	1.27e-14
	COPA	MSTRG.33014.1	200.927	-1.03111	0.106716	-9.66225	4.36e-22	7.07e-21
ENSAPLG00000013799	COPA	MSTRG.25937.1	4990.42	-0.943885	0.0476947	-19.7901	3.62e-87	1.25e-84
ENSAPLG00000007005	COPB1	ENSAPLT00000007343	2442.75	-1.11456	0.0372641	-29.9096	1.47e-196	5.87e-193
ENSAPLG00000002884	COPB2	MSTRG.25171.2	4128.21	-0.639694	0.0390997	-16.3606	3.66e-60	4.13e-58
ENSAPLG00000008757	COPE	MSTRG.33150.1	998.871	-0.622225	0.0698155	-8.91241	4.99e-19	6.48e-18
ENSAPLG00000004878	CORO2B	MSTRG.17839.2	131.473	0.75164	0.124764	6.02448	1.7e-09	9.39e-09
ENSAPLG00000005899	CPEB3	MSTRG.6264.1	282.486	0.667788	0.105538	6.32744	2.49e-10	1.5e-09
ENSAPLG00000004898	CPNE7	ENSAPLT00000005068	38.6674	1.72862	0.220004	7.85723	3.93e-15	3.77e-14
ENSAPLG00000009158	CPT2	ENSAPLT00000009535	641.642	-0.818523	0.0664178	-12.3239	6.74e-35	2.29e-33
ENSAPLG00000000615	CRABP1	ENSAPLT00000000725	38.4557	-1.17723	0.200283	-5.87786	4.16e-09	2.21e-08
ENSAPLG00000015058	CRADD	MSTRG.4643.4	447.392	-0.644462	0.0717918	-8.97683	2.79e-19	3.7e-18
ENSAPLG00000003897	CRBN	MSTRG.14074.2	513.647	0.673854	0.0710377	9.48587	2.4e-21	3.69e-20
ENSAPLG00000015493	CREBRF	MSTRG.25383.1	483.314	1.34435	0.0789154	17.0353	4.49e-65	6.76e-63
ENSAPLG00000015891	CRELD2	MSTRG.15270.2	1862.64	-0.85195	0.0627338	-13.5804	5.23e-42	2.57e-40
ENSAPLG00000011940	CRISPLD2	MSTRG.9808.1	535.607	-2.28485	0.118356	-19.3049	4.89e-83	1.5e-80
ENSAPLG00000005068	CRMP1	MSTRG.13506.1	305.993	-0.650187	0.0891003	-7.29725	2.94e-13	2.37e-12
ENSAPLG00000011099	CRTAC1	ENSAPLT00000011556	22.0797	1.00439	0.243215	4.12964	3.63e-05	0.000116965
ENSAPLG00000002489	CRYL1	ENSAPLT00000002519	195.281	-0.818336	0.102187	-8.00823	1.16e-15	1.17e-14
ENSAPLG00000000988	CRYM	MSTRG.12395.1	347.827	0.646413	0.0787874	8.20452	2.32e-16	2.44e-15
ENSAPLG00000007972	CSF3R	MSTRG.21020.1	1165.78	0.792157	0.182422	4.34244	1.41e-05	4.83e-05
	CSPG4	MSTRG.29764.1	527.941	-0.762268	0.102875	-7.40963	1.27e-13	1.06e-12
	Ctcfl	MSTRG.2180.6	170.793	-1.02092	0.113428	-9.00061	2.24e-19	3.01e-18
ENSAPLG00000009248	CTGF	MSTRG.970.1	52170.2	0.918445	0.0672853	13.65	2.02e-42	1.01e-40
ENSAPLG00000010832	CTH	MSTRG.13207.1	145.026	-0.99015	0.111827	-8.85428	8.42e-19	1.07e-17
ENSAPLG00000013465	CTNNB1	MSTRG.10851.3	4475.09	-1.25779	0.0457587	-27.4875	2.48e-166	7.9e-163
ENSAPLG00000009381	CTSC	MSTRG.19465.1	8684.76	-0.643991	0.0760617	-8.4667	2.52e-17	2.88e-16
ENSAPLG00000012445	CTSO	MSTRG.9817.1	154.016	-1.2381	0.110284	-11.2265	3.02e-29	7.58e-28
ENSAPLG00000010400	CTTNBP2	MSTRG.20147.2	216.348	0.74902	0.101638	7.36951	1.71e-13	1.42e-12
ENSAPLG00000001242	CTXN1	MSTRG.12534.2	80.1848	1.32499	0.138549	9.56332	1.14e-21	1.79e-20
	CTXN2	MSTRG.23263.1	82.7127	1.26885	0.166559	7.61802	2.58e-14	2.29e-13
ENSAPLG00000004382	CUX2	ENSAPLT00000004516	52.2221	1.02297	0.167122	6.12113	9.29e-10	5.29e-09
	CXCL8	MSTRG.5107.2	44.2449	-1.04678	0.218094	-4.79965	1.59e-06	6.19e-06
ENSAPLG00000001879	CXCR4	ENSAPLT00000001873	194.212	0.721554	0.16918	4.265	2e-05	6.67e-05
ENSAPLG00000003674	CYGB	MSTRG.6976.17	140.887	-0.982049	0.134145	-7.32081	2.46e-13	2e-12
ENSAPLG00000007247	CYP51A1	MSTRG.2895.1	1197.92	-1.47964	0.0573983	-25.7785	1.55e-146	2.46e-143
ENSAPLG00000003558	CYR61	ENSAPLT00000003638	17580.7	0.633771	0.0971166	6.52588	6.76e-11	4.34e-10
ENSAPLG00000007362	DACT1	ENSAPLT00000007639	518.971	-0.674714	0.095148	-7.09121	1.33e-12	9.99e-12
ENSAPLG00000007151	DBH	ENSAPLT00000007425	108.239	2.27376	0.13327	17.0613	2.88e-65	4.45e-63
ENSAPLG00000010011	DCHS1	MSTRG.26733.1	3156.38	-0.623737	0.0684872	-9.10735	8.44e-20	1.17e-18
ENSAPLG00000012557	DCK	MSTRG.3998.1	116.037	-0.664624	0.105519	-6.29865	3e-10	1.79e-09
ENSAPLG00000009916	DCLK1	MSTRG.12217.1	4389.75	-0.935651	0.0644631	-14.5145	9.8e-48	6.32e-46
ENSAPLG00000013365	DCLRE1A	MSTRG.7222.1	336.091	-0.81016	0.100447	-8.06557	7.29e-16	7.45e-15
ENSAPLG00000002602	DCTD	MSTRG.4535.1	48.9852	-1.1653	0.181457	-6.42191	1.35e-10	8.37e-10
ENSAPLG00000014883	DCUN1D2	MSTRG.16525.4	279.654	0.645486	0.0911369	7.0826	1.41e-12	1.06e-11
ENSAPLG00000010331	DCX	MSTRG.8218.9	4302.31	-1.18927	0.0910852	-13.0567	5.82e-39	2.4e-37
ENSAPLG00000014364	DDO	MSTRG.9727.1	265.44	-0.709214	0.078841	-8.9955	2.35e-19	3.14e-18
ENSAPLG00000011942	DDX10	ENSAPLT00000012497	212.973	-0.708405	0.0969337	-7.30814	2.71e-13	2.19e-12
	DDX10	MSTRG.30099.1	93.5194	-0.661512	0.126969	-5.21002	1.89e-07	8.3e-07
ENSAPLG00000003672	DENND2D	MSTRG.6399.2	54.5304	0.983562	0.164077	5.99453	2.04e-09	1.12e-08
	Dennd4b	MSTRG.28555.1	165.891	0.5956	0.119696	4.97593	6.49e-07	2.67e-06
ENSAPLG00000002417	DEPDC1	MSTRG.16993.1	56.1703	-1.38881	0.16621	-8.35575	6.5e-17	7.15e-16
	DES	MSTRG.30177.1	451.825	-0.942929	0.0941828	-10.0117	1.35e-23	2.47e-22
ENSAPLG00000003431	DFFB	MSTRG.3070.1	215.052	1.31608	0.115102	11.434	2.83e-30	7.59e-29
ENSAPLG00000011129	DGKH	MSTRG.12760.1	744.785	0.64265	0.0996032	6.4521	1.1e-10	6.94e-10
ENSAPLG00000004359	DHCR24	ENSAPLT00000004490	678.701	-1.29221	0.0606325	-21.3122	8.75e-101	4.81e-98
ENSAPLG00000002980	DHCR7	MSTRG.17581.1	1094.6	-0.765371	0.049523	-15.4549	6.99e-54	5.9e-52
ENSAPLG00000007599	DHRS7B	MSTRG.12147.1	342.489	-0.707987	0.0835415	-8.47468	2.36e-17	2.69e-16
	DHX34	MSTRG.30381.1	117.05	0.655212	0.139676	4.69094	2.72e-06	1.03e-05
ENSAPLG00000013619	DIAPH3	MSTRG.5604.1	43.5758	-1.30392	0.167623	-7.77887	7.32e-15	6.85e-14
	DIAPH3	MSTRG.20097.1	23.0632	-1.30195	0.229337	-5.67702	1.37e-08	6.92e-08
ENSAPLG00000005002	DIXDC1	ENSAPLT00000005182	23.5675	-0.593273	0.232998	-2.54625	0.0108886	0.0223941
ENSAPLG00000009900	DLC1	MSTRG.5084.1	1502.33	-1.09548	0.0625412	-17.5161	1.08e-68	1.98e-66
ENSAPLG00000003730	DLG2	MSTRG.15019.1	313.307	-1.07912	0.122658	-8.79786	1.39e-18	1.75e-17
ENSAPLG00000010212	DLGAP1	ENSAPLT00000010657	37.3687	1.53105	0.205449	7.4522	9.18e-14	7.79e-13
ENSAPLG00000003910	DLGAP3	ENSAPLT00000004023	30.7341	1.42451	0.228782	6.2265	4.77e-10	2.79e-09
ENSAPLG00000006300	DLGAP5	MSTRG.26166.1	115.317	-1.52433	0.141762	-10.7527	5.75e-27	1.27e-25
	DLX3	MSTRG.31754.1	20.8855	0.917114	0.237838	3.85605	0.000115235	0.000343483
ENSAPLG00000016267	DLX5	ENSAPLT00000016974	90.6827	1.6108	0.172254	9.3513	8.66e-21	1.29e-19
ENSAPLG00000008703	DNAAF5	MSTRG.14248.2	358.674	-0.64983	0.0703897	-9.23189	2.66e-20	3.83e-19
ENSAPLG00000014113	DNAH10	ENSAPLT00000014736	28.0563	0.681134	0.196136	3.47277	0.000515114	0.00137932
ENSAPLG00000011218	DNAJC3	MSTRG.25208.1	3803.4	-0.820716	0.0481714	-17.0374	4.34e-65	6.62e-63
ENSAPLG00000016361	DNASE2B	MSTRG.16949.1	2205.75	-0.737582	0.159887	-4.61314	3.97e-06	1.47e-05
ENSAPLG00000002862	DOCK9	ENSAPLT00000003004	623.886	0.731767	0.074783	9.7852	1.3e-22	2.21e-21
ENSAPLG00000001478	DOLK	ENSAPLT00000001466	189.143	-0.901546	0.109839	-8.20788	2.25e-16	2.38e-15
	DOLK	MSTRG.31969.1	50.3781	-0.740751	0.153987	-4.81048	1.51e-06	5.88e-06
ENSAPLG00000015827	DPH5	MSTRG.12669.1	290.883	-0.745187	0.0881433	-8.45427	2.81e-17	3.19e-16
ENSAPLG00000007825	DPH6	MSTRG.1341.1	61.0162	-1.02425	0.165204	-6.19991	5.65e-10	3.29e-09
ENSAPLG00000012045	DPYD	MSTRG.12643.1	310.09	0.602439	0.0802088	7.51088	5.87e-14	5.05e-13
ENSAPLG00000010132	DPYSL3	MSTRG.17180.12	4170.5	-0.819942	0.0536811	-15.2743	1.13e-52	8.9e-51
ENSAPLG00000003668	DPYSL4	ENSAPLT00000003804	39.3743	1.09028	0.210047	5.19066	2.1e-07	9.15e-07
	DPYSL5	MSTRG.29158.1	317.604	-1.74692	0.147074	-11.8778	1.54e-32	4.62e-31
ENSAPLG00000012775	DSCAML1	ENSAPLT00000013386	49.9304	2.51517	0.195357	12.8748	6.24e-38	2.46e-36
ENSAPLG00000010250	DSE	MSTRG.20889.1	1115.79	-0.879883	0.056862	-15.474	5.2e-54	4.45e-52
ENSAPLG00000001126	DSEL	ENSAPLT00000001111	117.748	-0.610959	0.145971	-4.18549	2.85e-05	9.31e-05
ENSAPLG00000016053	DTL	ENSAPLT00000016765	23.5491	-1.77218	0.231611	-7.65156	1.99e-14	1.78e-13
ENSAPLG00000004237	DTWD1	MSTRG.13552.1	332.144	-0.971543	0.0791021	-12.2821	1.13e-34	3.8e-33
ENSAPLG00000009218	DTWD2	MSTRG.21711.1	34.8354	-0.744574	0.202336	-3.67989	0.000233333	0.000662655
ENSAPLG00000003785	DTX1	ENSAPLT00000003888	73.8386	1.41742	0.167685	8.45289	2.84e-17	3.23e-16
ENSAPLG00000007111	DTX4	MSTRG.19663.1	790.418	1.22712	0.0867487	14.1457	1.99e-45	1.16e-43
ENSAPLG00000004394	DUS2	ENSAPLT00000004580	234.146	0.74372	0.0877671	8.4738	2.38e-17	2.71e-16
ENSAPLG00000015094	DUSP1	MSTRG.25375.1	9871.66	0.706138	0.0999724	7.06333	1.63e-12	1.21e-11
ENSAPLG00000006427	DUSP10	ENSAPLT00000006658	589.522	0.625689	0.056608	11.053	2.12e-28	5.02e-27
ENSAPLG00000013015	DUSP16	MSTRG.1677.1	482.989	-0.962045	0.0762248	-12.6212	1.61e-36	5.94e-35
ENSAPLG00000006438	DUSP27	MSTRG.11190.3	297.522	-0.598408	0.12023	-4.97721	6.45e-07	2.65e-06
ENSAPLG00000005855	DVL3	MSTRG.17125.5	1427.87	1.07027	0.0888632	12.0441	2.08e-33	6.49e-32
ENSAPLG00000015780	DYNC1I1	MSTRG.2931.1	56.7826	-0.664933	0.199768	-3.32852	0.000873079	0.00224432
ENSAPLG00000015212	DYNLL1	MSTRG.22790.3	2371.94	-1.06998	0.0726397	-14.73	4.14e-49	2.77e-47
ENSAPLG00000011363	DYNLL2	ENSAPLT00000011817	681.658	-0.803681	0.0777688	-10.3342	4.93e-25	9.76e-24
	DYNLL2	MSTRG.22792.1	45.3528	0.789609	0.176711	4.46836	7.88e-06	2.8e-05
	DYRK1A	MSTRG.28740.1	30.9174	0.675876	0.192095	3.51844	0.000434085	0.00117899
ENSAPLG00000003642	DYSF	MSTRG.24771.3	1514.07	0.695703	0.0688902	10.0987	5.6e-24	1.04e-22
ENSAPLG00000012150	E2F1	ENSAPLT00000012654	190.464	-0.786402	0.0985175	-7.98236	1.44e-15	1.43e-14
ENSAPLG00000014506	E2F7	ENSAPLT00000015116	10.9355	-1.65932	0.288086	-5.75981	8.42e-09	4.34e-08
ENSAPLG00000012647	EBF3	MSTRG.4815.3	154.431	0.620203	0.138444	4.4798	7.47e-06	2.66e-05
ENSAPLG00000004527	ECE1	MSTRG.24162.2	269.833	0.602637	0.0886991	6.79418	1.09e-11	7.51e-11
ENSAPLG00000010259	ECHDC3	ENSAPLT00000010695	205.882	-0.779675	0.0990168	-7.87416	3.43e-15	3.3e-14
ENSAPLG00000010339	ECT2	ENSAPLT00000010847	50.8797	-1.3098	0.176791	-7.40877	1.27e-13	1.07e-12
ENSAPLG00000010518	EDN2	MSTRG.8575.1	95.0013	-2.92698	0.162478	-18.0145	1.5e-72	3.27e-70
ENSAPLG00000003163	EEF1AKMT1	MSTRG.25315.2	224.097	-1.10635	0.0833755	-13.2694	3.48e-40	1.55e-38
	EEF2	MSTRG.32232.1	66.5329	0.705674	0.227724	3.09881	0.00194301	0.00469119
ENSAPLG00000010503	EEF2	MSTRG.12547.1	23289.2	0.749007	0.046825	15.9959	1.36e-57	1.42e-55
ENSAPLG00000011867	EGF	MSTRG.13947.1	600.147	1.85723	0.118777	15.6363	4.12e-55	3.79e-53
ENSAPLG00000004308	EGFL7	ENSAPLT00000004453	36.5686	0.821452	0.211101	3.89127	9.97e-05	0.000300166
ENSAPLG00000002987	EGFR	MSTRG.7832.1	1138.75	-0.637939	0.0669542	-9.52799	1.6e-21	2.49e-20
ENSAPLG00000012216	EHMT1	MSTRG.23793.19	1442.93	0.598107	0.0498134	12.007	3.27e-33	1.01e-31
ENSAPLG00000003298	EIF2AK4	MSTRG.1280.1	902.772	-0.869758	0.0591106	-14.7141	5.23e-49	3.49e-47
ENSAPLG00000005467	EIF2B5	MSTRG.17125.1	1446.35	-0.67879	0.0526655	-12.8887	5.21e-38	2.07e-36
ENSAPLG00000008484	EIF3J	MSTRG.550.4	1722.88	-0.587968	0.0558612	-10.5255	6.59e-26	1.37e-24
ENSAPLG00000005642	EIF4G2	MSTRG.7806.2	21118.5	-0.660033	0.029139	-22.6512	1.36e-113	9.41e-111
ENSAPLG00000015675	EIF5	MSTRG.18110.1	2506.3	-0.688379	0.0448174	-15.3596	3.05e-53	2.47e-51
ENSAPLG00000016100	EIPR1	MSTRG.4852.1	230.027	-0.859764	0.110824	-7.75789	8.64e-15	8.02e-14
ENSAPLG00000002810	ELK3	MSTRG.14571.4	1328.36	-0.647399	0.0500025	-12.9473	2.43e-38	9.81e-37
ENSAPLG00000004738	ELK4	MSTRG.7438.2	522.612	0.630369	0.114193	5.5202	3.39e-08	1.64e-07
ENSAPLG00000016449	ELMOD3	ENSAPLT00000017168	276.454	0.702249	0.0843109	8.32928	8.13e-17	8.87e-16
ENSAPLG00000010532	ELOVL1	ENSAPLT00000010991	1043.27	-0.816855	0.0780522	-10.4655	1.24e-25	2.54e-24
ENSAPLG00000013210	EMILIN2	MSTRG.679.1	8882.32	-1.92919	0.0794356	-24.2862	2.74e-130	3.64e-127
ENSAPLG00000012939	EML4	MSTRG.8348.2	1733.03	-1.05879	0.0648777	-16.3198	7.14e-60	7.96e-58
ENSAPLG00000002023	EMP1	MSTRG.4425.2	2219.1	-0.945019	0.0686598	-13.7638	4.21e-43	2.24e-41
ENSAPLG00000003433	ENDOD1	ENSAPLT00000003495	1337.92	0.599767	0.0653333	9.18011	4.31e-20	6.11e-19
	ENO3	MSTRG.29516.1	472.59	2.5756	0.129212	19.9332	2.1e-88	7.6e-86
ENSAPLG00000010075	ENO4	MSTRG.16568.1	40.5185	0.632359	0.199485	3.16996	0.00152461	0.00376253
ENSAPLG00000003567	ENTPD3	MSTRG.23193.1	59.8919	-1.00206	0.168529	-5.94589	2.75e-09	1.49e-08
	env	MSTRG.4343.1	166.672	1.6109	0.153837	10.4714	1.17e-25	2.4e-24
ENSAPLG00000015697	EP400	MSTRG.11842.11	1329.49	0.619384	0.078212	7.9193	2.39e-15	2.33e-14
	Ep400	MSTRG.11841.1	38.6885	1.14243	0.183326	6.23169	4.61e-10	2.7e-09
ENSAPLG00000012505	EPB41L3	MSTRG.3229.7	335.59	-0.80855	0.073615	-10.9835	4.59e-28	1.07e-26
ENSAPLG00000015395	EPB41L4A	MSTRG.22370.1	96.4114	-0.750141	0.119067	-6.30018	2.97e-10	1.77e-09
ENSAPLG00000010867	EPB42	ENSAPLT00000011328	23.6376	-0.750382	0.262077	-2.86321	0.0041937	0.00944012
ENSAPLG00000015136	EPCAM	ENSAPLT00000015788	350.435	1.03068	0.0977595	10.543	5.47e-26	1.14e-24
ENSAPLG00000002800	EPHA1	ENSAPLT00000002909	51.207	0.849573	0.169329	5.01728	5.24e-07	2.18e-06
ENSAPLG00000013276	EPHA2	MSTRG.4958.2	1752.62	0.646971	0.0969684	6.67198	2.52e-11	1.69e-10
ENSAPLG00000012538	EPHA3	MSTRG.11414.1	549.016	-0.624998	0.0799527	-7.8171	5.41e-15	5.12e-14
ENSAPLG00000014111	EPM2A	MSTRG.16044.2	233.724	0.860249	0.0939734	9.15417	5.48e-20	7.71e-19
ENSAPLG00000015457	ERCC6L	MSTRG.14974.1	60.5578	-1.64842	0.180483	-9.13335	6.64e-20	9.29e-19
ENSAPLG00000008539	ERP29	MSTRG.27457.9	1644.82	-0.750987	0.0784288	-9.5754	1.01e-21	1.6e-20
ENSAPLG00000012113	ESF1	MSTRG.13892.1	308.316	-0.769595	0.0978792	-7.8627	3.76e-15	3.61e-14
ENSAPLG00000004479	ESRP2	ENSAPLT00000004794	20.0464	1.03799	0.24205	4.28832	1.8e-05	6.06e-05
ENSAPLG00000012470	ESRRB	MSTRG.6574.1	25.4678	-0.620048	0.204566	-3.03105	0.00243706	0.00577465
ENSAPLG00000009458	ESYT3	MSTRG.14886.2	36.9199	-1.10962	0.21198	-5.23455	1.65e-07	7.33e-07
ENSAPLG00000008156	ETNPPL	MSTRG.13935.2	449.621	-0.997224	0.135531	-7.35788	1.87e-13	1.54e-12
ENSAPLG00000015060	ETS2	MSTRG.574.1	985.062	0.937123	0.0692283	13.5367	9.5e-42	4.59e-40
ENSAPLG00000002749	ETV4	MSTRG.22061.5	1078.76	-0.840966	0.0713501	-11.7865	4.58e-32	1.35e-30
ENSAPLG00000001088	EVPL	ENSAPLT00000001173	25.4625	1.42268	0.231751	6.13884	8.31e-10	4.75e-09
ENSAPLG00000015042	EXO1	MSTRG.18797.2	45.2595	-1.11205	0.163151	-6.81606	9.36e-12	6.49e-11
ENSAPLG00000012218	EXOSC7	ENSAPLT00000012717	363.549	-0.817422	0.0765244	-10.6818	1.24e-26	2.65e-25
ENSAPLG00000010120	EXTL1	ENSAPLT00000010546	799.929	1.13735	0.0751436	15.1357	9.42e-52	6.92e-50
ENSAPLG00000015769	EXTL2	MSTRG.12665.1	362.686	-0.669614	0.0815548	-8.21061	2.2e-16	2.33e-15
ENSAPLG00000006292	EYA1	MSTRG.15685.1	92.3962	-1.00508	0.147418	-6.81789	9.24e-12	6.42e-11
ENSAPLG00000008029	EYA4	MSTRG.6793.1	308.244	0.860388	0.0865797	9.93753	2.86e-23	5.08e-22
ENSAPLG00000001030	F2R	MSTRG.3732.1	632.625	-1.03157	0.0898873	-11.4762	1.74e-30	4.71e-29
ENSAPLG00000002760	F2RL1	MSTRG.3730.4	1649.14	-1.63806	0.0538739	-30.4054	4.66e-203	2.47e-199
ENSAPLG00000003743	F7	ENSAPLT00000003856	12.0035	-1.30429	0.306598	-4.25406	2.1e-05	6.99e-05
ENSAPLG00000004787	F8	MSTRG.9922.1	106.96	-0.693191	0.145786	-4.75484	1.99e-06	7.65e-06
ENSAPLG00000010145	FABP3	ENSAPLT00000010566	3648.64	0.786984	0.0602679	13.0581	5.71e-39	2.36e-37
ENSAPLG00000006597	FABP5	MSTRG.9661.1	90.4367	-0.759029	0.136577	-5.55751	2.74e-08	1.34e-07
ENSAPLG00000014523	FABP7	MSTRG.10861.1	612.909	-0.7908	0.0951545	-8.31069	9.51e-17	1.03e-15
ENSAPLG00000005172	FADS6	ENSAPLT00000005347	152.241	0.712735	0.115832	6.15316	7.6e-10	4.36e-09
ENSAPLG00000010762	FAH	ENSAPLT00000011271	59.466	0.9092	0.177851	5.11214	3.19e-07	1.36e-06
ENSAPLG00000010169	FAIM	ENSAPLT00000010587	70.5108	-1.38916	0.156075	-8.90061	5.55e-19	7.18e-18
ENSAPLG00000006400	FAM102B	MSTRG.25122.1	893.22	0.833142	0.0640455	13.0086	1.09e-38	4.44e-37
ENSAPLG00000011287	FAM129B	MSTRG.24613.7	3149.83	-0.674229	0.0711193	-9.48026	2.54e-21	3.89e-20
ENSAPLG00000013261	FAM13B	MSTRG.25233.12	938.864	-0.892564	0.0694607	-12.8499	8.61e-38	3.36e-36
ENSAPLG00000015441	FAM13C	MSTRG.22284.1	44.7969	-0.60834	0.206214	-2.95004	0.00317732	0.00734416
ENSAPLG00000008657	FAM149A	MSTRG.200.1	395.542	0.590559	0.0776686	7.60357	2.88e-14	2.55e-13
ENSAPLG00000003814	FAM160A1	MSTRG.7566.2	93.5819	-0.68941	0.123178	-5.59684	2.18e-08	1.08e-07
ENSAPLG00000007102	FAM163B	MSTRG.5842.2	28.5451	1.1388	0.198309	5.74257	9.33e-09	4.77e-08
ENSAPLG00000006999	FAM169A	MSTRG.3754.5	246.096	-0.587867	0.0922156	-6.37492	1.83e-10	1.12e-09
ENSAPLG00000009104	FAM183A	MSTRG.2035.1	25.0892	-0.622249	0.227023	-2.74091	0.00612697	0.013347
ENSAPLG00000015069	FAM184A	ENSAPLT00000015723	46.8817	-1.1831	0.182508	-6.48247	9.02e-11	5.72e-10
ENSAPLG00000014115	FAM198B	MSTRG.9824.2	1522.35	-0.72366	0.0736274	-9.82867	8.47e-23	1.46e-21
ENSAPLG00000010401	FAM26E	MSTRG.20892.1	124.733	-0.706451	0.109343	-6.46087	1.04e-10	6.56e-10
ENSAPLG00000002202	FAM46A	MSTRG.16239.1	655.587	-1.19973	0.0873209	-13.7393	5.9e-43	3.07e-41
	FAM46A	MSTRG.30851.1	123.893	-0.96881	0.154227	-6.28171	3.35e-10	1.99e-09
ENSAPLG00000010722	FAM81A	MSTRG.21178.2	112.305	0.691733	0.128721	5.37389	7.71e-08	3.57e-07
ENSAPLG00000011566	FAM84A	ENSAPLT00000012030	538.716	0.650271	0.0820428	7.92599	2.26e-15	2.22e-14
ENSAPLG00000002457	FANCD2	MSTRG.15365.2	85.938	-1.35378	0.124692	-10.8571	1.85e-27	4.16e-26
ENSAPLG00000010418	FAP	MSTRG.22982.2	3229.97	-0.792855	0.0716348	-11.068	1.79e-28	4.25e-27
ENSAPLG00000005107	FAR1	MSTRG.23836.1	661.474	-0.922211	0.0594116	-15.5224	2.45e-54	2.14e-52
ENSAPLG00000010292	FARSB	ENSAPLT00000010797	1415.3	-0.652971	0.0537927	-12.1387	6.59e-34	2.11e-32
ENSAPLG00000002703	FASN	MSTRG.3715.4	2933.39	-0.883886	0.0540513	-16.3527	4.16e-60	4.67e-58
ENSAPLG00000014027	FBLN2	MSTRG.9764.5	13013.4	-1.45788	0.0624219	-23.3553	1.22e-120	1.02e-117
ENSAPLG00000005285	FBLN5	MSTRG.15931.1	1786.81	-0.63985	0.077495	-8.25666	1.5e-16	1.61e-15
ENSAPLG00000005655	FBN2	ENSAPLT00000005892	1281.65	-1.31474	0.0578373	-22.7317	2.18e-114	1.58e-111
	Fbn2	MSTRG.13442.1	100.739	-1.30577	0.14107	-9.25618	2.12e-20	3.07e-19
	FBN2	MSTRG.13442.8	62.8041	-1.27565	0.205356	-6.2119	5.23e-10	3.05e-09
ENSAPLG00000007523	FBN3	ENSAPLT00000007979	40.3684	-1.48945	0.211496	-7.04246	1.89e-12	1.4e-11
ENSAPLG00000003321	FBXL22	MSTRG.24346.1	52.9122	0.652744	0.169142	3.85914	0.000113787	0.000339486
ENSAPLG00000005791	FBXL5	MSTRG.10334.2	1302.78	0.696221	0.0604655	11.5144	1.12e-30	3.07e-29
ENSAPLG00000012462	FBXO15	MSTRG.29088.1	26.9561	0.59682	0.24675	2.41872	0.0155753	0.0308008
ENSAPLG00000012257	FBXO21	MSTRG.23241.1	416.311	0.793772	0.079084	10.0371	1.05e-23	1.93e-22
ENSAPLG00000005288	FBXO32	MSTRG.14846.1	2501.99	1.12928	0.0740069	15.2591	1.43e-52	1.11e-50
ENSAPLG00000009132	FBXO48	MSTRG.20820.1	129.875	0.62496	0.138589	4.50945	6.5e-06	2.34e-05
	FCGBP	MSTRG.26628.1	28.8984	-0.718284	0.25332	-2.83548	0.0045757	0.0102206
ENSAPLG00000005657	FCHSD1	ENSAPLT00000005868	893.147	0.788541	0.0782071	10.0827	6.59e-24	1.22e-22
ENSAPLG00000014854	FCHSD2	MSTRG.17351.1	852.967	0.763118	0.0524301	14.555	5.43e-48	3.53e-46
ENSAPLG00000011133	FDFT1	MSTRG.24693.1	1972.5	-0.591395	0.0620689	-9.52805	1.6e-21	2.49e-20
	FDPS	MSTRG.17644.1	1439.03	-0.938685	0.0669169	-14.0276	1.06e-44	6.01e-43
ENSAPLG00000001725	FEN1	ENSAPLT00000001718	399.624	-0.588767	0.0824824	-7.1381	9.46e-13	7.25e-12
ENSAPLG00000002657	FERMT2	MSTRG.22655.4	3391.07	0.77931	0.0493191	15.8014	3.04e-56	2.98e-54
ENSAPLG00000016333	FGFR3	ENSAPLT00000017079	47.0572	1.01733	0.186611	5.45158	4.99e-08	2.36e-07
ENSAPLG00000004564	FGG	MSTRG.15419.1	69.089	-1.23463	0.148603	-8.30824	9.71e-17	1.05e-15
ENSAPLG00000012129	FGL2	ENSAPLT00000012624	300.17	-0.615912	0.116012	-5.30904	1.1e-07	5.01e-07
ENSAPLG00000013513	FHL2	MSTRG.28820.1	164.241	-0.972571	0.127476	-7.62945	2.36e-14	2.11e-13
ENSAPLG00000014730	FHL3	MSTRG.24737.18	4275.96	-0.824388	0.0556232	-14.8209	1.07e-49	7.34e-48
	Fib	MSTRG.31569.1	286.91	-0.783369	0.0858851	-9.12113	7.43e-20	1.04e-18
ENSAPLG00000011450	FIGNL1	MSTRG.17558.1	143.968	0.781437	0.127955	6.10712	1.01e-09	5.74e-09
ENSAPLG00000010761	FILIP1L	MSTRG.22669.2	5483.72	0.743128	0.0563959	13.177	1.19e-39	5.14e-38
ENSAPLG00000013083	FKBP1B	MSTRG.5345.1	62.3513	1.3348	0.174045	7.66931	1.73e-14	1.56e-13
ENSAPLG00000012198	FKBP4	MSTRG.3835.1	1186.11	-0.760205	0.0529873	-14.3469	1.11e-46	6.88e-45
	Flcn	MSTRG.32294.1	220.924	0.666354	0.0970509	6.86603	6.6e-12	4.65e-11
ENSAPLG00000001527	FLRT2	ENSAPLT00000001516	54.9335	-0.785418	0.165891	-4.73454	2.2e-06	8.41e-06
ENSAPLG00000006689	FLT1	ENSAPLT00000007133	41.1776	-1.11014	0.201616	-5.50623	3.67e-08	1.76e-07
	Fmnl3	MSTRG.29752.1	222.633	0.671954	0.0993239	6.76528	1.33e-11	9.1e-11
ENSAPLG00000002757	FMO3	MSTRG.54.1	2954.5	1.26492	0.0926186	13.6573	1.83e-42	9.21e-41
ENSAPLG00000005370	FNDC1	ENSAPLT00000005572	52.576	-0.767812	0.156417	-4.90876	9.17e-07	3.68e-06
ENSAPLG00000012065	FNDC3B	MSTRG.11023.1	4552.01	-0.643085	0.0490206	-13.1187	2.57e-39	1.09e-37
ENSAPLG00000011202	FOXA1	ENSAPLT00000011649	24.0096	1.2869	0.248493	5.17879	2.23e-07	9.73e-07
	Foxc2	MSTRG.30338.1	23.6173	0.651282	0.235827	2.76169	0.00575026	0.0126079
ENSAPLG00000010851	FOXF1	ENSAPLT00000011295	364.624	0.629324	0.0899741	6.9945	2.66e-12	1.95e-11
ENSAPLG00000011353	FOXM1	MSTRG.3826.1	61.0657	-1.32937	0.156526	-8.49296	2.01e-17	2.31e-16
ENSAPLG00000005184	FREM2	ENSAPLT00000005370	75.5878	0.675056	0.217579	3.10258	0.00191841	0.00463601
ENSAPLG00000004143	FRMD7	MSTRG.16361.2	54.9127	1.501	0.160925	9.32733	1.09e-20	1.6e-19
ENSAPLG00000006519	FRY	MSTRG.6450.1	680.476	1.34238	0.0859983	15.6094	6.28e-55	5.72e-53
ENSAPLG00000013902	FUT10	ENSAPLT00000014484	47.9696	-0.78391	0.180635	-4.33974	1.43e-05	4.88e-05
ENSAPLG00000009017	FUT8	MSTRG.13266.1	642.364	-0.828268	0.0619873	-13.3619	1.01e-40	4.57e-39
	Fzd8	MSTRG.30861.1	116.26	0.922221	0.144136	6.39829	1.57e-10	9.71e-10
ENSAPLG00000001914	G0S2	MSTRG.10591.1	4601.68	1.14202	0.0527468	21.651	5.95e-104	3.51e-101
ENSAPLG00000006581	G3BP1	MSTRG.2375.1	2852.35	-0.761847	0.0546079	-13.9512	3.09e-44	1.71e-42
ENSAPLG00000014691	GABPB2	MSTRG.22851.1	585.822	0.66633	0.0686827	9.70157	2.97e-22	4.89e-21
	GADD45G	MSTRG.9417.1	413.299	0.688095	0.0750261	9.17141	4.67e-20	6.61e-19
ENSAPLG00000011272	GADL1	ENSAPLT00000011770	35.6513	2.15369	0.268982	8.00683	1.18e-15	1.18e-14
ENSAPLG00000009730	GALNT1	MSTRG.21838.2	1230.53	-0.791655	0.0476149	-16.6262	4.5e-62	5.56e-60
ENSAPLG00000007938	GALNT10	MSTRG.22187.1	1019.65	-0.647692	0.0659704	-9.81792	9.43e-23	1.61e-21
ENSAPLG00000012197	GALNT12	MSTRG.22154.1	122.918	-0.882488	0.120617	-7.31644	2.55e-13	2.06e-12
ENSAPLG00000002130	GALNT2	MSTRG.14436.1	990.856	-0.740916	0.0592142	-12.5125	6.38e-36	2.28e-34
ENSAPLG00000015065	GANC	MSTRG.16194.2	341.737	0.585095	0.0681533	8.58499	9.08e-18	1.07e-16
ENSAPLG00000010926	GAR1	MSTRG.13942.1	317.453	-0.714537	0.0980943	-7.28418	3.24e-13	2.6e-12
ENSAPLG00000003331	GATM	MSTRG.23022.1	68.8675	1.02804	0.189296	5.43083	5.61e-08	2.64e-07
ENSAPLG00000015363	GCAT	MSTRG.9142.2	2230.89	0.795304	0.0587858	13.5288	1.06e-41	5.07e-40
	Gcgr	MSTRG.29255.1	52.5829	0.866275	0.15187	5.70406	1.17e-08	5.94e-08
ENSAPLG00000010363	GFAP	ENSAPLT00000010814	208.128	-0.899673	0.10041	-8.95999	3.25e-19	4.28e-18
ENSAPLG00000013413	GGT7	MSTRG.11743.1	338.083	0.59249	0.0720125	8.2276	1.91e-16	2.03e-15
ENSAPLG00000015352	GINS1	MSTRG.13163.1	49.9148	-1.99779	0.178137	-11.2149	3.45e-29	8.59e-28
ENSAPLG00000006135	GINS4	MSTRG.26308.5	115.166	-0.613391	0.133896	-4.5811	4.63e-06	1.69e-05
ENSAPLG00000005690	GIPC2	MSTRG.2019.3	330.51	2.00774	0.14114	14.2252	6.39e-46	3.84e-44
	Git1	MSTRG.29663.1	282.527	0.94876	0.101039	9.39002	6e-21	8.99e-20
ENSAPLG00000001185	GJA5	ENSAPLT00000001171	72.3311	-0.824674	0.156694	-5.26295	1.42e-07	6.35e-07
ENSAPLG00000013760	GJD4	MSTRG.3427.2	91.6497	-1.57741	0.132432	-11.9111	1.04e-32	3.13e-31
ENSAPLG00000005240	GK5	MSTRG.2799.1	484.321	-0.719899	0.0699049	-10.2983	7.17e-25	1.4e-23
ENSAPLG00000016225	GKN2	MSTRG.5450.1	56.4487	0.997934	0.181012	5.51307	3.53e-08	1.7e-07
ENSAPLG00000012359	GLDC	MSTRG.8449.1	144.159	-1.01281	0.130925	-7.73578	1.03e-14	9.48e-14
	glis2	MSTRG.25768.1	835.464	0.898887	0.0864301	10.4002	2.48e-25	5e-24
ENSAPLG00000006875	GLT8D2	MSTRG.25250.1	1370.74	-1.14474	0.0738071	-15.5099	2.98e-54	2.58e-52
ENSAPLG00000010442	GLUL	ENSAPLT00000010886	872.134	2.27244	0.0700679	32.432	9.71e-231	7.73e-227
	GLYATL3	MSTRG.3162.1	90.4533	0.607243	0.124452	4.87935	1.06e-06	4.25e-06
	GMFB	MSTRG.26147.1	1897.6	-0.911058	0.0379887	-23.9824	4.25e-127	4.51e-124
ENSAPLG00000005031	GMFB	MSTRG.26149.3	350.141	-0.754488	0.093577	-8.06275	7.46e-16	7.6e-15
ENSAPLG00000013031	GMNN	MSTRG.17984.1	58.3435	-0.607842	0.158142	-3.84364	0.000121225	0.00036026
ENSAPLG00000004306	GNAT2	MSTRG.8024.1	39.0937	1.06033	0.182984	5.79468	6.85e-09	3.56e-08
ENSAPLG00000012235	GNB4	MSTRG.20224.1	2353.94	-0.667145	0.0531181	-12.5596	3.52e-36	1.27e-34
ENSAPLG00000009442	GOLGB1	MSTRG.9267.7	1692.95	-0.711856	0.0550573	-12.9294	3.07e-38	1.24e-36
ENSAPLG00000009987	GOLPH3L	ENSAPLT00000010404	74.7148	1.02321	0.151624	6.74836	1.5e-11	1.02e-10
	GP1BA	MSTRG.25346.1	36.8197	0.78917	0.228406	3.45512	0.000550042	0.00146693
ENSAPLG00000006451	GPA33	MSTRG.11191.1	114.42	1.25641	0.139975	8.97598	2.81e-19	3.72e-18
ENSAPLG00000009863	GPATCH11	MSTRG.16892.1	627.234	-0.622265	0.0693807	-8.96885	3e-19	3.97e-18
ENSAPLG00000006321	GPC1	MSTRG.7123.3	2168.03	-0.722411	0.0563936	-12.8102	1.44e-37	5.58e-36
ENSAPLG00000014901	GPC3	MSTRG.19037.1	5611.08	-0.773704	0.0750657	-10.307	6.55e-25	1.28e-23
ENSAPLG00000007642	GPC4	MSTRG.28695.5	13122.8	-0.889557	0.0559557	-15.8975	6.59e-57	6.61e-55
ENSAPLG00000010107	GPI	ENSAPLT00000010618	7697.15	-0.849472	0.0430707	-19.7227	1.38e-86	4.57e-84
ENSAPLG00000007926	GPR156	MSTRG.16910.1	43.7133	0.937437	0.186751	5.01972	5.17e-07	2.15e-06
	Gpr157	MSTRG.32311.1	33.8233	0.902168	0.219161	4.11647	3.85e-05	0.00012345
ENSAPLG00000009941	GPR157	MSTRG.8546.8	1221.23	0.978915	0.0594521	16.4656	6.48e-61	7.54e-59
	GPR158	MSTRG.1262.1	39.6132	0.611039	0.193445	3.15872	0.00158463	0.00389618
ENSAPLG00000001578	GPR68	ENSAPLT00000001568	33.9682	0.592452	0.202187	2.93022	0.00338718	0.00777847
ENSAPLG00000001986	GPR85	ENSAPLT00000001982	35.7741	-0.990668	0.183982	-5.3846	7.26e-08	3.38e-07
ENSAPLG00000013820	GPRC5B	MSTRG.12375.6	1064.89	0.598226	0.0619095	9.66291	4.33e-22	7.03e-21
	Gpt	MSTRG.30408.1	42.2591	1.31015	0.180783	7.24709	4.26e-13	3.38e-12
ENSAPLG00000009804	GPT2	MSTRG.19491.1	615.185	0.645131	0.0736265	8.76222	1.91e-18	2.37e-17
ENSAPLG00000006891	GPX7	ENSAPLT00000007151	356.947	-1.34147	0.10052	-13.3453	1.26e-40	5.7e-39
ENSAPLG00000013303	GRAMD2B	MSTRG.8461.2	447.894	0.760912	0.0796556	9.55252	1.27e-21	1.98e-20
ENSAPLG00000009697	GRAP2	MSTRG.26637.1	7.38306	-0.935008	0.306438	-3.05121	0.00227921	0.00542808
ENSAPLG00000012015	GRIA4	ENSAPLT00000012651	44.9592	0.899064	0.219372	4.09834	4.16e-05	0.000132829
ENSAPLG00000004598	GRIN2C	ENSAPLT00000004733	119.601	1.5168	0.13371	11.3439	7.95e-30	2.07e-28
	GRIN2D	MSTRG.29396.1	17.4135	0.945011	0.257171	3.67464	0.000238189	0.000675483
ENSAPLG00000007256	GRIN3B	ENSAPLT00000007527	337.445	0.715103	0.0829892	8.61682	6.88e-18	8.16e-17
	GRK1	MSTRG.31682.1	109.079	1.56682	0.130785	11.9801	4.52e-33	1.39e-31
ENSAPLG00000007885	GRK5	ENSAPLT00000008254	36.4381	1.00036	0.211666	4.72611	2.29e-06	8.73e-06
ENSAPLG00000005514	GRM4	ENSAPLT00000005733	112.624	-0.710933	0.133378	-5.33022	9.81e-08	4.5e-07
	grp	MSTRG.18504.1	76.7557	1.88184	0.206276	9.1229	7.31e-20	1.02e-18
	Gse1	MSTRG.9780.1	293.134	0.65403	0.109342	5.98152	2.21e-09	1.21e-08
ENSAPLG00000014216	GSTZ1	MSTRG.6595.2	88.2728	-0.911092	0.1699	-5.36253	8.21e-08	3.79e-07
ENSAPLG00000016419	GTPBP2	MSTRG.8962.2	909.549	0.702602	0.0610654	11.5057	1.23e-30	3.39e-29
	Gtpbp4	MSTRG.31422.1	218.549	0.807406	0.102151	7.90408	2.7e-15	2.63e-14
ENSAPLG00000010971	GUCY1A3	MSTRG.9810.3	286.178	-1.45109	0.139453	-10.4056	2.34e-25	4.73e-24
	Guk1	MSTRG.30957.1	28.8821	0.718016	0.212965	3.37153	0.000747528	0.00194861
ENSAPLG00000013945	GXYLT2	MSTRG.21511.2	11298.9	-0.792393	0.0398082	-19.9053	3.66e-88	1.3e-85
ENSAPLG00000002399	H2AFJ	MSTRG.24717.1	498.961	-0.663621	0.0877324	-7.56415	3.9e-14	3.4e-13
ENSAPLG00000013863	HACD3	MSTRG.8636.1	906.349	-1.06645	0.0578348	-18.4397	6.31e-76	1.48e-73
ENSAPLG00000016285	HAPLN1	MSTRG.5292.2	635.189	-0.911159	0.0890061	-10.237	1.35e-24	2.6e-23
ENSAPLG00000006075	HAS2	MSTRG.13042.1	959.472	-0.755861	0.126142	-5.99213	2.07e-09	1.14e-08
ENSAPLG00000011232	HAUS1	ENSAPLT00000011716	86.6159	-0.711689	0.135694	-5.2448	1.56e-07	6.97e-07
ENSAPLG00000007110	HBP1	MSTRG.1964.1	1755.47	0.714325	0.0529938	13.4794	2.07e-41	9.72e-40
ENSAPLG00000007791	HBS1L	MSTRG.6782.2	1541.73	0.611126	0.0450361	13.5697	6.06e-42	2.97e-40
ENSAPLG00000009127	HCLS1	MSTRG.9267.2	317.852	-0.7692	0.103736	-7.41499	1.22e-13	1.02e-12
	HCN2	MSTRG.27416.1	36.4101	0.77727	0.195118	3.98358	6.79e-05	0.000209963
ENSAPLG00000005060	HDAC3	MSTRG.22687.1	1463.92	0.607936	0.05007	12.1417	6.35e-34	2.03e-32
ENSAPLG00000009768	HDAC9	MSTRG.8144.3	585.174	0.880852	0.0953379	9.23926	2.48e-20	3.58e-19
ENSAPLG00000002933	HDC	ENSAPLT00000002984	32.5762	1.17036	0.211395	5.53638	3.09e-08	1.5e-07
ENSAPLG00000003198	HDDC2	ENSAPLT00000003257	680.029	-0.938211	0.0679122	-13.8151	2.07e-43	1.11e-41
ENSAPLG00000009802	HEATR3	MSTRG.28181.1	242.939	-0.687574	0.0986235	-6.97171	3.13e-12	2.28e-11
ENSAPLG00000004838	HEBP2	MSTRG.1409.1	23.0046	1.00431	0.230772	4.35196	1.35e-05	4.64e-05
ENSAPLG00000015583	HERPUD1	MSTRG.14098.1	472.312	0.767455	0.0975702	7.86567	3.67e-15	3.53e-14
ENSAPLG00000013163	HHATL	ENSAPLT00000013722	37.6128	0.746578	0.2248	3.32108	0.000896708	0.00230208
ENSAPLG00000009975	HHIP	ENSAPLT00000010388	32.5596	0.937361	0.234245	4.00163	6.29e-05	0.000195485
	HI_0712	MSTRG.25438.2	125.186	1.13329	0.138949	8.15612	3.46e-16	3.59e-15
ENSAPLG00000002158	HIC2	MSTRG.15642.1	419.439	-0.603489	0.0804959	-7.49714	6.52e-14	5.59e-13
ENSAPLG00000002715	HIF1A	MSTRG.26905.9	31489	1.2442	0.0814662	15.2725	1.17e-52	9.1e-51
ENSAPLG00000002663	HIP1R	MSTRG.9546.1	1924.12	0.591589	0.0737025	8.02671	1e-15	1.01e-14
ENSAPLG00000007742	HIPK3	MSTRG.16683.5	919.729	0.627152	0.0809892	7.74364	9.66e-15	8.94e-14
ENSAPLG00000002263	HIST2H2AC	ENSAPLT00000002262	369.991	-0.586752	0.124355	-4.71837	2.38e-06	9.06e-06
ENSAPLG00000011251	HMCN1	MSTRG.25764.1	805.222	-0.899927	0.0720739	-12.4862	8.88e-36	3.14e-34
ENSAPLG00000014814	HMGCLL1	MSTRG.445.1	38.6865	-0.737721	0.199252	-3.70245	0.000213527	0.00060934
ENSAPLG00000006209	HMGCR	MSTRG.3749.2	1988.87	-0.686355	0.0702334	-9.77249	1.48e-22	2.5e-21
ENSAPLG00000000587	HMGCS1	MSTRG.23074.1	1562.86	-1.52354	0.0738625	-20.6267	1.58e-94	6.63e-92
ENSAPLG00000016193	HMGCS2	ENSAPLT00000016900	17.031	1.65553	0.303851	5.4485	5.08e-08	2.4e-07
ENSAPLG00000012722	HMMR	MSTRG.25624.1	185.914	-1.2495	0.12115	-10.3136	6.12e-25	1.2e-23
ENSAPLG00000008265	HMOX1	MSTRG.8391.1	6657.29	-0.672401	0.0779992	-8.62061	6.66e-18	7.92e-17
ENSAPLG00000012019	HNRNPA2B1	MSTRG.16742.9	3031.97	-0.749883	0.0419966	-17.8558	2.61e-71	5.39e-69
ENSAPLG00000009620	HNRNPA3	MSTRG.6187.2	7314.39	-0.71839	0.0374561	-19.1795	5.49e-82	1.59e-79
ENSAPLG00000014040	HNRNPAB	MSTRG.25235.2	2377.58	-0.770613	0.04966	-15.5178	2.63e-54	2.29e-52
ENSAPLG00000013082	HNRNPLL	MSTRG.13158.4	818.058	-0.673984	0.0511685	-13.1719	1.27e-39	5.47e-38
ENSAPLG00000011292	HOXA10	ENSAPLT00000011748	91.1415	0.746343	0.127247	5.8653	4.48e-09	2.38e-08
ENSAPLG00000011282	HOXA11	MSTRG.16716.1	96.05	1.10115	0.136319	8.07775	6.6e-16	6.76e-15
ENSAPLG00000007152	HOXC9	ENSAPLT00000007415	22.3503	0.773829	0.223408	3.46375	0.000532704	0.00142355
	hoxd3	MSTRG.6167.1	142.813	0.883767	0.132292	6.68045	2.38e-11	1.59e-10
	HOXD3	MSTRG.6166.1	36.7145	1.0482	0.191638	5.46968	4.51e-08	2.14e-07
ENSAPLG00000008983	HOXD4	ENSAPLT00000009341	25.4421	0.702473	0.204159	3.44082	0.000579951	0.00154205
ENSAPLG00000007207	HPDL	ENSAPLT00000007475	148.808	0.635947	0.10478	6.06938	1.28e-09	7.21e-09
ENSAPLG00000004536	HPGDS	MSTRG.19872.1	928.584	-1.06838	0.0648485	-16.475	5.55e-61	6.5e-59
ENSAPLG00000012494	HPS4	MSTRG.7378.7	472.602	0.907577	0.0707676	12.8247	1.19e-37	4.64e-36
ENSAPLG00000012202	HPS6	MSTRG.18151.1	1576.96	0.631915	0.0657633	9.60893	7.33e-22	1.16e-20
ENSAPLG00000013471	HSP90AA1	MSTRG.15064.3	9725.49	-1.27767	0.060929	-20.9698	1.24e-97	5.98e-95
	HSP90AB1	MSTRG.8948.1	104.886	0.786396	0.131285	5.98997	2.1e-09	1.15e-08
ENSAPLG00000014678	HSP90B1	MSTRG.10469.1	2687.8	-0.935862	0.0562274	-16.6442	3.33e-62	4.15e-60
ENSAPLG00000006615	HSPA13	MSTRG.27387.2	671.359	-0.756401	0.0605048	-12.5015	7.33e-36	2.6e-34
ENSAPLG00000012948	HSPB7	MSTRG.4956.1	1428.32	0.822054	0.0763864	10.7618	5.22e-27	1.15e-25
ENSAPLG00000003995	HSPBAP1	MSTRG.11110.1	42.7641	-0.7206	0.182134	-3.95643	7.61e-05	0.000232997
ENSAPLG00000005104	HSPH1	MSTRG.6445.1	790.738	-0.760842	0.0678841	-11.208	3.73e-29	9.26e-28
ENSAPLG00000015179	HTR2B	MSTRG.2083.3	1012.57	-0.936084	0.0812677	-11.5185	1.06e-30	2.94e-29
ENSAPLG00000012164	HTR2C	MSTRG.9869.1	50.272	-1.52245	0.187157	-8.13461	4.13e-16	4.28e-15
ENSAPLG00000010991	HTRA3	ENSAPLT00000011468	225.656	0.976684	0.131406	7.43255	1.07e-13	9e-13
ENSAPLG00000015495	HYAL1	MSTRG.20973.2	216.878	0.665179	0.110114	6.04083	1.53e-09	8.52e-09
ENSAPLG00000006043	HYOU1	MSTRG.22702.1	4109.51	-0.84907	0.0398964	-21.2818	1.67e-100	8.88e-98
ENSAPLG00000000796	ID2	MSTRG.6866.1	2587.67	0.623331	0.0744404	8.37355	5.59e-17	6.2e-16
ENSAPLG00000000900	ID3	ENSAPLT00000000880	3309.14	0.724584	0.0845656	8.5683	1.05e-17	1.23e-16
	Igfn1	MSTRG.6381.1	28.6737	1.88291	0.277164	6.79348	1.09e-11	7.54e-11
ENSAPLG00000002491	IGSF21	ENSAPLT00000002516	401.297	1.36504	0.121114	11.2707	1.83e-29	4.64e-28
ENSAPLG00000006379	IKBKB	MSTRG.26324.1	594.249	-0.771451	0.0712361	-10.8295	2.5e-27	5.58e-26
ENSAPLG00000016341	IKZF4	MSTRG.27630.3	348.851	0.720819	0.0873285	8.25411	1.53e-16	1.64e-15
ENSAPLG00000004865	IL15	MSTRG.28656.1	79.4849	-0.682761	0.12672	-5.38796	7.13e-08	3.31e-07
ENSAPLG00000016050	IL17REL	MSTRG.15305.1	28.7986	-1.07327	0.236647	-4.53531	5.75e-06	2.08e-05
ENSAPLG00000004919	IL1RL1	ENSAPLT00000005088	20.1404	-0.856275	0.257938	-3.31969	0.000901161	0.0023124
ENSAPLG00000004693	IMMP1L	MSTRG.16649.1	61.7993	-0.62174	0.159934	-3.88747	0.000101294	0.000304666
ENSAPLG00000007009	IMMP2L	MSTRG.5641.1	67.5948	-0.761842	0.164354	-4.63539	3.56e-06	1.33e-05
	impdh1	MSTRG.30339.1	1072.95	1.15006	0.127773	9.00078	2.24e-19	3e-18
	IMPG2	MSTRG.33569.1	348.715	1.40814	0.0916015	15.3725	2.5e-53	2.05e-51
ENSAPLG00000004667	INHBA	MSTRG.7854.2	6389.37	-0.758578	0.0554885	-13.6709	1.51e-42	7.69e-41
ENSAPLG00000004131	INO80D	MSTRG.10166.1	205.393	0.948295	0.122462	7.74362	9.66e-15	8.94e-14
	iolG	MSTRG.3073.1	208.546	0.758987	0.0855103	8.87598	6.93e-19	8.87e-18
ENSAPLG00000010393	IP6K2	MSTRG.22384.2	1476.91	0.691555	0.052721	13.1173	2.62e-39	1.11e-37
ENSAPLG00000005092	IP6K3	MSTRG.22906.1	88.1423	0.985678	0.1448	6.80718	9.95e-12	6.88e-11
ENSAPLG00000002992	IQGAP2	ENSAPLT00000003170	407.446	-0.662638	0.0943394	-7.02398	2.16e-12	1.59e-11
	IQGAP3	MSTRG.29773.1	26.7897	-1.52009	0.221799	-6.85346	7.21e-12	5.06e-11
	Iqsec2	MSTRG.27573.1	392.736	1.4106	0.106932	13.1915	9.82e-40	4.29e-38
ENSAPLG00000015024	IQSEC3	MSTRG.3575.4	1338.5	-0.934368	0.0656039	-14.2426	4.99e-46	3.01e-44
ENSAPLG00000012255	IRAK4	MSTRG.1538.1	132.469	0.662801	0.10807	6.13305	8.62e-10	4.92e-09
ENSAPLG00000009708	IRF1	MSTRG.28128.1	378.755	0.781137	0.0682848	11.4394	2.66e-30	7.14e-29
ENSAPLG00000014347	IRX1	MSTRG.23327.1	99.0655	0.882659	0.1263	6.98856	2.78e-12	2.03e-11
ENSAPLG00000015735	ISCA1	MSTRG.10701.8	46.6561	-0.761707	0.20149	-3.78037	0.000156596	0.000457696
ENSAPLG00000006183	ISCU	MSTRG.22421.2	2247.56	0.680004	0.0502126	13.5425	8.78e-42	4.25e-40
ENSAPLG00000013165	ISL1	ENSAPLT00000013725	39.7804	0.697353	0.20343	3.42798	0.000608096	0.00161339
ENSAPLG00000011456	ISM1	MSTRG.13889.2	28.9138	-1.39474	0.257813	-5.40989	6.31e-08	2.95e-07
ENSAPLG00000011722	ITGB4	MSTRG.4233.2	224.914	-1.06065	0.136592	-7.76508	8.16e-15	7.6e-14
ENSAPLG00000006858	ITGB6	MSTRG.22957.6	29.3243	-1.37246	0.236708	-5.79812	6.71e-09	3.49e-08
ENSAPLG00000007741	ITGB8	MSTRG.14789.1	75.9702	0.734793	0.134234	5.47399	4.4e-08	2.09e-07
ENSAPLG00000003537	ITGBL1	MSTRG.7766.2	68.8451	-1.39451	0.200848	-6.94314	3.83e-12	2.76e-11
	ITIH5	MSTRG.28930.1	21.8185	-1.83508	0.243484	-7.53676	4.82e-14	4.17e-13
ENSAPLG00000014696	JADE2	MSTRG.3297.4	467.546	0.851489	0.0841181	10.1225	4.39e-24	8.22e-23
ENSAPLG00000011443	JAKMIP2	MSTRG.17178.1	204.77	-1.00984	0.0886391	-11.3928	4.54e-30	1.21e-28
ENSAPLG00000011380	JDP2	MSTRG.6557.1	1237.95	0.697832	0.0802509	8.69562	3.45e-18	4.2e-17
ENSAPLG00000006794	JPT1	MSTRG.4204.2	8265.2	-0.796534	0.061154	-13.0251	8.81e-39	3.6e-37
ENSAPLG00000009179	KANSL1	MSTRG.26044.8	1107.25	0.616742	0.0613375	10.0549	8.74e-24	1.62e-22
ENSAPLG00000004909	KAZALD1	MSTRG.2892.2	95.523	1.62032	0.127093	12.7491	3.15e-37	1.19e-35
ENSAPLG00000014724	KBTBD8	MSTRG.3265.5	169.062	0.732309	0.0962897	7.60527	2.84e-14	2.52e-13
	Kcna4	MSTRG.28372.1	15.5537	1.27178	0.277909	4.57623	4.73e-06	1.73e-05
	Kcnh2	MSTRG.31869.1	167.846	0.753855	0.142512	5.28975	1.22e-07	5.53e-07
ENSAPLG00000010424	KCNJ11	MSTRG.8032.1	146.149	0.956671	0.115603	8.27546	1.28e-16	1.38e-15
ENSAPLG00000016438	KCNJ8	ENSAPLT00000017157	25.7203	-0.763694	0.230474	-3.31358	0.000921111	0.00236017
ENSAPLG00000013645	KCNJ9	MSTRG.29556.1	61.1756	0.955496	0.170222	5.61322	1.99e-08	9.85e-08
	Kcnn2	MSTRG.30821.1	62.6741	0.953197	0.151691	6.28382	3.3e-10	1.96e-09
ENSAPLG00000002396	KCNQ4	ENSAPLT00000002405	59.7603	0.659763	0.162907	4.04995	5.12e-05	0.000161376
ENSAPLG00000009409	KCNT1	ENSAPLT00000009855	44.6204	1.22454	0.197389	6.20369	5.52e-10	3.21e-09
ENSAPLG00000010501	KCNT2	ENSAPLT00000010989	25.7993	-0.970838	0.207234	-4.68474	2.8e-06	1.06e-05
ENSAPLG00000002909	KCNV1	ENSAPLT00000002937	664.948	-0.756738	0.0941552	-8.03713	9.2e-16	9.3e-15
ENSAPLG00000001767	KCTD21	MSTRG.19382.2	41.0076	0.703558	0.179737	3.91438	9.06e-05	0.000274891
ENSAPLG00000007055	KIAA0586	MSTRG.12254.1	175.278	-0.764029	0.111025	-6.88161	5.92e-12	4.19e-11
	KIAA1324	MSTRG.14011.1	154.085	1.38241	0.108389	12.7541	2.96e-37	1.12e-35
	Kiaa1324	MSTRG.14010.1	91.4533	1.53497	0.132146	11.6157	3.43e-31	9.65e-30
ENSAPLG00000013921	KIAA1524	MSTRG.19447.2	52.4908	-1.6267	0.184863	-8.79947	1.37e-18	1.72e-17
ENSAPLG00000016189	KIAA1644	MSTRG.27441.2	157.304	0.748428	0.123977	6.03682	1.57e-09	8.72e-09
ENSAPLG00000004051	KIF11	MSTRG.6261.1	137.714	-0.939686	0.11943	-7.86809	3.6e-15	3.46e-14
ENSAPLG00000009855	KIF14	ENSAPLT00000010271	31.8703	-1.07799	0.216923	-4.96945	6.71e-07	2.75e-06
ENSAPLG00000003823	KIF18A	MSTRG.16633.1	34.5206	-1.61612	0.197131	-8.19823	2.44e-16	2.57e-15
ENSAPLG00000009529	KIF20A	ENSAPLT00000009966	174.981	-1.26609	0.107007	-11.8319	2.67e-32	7.95e-31
	KIF23	MSTRG.33334.1	16.3904	-0.951137	0.259543	-3.66466	0.000247664	0.00070074
ENSAPLG00000012419	KIF26B	MSTRG.11670.1	217.505	-1.05845	0.106	-9.98544	1.77e-23	3.19e-22
ENSAPLG00000009290	KIF2C	MSTRG.25354.4	122.768	-0.609373	0.101853	-5.98285	2.19e-09	1.2e-08
	Kif5a	MSTRG.31843.1	98.1977	0.629628	0.130504	4.82457	1.4e-06	5.51e-06
ENSAPLG00000005534	KIF6	ENSAPLT00000005743	30.394	1.79624	0.22754	7.89416	2.92e-15	2.83e-14
ENSAPLG00000002775	KIRREL3	MSTRG.13726.1	163.984	-1.32707	0.171631	-7.73212	1.06e-14	9.74e-14
ENSAPLG00000011383	KITLG	MSTRG.20688.3	43.4418	-0.703313	0.17545	-4.00861	6.11e-05	0.000190238
ENSAPLG00000011369	KLB	ENSAPLT00000011828	36.7795	0.711658	0.183069	3.88738	0.000101331	0.000304719
ENSAPLG00000004145	KLF10	MSTRG.2481.1	388.619	1.44441	0.0949898	15.206	3.23e-52	2.45e-50
ENSAPLG00000009146	KLF11	ENSAPLT00000009521	1378.14	0.679834	0.069237	9.81894	9.33e-23	1.6e-21
	KLF4	MSTRG.5861.1	76.3047	1.76114	0.172742	10.1952	2.08e-24	3.96e-23
ENSAPLG00000013717	KLF6	MSTRG.3397.6	2951.2	0.81324	0.0607336	13.3903	6.89e-41	3.16e-39
ENSAPLG00000007007	KLHDC1	MSTRG.10967.2	704.126	-0.680895	0.0605802	-11.2396	2.61e-29	6.56e-28
ENSAPLG00000005262	KLHDC8A	MSTRG.7450.1	41.1383	-0.876648	0.188297	-4.65566	3.23e-06	1.21e-05
ENSAPLG00000016006	KLHL11	MSTRG.23343.1	739.645	0.63651	0.0875838	7.26744	3.66e-13	2.93e-12
ENSAPLG00000006271	KLHL23	MSTRG.12923.7	48.5015	0.643611	0.180558	3.56457	0.000364455	0.00100304
ENSAPLG00000000978	KLHL3	MSTRG.12563.1	201.149	0.956093	0.10667	8.96307	3.16e-19	4.17e-18
ENSAPLG00000007168	KLHL6	MSTRG.7128.2	75.7068	0.600992	0.164531	3.65275	0.000259444	0.000732113
	KLRF1	MSTRG.28306.1	176.56	1.23013	0.14443	8.51709	1.64e-17	1.89e-16
ENSAPLG00000003236	KMT2E	MSTRG.20906.3	2499.15	1.02684	0.0713371	14.3941	5.63e-47	3.53e-45
ENSAPLG00000007872	KNTC1	ENSAPLT00000008267	44.7841	-1.35284	0.19456	-6.95336	3.57e-12	2.58e-11
ENSAPLG00000004886	KPNA1	MSTRG.25372.1	576.277	-0.726315	0.0710919	-10.2166	1.67e-24	3.19e-23
ENSAPLG00000010252	KPNA2	MSTRG.4532.2	296.037	-0.766204	0.0770698	-9.9417	2.74e-23	4.89e-22
ENSAPLG00000008997	KRT19	ENSAPLT00000009402	20.5105	1.98823	0.270832	7.34121	2.12e-13	1.73e-12
ENSAPLG00000000589	KRT7	MSTRG.27948.3	362.518	-1.12896	0.149334	-7.55998	4.03e-14	3.51e-13
	KRT73	MSTRG.27954.1	17.6992	-1.3382	0.252702	-5.29559	1.19e-07	5.37e-07
ENSAPLG00000015884	KRT80	MSTRG.27946.1	25.1496	-1.01774	0.230093	-4.42316	9.73e-06	3.41e-05
ENSAPLG00000014035	L3MBTL1	ENSAPLT00000014666	66.3731	0.773882	0.165574	4.67395	2.95e-06	1.11e-05
ENSAPLG00000015166	LACTBL1	MSTRG.7917.1	60.0197	-0.666169	0.183102	-3.63824	0.000274504	0.000770788
ENSAPLG00000011890	LAMA2	MSTRG.1003.2	491.227	1.24906	0.0808421	15.4506	7.47e-54	6.26e-52
ENSAPLG00000013937	LAMA4	ENSAPLT00000014625	157.364	1.04242	0.134638	7.74235	9.76e-15	9.02e-14
ENSAPLG00000002568	LAMC2	ENSAPLT00000002593	65.9444	-0.621268	0.207947	-2.98762	0.00281154	0.00657113
ENSAPLG00000007431	LAP3	MSTRG.5302.1	606.376	-0.603697	0.0664201	-9.08907	9.99e-20	1.38e-18
ENSAPLG00000011591	LDAH	MSTRG.5326.1	388.719	-0.837111	0.0867401	-9.65079	4.88e-22	7.89e-21
ENSAPLG00000002571	LDLRAD1	ENSAPLT00000002579	26.9044	-0.67268	0.224437	-2.99719	0.0027248	0.00638712
	Lgi3	MSTRG.30358.1	36.6348	2.25548	0.212746	10.6017	2.92e-26	6.16e-25
	LGI4	MSTRG.29842.1	502.328	1.18968	0.0840389	14.1563	1.71e-45	1e-43
ENSAPLG00000005909	LHX2	MSTRG.19938.1	210.927	1.22699	0.100969	12.1522	5.59e-34	1.8e-32
	licA	MSTRG.29710.1	69.6217	0.742255	0.153813	4.8257	1.4e-06	5.48e-06
ENSAPLG00000001673	LIG4	ENSAPLT00000001666	197.79	0.661757	0.0950971	6.95875	3.43e-12	2.48e-11
ENSAPLG00000014018	LIPC	MSTRG.21182.1	127.008	-0.62915	0.117573	-5.35115	8.74e-08	4.03e-07
ENSAPLG00000008809	LIPG	MSTRG.19216.1	2040.31	-0.680087	0.156604	-4.34273	1.41e-05	4.82e-05
ENSAPLG00000015349	LMNB1	MSTRG.26814.2	229.376	-1.00927	0.101171	-9.97594	1.94e-23	3.5e-22
ENSAPLG00000011044	LMNB2	MSTRG.8747.1	972.327	-1.00449	0.0606536	-16.561	1.33e-61	1.62e-59
ENSAPLG00000014158	LMO1	MSTRG.25880.1	29.3456	1.49062	0.228734	6.51683	7.18e-11	4.6e-10
ENSAPLG00000016125	LMOD1	MSTRG.22883.1	4449.82	-0.926552	0.0945594	-9.79862	1.14e-22	1.94e-21
ENSAPLG00000006034	LOXL2	MSTRG.18615.8	7958.46	-0.818655	0.0907801	-9.018	1.92e-19	2.58e-18
ENSAPLG00000010035	LPAR1	MSTRG.14633.1	185.787	-1.05564	0.112993	-9.34246	9.41e-21	1.39e-19
ENSAPLG00000015422	LRFN3	MSTRG.25470.1	42.2413	-1.00144	0.191596	-5.22684	1.72e-07	7.63e-07
ENSAPLG00000010336	LRP8	MSTRG.23419.1	118.428	-0.891702	0.123891	-7.19749	6.13e-13	4.8e-12
	LRR1	MSTRG.31888.1	74.7804	1.02071	0.148793	6.85996	6.89e-12	4.84e-11
ENSAPLG00000012106	LRRC17	MSTRG.6280.10	144.059	-0.639524	0.130719	-4.89237	9.96e-07	3.99e-06
ENSAPLG00000009971	LRRC40	MSTRG.13204.1	395.463	-0.683895	0.0885738	-7.72119	1.15e-14	1.06e-13
ENSAPLG00000006638	LRRC41	MSTRG.23570.1	250.249	0.589116	0.0821792	7.16868	7.57e-13	5.86e-12
ENSAPLG00000002507	LRRC42	MSTRG.15197.8	1269.07	-0.623029	0.0704222	-8.84705	8.99e-19	1.14e-17
ENSAPLG00000001447	LRRC4C	MSTRG.18519.1	140.135	-0.618217	0.125435	-4.9286	8.28e-07	3.35e-06
ENSAPLG00000007843	LRRC52	MSTRG.24624.1	24.8052	0.877221	0.213273	4.11314	3.9e-05	0.000125045
ENSAPLG00000008662	LRRC75B	ENSAPLT00000009007	116.953	1.01508	0.1215	8.35459	6.57e-17	7.21e-16
ENSAPLG00000015947	LRRCC1	MSTRG.369.1	161.562	0.627554	0.105211	5.96474	2.45e-09	1.33e-08
ENSAPLG00000001694	LRRN1	MSTRG.14073.1	275.752	-0.911917	0.0835774	-10.9111	1.02e-27	2.34e-26
ENSAPLG00000013110	LRRN2	MSTRG.19634.1	68.7968	-0.639494	0.17425	-3.66998	0.00024257	0.000687392
ENSAPLG00000003229	LRRN4	MSTRG.10235.1	3181.01	-0.953493	0.0864402	-11.0307	2.72e-28	6.39e-27
ENSAPLG00000005196	LRRTM3	MSTRG.366.1	31.3481	-1.54477	0.201422	-7.66931	1.73e-14	1.56e-13
ENSAPLG00000004678	LSG1	MSTRG.7101.1	694.272	-0.711399	0.0752079	-9.45911	3.11e-21	4.74e-20
ENSAPLG00000014499	LSM3	MSTRG.20754.1	236.753	-0.887754	0.0975106	-9.10418	8.69e-20	1.2e-18
ENSAPLG00000011632	LSP1	MSTRG.13851.7	2923.06	-1.56656	0.0876977	-17.8631	2.28e-71	4.79e-69
ENSAPLG00000010494	LSS	MSTRG.10231.1	618.228	-1.45615	0.0604269	-24.0976	2.65e-128	3.01e-125
	LTBP4	MSTRG.28615.1	923.959	0.882035	0.078639	11.2163	3.39e-29	8.48e-28
ENSAPLG00000007050	LUC7L	MSTRG.25061.1	1548.98	1.00238	0.0406862	24.6368	5.09e-134	7.38e-131
ENSAPLG00000006742	LYPD6	MSTRG.1717.2	267.941	-0.693153	0.111742	-6.20315	5.53e-10	3.22e-09
ENSAPLG00000002836	LYPLAL1	MSTRG.21738.1	271.148	-0.684288	0.10246	-6.67861	2.41e-11	1.61e-10
ENSAPLG00000010689	LZTFL1	MSTRG.9939.14	254.655	-0.621296	0.113255	-5.4858	4.12e-08	1.97e-07
	lzts2	MSTRG.2889.1	293.218	0.595471	0.0829621	7.17763	7.09e-13	5.5e-12
ENSAPLG00000003103	M6PR	MSTRG.4695.1	4820.98	-0.586529	0.0482439	-12.1576	5.23e-34	1.69e-32
ENSAPLG00000015318	MAFG	MSTRG.3680.3	127.656	0.803996	0.164071	4.90029	9.57e-07	3.83e-06
	Magel2	MSTRG.29680.1	109.456	0.835586	0.155902	5.35968	8.34e-08	3.85e-07
ENSAPLG00000007136	MAGT1	MSTRG.8206.2	2934.49	-0.708761	0.0463448	-15.2932	8.48e-53	6.69e-51
ENSAPLG00000012540	MAOB	ENSAPLT00000013117	31.9156	-1.90321	0.208981	-9.10711	8.46e-20	1.17e-18
ENSAPLG00000006755	MAP2	ENSAPLT00000007033	66.1325	0.890682	0.148581	5.9946	2.04e-09	1.12e-08
ENSAPLG00000005826	MAP2K6	MSTRG.22028.1	55.8686	-0.71506	0.177312	-4.03279	5.51e-05	0.000172865
ENSAPLG00000013287	MAP3K3	MSTRG.26051.1	1381.54	0.642666	0.0577285	11.1326	8.71e-29	2.11e-27
	MAP3K5	MSTRG.16233.7	62.4001	0.700248	0.164059	4.26828	1.97e-05	6.58e-05
ENSAPLG00000012664	MAP7	MSTRG.27570.1	125.279	0.656651	0.110949	5.91849	3.25e-09	1.75e-08
ENSAPLG00000005077	MAP7D2	MSTRG.24989.5	170.882	0.795956	0.0953283	8.34963	6.85e-17	7.5e-16
ENSAPLG00000016320	MAPRE2	MSTRG.1855.6	3219.52	-0.629363	0.0497171	-12.6589	9.99e-37	3.71e-35
ENSAPLG00000000588	MARCO	MSTRG.26859.1	7518.13	-1.07194	0.196031	-5.46824	4.55e-08	2.16e-07
	MARCO	MSTRG.23942.1	237.487	-0.802526	0.132385	-6.06207	1.34e-09	7.53e-09
ENSAPLG00000014821	MARS	MSTRG.24219.1	3455.6	1.21611	0.0722002	16.8435	1.17e-63	1.64e-61
ENSAPLG00000012366	MAST3	ENSAPLT00000012914	899.727	0.627669	0.080788	7.76934	7.89e-15	7.37e-14
ENSAPLG00000012632	MASTL	MSTRG.19526.1	100.286	-1.36959	0.14447	-9.48012	2.54e-21	3.89e-20
ENSAPLG00000005651	MAT1A	MSTRG.8920.1	335.071	0.681081	0.093851	7.25705	3.96e-13	3.16e-12
	Mat2a	MSTRG.29210.1	757.446	0.592468	0.0677408	8.74609	2.21e-18	2.72e-17
ENSAPLG00000007648	MB	MSTRG.8390.1	81.8174	1.39607	0.156045	8.9466	3.67e-19	4.82e-18
ENSAPLG00000011286	MCCC2	MSTRG.18402.2	225.013	-0.813118	0.0893612	-9.09922	9.1e-20	1.26e-18
ENSAPLG00000016231	MCF2L	MSTRG.27870.3	217.484	-0.679504	0.0885571	-7.67306	1.68e-14	1.52e-13
ENSAPLG00000007943	MCF2L2	ENSAPLT00000008288	25.7937	-1.20431	0.21985	-5.47788	4.3e-08	2.05e-07
ENSAPLG00000004340	MCM10	MSTRG.12781.1	62.757	-1.71946	0.171678	-10.0156	1.3e-23	2.38e-22
ENSAPLG00000004520	MCM2	ENSAPLT00000004689	184.16	-1.56031	0.0983127	-15.8709	1.01e-56	1e-54
ENSAPLG00000013058	MCM3	ENSAPLT00000013655	153.113	-1.26388	0.143915	-8.78208	1.6e-18	2e-17
ENSAPLG00000007931	MCM5	ENSAPLT00000008297	136.165	-1.96179	0.124609	-15.7437	7.59e-56	7.24e-54
ENSAPLG00000016365	MCM6	MSTRG.14526.1	234.771	-1.36659	0.0905934	-15.0848	2.04e-51	1.46e-49
ENSAPLG00000015174	MCM9	MSTRG.10885.1	68.6252	-0.81762	0.159613	-5.12251	3.01e-07	1.29e-06
ENSAPLG00000010678	MCTP2	ENSAPLT00000011138	37.3267	0.812873	0.180951	4.49222	7.05e-06	2.52e-05
ENSAPLG00000012694	MDM4	MSTRG.19639.4	3521.03	-1.00289	0.0499142	-20.0924	8.6e-90	3.19e-87
ENSAPLG00000010557	MED12L	MSTRG.18875.6	749.986	0.762383	0.0647706	11.7705	5.54e-32	1.62e-30
ENSAPLG00000006194	MED18	MSTRG.3747.1	199.572	0.691002	0.125425	5.5093	3.6e-08	1.73e-07
ENSAPLG00000005149	MED22	MSTRG.5822.13	831.525	-0.635329	0.0576303	-11.0242	2.92e-28	6.84e-27
ENSAPLG00000014888	MED30	ENSAPLT00000015516	383.751	-0.627461	0.0832119	-7.54052	4.68e-14	4.06e-13
ENSAPLG00000005693	MEMO1	MSTRG.26620.1	834.598	-0.736876	0.0604798	-12.1838	3.79e-34	1.24e-32
ENSAPLG00000002743	MEOX1	ENSAPLT00000002770	20.2407	1.72376	0.255733	6.74046	1.58e-11	1.07e-10
ENSAPLG00000002328	MFHAS1	MSTRG.23458.1	754.059	0.611029	0.0757609	8.06523	7.31e-16	7.45e-15
ENSAPLG00000011734	MFSD2A	ENSAPLT00000012251	823.24	-0.933466	0.0910662	-10.2504	1.18e-24	2.27e-23
ENSAPLG00000004747	MFSD4A	MSTRG.7439.1	1941.1	-0.590404	0.0667522	-8.8447	9.18e-19	1.17e-17
ENSAPLG00000005158	MIB1	ENSAPLT00000005397	982.388	-0.841346	0.0725974	-11.5892	4.67e-31	1.31e-29
ENSAPLG00000004336	MICAL1	MSTRG.18675.1	2117.33	0.922183	0.0921052	10.0123	1.35e-23	2.45e-22
ENSAPLG00000015261	MICALL1	MSTRG.9142.8	4411.7	1.24531	0.108042	11.5261	9.74e-31	2.7e-29
ENSAPLG00000003992	MIS12	ENSAPLT00000004079	42.2827	-1.46722	0.186781	-7.8553	3.99e-15	3.82e-14
ENSAPLG00000015919	MLEC	MSTRG.22764.1	2139.08	-0.606763	0.0399099	-15.2033	3.36e-52	2.54e-50
ENSAPLG00000016126	MLKL	MSTRG.317.2	106.297	-0.599919	0.180819	-3.31778	0.000907365	0.00232757
ENSAPLG00000008636	MLLT6	MSTRG.18260.2	305.748	0.601594	0.0686989	8.75697	2.01e-18	2.48e-17
ENSAPLG00000005150	MLPH	MSTRG.23265.1	56.5841	0.921705	0.195018	4.72625	2.29e-06	8.73e-06
ENSAPLG00000004393	MMD	MSTRG.4477.1	4931.9	-0.745141	0.0693986	-10.7371	6.81e-27	1.49e-25
ENSAPLG00000013958	MMRN2	MSTRG.22259.1	386.774	-0.847061	0.0968121	-8.74953	2.14e-18	2.64e-17
ENSAPLG00000006108	MMS22L	ENSAPLT00000006336	59.1758	-0.636009	0.165192	-3.85013	0.000118057	0.000351306
ENSAPLG00000006445	MOB1A	MSTRG.12245.1	1973.89	0.653166	0.0538258	12.1348	6.91e-34	2.21e-32
ENSAPLG00000010366	MOB3A	MSTRG.16585.3	1246.33	-0.585142	0.0741889	-7.88719	3.09e-15	2.99e-14
ENSAPLG00000014621	MORC3	ENSAPLT00000015271	23.1638	0.853985	0.325761	2.62151	0.00875421	0.0184302
ENSAPLG00000008858	MORC4	MSTRG.1099.1	136.702	0.641106	0.142753	4.491	7.09e-06	2.53e-05
ENSAPLG00000004938	MORN3	MSTRG.24659.1	159.752	0.616381	0.120875	5.09932	3.41e-07	1.45e-06
ENSAPLG00000016075	MPHOSPH9	ENSAPLT00000016784	80.2699	0.666567	0.130576	5.10483	3.31e-07	1.41e-06
ENSAPLG00000005377	MPP1	MSTRG.9923.3	945.27	-0.807363	0.181947	-4.43736	9.11e-06	3.2e-05
ENSAPLG00000009743	MPP4	MSTRG.10229.2	148.319	0.781141	0.128144	6.09582	1.09e-09	6.14e-09
	MPRIP	MSTRG.33166.1	107.154	0.869348	0.117025	7.42874	1.1e-13	9.25e-13
ENSAPLG00000010883	MPZL2	MSTRG.918.1	346.481	-0.805591	0.0906068	-8.89106	6.05e-19	7.81e-18
ENSAPLG00000015885	MRM2	MSTRG.14285.3	148.791	0.631939	0.112699	5.60729	2.06e-08	1.02e-07
ENSAPLG00000003685	MRPL21	MSTRG.27848.2	446.363	-0.620415	0.0713574	-8.69447	3.48e-18	4.24e-17
ENSAPLG00000011128	MRPL3	ENSAPLT00000011607	424.248	-0.638102	0.0707216	-9.02274	1.83e-19	2.48e-18
ENSAPLG00000004062	MRPS2	ENSAPLT00000004161	611.166	1.10811	0.0690396	16.0503	5.68e-58	6e-56
ENSAPLG00000007094	MRPS6	MSTRG.6497.14	431.955	-0.723085	0.0877368	-8.24153	1.7e-16	1.82e-15
	MSC	MSTRG.15681.1	148.06	0.860263	0.102808	8.36765	5.88e-17	6.49e-16
ENSAPLG00000012269	MSL1	ENSAPLT00000012773	754.148	0.729583	0.0607154	12.0164	2.91e-33	9.01e-32
ENSAPLG00000004461	MSMO1	ENSAPLT00000004590	2731.29	-0.69952	0.063056	-11.0936	1.35e-28	3.21e-27
ENSAPLG00000004404	MST1	ENSAPLT00000004530	1747.08	0.815072	0.0886446	9.19483	3.76e-20	5.35e-19
ENSAPLG00000006539	MTHFD2	MSTRG.12246.4	1833.44	0.87422	0.0509301	17.1651	4.85e-66	7.57e-64
ENSAPLG00000009771	MTHFR	MSTRG.15766.1	191.6	-0.674697	0.0946661	-7.12712	1.02e-12	7.82e-12
ENSAPLG00000004943	MTIF2	MSTRG.12836.1	146.582	-0.71341	0.108036	-6.60344	4.02e-11	2.64e-10
ENSAPLG00000007043	MTRF1L	ENSAPLT00000007312	252.462	-0.633055	0.0836312	-7.56961	3.74e-14	3.26e-13
	MUC5B	MSTRG.31218.1	601.427	-0.668573	0.125923	-5.30937	1.1e-07	5e-07
	MVP	MSTRG.12238.1	53.1997	0.955371	0.162142	5.89218	3.81e-09	2.04e-08
ENSAPLG00000007795	MXRA5	MSTRG.4074.2	9526.9	-1.10237	0.0897897	-12.2772	1.2e-34	4.03e-33
ENSAPLG00000008534	MYBBP1A	MSTRG.23555.1	541.512	-0.952908	0.0714476	-13.3372	1.41e-40	6.33e-39
ENSAPLG00000014596	MYBL1	ENSAPLT00000015273	33.7574	-1.00905	0.213498	-4.72625	2.29e-06	8.73e-06
ENSAPLG00000007103	MYBPC1	MSTRG.16046.16	1840.69	1.284	0.10437	12.3024	8.79e-35	2.98e-33
ENSAPLG00000016373	MYBPC3	MSTRG.26984.1	103.071	-1.18173	0.135926	-8.69394	3.5e-18	4.26e-17
	MYBPC3	MSTRG.25280.1	34.9239	-1.12257	0.209601	-5.35576	8.52e-08	3.93e-07
ENSAPLG00000009825	MYCN	MSTRG.8015.2	514.685	0.825872	0.0889947	9.28001	1.69e-20	2.48e-19
ENSAPLG00000008935	MYEF2	MSTRG.13577.1	428.111	-0.881674	0.0726986	-12.1278	7.52e-34	2.39e-32
ENSAPLG00000015386	MYH10	MSTRG.28008.2	19448	-1.2512	0.0477878	-26.1824	4.21e-151	8.39e-148
ENSAPLG00000006168	MYH11	ENSAPLT00000006591	49.4413	0.97082	0.184185	5.27089	1.36e-07	6.1e-07
ENSAPLG00000004420	MYH15	MSTRG.28805.1	7351.31	-1.64606	0.0981091	-16.7779	3.54e-63	4.74e-61
	MYH6	MSTRG.29862.1	92.8373	1.20878	0.171992	7.02811	2.09e-12	1.55e-11
	Myh6	MSTRG.29823.1	38.2043	1.56017	0.200355	7.787	6.86e-15	6.45e-14
	Myh7	MSTRG.22803.1	286.1	1.58655	0.124814	12.7113	5.12e-37	1.92e-35
ENSAPLG00000001296	MYL10	MSTRG.2518.1	2770.46	0.589048	0.143002	4.11916	3.8e-05	0.000122114
ENSAPLG00000008040	MYLIP	MSTRG.10518.1	540.428	1.01908	0.0879598	11.5858	4.87e-31	1.36e-29
ENSAPLG00000013701	MYLK4	MSTRG.17662.1	1263.11	0.813815	0.0974094	8.35458	6.57e-17	7.21e-16
ENSAPLG00000007175	MYO10	MSTRG.2644.2	3177.83	-0.743251	0.0546843	-13.5917	4.49e-42	2.22e-40
	MYO10	MSTRG.3233.1	494.288	0.5928	0.124031	4.77947	1.76e-06	6.8e-06
ENSAPLG00000007605	MYO16	ENSAPLT00000007924	221.985	-1.10352	0.121312	-9.09654	9.33e-20	1.29e-18
ENSAPLG00000013526	MYOCD	MSTRG.6639.1	73.5727	-1.04719	0.156614	-6.68646	2.29e-11	1.53e-10
ENSAPLG00000013857	MYOM2	ENSAPLT00000014616	21.5965	-1.09004	0.238098	-4.5781	4.69e-06	1.71e-05
ENSAPLG00000013613	N4BP2	MSTRG.28396.3	616.243	0.639581	0.0864142	7.40134	1.35e-13	1.13e-12
ENSAPLG00000015844	NAA35	MSTRG.10704.1	442.607	-0.660609	0.0727664	-9.07849	1.1e-19	1.51e-18
ENSAPLG00000012242	NABP1	MSTRG.21408.1	673.456	-1.07641	0.0849868	-12.6656	9.17e-37	3.42e-35
ENSAPLG00000008244	NACC2	MSTRG.17554.16	749.461	0.588731	0.0752195	7.82684	5e-15	4.75e-14
ENSAPLG00000007886	NADK2	MSTRG.10579.1	2078.62	0.675879	0.0492839	13.714	8.37e-43	4.3e-41
ENSAPLG00000005457	NANS	MSTRG.24028.1	1148.22	-0.813566	0.0509259	-15.9755	1.89e-57	1.96e-55
ENSAPLG00000007638	NAT10	ENSAPLT00000008019	278.878	-1.13086	0.0904093	-12.5082	6.73e-36	2.4e-34
ENSAPLG00000013035	NAV2	MSTRG.7891.2	640.177	1.05068	0.108706	9.66532	4.23e-22	6.88e-21
ENSAPLG00000005677	NCALD	MSTRG.2487.1	1620.52	-0.843726	0.109628	-7.69624	1.4e-14	1.28e-13
ENSAPLG00000009276	NCAM2	ENSAPLT00000009743	35.3642	-1.73271	0.196745	-8.8069	1.29e-18	1.61e-17
ENSAPLG00000013121	NCAPD2	MSTRG.10076.1	277.023	-0.62395	0.0884454	-7.05464	1.73e-12	1.29e-11
ENSAPLG00000006687	NCAPG	MSTRG.5295.1	89.0623	-0.775272	0.130764	-5.92879	3.05e-09	1.65e-08
ENSAPLG00000014002	NCAPG2	ENSAPLT00000014604	44.0994	-1.18572	0.189342	-6.2623	3.79e-10	2.24e-09
ENSAPLG00000008188	NCAPH	ENSAPLT00000008534	264.714	-0.6928	0.0777075	-8.91549	4.86e-19	6.31e-18
ENSAPLG00000015000	NCF2	MSTRG.1399.1	107.875	-0.704107	0.158376	-4.44579	8.76e-06	3.09e-05
ENSAPLG00000008045	NCKAP1	MSTRG.21717.3	2343.07	-0.69965	0.0545751	-12.8199	1.27e-37	4.93e-36
ENSAPLG00000014505	NDC80	MSTRG.681.1	180.045	-1.46213	0.103689	-14.1011	3.74e-45	2.16e-43
ENSAPLG00000005964	NDE1	MSTRG.12346.3	599.428	-0.726536	0.0638288	-11.3826	5.11e-30	1.35e-28
ENSAPLG00000012508	NDP	MSTRG.4756.1	69.673	1.04219	0.134977	7.72124	1.15e-14	1.06e-13
ENSAPLG00000015644	NDRG1	MSTRG.2394.4	2262.01	1.17941	0.0637915	18.4885	2.55e-76	6.16e-74
ENSAPLG00000004119	NDUFA4L2	MSTRG.19251.1	194.285	2.05728	0.0992246	20.7336	1.72e-95	7.43e-93
ENSAPLG00000005133	NECAB2	ENSAPLT00000005336	39.1998	-0.88461	0.241471	-3.66342	0.000248869	0.000703893
ENSAPLG00000013541	NECTIN3	MSTRG.19435.2	525.675	-0.699958	0.0592808	-11.8075	3.57e-32	1.05e-30
ENSAPLG00000012717	NEFL	MSTRG.19964.1	73.7869	-0.647263	0.153874	-4.20646	2.59e-05	8.53e-05
ENSAPLG00000010876	NEK2	MSTRG.12963.1	36.9621	-0.805499	0.187639	-4.29281	1.76e-05	5.95e-05
ENSAPLG00000005036	NEK6	MSTRG.19926.1	2239.65	-0.861953	0.0423412	-20.3573	4e-92	1.59e-89
ENSAPLG00000011297	NELL2	MSTRG.1533.1	89.1881	-0.681328	0.156447	-4.355	1.33e-05	4.58e-05
ENSAPLG00000008593	NEMP1	MSTRG.21611.3	399.064	0.590749	0.0701741	8.41834	3.82e-17	4.29e-16
ENSAPLG00000015725	NEO1	MSTRG.10621.11	1434.61	-0.694582	0.0522328	-13.2978	2.38e-40	1.06e-38
ENSAPLG00000010563	NETO2	MSTRG.19493.2	450.58	-0.696375	0.0789375	-8.82186	1.13e-18	1.42e-17
ENSAPLG00000006326	NFASC	ENSAPLT00000006776	144.823	0.815322	0.141322	5.76924	7.96e-09	4.12e-08
ENSAPLG00000007259	NFATC2	MSTRG.2219.3	217.539	-0.596844	0.0943489	-6.32593	2.52e-10	1.51e-09
ENSAPLG00000004175	NFKBIZ	MSTRG.1175.6	780.228	0.703416	0.175469	4.00878	6.1e-05	0.00019014
ENSAPLG00000007252	NGFR	ENSAPLT00000007530	53.1831	0.639647	0.176281	3.62857	0.000284994	0.000797915
ENSAPLG00000012352	NHEJ1	MSTRG.14911.1	44.7351	0.748646	0.188905	3.96307	7.4e-05	0.000226958
	NID2	MSTRG.25814.1	4314.8	0.914551	0.0952811	9.59846	8.12e-22	1.29e-20
ENSAPLG00000011598	NIT2	MSTRG.22671.6	90.7164	0.615839	0.168741	3.64961	0.000262642	0.000739958
	NME3	MSTRG.31142.1	31.8349	0.819621	0.223655	3.66466	0.000247667	0.00070074
ENSAPLG00000006793	NMI	MSTRG.1725.1	448.491	-0.846842	0.0935698	-9.05038	1.42e-19	1.94e-18
ENSAPLG00000002699	NMNAT3	MSTRG.25168.1	55.2931	0.821846	0.178181	4.61241	3.98e-06	1.47e-05
ENSAPLG00000012875	NMUR1	MSTRG.2073.1	51.9985	3.45118	0.229966	15.0073	6.57e-51	4.66e-49
ENSAPLG00000004109	NOL4L	MSTRG.3044.1	346.449	0.655203	0.084852	7.72172	1.15e-14	1.05e-13
ENSAPLG00000003837	NOL6	ENSAPLT00000003982	473.616	-0.728579	0.074393	-9.79365	1.2e-22	2.03e-21
ENSAPLG00000002642	NONO	MSTRG.9904.1	2406.01	-0.703334	0.0405944	-17.3259	3e-67	5.2e-65
	NOP2	MSTRG.10088.1	333.027	-0.589425	0.070668	-8.34076	7.38e-17	8.08e-16
ENSAPLG00000015427	NOTUM	MSTRG.3713.1	1039.08	-0.722256	0.067459	-10.7066	9.48e-27	2.05e-25
ENSAPLG00000006728	NOV	MSTRG.19315.1	105.301	0.755645	0.13152	5.74546	9.17e-09	4.69e-08
ENSAPLG00000014697	NOXA1	MSTRG.7665.1	37.9081	-0.73739	0.181155	-4.07051	4.69e-05	0.000148585
ENSAPLG00000010428	NPC1L1	ENSAPLT00000010896	26.0976	1.01022	0.207964	4.85767	1.19e-06	4.71e-06
ENSAPLG00000010935	NPM3	MSTRG.18145.1	635.399	-1.26541	0.0735368	-17.2078	2.32e-66	3.74e-64
ENSAPLG00000014009	NPTXR	MSTRG.9120.1	336.499	0.961282	0.0943004	10.1938	2.11e-24	4.01e-23
ENSAPLG00000014559	NPY	ENSAPLT00000015176	63.631	0.626832	0.141665	4.42475	9.66e-06	3.39e-05
	NR1D1	MSTRG.31592.1	118.498	1.10129	0.138484	7.95252	1.83e-15	1.81e-14
ENSAPLG00000005753	NR1D2	MSTRG.25980.5	851.029	0.882289	0.0710575	12.4166	2.13e-35	7.41e-34
ENSAPLG00000015146	NR3C2	ENSAPLT00000015830	110.007	0.996877	0.130768	7.62325	2.47e-14	2.2e-13
ENSAPLG00000009302	NR5A2	ENSAPLT00000009714	25.5593	1.49077	0.228817	6.51511	7.26e-11	4.65e-10
ENSAPLG00000013492	NRAP	ENSAPLT00000014153	313.591	1.08831	0.0958375	11.3558	6.94e-30	1.82e-28
ENSAPLG00000015456	NRARP	ENSAPLT00000016101	65.497	0.783023	0.199475	3.92542	8.66e-05	0.000263187
ENSAPLG00000003164	NRF1	MSTRG.855.2	486.929	1.04912	0.0894379	11.7302	8.93e-32	2.58e-30
ENSAPLG00000003623	NRP1	MSTRG.26931.3	2557.85	-0.871277	0.0644609	-13.5164	1.25e-41	5.99e-40
	NRP1	MSTRG.26930.1	203.021	-0.766903	0.101558	-7.55137	4.31e-14	3.74e-13
ENSAPLG00000013097	NSDHL	MSTRG.4164.2	310.735	-1.38774	0.0915863	-15.1522	7.32e-52	5.45e-50
ENSAPLG00000008911	NSMAF	MSTRG.4385.1	547.661	0.659366	0.0635109	10.3819	3e-25	6.02e-24
ENSAPLG00000002458	NSMF	MSTRG.23808.1	187.098	-0.783649	0.123118	-6.36504	1.95e-10	1.19e-09
ENSAPLG00000013737	NT5DC3	MSTRG.17322.1	654.058	0.935988	0.0858932	10.8971	1.19e-27	2.7e-26
ENSAPLG00000005192	NTNG1	MSTRG.25117.1	32.0336	-0.657227	0.194052	-3.38686	0.000706978	0.00185261
ENSAPLG00000005250	NUAK2	ENSAPLT00000005425	243.064	-0.78451	0.233861	-3.3546	0.00079481	0.00205973
ENSAPLG00000009992	NUDT13	MSTRG.24913.1	102.641	0.598054	0.116709	5.12432	2.99e-07	1.28e-06
ENSAPLG00000008746	NUDT16L1	ENSAPLT00000009091	781.743	-0.997083	0.0629043	-15.8508	1.39e-56	1.37e-54
	NUDT17	MSTRG.29249.1	163.912	0.769389	0.111211	6.91828	4.57e-12	3.26e-11
ENSAPLG00000008764	NUDT3	MSTRG.18694.1	1105.88	0.713533	0.0522715	13.6505	2e-42	1.01e-40
ENSAPLG00000007357	NUF2	ENSAPLT00000007697	110.067	-1.04794	0.137548	-7.61871	2.56e-14	2.28e-13
ENSAPLG00000013117	NUFIP2	MSTRG.18099.3	1267.66	0.624839	0.071088	8.78966	1.5e-18	1.87e-17
ENSAPLG00000008857	NUP155	MSTRG.19688.1	577.932	-0.719065	0.0654432	-10.9876	4.38e-28	1.02e-26
ENSAPLG00000014016	NUP93	MSTRG.300.2	422.529	-0.831213	0.0853858	-9.73479	2.14e-22	3.57e-21
ENSAPLG00000009210	NUTF2	MSTRG.26630.11	824.106	-0.98094	0.0689884	-14.2189	6.99e-46	4.19e-44
ENSAPLG00000002105	NYX	MSTRG.4771.4	143.265	0.722017	0.136526	5.28849	1.23e-07	5.57e-07
ENSAPLG00000000725	OAF	MSTRG.18206.4	1086.77	-1.07316	0.073815	-14.5385	6.91e-48	4.48e-46
	Obscn	MSTRG.22944.1	13.7995	-1.00084	0.279395	-3.58216	0.00034077	0.000942738
ENSAPLG00000002984	OBSCN	ENSAPLT00000003133	488.327	0.834632	0.128162	6.5123	7.4e-11	4.73e-10
	OBSL1	MSTRG.22947.1	11.9336	-1.52149	0.286445	-5.31163	1.09e-07	4.95e-07
	Obsl1	MSTRG.22946.1	22.1449	-0.818404	0.262509	-3.11762	0.0018232	0.00442876
ENSAPLG00000003282	OCLN	ENSAPLT00000003353	65.7417	0.6287	0.146749	4.28418	1.83e-05	6.17e-05
ENSAPLG00000012565	OGDHL	ENSAPLT00000013088	43.8279	-0.728581	0.172635	-4.22035	2.44e-05	8.05e-05
ENSAPLG00000012283	OGFOD1	MSTRG.295.1	230.017	-0.687892	0.0929836	-7.398	1.38e-13	1.15e-12
ENSAPLG00000001967	OGFOD2	MSTRG.9533.4	389.382	0.775892	0.0918034	8.45167	2.87e-17	3.26e-16
ENSAPLG00000008147	OLA1	ENSAPLT00000008490	842.331	-0.908438	0.052833	-17.1945	2.92e-66	4.6e-64
ENSAPLG00000006406	OMA1	MSTRG.17747.1	204.253	-1.13171	0.0934346	-12.1123	9.09e-34	2.89e-32
ENSAPLG00000005369	OMD	ENSAPLT00000005537	61.3259	-1.2062	0.169529	-7.11504	1.12e-12	8.5e-12
ENSAPLG00000004913	ORAI1	MSTRG.24658.2	97.9468	-0.97095	0.172546	-5.62719	1.83e-08	9.11e-08
ENSAPLG00000009034	OSER1	MSTRG.9604.1	588.818	0.997761	0.0718134	13.8938	6.91e-44	3.76e-42
ENSAPLG00000004627	OTUD7B	MSTRG.26560.2	938.616	0.59623	0.063177	9.43745	3.82e-21	5.81e-20
ENSAPLG00000002558	P2RX4	MSTRG.24652.4	97.5191	1.1516	0.145839	7.89642	2.87e-15	2.79e-14
ENSAPLG00000001614	P2RY12	MSTRG.18879.2	208.25	-0.789364	0.211572	-3.73095	0.000190763	0.000550091
ENSAPLG00000001613	P2RY13	MSTRG.18879.3	83.6787	-1.32711	0.16179	-8.20266	2.35e-16	2.48e-15
ENSAPLG00000001612	P2RY14	MSTRG.18877.1	169.44	0.749901	0.150737	4.9749	6.53e-07	2.68e-06
ENSAPLG00000013236	P3H2	MSTRG.26475.1	133.618	-0.696529	0.119602	-5.82371	5.76e-09	3.02e-08
ENSAPLG00000003370	P4HA2	MSTRG.19747.1	10443.6	-1.11933	0.0691345	-16.1907	5.87e-59	6.32e-57
ENSAPLG00000007787	PAAF1	ENSAPLT00000008086	496.139	0.610105	0.0652446	9.35103	8.68e-21	1.29e-19
ENSAPLG00000008415	PABPC1L	MSTRG.9582.3	89.6922	0.639359	0.134513	4.75313	2e-06	7.71e-06
ENSAPLG00000009134	PACSIN2	MSTRG.28659.1	1280.92	0.610276	0.0572681	10.6565	1.63e-26	3.47e-25
ENSAPLG00000007958	PACSIN3	MSTRG.6658.2	1698.2	-0.654629	0.074308	-8.80967	1.26e-18	1.58e-17
	Pafah2	MSTRG.14685.1	105.519	0.701566	0.133817	5.24272	1.58e-07	7.04e-07
ENSAPLG00000004448	PAG1	MSTRG.20133.1	57.7175	-1.14507	0.165602	-6.91459	4.69e-12	3.35e-11
ENSAPLG00000006771	PAK1	MSTRG.19397.1	1671.57	-0.681947	0.0721539	-9.45128	3.35e-21	5.1e-20
ENSAPLG00000006750	PALLD	MSTRG.12532.11	12026	-0.836452	0.0505994	-16.5309	2.2e-61	2.62e-59
ENSAPLG00000002700	PANX2	MSTRG.15306.4	77.6387	0.600782	0.142409	4.21871	2.46e-05	8.11e-05
ENSAPLG00000007165	PAPLN	ENSAPLT00000007432	50.2266	0.771763	0.154073	5.00907	5.47e-07	2.26e-06
ENSAPLG00000006191	PAPSS1	MSTRG.13920.1	3867.28	-0.58545	0.0468686	-12.4913	8.33e-36	2.95e-34
ENSAPLG00000005146	PAQR5	ENSAPLT00000005323	153.752	0.876668	0.112826	7.7701	7.84e-15	7.33e-14
ENSAPLG00000009952	PAQR7	MSTRG.14682.3	1095.39	0.76516	0.07708	9.92684	3.18e-23	5.61e-22
ENSAPLG00000002347	PAQR9	MSTRG.2792.2	158.638	1.28347	0.125303	10.243	1.27e-24	2.45e-23
ENSAPLG00000014039	PARP1	ENSAPLT00000014776	1821.01	-0.898511	0.0662916	-13.5539	7.51e-42	3.66e-40
	PARP1	MSTRG.30062.1	255.078	-0.828487	0.096391	-8.59506	8.32e-18	9.82e-17
ENSAPLG00000015958	PARP16	ENSAPLT00000016654	308.818	0.598985	0.0801845	7.47009	8.01e-14	6.84e-13
ENSAPLG00000011915	PARP3	ENSAPLT00000012400	554.652	-0.60014	0.097775	-6.13797	8.36e-10	4.78e-09
ENSAPLG00000010291	PARP9	MSTRG.14900.1	363.733	-0.776433	0.0698894	-11.1094	1.13e-28	2.7e-27
ENSAPLG00000005016	PAX7	MSTRG.23045.2	108.458	-0.748075	0.179207	-4.17437	2.99e-05	9.74e-05
ENSAPLG00000003559	PBK	ENSAPLT00000003623	121.905	-0.975638	0.107727	-9.05654	1.35e-19	1.83e-18
ENSAPLG00000002362	PBLD	MSTRG.347.1	34.774	-0.607567	0.192937	-3.14904	0.00163806	0.0040133
ENSAPLG00000002975	PCBP3	ENSAPLT00000003068	37.0241	1.0672	0.180736	5.90475	3.53e-09	1.89e-08
	PCBP4	MSTRG.23986.1	439.382	0.603896	0.078812	7.66248	1.82e-14	1.64e-13
ENSAPLG00000014071	PCDH17	MSTRG.20094.2	98.0711	-1.02645	0.125469	-8.18088	2.82e-16	2.94e-15
ENSAPLG00000011201	PCDH7	MSTRG.14023.4	167.271	0.599385	0.133977	4.47379	7.68e-06	2.73e-05
ENSAPLG00000003839	PCDHAC2	ENSAPLT00000003957	23.8	-0.854316	0.234666	-3.64056	0.000272044	0.000764284
	PCDHB13	MSTRG.21280.1	228.307	-1.14679	0.0982148	-11.6764	1.68e-31	4.8e-30
	PCDHB4	MSTRG.31739.1	84.6566	-0.979758	0.143814	-6.81266	9.58e-12	6.64e-11
ENSAPLG00000016082	PCNA	MSTRG.5446.1	826.07	-0.621119	0.0607072	-10.2314	1.43e-24	2.75e-23
ENSAPLG00000005333	PCSK6	MSTRG.3125.2	343.233	1.18802	0.108606	10.9389	7.51e-28	1.73e-26
ENSAPLG00000010301	PDCD11	MSTRG.22550.1	559.049	-0.682604	0.0774344	-8.81525	1.19e-18	1.5e-17
ENSAPLG00000010965	PDE6B	ENSAPLT00000011489	21.7693	-0.938519	0.25438	-3.68943	0.000224755	0.000639892
ENSAPLG00000014049	PDE6C	ENSAPLT00000014789	18.4631	-0.73326	0.247145	-2.96692	0.00300797	0.00699125
ENSAPLG00000010645	PDIA4	MSTRG.3345.1	7025.17	-0.977945	0.0471376	-20.7466	1.32e-95	5.83e-93
ENSAPLG00000010864	PDIA6	MSTRG.6832.6	8866.99	-0.842603	0.0653471	-12.8943	4.85e-38	1.93e-36
	PDIA6	MSTRG.33280.1	306.109	-0.702898	0.0953989	-7.36798	1.73e-13	1.43e-12
ENSAPLG00000015342	PDK1	MSTRG.12907.1	1152.15	0.618137	0.0619407	9.9795	1.87e-23	3.38e-22
ENSAPLG00000003394	PDLIM1	MSTRG.8842.2	3839.57	-1.05918	0.0985138	-10.7516	5.83e-27	1.28e-25
ENSAPLG00000003185	PDLIM4	MSTRG.19741.1	4594.07	-0.868055	0.0812757	-10.6804	1.26e-26	2.69e-25
ENSAPLG00000001130	PDP1	MSTRG.27130.1	491.778	0.596267	0.0764855	7.79582	6.4e-15	6.02e-14
ENSAPLG00000004480	PDXK	MSTRG.13124.1	1272.6	-0.712187	0.0735387	-9.68451	3.51e-22	5.75e-21
ENSAPLG00000012765	PDZD2	ENSAPLT00000013295	43.1235	0.615831	0.19984	3.08162	0.00205878	0.00494375
ENSAPLG00000014073	PDZRN3	ENSAPLT00000014673	1168.77	-1.12651	0.0708484	-15.9003	6.31e-57	6.36e-55
ENSAPLG00000011265	PDZRN4	ENSAPLT00000011727	70.1193	-0.995241	0.141272	-7.04487	1.86e-12	1.38e-11
ENSAPLG00000013265	PELO	ENSAPLT00000013808	456.532	-0.804188	0.0680181	-11.8231	2.96e-32	8.81e-31
ENSAPLG00000008402	PEPD	MSTRG.14143.1	1485.48	-0.692953	0.0686438	-10.0949	5.82e-24	1.08e-22
ENSAPLG00000004326	PER2	MSTRG.25183.8	859.303	1.01236	0.103623	9.76963	1.52e-22	2.56e-21
ENSAPLG00000011254	PER3	ENSAPLT00000011738	52.0348	0.744712	0.156508	4.75829	1.95e-06	7.53e-06
	PFD1115c	MSTRG.31593.1	17.2232	0.915624	0.262413	3.48925	0.000484381	0.00130625
	Pfkfb1	MSTRG.30073.1	177.715	0.761226	0.107702	7.06791	1.57e-12	1.18e-11
ENSAPLG00000015726	PFKFB4	MSTRG.20978.3	393.403	0.627704	0.0747311	8.3995	4.48e-17	4.99e-16
ENSAPLG00000003722	PGAM5	MSTRG.11857.3	433.775	-0.735966	0.070929	-10.3761	3.19e-25	6.37e-24
ENSAPLG00000006367	PGD	ENSAPLT00000006632	1336.26	-1.31692	0.0979991	-13.4381	3.62e-41	1.69e-39
ENSAPLG00000011043	PGM5	MSTRG.3786.1	783.084	0.971911	0.083079	11.6986	1.3e-31	3.73e-30
ENSAPLG00000009905	PGPEP1L	MSTRG.3151.1	27.3897	1.35895	0.228819	5.93898	2.87e-09	1.55e-08
	PHC2	MSTRG.28432.1	960.538	0.733271	0.0715312	10.2511	1.17e-24	2.26e-23
	PHF13	MSTRG.17126.9	675.264	0.643772	0.0642133	10.0255	1.18e-23	2.16e-22
ENSAPLG00000016105	PHF14	MSTRG.11674.4	426.03	-0.856384	0.073032	-11.7262	9.36e-32	2.7e-30
	phf8	MSTRG.30771.1	521.514	0.70097	0.108936	6.43466	1.24e-10	7.73e-10
ENSAPLG00000005017	PHKA1	ENSAPLT00000005286	698.055	0.942287	0.0885553	10.6407	1.93e-26	4.1e-25
ENSAPLG00000012201	PHOSPHO1	MSTRG.22107.10	719.838	1.0788	0.0677463	15.9241	4.31e-57	4.43e-55
ENSAPLG00000014272	PHYKPL	MSTRG.25236.1	172.502	-0.775679	0.0927185	-8.36596	5.96e-17	6.58e-16
ENSAPLG00000008332	PIGK	MSTRG.2026.1	1245.94	-0.803542	0.0806188	-9.96717	2.12e-23	3.81e-22
ENSAPLG00000011468	PIGW	ENSAPLT00000011932	142.793	0.613649	0.10949	5.60462	2.09e-08	1.03e-07
ENSAPLG00000015945	PIK3R6	MSTRG.28017.1	150.143	-0.971667	0.118569	-8.19495	2.51e-16	2.63e-15
ENSAPLG00000016033	PIM3	MSTRG.15293.2	2733.03	0.742089	0.0741394	10.0094	1.39e-23	2.52e-22
ENSAPLG00000016263	PIP5K1B	MSTRG.5902.1	536.542	-0.972676	0.0737841	-13.1827	1.1e-39	4.78e-38
	PKAR	MSTRG.29369.1	21.1061	0.822128	0.22844	3.59888	0.000319591	0.000887844
	Pkib	MSTRG.10862.9	52.1785	-0.638558	0.216627	-2.94773	0.00320118	0.00739586
ENSAPLG00000004755	PKP2	MSTRG.14385.2	423.769	-1.43359	0.0918515	-15.6076	6.46e-55	5.85e-53
ENSAPLG00000013009	PLA2G4A	MSTRG.8434.14	2739.13	-0.851728	0.0618959	-13.7607	4.4e-43	2.33e-41
ENSAPLG00000002083	PLA2G4F	MSTRG.16199.3	86.1777	1.57604	0.145116	10.8606	1.78e-27	4.01e-26
ENSAPLG00000002764	PLBD1	MSTRG.4432.1	3230.36	-0.839697	0.112739	-7.44815	9.47e-14	8.02e-13
	PLCB1	MSTRG.30462.1	162.173	1.04053	0.163289	6.37232	1.86e-10	1.14e-09
ENSAPLG00000002574	PLCB2	MSTRG.13175.3	1198.33	-0.70925	0.0814881	-8.70372	3.21e-18	3.92e-17
	Plcb3	MSTRG.30489.2	417.137	1.03237	0.137227	7.52314	5.35e-14	4.61e-13
ENSAPLG00000007299	PLCD1	MSTRG.23475.1	1157.07	-0.704124	0.0519476	-13.5545	7.45e-42	3.64e-40
ENSAPLG00000009140	PLEK	MSTRG.20819.2	188.315	0.681335	0.252605	2.69724	0.0069917	0.0150375
ENSAPLG00000008987	PLEKHA5	MSTRG.10483.1	589.445	0.69087	0.0583852	11.833	2.64e-32	7.87e-31
ENSAPLG00000012178	PLEKHA6	MSTRG.26496.1	199.813	1.16115	0.139449	8.32668	8.31e-17	9.06e-16
ENSAPLG00000010128	PLEKHH2	MSTRG.8317.8	391.921	0.95381	0.0836095	11.4079	3.82e-30	1.02e-28
ENSAPLG00000004293	PLEKHM1	MSTRG.16257.1	1079.11	0.622676	0.0605581	10.2823	8.47e-25	1.65e-23
ENSAPLG00000010637	PLK1	MSTRG.12469.2	215.408	-1.3711	0.101727	-13.4782	2.1e-41	9.85e-40
ENSAPLG00000002357	PLN	MSTRG.9971.1	150.652	0.727425	0.138168	5.26479	1.4e-07	6.29e-07
ENSAPLG00000011324	PLOD1	MSTRG.15776.2	10481.5	-0.847184	0.0353327	-23.9773	4.8e-127	4.78e-124
ENSAPLG00000011003	PLPP4	MSTRG.15577.1	157.051	0.631697	0.124365	5.07939	3.79e-07	1.6e-06
ENSAPLG00000014293	PLPP7	MSTRG.5810.1	170.049	0.587129	0.121342	4.83864	1.31e-06	5.15e-06
ENSAPLG00000012927	PLPPR5	MSTRG.12646.1	30.5292	0.835783	0.213865	3.90799	9.31e-05	0.000281618
ENSAPLG00000003150	PLS1	ENSAPLT00000003268	26.878	-0.981029	0.212425	-4.61823	3.87e-06	1.43e-05
ENSAPLG00000009851	PLXNA2	MSTRG.10582.1	110.367	0.666607	0.158796	4.19789	2.69e-05	8.84e-05
	Pm20d2	MSTRG.30605.1	151.158	0.639745	0.191697	3.33728	0.000846031	0.00218147
	PMAIP1	MSTRG.3553.1	234.223	0.681019	0.210955	3.22826	0.00124545	0.00312048
ENSAPLG00000007014	PNLDC1	ENSAPLT00000007276	18.4516	-1.08759	0.26578	-4.09206	4.28e-05	0.000136265
ENSAPLG00000009298	PNO1	MSTRG.20825.1	518.647	-0.729573	0.0705743	-10.3377	4.76e-25	9.45e-24
ENSAPLG00000013222	PNPLA2	MSTRG.10423.2	2321.89	0.684194	0.0588972	11.6167	3.39e-31	9.56e-30
ENSAPLG00000012719	PNPLA6	MSTRG.26371.1	1340.63	0.796909	0.0695292	11.4615	2.06e-30	5.57e-29
ENSAPLG00000002885	PNPT1	MSTRG.12818.2	491.264	-0.635669	0.0785936	-8.08805	6.06e-16	6.23e-15
ENSAPLG00000008749	PODN	MSTRG.23406.2	2365.69	-0.795999	0.0804728	-9.89152	4.53e-23	7.93e-22
ENSAPLG00000007460	POGLUT1	ENSAPLT00000007771	374.546	-0.692608	0.0763649	-9.06971	1.19e-19	1.63e-18
ENSAPLG00000009950	POLE	ENSAPLT00000010455	49.5527	-1.83179	0.170507	-10.7431	6.38e-27	1.4e-25
ENSAPLG00000001092	POLH	MSTRG.8963.1	146.135	1.21576	0.132189	9.19714	3.68e-20	5.24e-19
ENSAPLG00000010211	POLL	MSTRG.18138.3	114.08	0.598653	0.110627	5.41148	6.25e-08	2.93e-07
ENSAPLG00000014418	POP1	MSTRG.23120.1	192.277	-0.976419	0.0931118	-10.4865	9.96e-26	2.05e-24
	POPDC2	MSTRG.31195.1	26.8398	0.641553	0.203339	3.15508	0.00160451	0.00393959
ENSAPLG00000011143	POPDC2	MSTRG.17802.2	180.278	0.733652	0.106172	6.91003	4.85e-12	3.45e-11
	pou6f1	MSTRG.27931.1	123.62	1.45576	0.177704	8.19204	2.57e-16	2.69e-15
ENSAPLG00000006990	PPA1	MSTRG.24879.2	1724.88	-0.70951	0.0495263	-14.3259	1.51e-46	9.2e-45
ENSAPLG00000009031	PPARG	MSTRG.6428.3	381.121	0.734154	0.116863	6.28219	3.34e-10	1.98e-09
ENSAPLG00000015222	PPCDC	MSTRG.10608.3	611.449	0.713272	0.0587006	12.151	5.67e-34	1.82e-32
ENSAPLG00000008357	PPDPF	ENSAPLT00000008711	1171.84	0.586678	0.0931631	6.29733	3.03e-10	1.8e-09
ENSAPLG00000010050	PPEF1	MSTRG.6903.1	59.7373	0.899632	0.176075	5.10936	3.23e-07	1.38e-06
	PPFIA3	MSTRG.29197.1	87.9668	0.917136	0.140809	6.51334	7.35e-11	4.7e-10
ENSAPLG00000014545	PPM1E	MSTRG.7204.2	410.051	1.83355	0.104321	17.5761	3.76e-69	7.04e-67
ENSAPLG00000005822	PPM1G	MSTRG.10982.1	959.921	-0.625498	0.0467518	-13.3791	8.01e-41	3.67e-39
ENSAPLG00000001192	PPM1K	MSTRG.29150.1	657.766	1.1226	0.0778798	14.4146	4.19e-47	2.64e-45
ENSAPLG00000006631	PPME1	MSTRG.23919.1	1149.95	-0.677915	0.0554063	-12.2353	2.01e-34	6.7e-33
ENSAPLG00000012669	PPP1R3A	MSTRG.2990.1	185.446	1.31864	0.155349	8.48828	2.1e-17	2.4e-16
ENSAPLG00000011524	PPP1R3B	MSTRG.13659.3	1471.42	1.70802	0.111113	15.372	2.52e-53	2.05e-51
ENSAPLG00000004007	PRC1	MSTRG.14546.2	301.97	-0.838791	0.090707	-9.24727	2.3e-20	3.33e-19
ENSAPLG00000005898	PRDM16	MSTRG.3078.1	265.245	1.05874	0.0861394	12.291	1.01e-34	3.42e-33
ENSAPLG00000007243	PRDX1	ENSAPLT00000007523	6439.36	-0.660705	0.0633238	-10.4337	1.74e-25	3.53e-24
ENSAPLG00000010034	PREX1	MSTRG.9623.1	867.28	-0.635007	0.0730159	-8.69682	3.41e-18	4.16e-17
ENSAPLG00000003842	PRICKLE1	MSTRG.11363.1	978.718	-1.19877	0.0847981	-14.1368	2.25e-45	1.31e-43
	Prickle3	MSTRG.18557.1	46.2648	0.661979	0.19086	3.46841	0.000523554	0.00140098
	PRICKLE3	MSTRG.28365.1	31.6119	0.820241	0.206085	3.98011	6.89e-05	0.00021273
ENSAPLG00000003752	PRIM2	ENSAPLT00000003862	106.8	-0.834584	0.12325	-6.77148	1.27e-11	8.72e-11
ENSAPLG00000010938	PRIMA1	MSTRG.15956.1	64.9502	-0.944782	0.149126	-6.33545	2.37e-10	1.43e-09
ENSAPLG00000009490	PRKAB1	MSTRG.22751.3	565.983	-0.927881	0.0667675	-13.8972	6.59e-44	3.59e-42
ENSAPLG00000016261	PRKAB2	MSTRG.23659.2	401.939	0.797533	0.0949648	8.3982	4.53e-17	5.04e-16
ENSAPLG00000007620	PRKCH	ENSAPLT00000007929	70.7413	0.596508	0.164365	3.62917	0.000284338	0.000796436
ENSAPLG00000014715	PRKD1	MSTRG.14935.2	230.24	0.655699	0.0786341	8.33861	7.52e-17	8.22e-16
ENSAPLG00000004724	PRMT7	MSTRG.21536.1	169.072	-0.992008	0.0958818	-10.3462	4.36e-25	8.68e-24
	PRP2	MSTRG.29309.1	311.404	1.6006	0.102572	15.6047	6.76e-55	6.08e-53
ENSAPLG00000013978	PRR11	MSTRG.7199.4	45.5302	-1.58824	0.209195	-7.59216	3.15e-14	2.77e-13
ENSAPLG00000013479	PRR5L	MSTRG.3384.1	201.358	0.661049	0.0852024	7.75857	8.59e-15	7.98e-14
ENSAPLG00000011467	PRSS23	MSTRG.24122.2	14181.9	-0.621404	0.0405196	-15.3359	4.4e-53	3.53e-51
ENSAPLG00000005388	PSAT1	MSTRG.9778.1	372.309	0.891329	0.0955298	9.33037	1.06e-20	1.56e-19
ENSAPLG00000002837	PSD3	MSTRG.5882.3	890.677	-0.777462	0.0729295	-10.6605	1.56e-26	3.33e-25
ENSAPLG00000012435	PSMB1	MSTRG.14416.1	2224.88	-0.668359	0.0487013	-13.7236	7.33e-43	3.8e-41
ENSAPLG00000011918	PSMC2	MSTRG.6278.1	1655.4	-0.67787	0.0693814	-9.7702	1.51e-22	2.55e-21
ENSAPLG00000010101	PSMC5	ENSAPLT00000010560	1973.56	-0.630636	0.0516871	-12.201	3.07e-34	1.01e-32
ENSAPLG00000015754	PSMG3	MSTRG.14275.1	308.845	0.597468	0.0721005	8.2866	1.17e-16	1.26e-15
ENSAPLG00000010694	PSPH	MSTRG.2567.1	165.328	1.37608	0.0927823	14.8313	9.2e-50	6.35e-48
ENSAPLG00000012537	PTCHD1	MSTRG.2763.1	105.725	-0.6763	0.122548	-5.51866	3.42e-08	1.65e-07
	PTGDR	MSTRG.10919.1	399.29	0.691022	0.08462	8.16618	3.18e-16	3.31e-15
ENSAPLG00000014512	PTGER2	MSTRG.22641.1	119.973	1.0312	0.142275	7.24794	4.23e-13	3.37e-12
ENSAPLG00000009186	PTGES3	MSTRG.27905.4	1305.24	-0.664274	0.0463161	-14.3422	1.19e-46	7.33e-45
ENSAPLG00000008342	PTGR1	MSTRG.14621.2	159.278	-1.10982	0.103408	-10.7324	7.17e-27	1.56e-25
ENSAPLG00000013877	PTGS2	MSTRG.8435.2	1050.33	-1.09789	0.10499	-10.4571	1.36e-25	2.77e-24
ENSAPLG00000005598	PTH1R	MSTRG.18353.1	355.804	-0.77705	0.110785	-7.01403	2.32e-12	1.7e-11
ENSAPLG00000013515	PTHLH	MSTRG.1708.3	3811.5	0.680385	0.0668494	10.1779	2.49e-24	4.7e-23
ENSAPLG00000005712	PTP4A3	MSTRG.10000.1	576.204	0.662761	0.0816249	8.11959	4.68e-16	4.84e-15
ENSAPLG00000007215	PTPN5	MSTRG.24956.1	205.273	-0.934473	0.0965397	-9.67967	3.68e-22	6.02e-21
ENSAPLG00000012929	PTPRO	MSTRG.10494.1	335.827	-0.721144	0.096448	-7.47703	7.6e-14	6.5e-13
ENSAPLG00000006899	PTPRU	ENSAPLT00000007376	89.0386	0.950563	0.132382	7.18045	6.95e-13	5.4e-12
ENSAPLG00000009103	PTTG1IP	MSTRG.7148.1	1583.48	0.733011	0.0604118	12.1336	7.01e-34	2.24e-32
ENSAPLG00000008774	PWWP2A	MSTRG.610.1	709.543	-0.790045	0.0661734	-11.939	7.41e-33	2.26e-31
ENSAPLG00000003688	PYGO1	MSTRG.4118.9	295.504	0.703735	0.087521	8.04075	8.93e-16	9.06e-15
ENSAPLG00000014962	RAB11A	MSTRG.8640.1	3794.42	-0.687094	0.0454968	-15.102	1.57e-51	1.14e-49
ENSAPLG00000006278	RAB11FIP2	ENSAPLT00000006509	198.086	-0.693811	0.0877705	-7.90484	2.68e-15	2.62e-14
	RAB11FIP3	MSTRG.32357.1	36.1415	-0.607035	0.197813	-3.06874	0.00214966	0.00514492
ENSAPLG00000003715	RAB23	MSTRG.13431.1	783.87	-0.749362	0.0674154	-11.1156	1.05e-28	2.53e-27
ENSAPLG00000003603	RAB8B	MSTRG.24355.3	178.867	-0.770065	0.269008	-2.86261	0.00420163	0.00945396
	Rabif	MSTRG.6354.1	681.851	1.71054	0.173524	9.85765	6.35e-23	1.1e-21
ENSAPLG00000006732	RABL3	MSTRG.16905.2	263.582	-0.669448	0.093245	-7.17945	7e-13	5.43e-12
ENSAPLG00000006988	RACGAP1	MSTRG.16075.1	185.489	-0.907777	0.101546	-8.93952	3.91e-19	5.13e-18
ENSAPLG00000004452	RAD51	ENSAPLT00000004596	34.892	-1.50279	0.20114	-7.4714	7.93e-14	6.78e-13
ENSAPLG00000006671	RAD52	MSTRG.1930.1	215.715	0.65882	0.085729	7.68492	1.53e-14	1.39e-13
ENSAPLG00000006389	RAD54L	ENSAPLT00000006651	43.7163	-1.01969	0.165508	-6.16097	7.23e-10	4.17e-09
ENSAPLG00000013592	RAN	MSTRG.11822.2	2973.85	-0.761567	0.0494853	-15.3898	1.92e-53	1.57e-51
ENSAPLG00000003954	RANBP1	MSTRG.11852.1	1712.86	-0.924275	0.054414	-16.986	1.04e-64	1.54e-62
ENSAPLG00000012353	RAP1B	MSTRG.22837.8	3159.49	-0.676828	0.0447091	-15.1385	9.03e-52	6.66e-50
ENSAPLG00000005197	RAP1GAP2	ENSAPLT00000005432	19.9934	1.00117	0.24333	4.11443	3.88e-05	0.000124444
ENSAPLG00000000860	RAPH1	MSTRG.10173.2	1684.03	-0.630202	0.0558411	-11.2856	1.55e-29	3.93e-28
ENSAPLG00000006432	RARB	MSTRG.25983.7	301.655	-0.624955	0.0917966	-6.80804	9.89e-12	6.85e-11
	RARS2	MSTRG.25588.1	36.2267	-0.599644	0.20932	-2.86473	0.00417364	0.00939761
ENSAPLG00000006206	RASGRF1	ENSAPLT00000006489	20.6431	0.842986	0.266508	3.16308	0.00156111	0.00384606
ENSAPLG00000005823	RASL11A	MSTRG.21907.1	33.328	1.40876	0.19559	7.20262	5.91e-13	4.62e-12
ENSAPLG00000002875	RASL11B	MSTRG.6405.1	428.016	-1.0085	0.131409	-7.67448	1.66e-14	1.5e-13
ENSAPLG00000007609	RBFOX2	MSTRG.8398.10	941.837	0.905734	0.0795644	11.3837	5.04e-30	1.33e-28
ENSAPLG00000013334	RBKS	MSTRG.10137.5	316.496	-0.611277	0.0794965	-7.68936	1.48e-14	1.35e-13
ENSAPLG00000001686	RBM12	MSTRG.11771.1	634.93	-0.965332	0.0566608	-17.037	4.36e-65	6.62e-63
ENSAPLG00000003070	RBM38	MSTRG.2184.1	1483.03	0.657639	0.0575908	11.4192	3.35e-30	8.97e-29
ENSAPLG00000011176	RBM5	MSTRG.23980.1	4736.82	0.630615	0.0435631	14.4759	1.72e-47	1.1e-45
ENSAPLG00000004799	RBPMS2	MSTRG.10653.2	228.406	0.612608	0.101365	6.04358	1.51e-09	8.39e-09
ENSAPLG00000010445	RBX1	MSTRG.15177.1	673.155	-0.801219	0.080232	-9.98628	1.75e-23	3.17e-22
ENSAPLG00000013586	RCAN2	MSTRG.27617.1	53.352	-1.00081	0.197319	-5.07203	3.94e-07	1.66e-06
ENSAPLG00000006031	RCL1	ENSAPLT00000006275	159.221	-0.781212	0.0953292	-8.19489	2.51e-16	2.63e-15
	RECQL4	MSTRG.20364.1	20.5835	-0.765897	0.236232	-3.24214	0.00118635	0.00298506
ENSAPLG00000011839	REEP3	MSTRG.8745.7	1622.72	-0.918079	0.0942765	-9.73815	2.07e-22	3.46e-21
ENSAPLG00000011221	REPS2	MSTRG.6914.3	168.751	-0.675267	0.105867	-6.37846	1.79e-10	1.1e-09
ENSAPLG00000009581	RERE	MSTRG.19612.1	832.058	0.66345	0.0792865	8.36776	5.87e-17	6.49e-16
ENSAPLG00000013727	RERG	MSTRG.10495.1	488.071	-0.802963	0.0741357	-10.831	2.46e-27	5.5e-26
	Rfx1	MSTRG.29871.1	244.149	0.761308	0.0815947	9.33036	1.06e-20	1.56e-19
	Rgl2	MSTRG.30249.3	1029.26	1.00242	0.100935	9.93135	3.04e-23	5.39e-22
ENSAPLG00000008768	RGS12	ENSAPLT00000009160	41.1754	-0.786352	0.19771	-3.9773	6.97e-05	0.000215004
ENSAPLG00000002397	RGS2	ENSAPLT00000002406	289.75	1.19986	0.104304	11.5035	1.27e-30	3.48e-29
ENSAPLG00000011611	RGS9BP	ENSAPLT00000012076	22.5658	-1.22354	0.3347	-3.65564	0.00025654	0.000724304
	rhcg	MSTRG.27565.1	37.1461	0.671126	0.193151	3.47463	0.000511567	0.00137098
ENSAPLG00000012892	RIMBP2	ENSAPLT00000013485	58.9128	0.803399	0.144833	5.54709	2.9e-08	1.41e-07
ENSAPLG00000010534	RIMS1	ENSAPLT00000010966	941.372	0.677139	0.0804446	8.41746	3.85e-17	4.32e-16
ENSAPLG00000002107	RNF103	MSTRG.26781.4	872.153	0.762566	0.0490256	15.5544	1.48e-54	1.31e-52
ENSAPLG00000006187	RNF144A	MSTRG.12436.5	1429.19	0.987464	0.070607	13.9854	1.92e-44	1.08e-42
ENSAPLG00000006037	RNF144B	ENSAPLT00000006271	38.1358	0.749955	0.187545	3.9988	6.37e-05	0.000197603
ENSAPLG00000015567	RNF145	MSTRG.24300.1	794.29	-1.16702	0.0678257	-17.2062	2.39e-66	3.8e-64
ENSAPLG00000008212	RNF2	ENSAPLT00000008522	79.0948	0.631187	0.139075	4.53846	5.67e-06	2.05e-05
ENSAPLG00000013335	RNF208	MSTRG.7655.2	115.39	1.51421	0.158351	9.56238	1.15e-21	1.81e-20
[truncated: 402 more rows]

## Sheet: Sheet 6 48h vs 72h
Ensembl_gene	Gene_symbol	Name	baseMean	log2FoldChange	lfcSE	stat	pvalue	padj
ENSAPLG00000003514	43160	MSTRG.9850.1	89.5693	-0.857946	0.213379	-4.02076	5.8e-05	0.000225104
ENSAPLG00000000571		ENSAPLT00000000569	44.8665	-0.814133	0.179205	-4.54303	5.55e-06	2.56e-05
ENSAPLG00000000573		ENSAPLT00000000584	20.8026	-1.35162	0.229159	-5.89815	3.68e-09	2.65e-08
ENSAPLG00000000584		MSTRG.5621.1	41.1167	-0.943646	0.202905	-4.65069	3.31e-06	1.58e-05
ENSAPLG00000000601	SPTBN4	MSTRG.2823.1	770.062	-0.59631	0.0858178	-6.94856	3.69e-12	3.68e-11
ENSAPLG00000000622	PTGDS	MSTRG.7674.1	46.1481	-0.758882	0.170031	-4.4632	8.07e-06	3.63e-05
ENSAPLG00000000630		MSTRG.16951.2	1389.62	0.762535	0.07367	10.3507	4.16e-25	1.18e-23
ENSAPLG00000000650		ENSAPLT00000000623	29.8362	-0.786264	0.272598	-2.88433	0.00392242	0.0103114
ENSAPLG00000000670		ENSAPLT00000000643	16.6441	-0.822879	0.252598	-3.25766	0.00112336	0.00334608
ENSAPLG00000000689		ENSAPLT00000000664	151.183	0.649724	0.101218	6.41904	1.37e-10	1.16e-09
ENSAPLG00000000776		MSTRG.10096.3	1671.02	0.85085	0.053993	15.7585	6e-56	7.76e-54
ENSAPLG00000000786		ENSAPLT00000000762	40.0219	1.11503	0.187437	5.94881	2.7e-09	1.97e-08
ENSAPLG00000000797	MPLKIP	ENSAPLT00000000772	30.6863	0.587472	0.226813	2.59011	0.00959445	0.0227807
ENSAPLG00000000805		MSTRG.7123.1	1153.71	0.621601	0.0683369	9.09613	9.36e-20	1.81e-18
ENSAPLG00000000835	CCDC138	ENSAPLT00000000809	130.494	-0.967102	0.108101	-8.94628	3.68e-19	6.85e-18
ENSAPLG00000000842		MSTRG.15009.1	57.6612	1.38648	0.205187	6.75716	1.41e-11	1.33e-10
ENSAPLG00000000857	SLC47A1	MSTRG.18028.1	269.171	-0.7384	0.079382	-9.30185	1.38e-20	2.86e-19
ENSAPLG00000000878	TWIST2	MSTRG.17199.1	316.379	1.06131	0.160555	6.61024	3.84e-11	3.47e-10
ENSAPLG00000000880		ENSAPLT00000000856	363.616	0.778101	0.0872777	8.91524	4.87e-19	9e-18
ENSAPLG00000000891		ENSAPLT00000000871	36.0074	-0.8755	0.19542	-4.4801	7.46e-06	3.38e-05
ENSAPLG00000000914		MSTRG.20536.1	43.4535	0.687073	0.200831	3.42116	0.000623556	0.00196994
ENSAPLG00000000916	HAPLN4	MSTRG.20265.1	22.5904	-0.633972	0.247214	-2.56447	0.0103334	0.0243318
ENSAPLG00000000918		MSTRG.24305.1	26.0782	-1.66798	0.230722	-7.22939	4.85e-13	5.3e-12
ENSAPLG00000000936	DIO2	MSTRG.6619.2	152.212	-0.656539	0.162478	-4.04077	5.33e-05	0.000208457
ENSAPLG00000000973		MSTRG.21875.1	71.9507	0.729959	0.132815	5.49607	3.88e-08	2.45e-07
ENSAPLG00000001002		ENSAPLT00000000984	947.407	-0.866191	0.0914382	-9.47296	2.72e-21	6e-20
ENSAPLG00000001005	CHST3	ENSAPLT00000000989	743.636	-0.855205	0.0923634	-9.25913	2.06e-20	4.21e-19
ENSAPLG00000001051		MSTRG.27611.2	454.329	-0.691493	0.122845	-5.62897	1.81e-08	1.19e-07
ENSAPLG00000001059		ENSAPLT00000001043	95.921	-0.800795	0.16286	-4.91708	8.78e-07	4.58e-06
ENSAPLG00000001066		MSTRG.28367.2	42.4413	-1.09947	0.170356	-6.454	1.09e-10	9.3e-10
ENSAPLG00000001079		MSTRG.17245.2	19.4391	-1.02875	0.256739	-4.00698	6.15e-05	0.000237716
ENSAPLG00000001084		MSTRG.24787.1	59.697	1.03003	0.146534	7.02934	2.08e-12	2.12e-11
ENSAPLG00000001086		MSTRG.14260.1	141.705	0.680665	0.11378	5.98226	2.2e-09	1.62e-08
ENSAPLG00000001104		ENSAPLT00000001086	181.252	-0.702313	0.129883	-5.40726	6.4e-08	3.91e-07
ENSAPLG00000001118		ENSAPLT00000001104	18.4134	1.8609	0.250691	7.42308	1.14e-13	1.33e-12
ENSAPLG00000001119		MSTRG.18630.1	151.125	-0.899287	0.117411	-7.65931	1.87e-14	2.34e-13
ENSAPLG00000001122		ENSAPLT00000001109	274.946	-0.637396	0.139276	-4.5765	4.73e-06	2.21e-05
ENSAPLG00000001153	C5AR1	ENSAPLT00000001136	138.692	-0.585348	0.143719	-4.07286	4.64e-05	0.000183835
ENSAPLG00000001178		MSTRG.26912.1	44.071	0.872618	0.185984	4.69191	2.71e-06	1.31e-05
ENSAPLG00000001245	MBLAC2	ENSAPLT00000001233	38.0791	-0.76366	0.196703	-3.88231	0.00010347	0.00038442
ENSAPLG00000001246		ENSAPLT00000001234	25.7208	-0.634002	0.264237	-2.39937	0.0164234	0.0364674
ENSAPLG00000001306	GDF15	ENSAPLT00000001295	405.045	-2.6502	0.130209	-20.3534	4.33e-92	2.22e-89
ENSAPLG00000001315	PCDH20	ENSAPLT00000001304	314.023	0.670448	0.0915438	7.32379	2.41e-13	2.71e-12
ENSAPLG00000001318	PRKCDBP	MSTRG.24179.3	22627.6	0.587596	0.0444146	13.2298	5.91e-40	3.74e-38
ENSAPLG00000001322		MSTRG.13607.2	233.871	0.840316	0.173157	4.85292	1.22e-06	6.21e-06
ENSAPLG00000001334		ENSAPLT00000001323	25.9764	-0.835677	0.224827	-3.71698	0.000201617	0.000706305
ENSAPLG00000001339		ENSAPLT00000001328	28.8321	1.77566	0.246507	7.20328	5.88e-13	6.36e-12
ENSAPLG00000001370		ENSAPLT00000001360	15.2662	-0.588757	0.244315	-2.40982	0.0159602	0.0355532
ENSAPLG00000001411		ENSAPLT00000001402	27.6092	-1.8511	0.312243	-5.9284	3.06e-09	2.22e-08
ENSAPLG00000001414		MSTRG.3964.3	333.449	-0.918328	0.153873	-5.96809	2.4e-09	1.76e-08
ENSAPLG00000001476		MSTRG.10519.1	262.749	1.13923	0.1206	9.44637	3.51e-21	7.64e-20
ENSAPLG00000001480		ENSAPLT00000001468	88.1362	-0.642132	0.180785	-3.55191	0.000382451	0.00127138
ENSAPLG00000001485		MSTRG.25702.2	86.1806	0.780103	0.162723	4.79405	1.63e-06	8.15e-06
ENSAPLG00000001486	EGR3	ENSAPLT00000001475	171.361	-0.785813	0.16124	-4.87356	1.1e-06	5.63e-06
ENSAPLG00000001488		ENSAPLT00000001477	2177.82	-1.0883	0.0760681	-14.307	1.98e-46	1.68e-44
ENSAPLG00000001508		MSTRG.13669.1	382.738	0.634783	0.0647347	9.80592	1.06e-22	2.58e-21
ENSAPLG00000001580		ENSAPLT00000001574	1833.63	1.99285	0.104587	19.0545	6.03e-81	2e-78
ENSAPLG00000001608		ENSAPLT00000001600	200.899	-0.721244	0.179413	-4.02002	5.82e-05	0.000225698
ENSAPLG00000001624		ENSAPLT00000001614	1175.14	-0.945777	0.0975155	-9.69873	3.05e-22	7.2e-21
ENSAPLG00000001641	LRR1	MSTRG.10975.1	299.103	-0.801762	0.0974978	-8.22339	1.98e-16	2.95e-15
ENSAPLG00000001674		MSTRG.21791.1	22.9393	-0.932555	0.240544	-3.87686	0.000105814	0.000392304
ENSAPLG00000001696		ENSAPLT00000001688	290.152	-0.738235	0.13359	-5.52611	3.27e-08	2.07e-07
ENSAPLG00000001697		MSTRG.21064.1	519.981	-0.880736	0.0894723	-9.84367	7.3e-23	1.79e-21
ENSAPLG00000001700		MSTRG.232.2	2069.08	0.680417	0.0863868	7.87641	3.37e-15	4.52e-14
ENSAPLG00000001706		MSTRG.21939.1	27.5927	0.760061	0.22237	3.41801	0.000630811	0.00199089
ENSAPLG00000001753		ENSAPLT00000001747	247.806	-0.593985	0.130568	-4.54925	5.38e-06	2.49e-05
ENSAPLG00000001771		MSTRG.21001.1	834.415	-1.36815	0.23503	-5.82119	5.84e-09	4.07e-08
ENSAPLG00000001798		ENSAPLT00000001792	45.9743	1.2277	0.168201	7.29903	2.9e-13	3.22e-12
ENSAPLG00000001819	CHAC1	MSTRG.25872.1	3048.91	-2.85424	0.106881	-26.7047	4.15e-157	1.65e-153
ENSAPLG00000001895	FAM47E-STBD1	MSTRG.16485.1	1163.91	-0.737747	0.0597892	-12.3391	5.58e-35	2.73e-33
ENSAPLG00000001910	TIMELESS	MSTRG.29411.1	31.8979	0.633901	0.195349	3.24496	0.00117466	0.00348126
ENSAPLG00000001919		ENSAPLT00000001913	60.8196	-0.922453	0.166137	-5.55237	2.82e-08	1.8e-07
ENSAPLG00000001933		MSTRG.6271.3	30.2384	-1.25976	0.258861	-4.86657	1.14e-06	5.82e-06
ENSAPLG00000001934	NKPD1	MSTRG.28419.1	179.089	-1.35049	0.140795	-9.59191	8.65e-22	1.98e-20
ENSAPLG00000001972	NUDT8	ENSAPLT00000001967	447.011	-0.70571	0.0999352	-7.06167	1.65e-12	1.7e-11
ENSAPLG00000001978	CAV1	MSTRG.2973.1	981.573	0.985402	0.0813443	12.114	8.91e-34	4.2e-32
ENSAPLG00000001987		MSTRG.28723.2	328.614	1.13768	0.155351	7.32329	2.42e-13	2.71e-12
ENSAPLG00000002000	PLVAP	ENSAPLT00000001996	14.7627	-0.969134	0.282262	-3.43346	0.000595932	0.00188981
ENSAPLG00000002009	TPRKB	ENSAPLT00000002008	69.7832	0.638402	0.176799	3.61088	0.000305155	0.00103326
ENSAPLG00000002021		ENSAPLT00000002020	228.813	-0.594175	0.11402	-5.21113	1.88e-07	1.07e-06
ENSAPLG00000002030	SYNC	MSTRG.14696.4	978.876	0.639224	0.0590591	10.8235	2.67e-27	8.46e-26
ENSAPLG00000002093		ENSAPLT00000002090	38.91	1.59945	0.198986	8.03797	9.13e-16	1.28e-14
ENSAPLG00000002102		MSTRG.21972.1	125.412	-0.623774	0.112801	-5.52988	3.2e-08	2.04e-07
ENSAPLG00000002111	RHOB	MSTRG.5308.1	109.181	1.09772	0.156973	6.99302	2.69e-12	2.72e-11
ENSAPLG00000002119	HMX3	MSTRG.18121.1	27.1171	-2.67816	0.268359	-9.97978	1.87e-23	4.8e-22
ENSAPLG00000002122		MSTRG.2000.1	91.6552	0.649645	0.150686	4.31125	1.62e-05	6.95e-05
ENSAPLG00000002165		MSTRG.12009.1	568.852	0.803656	0.087721	9.1615	5.12e-20	1.01e-18
ENSAPLG00000002166		ENSAPLT00000002162	27.2695	-0.752979	0.205313	-3.66746	0.000244969	0.000845687
ENSAPLG00000002177		ENSAPLT00000002191	27.4951	1.11965	0.213054	5.25525	1.48e-07	8.6e-07
ENSAPLG00000002178	CENPW	MSTRG.1018.1	318.847	1.11108	0.0954748	11.6374	2.66e-31	1.09e-29
ENSAPLG00000002210		MSTRG.19185.1	36.1611	0.669917	0.189317	3.53859	0.000402266	0.00132785
ENSAPLG00000002242	SDF2	ENSAPLT00000002241	452.645	0.756146	0.110384	6.85017	7.38e-12	7.17e-11
ENSAPLG00000002251		ENSAPLT00000002322	6146.53	-0.723343	0.221406	-3.26704	0.00108678	0.00324647
ENSAPLG00000002280	RDH8	MSTRG.28981.1	91.4163	-1.18814	0.186952	-6.35529	2.08e-10	1.73e-09
ENSAPLG00000002288		ENSAPLT00000002288	24.2179	-0.732847	0.239106	-3.06495	0.00217709	0.00606065
ENSAPLG00000002305	TBX1	MSTRG.19816.1	96.9223	-0.924216	0.155474	-5.94451	2.77e-09	2.02e-08
ENSAPLG00000002307	MLIP	MSTRG.455.2	363.005	-0.596422	0.0920932	-6.47629	9.4e-11	8.1e-10
ENSAPLG00000002341		MSTRG.4451.4	147.322	-0.915518	0.125286	-7.30742	2.72e-13	3.04e-12
ENSAPLG00000002355		MSTRG.2353.2	6986.09	-0.783195	0.0620239	-12.6273	1.49e-36	8.1e-35
ENSAPLG00000002365		ENSAPLT00000002368	401.387	-0.746224	0.112982	-6.6048	3.98e-11	3.58e-10
ENSAPLG00000002443	CCNB3	ENSAPLT00000002458	311.975	2.07507	0.137786	15.0602	2.96e-51	2.98e-49
ENSAPLG00000002470	MINPP1	MSTRG.10818.2	624.057	0.85609	0.0782877	10.9352	7.82e-28	2.56e-26
ENSAPLG00000002488		MSTRG.25084.1	65.8082	-0.953396	0.176567	-5.39963	6.68e-08	4.08e-07
ENSAPLG00000002505		ENSAPLT00000002513	81.0941	-0.72151	0.190681	-3.78386	0.000154417	0.000554521
ENSAPLG00000002538		MSTRG.8831.1	64.643	0.902581	0.173748	5.19476	2.05e-07	1.17e-06
ENSAPLG00000002551		MSTRG.13174.6	264.456	0.748566	0.0897811	8.33768	7.58e-17	1.17e-15
ENSAPLG00000002566		MSTRG.17227.5	296.029	2.14076	0.140944	15.1887	4.2e-52	4.45e-50
ENSAPLG00000002572		MSTRG.1154.1	108.932	-1.32161	0.184607	-7.15905	8.12e-13	8.65e-12
ENSAPLG00000002581	ANO8	ENSAPLT00000002599	946.216	-0.983895	0.095639	-10.2876	8.02e-25	2.24e-23
ENSAPLG00000002616		ENSAPLT00000002663	896.78	0.629749	0.0649803	9.69138	3.28e-22	7.71e-21
ENSAPLG00000002688		ENSAPLT00000002718	162.971	0.902296	0.11735	7.68894	1.48e-14	1.88e-13
ENSAPLG00000002689	SRA1	ENSAPLT00000002710	37.4153	0.631765	0.205865	3.06883	0.00214902	0.00599131
ENSAPLG00000002729		MSTRG.5880.1	400.341	0.852413	0.0763819	11.1599	6.41e-29	2.25e-27
ENSAPLG00000002751		MSTRG.16023.1	57.7279	-0.769782	0.148676	-5.17758	2.25e-07	1.27e-06
ENSAPLG00000002802	CDK5R1	ENSAPLT00000002825	106.196	-0.995698	0.137734	-7.22912	4.86e-13	5.3e-12
ENSAPLG00000002825		ENSAPLT00000002862	1901.37	-0.672489	0.0812946	-8.27224	1.31e-16	2e-15
ENSAPLG00000002915		MSTRG.26215.2	90242.6	0.679806	0.0557042	12.2038	2.96e-34	1.42e-32
ENSAPLG00000003004		MSTRG.5131.1	600.093	-0.792019	0.143188	-5.53131	3.18e-08	2.02e-07
ENSAPLG00000003017		MSTRG.16883.4	59.9504	1.20063	0.226629	5.29779	1.17e-07	6.9e-07
ENSAPLG00000003086	C5orf63	MSTRG.24278.2	62.1716	0.675224	0.193739	3.48523	0.000491719	0.00159108
ENSAPLG00000003105		MSTRG.5002.1	9.3473	0.998154	0.292627	3.41102	0.000647213	0.00203941
ENSAPLG00000003111		MSTRG.17012.1	257.247	-0.607609	0.105747	-5.74584	9.15e-09	6.23e-08
ENSAPLG00000003124	CCDC34	MSTRG.16625.1	117.327	0.639644	0.114826	5.57055	2.54e-08	1.63e-07
ENSAPLG00000003173	RND1	ENSAPLT00000003213	120.05	-0.612219	0.109778	-5.57688	2.45e-08	1.58e-07
ENSAPLG00000003194	ARTN	MSTRG.508.3	22.5164	-0.968862	0.241156	-4.01758	5.88e-05	0.00022783
ENSAPLG00000003202	FGR	ENSAPLT00000003289	161.138	-0.685405	0.149344	-4.58945	4.44e-06	2.08e-05
ENSAPLG00000003208	HSPA5	ENSAPLT00000003304	16806.9	0.838044	0.0651271	12.8678	6.83e-38	3.9e-36
ENSAPLG00000003213	MAT2A	MSTRG.29215.1	919.145	-0.648079	0.0624832	-10.372	3.32e-25	9.42e-24
ENSAPLG00000003276	PODXL	MSTRG.21579.1	648.649	0.863008	0.192438	4.4846	7.31e-06	3.31e-05
ENSAPLG00000003295	CBX4	ENSAPLT00000003352	784.789	-1.28877	0.112007	-11.5061	1.23e-30	4.84e-29
ENSAPLG00000003372	OGFR	MSTRG.25716.1	1225.75	-0.648442	0.0505195	-12.8355	1.04e-37	5.87e-36
ENSAPLG00000003381		MSTRG.23926.1	1252.92	0.639058	0.0682673	9.36111	7.89e-21	1.66e-19
ENSAPLG00000003435		ENSAPLT00000003496	87.8679	2.23505	0.173673	12.8692	6.71e-38	3.85e-36
ENSAPLG00000003464		ENSAPLT00000003540	480.009	0.960282	0.0774896	12.3924	2.87e-35	1.43e-33
ENSAPLG00000003472	GGCT	MSTRG.23196.4	223.991	1.01833	0.129155	7.88459	3.16e-15	4.24e-14
ENSAPLG00000003484		ENSAPLT00000003546	67.8293	-0.971131	0.155746	-6.23535	4.51e-10	3.63e-09
ENSAPLG00000003553	FOXL2	ENSAPLT00000003615	117.508	-0.802199	0.195518	-4.10295	4.08e-05	0.000162774
ENSAPLG00000003571	ZNF414	ENSAPLT00000003636	129.998	-0.752835	0.102932	-7.31389	2.6e-13	2.9e-12
ENSAPLG00000003584		MSTRG.19175.1	42.1708	-0.772995	0.185021	-4.17787	2.94e-05	0.000120637
ENSAPLG00000003625	ARMC12	ENSAPLT00000003698	23.5791	-0.944378	0.24188	-3.90433	9.45e-05	0.000353025
ENSAPLG00000003650		MSTRG.12164.2	84.99	-0.641462	0.125714	-5.10257	3.35e-07	1.85e-06
ENSAPLG00000003661	IL22RA1	MSTRG.24587.1	223.733	1.19135	0.128814	9.24862	2.27e-20	4.62e-19
ENSAPLG00000003693		MSTRG.8908.1	18.7465	-0.985909	0.270801	-3.64071	0.000271884	0.000929118
ENSAPLG00000003856		MSTRG.19186.1	22.5114	-1.19765	0.224697	-5.33007	9.82e-08	5.86e-07
ENSAPLG00000003858		MSTRG.7403.1	312.252	-0.845683	0.12143	-6.96436	3.3e-12	3.3e-11
ENSAPLG00000003863		MSTRG.27849.2	73.0564	1.53277	0.237364	6.45747	1.06e-10	9.1e-10
ENSAPLG00000003887	PGR	ENSAPLT00000004007	29.8588	-0.737682	0.247371	-2.98208	0.00286293	0.00778635
ENSAPLG00000003915	MELK	MSTRG.30119.1	56.3548	2.36862	0.173604	13.6438	2.2e-42	1.59e-40
ENSAPLG00000003916	MEX3C	MSTRG.15870.1	1336.01	-0.593127	0.0833909	-7.11261	1.14e-12	1.19e-11
ENSAPLG00000003937	PAK6	MSTRG.13177.1	131.424	1.43772	0.127065	11.3149	1.11e-29	4.07e-28
ENSAPLG00000003951		ENSAPLT00000004037	163.448	0.688207	0.128558	5.35327	8.64e-08	5.18e-07
ENSAPLG00000003968		ENSAPLT00000004068	407.861	-0.78378	0.155291	-5.04716	4.48e-07	2.43e-06
ENSAPLG00000003977		MSTRG.14036.1	50.8907	-1.1365	0.220787	-5.14749	2.64e-07	1.48e-06
ENSAPLG00000004035		ENSAPLT00000004142	139.432	-0.967272	0.207005	-4.6727	2.97e-06	1.43e-05
ENSAPLG00000004046	HHEX	ENSAPLT00000004137	99.1885	-0.69738	0.165178	-4.222	2.42e-05	0.000100804
ENSAPLG00000004078	CALR	MSTRG.28287.1	9267.55	1.19251	0.0990287	12.042	2.14e-33	9.87e-32
ENSAPLG00000004095		MSTRG.20954.1	1562.02	-0.987724	0.103317	-9.5601	1.18e-21	2.68e-20
ENSAPLG00000004100		MSTRG.19135.1	191.549	1.03372	0.129785	7.96485	1.65e-15	2.26e-14
ENSAPLG00000004124		MSTRG.13509.2	1460.88	-0.607577	0.0758707	-8.00806	1.17e-15	1.62e-14
ENSAPLG00000004146	ACTA1	ENSAPLT00000004261	1900.91	-1.31558	0.176104	-7.47048	7.99e-14	9.41e-13
ENSAPLG00000004163		MSTRG.11349.1	81.2609	-0.715769	0.16199	-4.41861	9.93e-06	4.41e-05
ENSAPLG00000004167		ENSAPLT00000004266	33.5777	-1.31171	0.203224	-6.45452	1.09e-10	9.27e-10
ENSAPLG00000004193		ENSAPLT00000004364	864.727	0.634199	0.0554028	11.4471	2.43e-30	9.29e-29
ENSAPLG00000004241		MSTRG.1440.1	705.321	0.697024	0.0746501	9.33722	9.89e-21	2.07e-19
ENSAPLG00000004296		MSTRG.18895.1	456.342	-1.18646	0.103928	-11.4162	3.47e-30	1.31e-28
ENSAPLG00000004307		MSTRG.21527.1	244.1	0.87631	0.107481	8.15317	3.54e-16	5.16e-15
ENSAPLG00000004338	MRPL2	ENSAPLT00000004451	923.497	0.586915	0.0976219	6.01212	1.83e-09	1.37e-08
ENSAPLG00000004345		ENSAPLT00000004455	35.0646	-0.807631	0.229395	-3.52069	0.000430421	0.00141199
ENSAPLG00000004346		ENSAPLT00000004456	17.1077	-0.901662	0.238643	-3.7783	0.000157905	0.000565641
ENSAPLG00000004357		MSTRG.7104.2	166.002	-1.0368	0.177724	-5.83376	5.42e-09	3.81e-08
ENSAPLG00000004414	GSG2	MSTRG.18036.1	35.7523	1.21938	0.206833	5.89547	3.74e-09	2.69e-08
ENSAPLG00000004458	NAT8L	MSTRG.9340.2	83.7682	-0.986443	0.144598	-6.82196	8.98e-12	8.68e-11
ENSAPLG00000004478		MSTRG.6037.2	2989.28	1.23761	0.0671542	18.4293	7.64e-76	2.09e-73
ENSAPLG00000004510		ENSAPLT00000004626	27.0548	-0.705212	0.199771	-3.5301	0.000415399	0.00136553
ENSAPLG00000004516	ANKRD61	MSTRG.14218.1	39.1113	-0.888846	0.184679	-4.81292	1.49e-06	7.46e-06
ENSAPLG00000004532		MSTRG.27291.2	20.4474	-0.699424	0.248985	-2.8091	0.00496796	0.0127372
ENSAPLG00000004542		MSTRG.12413.2	173.605	-0.672378	0.108549	-6.19423	5.86e-10	4.67e-09
ENSAPLG00000004550	GH	MSTRG.16274.2	24.0071	0.786345	0.22728	3.4598	0.000540567	0.00173047
ENSAPLG00000004553	CHSY3	MSTRG.13432.3	896.801	0.602846	0.0746979	8.07045	7e-16	9.91e-15
ENSAPLG00000004570	CASC5	MSTRG.26134.1	196.361	0.823221	0.135676	6.06755	1.3e-09	9.87e-09
ENSAPLG00000004602		MSTRG.21237.1	25.7233	-0.972466	0.231126	-4.20751	2.58e-05	0.000107122
ENSAPLG00000004606		MSTRG.27950.1	13.4214	1.97065	0.28953	6.80636	1e-11	9.59e-11
ENSAPLG00000004685	CCDC69	MSTRG.2358.1	63.0265	-1.32971	0.235994	-5.63451	1.76e-08	1.15e-07
ENSAPLG00000004709		ENSAPLT00000004867	84.4483	2.03015	0.151172	13.4294	4.06e-41	2.74e-39
ENSAPLG00000004735	ELP4	MSTRG.16652.1	41.4086	0.858293	0.187724	4.57211	4.83e-06	2.25e-05
ENSAPLG00000004754		ENSAPLT00000004891	27.7761	0.639135	0.252955	2.52667	0.0115149	0.0267101
ENSAPLG00000004793	PDLIM2	ENSAPLT00000004929	398.978	-0.62675	0.206498	-3.03514	0.00240421	0.00662952
ENSAPLG00000004803		ENSAPLT00000004941	584.314	-0.749357	0.204776	-3.6594	0.000252805	0.000870092
ENSAPLG00000004902	CDKN3	MSTRG.26145.2	83.2454	0.644887	0.142918	4.51229	6.41e-06	2.93e-05
ENSAPLG00000004927	BMP15	ENSAPLT00000005073	78.4929	-0.842025	0.135294	-6.22368	4.86e-10	3.9e-09
ENSAPLG00000004967		ENSAPLT00000005113	26.699	0.804959	0.216098	3.72498	0.000195332	0.000686859
ENSAPLG00000004976	SPCS1	MSTRG.20961.1	465.452	0.609809	0.0681846	8.9435	3.77e-19	7.02e-18
ENSAPLG00000005055	TMTC1	MSTRG.22099.2	2055.78	0.708462	0.101193	7.00109	2.54e-12	2.58e-11
ENSAPLG00000005091		MSTRG.30257.1	282.755	-1.33738	0.14789	-9.04304	1.52e-19	2.92e-18
ENSAPLG00000005101	ANPL-DRA	MSTRG.21136.2	1041.16	-0.738183	0.13623	-5.41867	6e-08	3.68e-07
ENSAPLG00000005122	NOL7	MSTRG.18919.1	498.5	0.62405	0.083953	7.43333	1.06e-13	1.23e-12
ENSAPLG00000005144		MSTRG.9352.1	127.625	-0.60437	0.11057	-5.46597	4.6e-08	2.87e-07
ENSAPLG00000005163		MSTRG.176.6	110.226	-1.0486	0.137268	-7.63906	2.19e-14	2.71e-13
ENSAPLG00000005183	CCNA2	MSTRG.8672.1	278.001	1.64911	0.141051	11.6916	1.41e-31	5.87e-30
ENSAPLG00000005219		ENSAPLT00000005388	84.7952	-0.999613	0.155738	-6.41855	1.38e-10	1.16e-09
ENSAPLG00000005260	CKAP2	MSTRG.7743.4	346.799	2.33204	0.121751	19.1542	8.93e-82	3.02e-79
ENSAPLG00000005277		MSTRG.477.1	305.975	0.68411	0.0925712	7.3901	1.47e-13	1.69e-12
ENSAPLG00000005283	DNAJB11	MSTRG.24533.1	1766.02	0.693304	0.0484088	14.3218	1.6e-46	1.37e-44
ENSAPLG00000005310		ENSAPLT00000005476	27.6562	-0.881898	0.218841	-4.02986	5.58e-05	0.000217204
ENSAPLG00000005317		MSTRG.249.2	38.992	-0.950322	0.177817	-5.34437	9.07e-08	5.43e-07
ENSAPLG00000005325		ENSAPLT00000005513	27.2026	-0.814327	0.223468	-3.64405	0.000268381	0.000917936
ENSAPLG00000005354		MSTRG.478.1	128.899	-0.757446	0.106078	-7.14047	9.3e-13	9.84e-12
ENSAPLG00000005372		MSTRG.7116.15	748.461	-0.600432	0.0654639	-9.17195	4.65e-20	9.26e-19
ENSAPLG00000005436		MSTRG.30360.1	129.559	0.643682	0.13428	4.79358	1.64e-06	8.17e-06
ENSAPLG00000005455		ENSAPLT00000005626	106.401	1.87809	0.133757	14.0411	8.74e-45	7.01e-43
ENSAPLG00000005472		ENSAPLT00000005644	265.921	-1.00601	0.145169	-6.92988	4.21e-12	4.19e-11
ENSAPLG00000005495	SHPK	MSTRG.18042.2	179.321	-0.608817	0.0953521	-6.38493	1.71e-10	1.44e-09
ENSAPLG00000005503		MSTRG.479.1	34.1201	0.598615	0.186409	3.2113	0.00132135	0.0038684
ENSAPLG00000005518		ENSAPLT00000005693	70.1	-0.981172	0.177506	-5.52753	3.25e-08	2.06e-07
ENSAPLG00000005630	SAPCD2	MSTRG.7687.1	38.2579	1.30338	0.221315	5.88926	3.88e-09	2.78e-08
ENSAPLG00000005656		MSTRG.26295.1	110.51	0.760325	0.130833	5.8114	6.2e-09	4.31e-08
ENSAPLG00000005663		ENSAPLT00000005848	155.678	-1.03425	0.10165	-10.1746	2.58e-24	6.96e-23
ENSAPLG00000005678		MSTRG.3874.1	119.939	1.03924	0.1303	7.97572	1.51e-15	2.08e-14
ENSAPLG00000005699	TSNARE1	MSTRG.9993.3	28.0853	1.22522	0.215705	5.6801	1.35e-08	8.97e-08
ENSAPLG00000005716	EIF4A1	MSTRG.27605.1	3163.96	1.3236	0.0736874	17.9623	3.84e-72	8.86e-70
ENSAPLG00000005749		ENSAPLT00000005936	486.973	-0.717091	0.136393	-5.25753	1.46e-07	8.5e-07
ENSAPLG00000005784	TMEM123	MSTRG.2276.2	1286.11	-0.654454	0.0531269	-12.3187	7.18e-35	3.49e-33
ENSAPLG00000005790		MSTRG.4453.1	271.594	-0.874315	0.111751	-7.8238	5.13e-15	6.76e-14
ENSAPLG00000005796		ENSAPLT00000006016	26.5959	1.00232	0.215096	4.65988	3.16e-06	1.51e-05
ENSAPLG00000005863		MSTRG.25485.1	221.076	-1.15572	0.102069	-11.323	1.01e-29	3.73e-28
ENSAPLG00000005881		ENSAPLT00000006080	15.2431	0.735902	0.244575	3.0089	0.00262192	0.00718249
ENSAPLG00000005916	MAGIX	ENSAPLT00000006116	163.998	0.773372	0.100717	7.67867	1.61e-14	2.02e-13
ENSAPLG00000005918		MSTRG.24958.1	17283.5	0.956267	0.0422096	22.6552	1.24e-113	1.41e-110
ENSAPLG00000005975		MSTRG.21694.1	8164.78	0.596319	0.10359	5.75655	8.59e-09	5.87e-08
ENSAPLG00000005987		MSTRG.2281.1	26.7715	-0.654088	0.234351	-2.79106	0.00525351	0.0133706
ENSAPLG00000005993	TERF1	MSTRG.15679.1	76.0518	0.838782	0.149622	5.606	2.07e-08	1.35e-07
ENSAPLG00000005996	CMPK2	MSTRG.12427.1	144.89	-1.82163	0.119803	-15.2053	3.26e-52	3.48e-50
ENSAPLG00000006019		MSTRG.10984.1	1305.8	-0.67406	0.0794864	-8.4802	2.25e-17	3.66e-16
ENSAPLG00000006052		MSTRG.18047.1	31.1307	-0.70102	0.200204	-3.50153	0.000462595	0.00150604
ENSAPLG00000006057	HAUS6	MSTRG.5918.1	241.515	0.936618	0.10612	8.82604	1.08e-18	1.96e-17
ENSAPLG00000006139	CENPE	ENSAPLT00000006364	26.1395	1.78832	0.236113	7.57401	3.62e-14	4.38e-13
ENSAPLG00000006143	NKAIN4	ENSAPLT00000006384	28.7357	1.20468	0.230231	5.23247	1.67e-07	9.66e-07
ENSAPLG00000006286	ZNF367	ENSAPLT00000006510	22.4704	0.596985	0.232625	2.56629	0.0102791	0.0242111
ENSAPLG00000006299		MSTRG.23860.2	1472.77	0.645141	0.0610228	10.5721	4.01e-26	1.2e-24
ENSAPLG00000006317	HSPA12B	ENSAPLT00000006542	18.5023	-0.722532	0.262251	-2.75511	0.00586718	0.0147576
ENSAPLG00000006351		ENSAPLT00000006578	40.6233	1.49456	0.194432	7.68679	1.51e-14	1.91e-13
ENSAPLG00000006362		MSTRG.10558.1	58.6083	0.710699	0.257829	2.75647	0.00584283	0.0147079
ENSAPLG00000006375	EDA2R	MSTRG.15409.3	35402.7	-0.724077	0.0730242	-9.91558	3.56e-23	8.99e-22
ENSAPLG00000006399		ENSAPLT00000006623	19.9644	-0.870174	0.252272	-3.44935	0.000561933	0.00179237
ENSAPLG00000006414	GADD45B	ENSAPLT00000006639	3070.79	-0.71984	0.0730232	-9.85768	6.35e-23	1.57e-21
ENSAPLG00000006464		ENSAPLT00000006693	735.905	1.2671	0.145558	8.70516	3.17e-18	5.53e-17
ENSAPLG00000006478	AEN	ENSAPLT00000006706	213.797	-0.765981	0.0918028	-8.34377	7.2e-17	1.12e-15
ENSAPLG00000006505	TXNDC17	MSTRG.15484.1	496.076	0.97661	0.0845669	11.5484	7.52e-31	2.99e-29
ENSAPLG00000006569	SERINC4	MSTRG.14561.1	30.4681	-0.619521	0.202156	-3.06457	0.00217986	0.00606666
ENSAPLG00000006609	RNF7	MSTRG.2807.12	270.329	0.875871	0.169499	5.16741	2.37e-07	1.34e-06
ENSAPLG00000006636		MSTRG.18489.2	106.821	-1.38811	0.207448	-6.69137	2.21e-11	2.05e-10
ENSAPLG00000006640	KIAA0895L	MSTRG.7001.3	250.148	-1.05655	0.257031	-4.11058	3.95e-05	0.000157963
ENSAPLG00000006650		ENSAPLT00000006890	325.315	-0.709732	0.147938	-4.79751	1.61e-06	8.02e-06
ENSAPLG00000006713	ING1	ENSAPLT00000006959	426.682	-0.592585	0.0693558	-8.54413	1.3e-17	2.15e-16
ENSAPLG00000006715	DLX3	MSTRG.14858.1	35.5596	-0.869331	0.185471	-4.68716	2.77e-06	1.34e-05
ENSAPLG00000006749	MEGF9	MSTRG.11535.1	815.515	0.640222	0.0559437	11.444	2.52e-30	9.6e-29
ENSAPLG00000006772		MSTRG.26377.1	30.8493	-1.01435	0.234436	-4.32678	1.51e-05	6.52e-05
ENSAPLG00000006797		MSTRG.2283.1	59.1562	-1.52804	0.202638	-7.5407	4.67e-14	5.61e-13
ENSAPLG00000006823	PIK3R3	MSTRG.4802.1	433.963	0.926819	0.0977364	9.48284	2.47e-21	5.5e-20
ENSAPLG00000006830		MSTRG.11618.1	2196.32	-1.72369	0.0827149	-20.839	1.92e-96	1.13e-93
ENSAPLG00000006857		MSTRG.7358.2	859.659	1.14039	0.110452	10.3248	5.45e-25	1.53e-23
ENSAPLG00000006922	STMN1	ENSAPLT00000007177	118.663	0.959749	0.133363	7.1965	6.18e-13	6.68e-12
ENSAPLG00000006948		MSTRG.22031.2	353.528	1.00858	0.13476	7.48427	7.19e-14	8.51e-13
ENSAPLG00000007003	CMYA5	MSTRG.1475.2	208.284	-0.626557	0.137443	-4.55866	5.15e-06	2.39e-05
ENSAPLG00000007017	FAM64A	MSTRG.15500.1	173.344	0.709974	0.101311	7.00789	2.42e-12	2.46e-11
ENSAPLG00000007089		ENSAPLT00000007356	309.954	0.862055	0.10014	8.60852	7.4e-18	1.25e-16
ENSAPLG00000007105		MSTRG.14891.1	1797.73	-0.620702	0.103001	-6.02616	1.68e-09	1.26e-08
ENSAPLG00000007195		MSTRG.8849.3	159.408	-0.749265	0.113933	-6.57635	4.82e-11	4.3e-10
ENSAPLG00000007211	MUTYH	MSTRG.15244.3	77.9637	1.27091	0.144449	8.79835	1.39e-18	2.48e-17
ENSAPLG00000007227		MSTRG.1819.29	1614.24	-1.01535	0.11046	-9.19203	3.86e-20	7.72e-19
ENSAPLG00000007264	RHBG	MSTRG.16202.2	152.713	-0.597601	0.137361	-4.35059	1.36e-05	5.88e-05
ENSAPLG00000007267	PDE2A	ENSAPLT00000007534	264.779	-0.785338	0.114339	-6.86851	6.49e-12	6.34e-11
ENSAPLG00000007283		ENSAPLT00000007551	258.649	1.37831	0.102778	13.4105	5.24e-41	3.49e-39
ENSAPLG00000007336		MSTRG.13031.1	161.52	0.892046	0.109814	8.12326	4.54e-16	6.52e-15
ENSAPLG00000007366	ZNF541	MSTRG.25373.1	98.0189	-0.782464	0.157313	-4.97392	6.56e-07	3.48e-06
ENSAPLG00000007392	ZFPM1	MSTRG.751.1	216.84	0.751338	0.149053	5.04076	4.64e-07	2.5e-06
ENSAPLG00000007396	ZNF469	ENSAPLT00000007670	2902.3	0.972681	0.107437	9.05346	1.39e-19	2.66e-18
ENSAPLG00000007440		ENSAPLT00000007715	347.167	-0.586515	0.149622	-3.91997	8.86e-05	0.000332524
ENSAPLG00000007497		MSTRG.19673.2	166.676	1.86052	0.137049	13.5756	5.59e-42	4.02e-40
ENSAPLG00000007552	RAB11FIP3	MSTRG.16750.1	274.225	0.609478	0.0801883	7.60058	2.95e-14	3.6e-13
ENSAPLG00000007580		MSTRG.30161.6	64.5648	-0.68626	0.154592	-4.43916	9.03e-06	4.03e-05
ENSAPLG00000007614	HSD11B2	MSTRG.21481.1	34.575	0.854678	0.206015	4.14861	3.34e-05	0.000135902
ENSAPLG00000007649		MSTRG.6353.2	1397.29	1.30624	0.0733071	17.8187	5.06e-71	1.13e-68
ENSAPLG00000007651	VWA5B2	MSTRG.17123.5	46.4233	-1.14666	0.218468	-5.24864	1.53e-07	8.89e-07
ENSAPLG00000007658		MSTRG.21549.1	1764.25	-0.63299	0.0640929	-9.87614	5.28e-23	1.32e-21
ENSAPLG00000007677		MSTRG.777.1	290.161	-1.71008	0.124519	-13.7335	6.39e-43	4.71e-41
ENSAPLG00000007682		MSTRG.30059.1	208.595	0.63289	0.0969547	6.52768	6.68e-11	5.87e-10
ENSAPLG00000007690		MSTRG.16209.1	242.43	2.4556	0.112516	21.8244	1.36e-105	1.14e-102
ENSAPLG00000007709		ENSAPLT00000007992	16.9819	0.721137	0.269939	2.67148	0.00755172	0.0184326
ENSAPLG00000007720	EIF6	MSTRG.11791.2	2056.86	0.636624	0.0381511	16.6869	1.63e-62	2.76e-60
ENSAPLG00000007789		MSTRG.21218.1	489.213	0.602643	0.0725707	8.30422	1e-16	1.54e-15
ENSAPLG00000007827	TUBA4A	MSTRG.16252.1	19352.3	1.66842	0.10363	16.0997	2.56e-58	3.67e-56
ENSAPLG00000007828	RBM24	MSTRG.17955.1	1837.8	-0.706988	0.0942264	-7.50308	6.23e-14	7.42e-13
ENSAPLG00000007832		MSTRG.4085.1	58.706	0.601549	0.162304	3.70631	0.000210302	0.000733979
ENSAPLG00000007853	TUBB8P7	MSTRG.21897.1	1484.88	2.10959	0.0988903	21.3327	5.65e-101	3.74e-98
ENSAPLG00000007883	PLEKHG4	MSTRG.21506.4	1928.58	0.866912	0.0618835	14.0088	1.38e-44	1.09e-42
ENSAPLG00000007945	CNNM1	ENSAPLT00000008245	24.6257	-1.273	0.223432	-5.69749	1.22e-08	8.14e-08
ENSAPLG00000007970		MSTRG.592.1	260.855	1.92342	0.104041	18.4872	2.62e-76	7.3e-74
ENSAPLG00000008014		MSTRG.33220.1	44.4624	0.597561	0.180855	3.30408	0.000952873	0.00288861
ENSAPLG00000008030	DNAAF2	MSTRG.10969.1	62.0049	-0.77627	0.155287	-4.99894	5.76e-07	3.08e-06
ENSAPLG00000008050		MSTRG.22462.3	147.961	0.635258	0.146634	4.33228	1.48e-05	6.36e-05
ENSAPLG00000008079		MSTRG.18550.10	1360.46	-0.609504	0.107136	-5.68908	1.28e-08	8.53e-08
ENSAPLG00000008128		MSTRG.18178.6	2027.35	1.10259	0.0941505	11.7109	1.12e-31	4.7e-30
ENSAPLG00000008160	SLC25A28	MSTRG.6055.1	1065.41	-1.20066	0.0620187	-19.3596	1.69e-83	6.56e-81
ENSAPLG00000008169		ENSAPLT00000008472	31.368	-0.654382	0.191867	-3.4106	0.000648211	0.00204175
ENSAPLG00000008204		ENSAPLT00000008526	33.8267	-0.780386	0.201374	-3.87531	0.000106488	0.000394528
ENSAPLG00000008245	GMPPB	MSTRG.24489.1	1261.7	0.681373	0.0918203	7.42072	1.16e-13	1.35e-12
ENSAPLG00000008249	LAMB2	ENSAPLT00000008572	5283.59	-0.779853	0.0898018	-8.68416	3.82e-18	6.62e-17
ENSAPLG00000008253		MSTRG.278.1	155.211	-0.669334	0.110404	-6.06257	1.34e-09	1.02e-08
ENSAPLG00000008280		ENSAPLT00000008592	36.8526	-0.614412	0.189016	-3.25059	0.00115167	0.00342141
ENSAPLG00000008306		MSTRG.1819.1	1192.95	-1.04492	0.11615	-8.99626	2.34e-19	4.4e-18
ENSAPLG00000008321		MSTRG.29412.1	3541.4	1.00955	0.0490245	20.5929	3.18e-94	1.8e-91
ENSAPLG00000008333		ENSAPLT00000008651	63.8728	-1.01897	0.166707	-6.11234	9.82e-10	7.62e-09
ENSAPLG00000008356	MUC5B	MSTRG.13829.1	212.623	0.948393	0.144738	6.55248	5.66e-11	5.02e-10
ENSAPLG00000008364		MSTRG.19672.12	960.485	1.17706	0.0740874	15.8875	7.73e-57	1.02e-54
ENSAPLG00000008369		MSTRG.8208.3	18250.1	1.01418	0.0636791	15.9264	4.16e-57	5.6e-55
ENSAPLG00000008370		MSTRG.18446.1	23.752	-0.942151	0.219389	-4.29443	1.75e-05	7.46e-05
ENSAPLG00000008371		ENSAPLT00000008690	70.8914	-0.602925	0.185808	-3.24488	0.001175	0.00348164
ENSAPLG00000008385	UNC5A	ENSAPLT00000008707	23.299	-0.710827	0.22963	-3.09553	0.00196465	0.00552968
ENSAPLG00000008465		ENSAPLT00000008787	21.4477	0.734285	0.217062	3.38284	0.000717404	0.0022384
ENSAPLG00000008493		MSTRG.25248.5	57.4106	-0.887927	0.240529	-3.69157	0.000222877	0.000774635
ENSAPLG00000008517		MSTRG.225.1	96.663	-1.83745	0.157538	-11.6635	1.96e-31	8.04e-30
ENSAPLG00000008560		MSTRG.20140.4	1693.75	1.47378	0.0785301	18.7671	1.4e-78	4.29e-76
ENSAPLG00000008583		ENSAPLT00000008913	85.5183	-0.604181	0.127827	-4.72655	2.28e-06	1.11e-05
ENSAPLG00000008594	PSME3	ENSAPLT00000008931	551.037	0.7578	0.102246	7.41154	1.25e-13	1.44e-12
ENSAPLG00000008632		MSTRG.4894.2	394.293	-1.25185	0.148686	-8.41946	3.78e-17	6.02e-16
ENSAPLG00000008643	KIAA1324	ENSAPLT00000008986	395.817	-1.00677	0.12771	-7.88325	3.19e-15	4.28e-14
ENSAPLG00000008650		ENSAPLT00000009001	81.3541	0.709824	0.157827	4.49749	6.88e-06	3.12e-05
ENSAPLG00000008654		MSTRG.3600.1	197.318	-0.915969	0.114849	-7.97542	1.52e-15	2.08e-14
ENSAPLG00000008669	FAM83D	MSTRG.3888.1	83.793	1.60459	0.139309	11.5182	1.07e-30	4.21e-29
ENSAPLG00000008672	KCNK15	MSTRG.9585.4	62.4448	0.633917	0.204724	3.09645	0.00195853	0.00551441
ENSAPLG00000008685		MSTRG.9585.6	1222.42	0.907419	0.191694	4.73369	2.2e-06	1.08e-05
ENSAPLG00000008691	EEF1A2	MSTRG.22938.1	3055.31	-0.688608	0.0898254	-7.66607	1.77e-14	2.22e-13
ENSAPLG00000008704		MSTRG.20200.1	24.8682	0.628159	0.247647	2.53651	0.0111965	0.0260857
ENSAPLG00000008730	HOPX	MSTRG.25557.1	1049.81	0.711655	0.0688172	10.3412	4.59e-25	1.29e-23
ENSAPLG00000008731	TREM2	MSTRG.28544.1	778.994	-0.783322	0.130241	-6.01439	1.81e-09	1.35e-08
ENSAPLG00000008732	ARL9	MSTRG.25554.2	451.593	0.6662	0.108489	6.14072	8.22e-10	6.42e-09
ENSAPLG00000008743		MSTRG.32413.1	23.7203	0.650856	0.216166	3.0109	0.00260471	0.0071415
ENSAPLG00000008745		ENSAPLT00000009094	12.3719	-0.653725	0.281118	-2.32545	0.0200481	0.0434238
ENSAPLG00000008759		MSTRG.957.1	130.246	-0.79998	0.208745	-3.83234	0.000126932	0.000463465
ENSAPLG00000008761	WISP2	MSTRG.9589.2	4715.22	0.95789	0.180991	5.29247	1.21e-07	7.09e-07
ENSAPLG00000008796	MN1	ENSAPLT00000009140	39.1632	-0.786864	0.199568	-3.94283	8.05e-05	0.000304729
ENSAPLG00000008801	FAM136A	MSTRG.30100.1	357.351	0.733792	0.105137	6.97938	2.96e-12	2.98e-11
ENSAPLG00000008813		ENSAPLT00000009324	41.6324	-0.611078	0.179532	-3.40373	0.000664717	0.0020863
ENSAPLG00000008815		MSTRG.9247.3	105.687	-0.736925	0.124676	-5.91074	3.41e-09	2.46e-08
ENSAPLG00000008819		MSTRG.19690.1	165.442	0.615587	0.126615	4.86188	1.16e-06	5.95e-06
ENSAPLG00000008918		MSTRG.29295.1	148.375	-0.633699	0.099911	-6.34263	2.26e-10	1.87e-09
ENSAPLG00000008920	PLEC	ENSAPLT00000009372	17235.6	0.644029	0.0671458	9.5915	8.68e-22	1.98e-20
ENSAPLG00000008929	MICALCL	MSTRG.1498.9	179.974	-1.08597	0.152044	-7.14248	9.17e-13	9.71e-12
ENSAPLG00000008941		MSTRG.28306.2	108.935	-0.668881	0.136354	-4.90549	9.32e-07	4.84e-06
ENSAPLG00000008948		MSTRG.21618.6	272.933	-0.661425	0.104028	-6.35812	2.04e-10	1.7e-09
ENSAPLG00000008972	HPX	ENSAPLT00000009325	54.7896	-0.669531	0.190367	-3.51705	0.000436376	0.00143035
ENSAPLG00000008975	C4orf19	MSTRG.26552.1	29.4728	1.60838	0.217628	7.39048	1.46e-13	1.68e-12
ENSAPLG00000009026	DPYSL5	MSTRG.27547.1	159.204	1.45383	0.124498	11.6775	1.66e-31	6.9e-30
ENSAPLG00000009056	POLG2	MSTRG.4505.19	15.1569	-0.84634	0.311695	-2.71528	0.00662194	0.0164323
ENSAPLG00000009119	BTBD11	MSTRG.3625.2	111.776	-0.672147	0.121847	-5.51629	3.46e-08	2.19e-07
ENSAPLG00000009221	PRIM1	ENSAPLT00000009588	186.061	0.647246	0.0966014	6.70017	2.08e-11	1.94e-10
ENSAPLG00000009226		MSTRG.30411.1	88.2187	2.06399	0.149514	13.8047	2.39e-43	1.8e-41
ENSAPLG00000009227	EFCAB4B	MSTRG.3820.1	35.6387	0.787737	0.235636	3.34302	0.000828719	0.00255265
ENSAPLG00000009234		MSTRG.21025.1	238.948	-0.644582	0.114317	-5.63853	1.72e-08	1.13e-07
ENSAPLG00000009253		MSTRG.11142.1	61.0724	-0.867209	0.163176	-5.31455	1.07e-07	6.35e-07
ENSAPLG00000009271		ENSAPLT00000009663	38.7035	-0.712057	0.215233	-3.3083	0.000938632	0.00285142
ENSAPLG00000009294		MSTRG.12967.1	26.5278	0.745455	0.22593	3.29949	0.000968604	0.00292847
ENSAPLG00000009301	RRM2	MSTRG.6818.1	432.989	2.62938	0.131722	19.9616	1.19e-88	5.55e-86
ENSAPLG00000009366		ENSAPLT00000009764	41.4666	-0.772047	0.191124	-4.0395	5.36e-05	0.000209544
ENSAPLG00000009391		MSTRG.9033.1	33.8011	0.64662	0.23905	2.70496	0.0068312	0.0168883
ENSAPLG00000009403		MSTRG.9034.1	106.101	0.794415	0.128491	6.18263	6.3e-10	5e-09
ENSAPLG00000009430	HMGN1	MSTRG.3607.1	851.529	0.663705	0.0578605	11.4708	1.85e-30	7.15e-29
ENSAPLG00000009591	SIGLEC1	MSTRG.21005.1	467.354	-1.12321	0.231534	-4.85116	1.23e-06	6.26e-06
ENSAPLG00000009683		ENSAPLT00000010146	107.781	-0.902755	0.138512	-6.51754	7.15e-11	6.26e-10
ENSAPLG00000009685	CBS	MSTRG.13685.1	339.017	-0.680157	0.0883239	-7.70071	1.35e-14	1.72e-13
ENSAPLG00000009691	THPO	MSTRG.17143.1	124.267	-1.35912	0.14269	-9.52498	1.65e-21	3.72e-20
ENSAPLG00000009733		ENSAPLT00000010125	51.2143	-0.77845	0.198834	-3.91507	9.04e-05	0.000339027
ENSAPLG00000009831	IGFBP5	MSTRG.2853.1	163.305	-0.646311	0.125775	-5.13862	2.77e-07	1.54e-06
ENSAPLG00000009859		ENSAPLT00000010260	330.011	1.86795	0.0959461	19.4688	2.02e-84	8.24e-82
ENSAPLG00000009879	AACS	MSTRG.1122.1	456.919	1.35227	0.0921315	14.6776	8.97e-49	8.34e-47
ENSAPLG00000009908	GP1BA	MSTRG.8757.2	233.74	-1.13954	0.139398	-8.17474	2.97e-16	4.37e-15
ENSAPLG00000009969	TAF10	ENSAPLT00000010369	342.768	0.860999	0.108776	7.91535	2.47e-15	3.34e-14
ENSAPLG00000009986		MSTRG.14683.1	660.334	0.763292	0.117414	6.50084	7.99e-11	6.95e-10
ENSAPLG00000009990		ENSAPLT00000010412	41.5958	0.705514	0.192626	3.66261	0.000249655	0.000860183
ENSAPLG00000009996		MSTRG.26910.4	96.5907	-0.714558	0.1664	-4.29423	1.75e-05	7.46e-05
ENSAPLG00000010001	SLC2A5	ENSAPLT00000010460	216.023	-0.796239	0.116579	-6.83002	8.49e-12	8.22e-11
ENSAPLG00000010026		ENSAPLT00000010461	149.457	1.60703	0.122879	13.0781	4.39e-39	2.62e-37
ENSAPLG00000010088		MSTRG.24420.2	80.2442	1.1299	0.163942	6.89206	5.5e-12	5.41e-11
ENSAPLG00000010137		MSTRG.21109.1	38.5917	1.89637	0.212537	8.92255	4.56e-19	8.45e-18
ENSAPLG00000010159	RILP	MSTRG.20604.1	76.3097	-0.726963	0.137424	-5.28993	1.22e-07	7.18e-07
ENSAPLG00000010283		ENSAPLT00000010702	29.8885	1.2482	0.207929	6.00303	1.94e-09	1.44e-08
ENSAPLG00000010313		ENSAPLT00000010733	55.5869	0.772784	0.28973	2.66726	0.00764732	0.0186353
ENSAPLG00000010325		MSTRG.28328.1	390.503	0.782541	0.103743	7.54307	4.59e-14	5.52e-13
ENSAPLG00000010326	TUBAL3	MSTRG.16253.6	3653.92	1.44865	0.120679	12.0041	3.38e-33	1.53e-31
ENSAPLG00000010376		MSTRG.30528.2	20.0602	-0.698672	0.246404	-2.83548	0.00457574	0.011837
ENSAPLG00000010395	2019-09-11	MSTRG.16500.2	5566.73	0.730876	0.0492632	14.8361	8.55e-50	8.19e-48
ENSAPLG00000010434		ENSAPLT00000010902	28.0797	-0.891061	0.250206	-3.56131	0.00036901	0.00123189
ENSAPLG00000010450		ENSAPLT00000010905	14.3798	0.676445	0.285632	2.36824	0.017873	0.0392421
ENSAPLG00000010452	MYLK2	ENSAPLT00000010877	34.5583	-0.607075	0.19996	-3.03598	0.00239752	0.0066168
ENSAPLG00000010477		MSTRG.29277.2	660.746	0.719679	0.108206	6.65099	2.91e-11	2.68e-10
ENSAPLG00000010493		ENSAPLT00000010918	28.4279	-0.889587	0.239086	-3.72078	0.000198609	0.000696534
ENSAPLG00000010520	FOXO6	MSTRG.8581.1	268.476	-0.700649	0.136453	-5.13473	2.83e-07	1.57e-06
ENSAPLG00000010538	SULT1E1	MSTRG.3995.2	448.419	-0.886521	0.0896681	-9.8867	4.75e-23	1.19e-21
ENSAPLG00000010546	NHP2	ENSAPLT00000010990	1150.74	0.899869	0.084976	10.5897	3.33e-26	1e-24
ENSAPLG00000010548	PARPBP	MSTRG.17311.1	35.6636	1.48896	0.207223	7.18529	6.71e-13	7.22e-12
ENSAPLG00000010578	TNNC2	MSTRG.21804.1	609.053	-1.13071	0.130627	-8.65602	4.89e-18	8.37e-17
ENSAPLG00000010583		ENSAPLT00000011006	459.332	0.845333	0.0665927	12.6941	6.38e-37	3.51e-35
ENSAPLG00000010640	GRK1	MSTRG.29460.1	128.028	-1.09057	0.135174	-8.06792	7.15e-16	1.01e-14
ENSAPLG00000010852	SHISA2	MSTRG.17336.2	984.608	-1.9567	0.0725856	-26.9571	4.71e-160	2.5e-156
ENSAPLG00000010861		ENSAPLT00000011309	90.4615	-0.896846	0.188754	-4.7514	2.02e-06	9.92e-06
ENSAPLG00000010866		MSTRG.214.1	116.171	0.810329	0.124242	6.52216	6.93e-11	6.08e-10
ENSAPLG00000010870		MSTRG.2568.1	2540.76	0.632258	0.044959	14.063	6.41e-45	5.2e-43
ENSAPLG00000010879	C1orf222	MSTRG.3107.1	55.6104	-0.654035	0.166788	-3.92136	8.81e-05	0.000330772
ENSAPLG00000010959	SESN2	ENSAPLT00000011406	169.186	-2.06477	0.13696	-15.0757	2.34e-51	2.37e-49
ENSAPLG00000011019		MSTRG.28322.1	133.676	-0.623688	0.120397	-5.18025	2.22e-07	1.26e-06
ENSAPLG00000011081	TMEM59L	MSTRG.26722.1	817.858	-0.646698	0.11614	-5.56828	2.57e-08	1.65e-07
ENSAPLG00000011084		MSTRG.20455.3	4820.99	-0.659619	0.0963193	-6.84826	7.48e-12	7.26e-11
ENSAPLG00000011086		ENSAPLT00000011537	50.9718	-0.675861	0.209889	-3.22009	0.00128149	0.00376419
ENSAPLG00000011134	2019-09-06	MSTRG.14729.4	492.432	0.602685	0.0736712	8.18074	2.82e-16	4.17e-15
ENSAPLG00000011149		ENSAPLT00000011608	435.957	-0.666885	0.0732733	-9.10134	8.92e-20	1.74e-18
ENSAPLG00000011178		MSTRG.21035.1	39.0507	1.64168	0.193626	8.47862	2.28e-17	3.71e-16
ENSAPLG00000011188		ENSAPLT00000011641	17.9744	-1.40369	0.269983	-5.19919	2e-07	1.14e-06
ENSAPLG00000011244	KANK3	MSTRG.23377.3	5382.32	0.599086	0.0973364	6.1548	7.52e-10	5.91e-09
ENSAPLG00000011249	CD58	MSTRG.17805.2	4571.19	0.747341	0.0674774	11.0754	1.65e-28	5.64e-27
ENSAPLG00000011300		MSTRG.16721.1	90.326	-0.59332	0.134232	-4.42012	9.86e-06	4.38e-05
ENSAPLG00000011303		MSTRG.16723.1	62.7824	-0.695879	0.151372	-4.59716	4.28e-06	2.01e-05
ENSAPLG00000011331		MSTRG.9800.1	45.1376	0.634105	0.191032	3.31937	0.000902209	0.00275976
ENSAPLG00000011334		MSTRG.19993.1	95.2306	0.973617	0.206739	4.70941	2.48e-06	1.2e-05
ENSAPLG00000011386		ENSAPLT00000011866	66.1524	-0.78228	0.211177	-3.70438	0.000211912	0.000739273
ENSAPLG00000011389		ENSAPLT00000011849	1138.47	1.58763	0.0847217	18.7393	2.37e-78	6.96e-76
ENSAPLG00000011412		ENSAPLT00000011872	61.888	-0.586185	0.15835	-3.70184	0.000214043	0.00074589
ENSAPLG00000011430	RECQL4	ENSAPLT00000011894	16.5483	1.9145	0.26298	7.28002	3.34e-13	3.69e-12
ENSAPLG00000011435	BHLHE41	MSTRG.31798.1	207.171	-0.811038	0.152513	-5.31783	1.05e-07	6.24e-07
ENSAPLG00000011442	TMEM119	ENSAPLT00000011906	1618.84	0.794404	0.125173	6.34643	2.2e-10	1.83e-09
ENSAPLG00000011444	TEX12	MSTRG.28487.1	26.7676	-0.852251	0.213517	-3.99149	6.57e-05	0.000252375
ENSAPLG00000011459		MSTRG.5693.1	208.272	-0.644264	0.15378	-4.18952	2.8e-05	0.000115136
ENSAPLG00000011475		MSTRG.18180.2	424.137	0.675481	0.153736	4.39379	1.11e-05	4.9e-05
ENSAPLG00000011480	WDYHV1	ENSAPLT00000011945	391.772	-0.774489	0.0844939	-9.16622	4.9e-20	9.71e-19
ENSAPLG00000011552		MSTRG.13172.1	82.7903	0.964241	0.130619	7.38206	1.56e-13	1.78e-12
ENSAPLG00000011553		ENSAPLT00000012023	52.4779	-0.692745	0.178401	-3.88307	0.000103145	0.000383481
ENSAPLG00000011593	MIS18BP1	MSTRG.20816.1	96.7496	1.69507	0.145021	11.6884	1.46e-31	6.08e-30
ENSAPLG00000011602		ENSAPLT00000012067	223.843	-1.37406	0.226188	-6.07488	1.24e-09	9.47e-09
ENSAPLG00000011633	LOXL4	ENSAPLT00000012107	40.2147	-1.39321	0.213835	-6.51536	7.25e-11	6.35e-10
ENSAPLG00000011663	ZNF444	ENSAPLT00000012131	103.76	-0.947988	0.145329	-6.52305	6.89e-11	6.05e-10
ENSAPLG00000011666		ENSAPLT00000012134	22.4033	0.82943	0.236538	3.50655	0.000453965	0.00148158
ENSAPLG00000011695		MSTRG.24395.1	91.1104	0.849676	0.122678	6.92605	4.33e-12	4.3e-11
ENSAPLG00000011704		ENSAPLT00000012175	78.4665	0.80413	0.180144	4.46382	8.05e-06	3.62e-05
ENSAPLG00000011730	SCRT2	ENSAPLT00000012199	19.7078	-1.25097	0.235427	-5.3136	1.07e-07	6.38e-07
ENSAPLG00000011787	2019-09-02	MSTRG.25530.1	3378.68	0.83136	0.0518618	16.0303	7.85e-58	1.1e-55
ENSAPLG00000011835		MSTRG.32992.2	30.9551	1.0139	0.22011	4.60636	4.1e-06	1.93e-05
[truncated: 1,487 more rows]

## Sheet: Sheet 7 DEGs from -48h to 72h
Ensembl_gene	Gene_symbol	Name
[truncated: 3,677 more rows]

[truncated: 1 more sheets: Sheet 8 all DEGs from 0h to 72h]
