# Supplementary material for: Dynamics of transcriptome changes during subcutaneous preadipocyte differentiation in ducks
Source: BMC Genomics. 2019 Sep 2;20:688. doi: 10.1186/s12864-019-6055-9 (PMC6720933; doi:10.1186/s12864-019-6055-9)
Supplement: Supplementary file 5 — Table S4. GO term analysis of DEGs at different stages. (XLSX 248 kb) [file 12864_2019_6055_MOESM5_ESM.xlsx]

## Sheet: -48h vs 0h -down-GO
GroupID	Category	Term	Description	LogP	Log(q-value)	InTerm_InList	Genes	Symbols
1_Summary	GO Cellular Components	GO:0044445	cytosolic part	-28.5413	-24.1826	39/248	1605,2023,3312,4736,5705,5708,6122,6135,6138,6142,6147,6156,6160,6161,6165,6168,6181,6187,6191,6193,6194,6206,6207,6217,6223,6224,6228,6233,6241,9045,9391,10399,10574,10575,10576,10694,22948,25873,200916,1869,3184,4869,5518,5687,5689,5690,5691,5692,5701,5709,6741,7431,9238,51013,54512,51069,51258,54948,56945,64949,64968,79590,27044,191,226,2876,3148,4245,5315,7167,8086,3162,259307,1593,3309,23480…	DAG1,ENO1,HSPA8,RPL10A,PSMC5,PSMD2,RPL3,RPL11,RPL15,RPL18A,RPL23A,RPL30,RPL31,RPL32,RPL35A,RPL37A,RPLP2,RPS2,RPS4X,RPS5,RPS6,RPS12,RPS13,RPS16,RPS19,RPS20,RPS23,RPS27A,RRM2,RPL14,CIAO1,RACK1,CCT7,CCT4,CCT2,CCT8,CCT5,RPL36,RPL22L1,E2F1,HNRNPD,NPM1,PPP2R1A,PSMA6,PSMB1,PSMB2,PSMB3,PSMB4,PSMC2,PSMD3,SSB,VIM,TBRG4,EXOSC1,EXOSC4,MRPL2,MRPL51,MRPL16,MRPS22,MRPS26,MRPS6,MRPL24,SND1,AHCY,ALDOA,GPX1,HMGB2,…
1_Member	GO Cellular Components	GO:0044445	cytosolic part	-28.5413	-24.1826	39/248	1605,2023,3312,4736,5705,5708,6122,6135,6138,6142,6147,6156,6160,6161,6165,6168,6181,6187,6191,6193,6194,6206,6207,6217,6223,6224,6228,6233,6241,9045,9391,10399,10574,10575,10576,10694,22948,25873,200916	DAG1,ENO1,HSPA8,RPL10A,PSMC5,PSMD2,RPL3,RPL11,RPL15,RPL18A,RPL23A,RPL30,RPL31,RPL32,RPL35A,RPL37A,RPLP2,RPS2,RPS4X,RPS5,RPS6,RPS12,RPS13,RPS16,RPS19,RPS20,RPS23,RPS27A,RRM2,RPL14,CIAO1,RACK1,CCT7,CCT4,CCT2,CCT8,CCT5,RPL36,RPL22L1
1_Member	GO Biological Processes	GO:0006402	mRNA catabolic process	-27.207	-23.1494	44/365	1869,3184,3312,4736,4869,5518,5687,5689,5690,5691,5692,5701,5705,5708,5709,6122,6135,6138,6142,6147,6156,6160,6161,6165,6168,6181,6187,6191,6193,6194,6206,6207,6217,6223,6224,6228,6233,6741,7431,9045,9238,25873,51013,54512	E2F1,HNRNPD,HSPA8,RPL10A,NPM1,PPP2R1A,PSMA6,PSMB1,PSMB2,PSMB3,PSMB4,PSMC2,PSMC5,PSMD2,PSMD3,RPL3,RPL11,RPL15,RPL18A,RPL23A,RPL30,RPL31,RPL32,RPL35A,RPL37A,RPLP2,RPS2,RPS4X,RPS5,RPS6,RPS12,RPS13,RPS16,RPS19,RPS20,RPS23,RPS27A,SSB,VIM,RPL14,TBRG4,RPL36,EXOSC1,EXOSC4
1_Member	GO Cellular Components	GO:0044391	ribosomal subunit	-26.7587	-22.8771	34/191	4736,6122,6135,6138,6142,6147,6156,6160,6161,6165,6168,6181,6187,6191,6193,6194,6206,6207,6217,6223,6224,6228,6233,9045,10399,25873,51069,51258,54948,56945,64949,64968,79590,200916	RPL10A,RPL3,RPL11,RPL15,RPL18A,RPL23A,RPL30,RPL31,RPL32,RPL35A,RPL37A,RPLP2,RPS2,RPS4X,RPS5,RPS6,RPS12,RPS13,RPS16,RPS19,RPS20,RPS23,RPS27A,RPL14,RACK1,RPL36,MRPL2,MRPL51,MRPL16,MRPS22,MRPS26,MRPS6,MRPL24,RPL22L1
1_Member	GO Biological Processes	GO:0006401	RNA catabolic process	-26.6307	-22.8741	45/398	1869,3184,3312,4736,4869,5518,5687,5689,5690,5691,5692,5701,5705,5708,5709,6122,6135,6138,6142,6147,6156,6160,6161,6165,6168,6181,6187,6191,6193,6194,6206,6207,6217,6223,6224,6228,6233,6741,7431,9045,9238,25873,27044,51013,54512	E2F1,HNRNPD,HSPA8,RPL10A,NPM1,PPP2R1A,PSMA6,PSMB1,PSMB2,PSMB3,PSMB4,PSMC2,PSMC5,PSMD2,PSMD3,RPL3,RPL11,RPL15,RPL18A,RPL23A,RPL30,RPL31,RPL32,RPL35A,RPL37A,RPLP2,RPS2,RPS4X,RPS5,RPS6,RPS12,RPS13,RPS16,RPS19,RPS20,RPS23,RPS27A,SSB,VIM,RPL14,TBRG4,RPL36,SND1,EXOSC1,EXOSC4
1_Member	GO Biological Processes	GO:0034655	nucleobase-containing compound catabolic process	-25.7653	-22.1055	54/637	191,226,1869,2023,2876,3148,3184,3312,4245,4736,4869,5315,5518,5687,5689,5690,5691,5692,5701,5705,5708,5709,6122,6135,6138,6142,6147,6156,6160,6161,6165,6168,6181,6187,6191,6193,6194,6206,6207,6217,6223,6224,6228,6233,6741,7167,7431,8086,9045,9238,25873,27044,51013,54512	AHCY,ALDOA,E2F1,ENO1,GPX1,HMGB2,HNRNPD,HSPA8,MGAT1,RPL10A,NPM1,PKM,PPP2R1A,PSMA6,PSMB1,PSMB2,PSMB3,PSMB4,PSMC2,PSMC5,PSMD2,PSMD3,RPL3,RPL11,RPL15,RPL18A,RPL23A,RPL30,RPL31,RPL32,RPL35A,RPL37A,RPLP2,RPS2,RPS4X,RPS5,RPS6,RPS12,RPS13,RPS16,RPS19,RPS20,RPS23,RPS27A,SSB,TPI1,VIM,AAAS,RPL14,TBRG4,RPL36,SND1,EXOSC1,EXOSC4
1_Member	GO Biological Processes	GO:0019439	aromatic compound catabolic process	-25.4155	-21.835	56/702	191,226,1869,2023,2876,3148,3162,3184,3312,4245,4736,4869,5315,5518,5687,5689,5690,5691,5692,5701,5705,5708,5709,6122,6135,6138,6142,6147,6156,6160,6161,6165,6168,6181,6187,6191,6193,6194,6206,6207,6217,6223,6224,6228,6233,6741,7167,7431,8086,9045,9238,25873,27044,51013,54512,259307	AHCY,ALDOA,E2F1,ENO1,GPX1,HMGB2,HMOX1,HNRNPD,HSPA8,MGAT1,RPL10A,NPM1,PKM,PPP2R1A,PSMA6,PSMB1,PSMB2,PSMB3,PSMB4,PSMC2,PSMC5,PSMD2,PSMD3,RPL3,RPL11,RPL15,RPL18A,RPL23A,RPL30,RPL31,RPL32,RPL35A,RPL37A,RPLP2,RPS2,RPS4X,RPS5,RPS6,RPS12,RPS13,RPS16,RPS19,RPS20,RPS23,RPS27A,SSB,TPI1,VIM,AAAS,RPL14,TBRG4,RPL36,SND1,EXOSC1,EXOSC4,IL4I1
1_Member	GO Biological Processes	GO:1901361	organic cyclic compound catabolic process	-25.2599	-21.7463	57/735	191,226,1593,1869,2023,2876,3148,3162,3184,3312,4245,4736,4869,5315,5518,5687,5689,5690,5691,5692,5701,5705,5708,5709,6122,6135,6138,6142,6147,6156,6160,6161,6165,6168,6181,6187,6191,6193,6194,6206,6207,6217,6223,6224,6228,6233,6741,7167,7431,8086,9045,9238,25873,27044,51013,54512,259307	AHCY,ALDOA,CYP27A1,E2F1,ENO1,GPX1,HMGB2,HMOX1,HNRNPD,HSPA8,MGAT1,RPL10A,NPM1,PKM,PPP2R1A,PSMA6,PSMB1,PSMB2,PSMB3,PSMB4,PSMC2,PSMC5,PSMD2,PSMD3,RPL3,RPL11,RPL15,RPL18A,RPL23A,RPL30,RPL31,RPL32,RPL35A,RPL37A,RPLP2,RPS2,RPS4X,RPS5,RPS6,RPS12,RPS13,RPS16,RPS19,RPS20,RPS23,RPS27A,SSB,TPI1,VIM,AAAS,RPL14,TBRG4,RPL36,SND1,EXOSC1,EXOSC4,IL4I1
1_Member	GO Biological Processes	GO:0046700	heterocycle catabolic process	-25.0581	-21.6226	55/686	191,226,1869,2023,2876,3148,3162,3184,3312,4245,4736,4869,5315,5518,5687,5689,5690,5691,5692,5701,5705,5708,5709,6122,6135,6138,6142,6147,6156,6160,6161,6165,6168,6181,6187,6191,6193,6194,6206,6207,6217,6223,6224,6228,6233,6741,7167,7431,8086,9045,9238,25873,27044,51013,54512	AHCY,ALDOA,E2F1,ENO1,GPX1,HMGB2,HMOX1,HNRNPD,HSPA8,MGAT1,RPL10A,NPM1,PKM,PPP2R1A,PSMA6,PSMB1,PSMB2,PSMB3,PSMB4,PSMC2,PSMC5,PSMD2,PSMD3,RPL3,RPL11,RPL15,RPL18A,RPL23A,RPL30,RPL31,RPL32,RPL35A,RPL37A,RPLP2,RPS2,RPS4X,RPS5,RPS6,RPS12,RPS13,RPS16,RPS19,RPS20,RPS23,RPS27A,SSB,TPI1,VIM,AAAS,RPL14,TBRG4,RPL36,SND1,EXOSC1,EXOSC4
1_Member	GO Biological Processes	GO:0044270	cellular nitrogen compound catabolic process	-25.027	-21.6226	55/687	191,226,1869,2023,2876,3148,3162,3184,3312,4245,4736,4869,5315,5518,5687,5689,5690,5691,5692,5701,5705,5708,5709,6122,6135,6138,6142,6147,6156,6160,6161,6165,6168,6181,6187,6191,6193,6194,6206,6207,6217,6223,6224,6228,6233,6741,7167,7431,8086,9045,9238,25873,27044,51013,54512	AHCY,ALDOA,E2F1,ENO1,GPX1,HMGB2,HMOX1,HNRNPD,HSPA8,MGAT1,RPL10A,NPM1,PKM,PPP2R1A,PSMA6,PSMB1,PSMB2,PSMB3,PSMB4,PSMC2,PSMC5,PSMD2,PSMD3,RPL3,RPL11,RPL15,RPL18A,RPL23A,RPL30,RPL31,RPL32,RPL35A,RPL37A,RPLP2,RPS2,RPS4X,RPS5,RPS6,RPS12,RPS13,RPS16,RPS19,RPS20,RPS23,RPS27A,SSB,TPI1,VIM,AAAS,RPL14,TBRG4,RPL36,SND1,EXOSC1,EXOSC4
1_Member	GO Cellular Components	GO:0022626	cytosolic ribosome	-24.9531	-21.5944	27/113	4736,6122,6135,6138,6142,6147,6156,6160,6161,6165,6168,6181,6187,6191,6193,6194,6206,6207,6217,6223,6224,6228,6233,9045,10399,25873,200916	RPL10A,RPL3,RPL11,RPL15,RPL18A,RPL23A,RPL30,RPL31,RPL32,RPL35A,RPL37A,RPLP2,RPS2,RPS4X,RPS5,RPS6,RPS12,RPS13,RPS16,RPS19,RPS20,RPS23,RPS27A,RPL14,RACK1,RPL36,RPL22L1
1_Member	KEGG Pathway	hsa03010	Ribosome	-24.8577	-21.5404	30/154	4736,6122,6135,6138,6142,6147,6156,6160,6161,6165,6168,6181,6187,6191,6193,6194,6206,6207,6217,6223,6224,6228,6233,9045,25873,51069,54948,64968,79590,200916	RPL10A,RPL3,RPL11,RPL15,RPL18A,RPL23A,RPL30,RPL31,RPL32,RPL35A,RPL37A,RPLP2,RPS2,RPS4X,RPS5,RPS6,RPS12,RPS13,RPS16,RPS19,RPS20,RPS23,RPS27A,RPL14,RPL36,MRPL2,MRPL16,MRPS6,MRPL24,RPL22L1
1_Member	GO Biological Processes	GO:0045047	protein targeting to ER	-24.4051	-21.1256	27/118	3309,4736,6122,6135,6138,6142,6147,6156,6160,6161,6165,6168,6181,6187,6191,6193,6194,6206,6207,6217,6223,6224,6228,6233,9045,23480,25873	HSPA5,RPL10A,RPL3,RPL11,RPL15,RPL18A,RPL23A,RPL30,RPL31,RPL32,RPL35A,RPL37A,RPLP2,RPS2,RPS4X,RPS5,RPS6,RPS12,RPS13,RPS16,RPS19,RPS20,RPS23,RPS27A,RPL14,SEC61G,RPL36
1_Member	GO Biological Processes	GO:0072599	establishment of protein localization to endoplasmic reticulum	-23.9863	-20.7416	27/122	3309,4736,6122,6135,6138,6142,6147,6156,6160,6161,6165,6168,6181,6187,6191,6193,6194,6206,6207,6217,6223,6224,6228,6233,9045,23480,25873	HSPA5,RPL10A,RPL3,RPL11,RPL15,RPL18A,RPL23A,RPL30,RPL31,RPL32,RPL35A,RPL37A,RPLP2,RPS2,RPS4X,RPS5,RPS6,RPS12,RPS13,RPS16,RPS19,RPS20,RPS23,RPS27A,RPL14,SEC61G,RPL36
1_Member	GO Molecular Functions	GO:0003735	structural constituent of ribosome	-23.6196	-20.407	32/201	4736,6122,6135,6138,6142,6147,6156,6160,6161,6165,6168,6181,6187,6191,6193,6194,6206,6207,6217,6223,6224,6228,6233,9045,25873,51069,51258,54948,56945,64968,79590,200916	RPL10A,RPL3,RPL11,RPL15,RPL18A,RPL23A,RPL30,RPL31,RPL32,RPL35A,RPL37A,RPLP2,RPS2,RPS4X,RPS5,RPS6,RPS12,RPS13,RPS16,RPS19,RPS20,RPS23,RPS27A,RPL14,RPL36,MRPL2,MRPL51,MRPL16,MRPS22,MRPS6,MRPL24,RPL22L1
1_Member	GO Biological Processes	GO:0006614	SRP-dependent cotranslational protein targeting to membrane	-23.0932	-19.9106	25/105	4736,6122,6135,6138,6142,6147,6156,6160,6161,6165,6168,6181,6187,6191,6193,6194,6206,6207,6217,6223,6224,6228,6233,9045,25873	RPL10A,RPL3,RPL11,RPL15,RPL18A,RPL23A,RPL30,RPL31,RPL32,RPL35A,RPL37A,RPLP2,RPS2,RPS4X,RPS5,RPS6,RPS12,RPS13,RPS16,RPS19,RPS20,RPS23,RPS27A,RPL14,RPL36
1_Member	GO Biological Processes	GO:0000184	nuclear-transcribed mRNA catabolic process, nonsense-mediated decay	-22.8576	-19.703	26/120	4736,5518,6122,6135,6138,6142,6147,6156,6160,6161,6165,6168,6181,6187,6191,6193,6194,6206,6207,6217,6223,6224,6228,6233,9045,25873	RPL10A,PPP2R1A,RPL3,RPL11,RPL15,RPL18A,RPL23A,RPL30,RPL31,RPL32,RPL35A,RPL37A,RPLP2,RPS2,RPS4X,RPS5,RPS6,RPS12,RPS13,RPS16,RPS19,RPS20,RPS23,RPS27A,RPL14,RPL36
1_Member	GO Biological Processes	GO:0006613	cotranslational protein targeting to membrane	-22.6554	-19.5271	25/109	4736,6122,6135,6138,6142,6147,6156,6160,6161,6165,6168,6181,6187,6191,6193,6194,6206,6207,6217,6223,6224,6228,6233,9045,25873	RPL10A,RPL3,RPL11,RPL15,RPL18A,RPL23A,RPL30,RPL31,RPL32,RPL35A,RPL37A,RPLP2,RPS2,RPS4X,RPS5,RPS6,RPS12,RPS13,RPS16,RPS19,RPS20,RPS23,RPS27A,RPL14,RPL36
1_Member	GO Biological Processes	GO:0070972	protein localization to endoplasmic reticulum	-21.6923	-18.5889	27/147	3309,4736,6122,6135,6138,6142,6147,6156,6160,6161,6165,6168,6181,6187,6191,6193,6194,6206,6207,6217,6223,6224,6228,6233,9045,23480,25873	HSPA5,RPL10A,RPL3,RPL11,RPL15,RPL18A,RPL23A,RPL30,RPL31,RPL32,RPL35A,RPL37A,RPLP2,RPS2,RPS4X,RPS5,RPS6,RPS12,RPS13,RPS16,RPS19,RPS20,RPS23,RPS27A,RPL14,SEC61G,RPL36
1_Member	GO Cellular Components	GO:0005840	ribosome	-21.6087	-18.5287	34/271	4736,6122,6135,6138,6142,6147,6156,6160,6161,6165,6168,6181,6187,6191,6193,6194,6206,6207,6217,6223,6224,6228,6233,9045,10399,25873,51069,51258,54948,56945,64949,64968,79590,200916	RPL10A,RPL3,RPL11,RPL15,RPL18A,RPL23A,RPL30,RPL31,RPL32,RPL35A,RPL37A,RPLP2,RPS2,RPS4X,RPS5,RPS6,RPS12,RPS13,RPS16,RPS19,RPS20,RPS23,RPS27A,RPL14,RACK1,RPL36,MRPL2,MRPL51,MRPL16,MRPS22,MRPS26,MRPS6,MRPL24,RPL22L1
1_Member	GO Biological Processes	GO:0072594	establishment of protein localization to organelle	-21.185	-18.1273	45/538	1869,3309,3312,3320,3329,4736,5901,6122,6135,6138,6142,6147,6156,6160,6161,6165,6168,6181,6187,6191,6193,6194,6206,6207,6217,6223,6224,6228,6233,6721,8692,9045,10055,10204,10574,10575,10576,10694,22948,23480,25873,26063,26517,26519,59286	E2F1,HSPA5,HSPA8,HSP90AA1,HSPD1,RPL10A,RAN,RPL3,RPL11,RPL15,RPL18A,RPL23A,RPL30,RPL31,RPL32,RPL35A,RPL37A,RPLP2,RPS2,RPS4X,RPS5,RPS6,RPS12,RPS13,RPS16,RPS19,RPS20,RPS23,RPS27A,SREBF2,HYAL2,RPL14,SAE1,NUTF2,CCT7,CCT4,CCT2,CCT8,CCT5,SEC61G,RPL36,DECR2,TIMM13,TIMM10,UBL5
1_Member	GO Biological Processes	GO:0000956	nuclear-transcribed mRNA catabolic process	-19.7135	-16.7285	29/209	4736,5518,6122,6135,6138,6142,6147,6156,6160,6161,6165,6168,6181,6187,6191,6193,6194,6206,6207,6217,6223,6224,6228,6233,6741,9045,25873,51013,54512	RPL10A,PPP2R1A,RPL3,RPL11,RPL15,RPL18A,RPL23A,RPL30,RPL31,RPL32,RPL35A,RPL37A,RPLP2,RPS2,RPS4X,RPS5,RPS6,RPS12,RPS13,RPS16,RPS19,RPS20,RPS23,RPS27A,SSB,RPL14,RPL36,EXOSC1,EXOSC4
1_Member	GO Biological Processes	GO:0019080	viral gene expression	-19.707	-16.7285	28/191	4736,5441,6122,6135,6138,6142,6147,6156,6160,6161,6165,6168,6181,6187,6191,6193,6194,6206,6207,6217,6223,6224,6228,6233,6741,8086,9045,25873	RPL10A,POLR2L,RPL3,RPL11,RPL15,RPL18A,RPL23A,RPL30,RPL31,RPL32,RPL35A,RPL37A,RPLP2,RPS2,RPS4X,RPS5,RPS6,RPS12,RPS13,RPS16,RPS19,RPS20,RPS23,RPS27A,SSB,AAAS,RPL14,RPL36
1_Member	GO Biological Processes	GO:0006413	translational initiation	-19.5815	-16.6207	28/193	1973,4736,4869,5499,6122,6135,6138,6142,6147,6156,6160,6161,6165,6168,6181,6187,6191,6193,6194,6206,6207,6217,6223,6224,6228,6233,9045,25873	EIF4A1,RPL10A,NPM1,PPP1CA,RPL3,RPL11,RPL15,RPL18A,RPL23A,RPL30,RPL31,RPL32,RPL35A,RPL37A,RPLP2,RPS2,RPS4X,RPS5,RPS6,RPS12,RPS13,RPS16,RPS19,RPS20,RPS23,RPS27A,RPL14,RPL36
1_Member	GO Biological Processes	GO:0019083	viral transcription	-19.4818	-16.5544	27/177	4736,5441,6122,6135,6138,6142,6147,6156,6160,6161,6165,6168,6181,6187,6191,6193,6194,6206,6207,6217,6223,6224,6228,6233,8086,9045,25873	RPL10A,POLR2L,RPL3,RPL11,RPL15,RPL18A,RPL23A,RPL30,RPL31,RPL32,RPL35A,RPL37A,RPLP2,RPS2,RPS4X,RPS5,RPS6,RPS12,RPS13,RPS16,RPS19,RPS20,RPS23,RPS27A,AAAS,RPL14,RPL36
1_Member	GO Biological Processes	GO:0006605	protein targeting	-18.7484	-15.8368	38/429	3309,3312,3320,3329,4736,5058,6122,6135,6138,6142,6147,6156,6160,6161,6165,6168,6181,6187,6191,6193,6194,6206,6207,6217,6223,6224,6228,6233,6721,9045,10055,11140,23480,25873,26063,26517,26519,59286	HSPA5,HSPA8,HSP90AA1,HSPD1,RPL10A,PAK1,RPL3,RPL11,RPL15,RPL18A,RPL23A,RPL30,RPL31,RPL32,RPL35A,RPL37A,RPLP2,RPS2,RPS4X,RPS5,RPS6,RPS12,RPS13,RPS16,RPS19,RPS20,RPS23,RPS27A,SREBF2,RPL14,SAE1,CDC37,SEC61G,RPL36,DECR2,TIMM13,TIMM10,UBL5
1_Member	GO Biological Processes	GO:0006612	protein targeting to membrane	-17.896	-14.9997	27/203	3309,4736,5058,6122,6135,6138,6142,6147,6156,6160,6161,6165,6168,6181,6187,6191,6193,6194,6206,6207,6217,6223,6224,6228,6233,9045,25873	HSPA5,RPL10A,PAK1,RPL3,RPL11,RPL15,RPL18A,RPL23A,RPL30,RPL31,RPL32,RPL35A,RPL37A,RPLP2,RPS2,RPS4X,RPS5,RPS6,RPS12,RPS13,RPS16,RPS19,RPS20,RPS23,RPS27A,RPL14,RPL36
1_Member	GO Biological Processes	GO:0006412	translation	-17.8421	-14.9605	47/715	708,811,1973,1984,3184,3569,4691,4736,4869,5464,5499,5859,6122,6135,6138,6142,6147,6156,6160,6161,6165,6168,6181,6187,6191,6193,6194,6206,6207,6217,6223,6224,6228,6233,7431,7919,9045,10399,25873,51069,51258,54948,56945,64949,64968,79590,200916	C1QBP,CALR,EIF4A1,EIF5A,HNRNPD,IL6,NCL,RPL10A,NPM1,PPA1,PPP1CA,QARS,RPL3,RPL11,RPL15,RPL18A,RPL23A,RPL30,RPL31,RPL32,RPL35A,RPL37A,RPLP2,RPS2,RPS4X,RPS5,RPS6,RPS12,RPS13,RPS16,RPS19,RPS20,RPS23,RPS27A,VIM,DDX39B,RPL14,RACK1,RPL36,MRPL2,MRPL51,MRPL16,MRPS22,MRPS26,MRPS6,MRPL24,RPL22L1
1_Member	GO Biological Processes	GO:0090150	establishment of protein localization to membrane	-17.7444	-14.877	33/334	1869,3309,3320,4736,5058,6122,6135,6138,6142,6147,6156,6160,6161,6165,6168,6181,6187,6191,6193,6194,6206,6207,6217,6223,6224,6228,6233,6711,9045,10399,25873,26517,26519	E2F1,HSPA5,HSP90AA1,RPL10A,PAK1,RPL3,RPL11,RPL15,RPL18A,RPL23A,RPL30,RPL31,RPL32,RPL35A,RPL37A,RPLP2,RPS2,RPS4X,RPS5,RPS6,RPS12,RPS13,RPS16,RPS19,RPS20,RPS23,RPS27A,SPTBN1,RPL14,RACK1,RPL36,TIMM13,TIMM10
1_Member	GO Biological Processes	GO:0043043	peptide biosynthetic process	-17.251	-14.4108	47/740	708,811,1973,1984,3184,3569,4691,4736,4869,5464,5499,5859,6122,6135,6138,6142,6147,6156,6160,6161,6165,6168,6181,6187,6191,6193,6194,6206,6207,6217,6223,6224,6228,6233,7431,7919,9045,10399,25873,51069,51258,54948,56945,64949,64968,79590,200916	C1QBP,CALR,EIF4A1,EIF5A,HNRNPD,IL6,NCL,RPL10A,NPM1,PPA1,PPP1CA,QARS,RPL3,RPL11,RPL15,RPL18A,RPL23A,RPL30,RPL31,RPL32,RPL35A,RPL37A,RPLP2,RPS2,RPS4X,RPS5,RPS6,RPS12,RPS13,RPS16,RPS19,RPS20,RPS23,RPS27A,VIM,DDX39B,RPL14,RACK1,RPL36,MRPL2,MRPL51,MRPL16,MRPS22,MRPS26,MRPS6,MRPL24,RPL22L1
1_Member	GO Biological Processes	GO:0072657	protein localization to membrane	-15.7309	-12.9519	41/617	302,1605,1869,1969,2319,3309,3320,3958,4736,5058,5318,6122,6135,6138,6142,6147,6156,6160,6161,6165,6168,6181,6187,6191,6193,6194,6206,6207,6217,6223,6224,6228,6233,6711,9045,10399,25873,26517,26519,30846,81926	ANXA2,DAG1,E2F1,EPHA2,FLOT2,HSPA5,HSP90AA1,LGALS3,RPL10A,PAK1,PKP2,RPL3,RPL11,RPL15,RPL18A,RPL23A,RPL30,RPL31,RPL32,RPL35A,RPL37A,RPLP2,RPS2,RPS4X,RPS5,RPS6,RPS12,RPS13,RPS16,RPS19,RPS20,RPS23,RPS27A,SPTBN1,RPL14,RACK1,RPL36,TIMM13,TIMM10,EHD2,ABHD17A
1_Member	GO Cellular Components	GO:0022625	cytosolic large ribosomal subunit	-14.1781	-11.4914	15/62	4736,6122,6135,6138,6142,6147,6156,6160,6161,6165,6168,6181,9045,25873,200916	RPL10A,RPL3,RPL11,RPL15,RPL18A,RPL23A,RPL30,RPL31,RPL32,RPL35A,RPL37A,RPLP2,RPL14,RPL36,RPL22L1
1_Member	GO Cellular Components	GO:0015934	large ribosomal subunit	-14.1663	-11.4888	19/120	4736,6122,6135,6138,6142,6147,6156,6160,6161,6165,6168,6181,9045,25873,51069,51258,54948,79590,200916	RPL10A,RPL3,RPL11,RPL15,RPL18A,RPL23A,RPL30,RPL31,RPL32,RPL35A,RPL37A,RPLP2,RPL14,RPL36,MRPL2,MRPL51,MRPL16,MRPL24,RPL22L1
1_Member	GO Cellular Components	GO:0015935	small ribosomal subunit	-13.045	-10.4187	15/73	6187,6191,6193,6194,6206,6207,6217,6223,6224,6228,6233,10399,56945,64949,64968	RPS2,RPS4X,RPS5,RPS6,RPS12,RPS13,RPS16,RPS19,RPS20,RPS23,RPS27A,RACK1,MRPS22,MRPS26,MRPS6
1_Member	GO Cellular Components	GO:0022627	cytosolic small ribosomal subunit	-12.0088	-9.42089	12/45	6187,6191,6193,6194,6206,6207,6217,6223,6224,6228,6233,10399	RPS2,RPS4X,RPS5,RPS6,RPS12,RPS13,RPS16,RPS19,RPS20,RPS23,RPS27A,RACK1
1_Member	GO Cellular Components	GO:0070161	anchoring junction	-10.7075	-8.22961	32/555	302,811,823,1265,1605,1969,2319,3309,3312,4736,4869,5058,5318,5499,6122,6156,6160,6168,6181,6187,6191,6193,6207,6217,6223,6282,7317,7431,9124,10174,10188,54751	ANXA2,CALR,CAPN1,CNN2,DAG1,EPHA2,FLOT2,HSPA5,HSPA8,RPL10A,NPM1,PAK1,PKP2,PPP1CA,RPL3,RPL30,RPL31,RPL37A,RPLP2,RPS2,RPS4X,RPS5,RPS13,RPS16,RPS19,S100A11,UBA1,VIM,PDLIM1,SORBS3,TNK2,FBLIM1
1_Member	GO Cellular Components	GO:0005912	adherens junction	-10.3587	-7.91376	31/539	302,811,823,1265,1605,1969,2319,3309,3312,4736,4869,5058,5318,5499,6122,6156,6160,6168,6181,6187,6191,6193,6207,6217,6223,6282,7431,9124,10174,10188,54751	ANXA2,CALR,CAPN1,CNN2,DAG1,EPHA2,FLOT2,HSPA5,HSPA8,RPL10A,NPM1,PAK1,PKP2,PPP1CA,RPL3,RPL30,RPL31,RPL37A,RPLP2,RPS2,RPS4X,RPS5,RPS13,RPS16,RPS19,S100A11,VIM,PDLIM1,SORBS3,TNK2,FBLIM1
1_Member	GO Cellular Components	GO:0005925	focal adhesion	-9.78238	-7.40594	26/405	811,823,1265,1605,1969,2319,3309,3312,4736,4869,5058,6122,6156,6160,6168,6181,6187,6191,6193,6207,6217,6223,7431,9124,10174,54751	CALR,CAPN1,CNN2,DAG1,EPHA2,FLOT2,HSPA5,HSPA8,RPL10A,NPM1,PAK1,RPL3,RPL30,RPL31,RPL37A,RPLP2,RPS2,RPS4X,RPS5,RPS13,RPS16,RPS19,VIM,PDLIM1,SORBS3,FBLIM1
1_Member	GO Cellular Components	GO:0005924	cell-substrate adherens junction	-9.71298	-7.3499	26/408	811,823,1265,1605,1969,2319,3309,3312,4736,4869,5058,6122,6156,6160,6168,6181,6187,6191,6193,6207,6217,6223,7431,9124,10174,54751	CALR,CAPN1,CNN2,DAG1,EPHA2,FLOT2,HSPA5,HSPA8,RPL10A,NPM1,PAK1,RPL3,RPL30,RPL31,RPL37A,RPLP2,RPS2,RPS4X,RPS5,RPS13,RPS16,RPS19,VIM,PDLIM1,SORBS3,FBLIM1
1_Member	GO Cellular Components	GO:0005844	polysome	-9.65404	-7.30816	12/69	811,4736,5687,6135,6142,6156,6160,6161,6191,6228,7431,25873	CALR,RPL10A,PSMA6,RPL11,RPL18A,RPL30,RPL31,RPL32,RPS4X,RPS23,VIM,RPL36
1_Member	GO Cellular Components	GO:0030055	cell-substrate junction	-9.62145	-7.28392	26/412	811,823,1265,1605,1969,2319,3309,3312,4736,4869,5058,6122,6156,6160,6168,6181,6187,6191,6193,6207,6217,6223,7431,9124,10174,54751	CALR,CAPN1,CNN2,DAG1,EPHA2,FLOT2,HSPA5,HSPA8,RPL10A,NPM1,PAK1,RPL3,RPL30,RPL31,RPL37A,RPLP2,RPS2,RPS4X,RPS5,RPS13,RPS16,RPS19,VIM,PDLIM1,SORBS3,FBLIM1
1_Member	GO Cellular Components	GO:0042788	polysomal ribosome	-8.18735	-6.01896	8/30	4736,6135,6142,6156,6160,6161,6228,25873	RPL10A,RPL11,RPL18A,RPL30,RPL31,RPL32,RPS23,RPL36
1_Member	GO Biological Processes	GO:0002181	cytoplasmic translation	-6.01607	-4.09335	10/95	4736,6135,6138,6142,6156,6160,6161,6165,6228,25873	RPL10A,RPL11,RPL15,RPL18A,RPL30,RPL31,RPL32,RPL35A,RPS23,RPL36
2_Summary	GO Biological Processes	GO:0010564	regulation of cell cycle process	-20.3993	-17.3628	53/796	699,701,811,896,983,991,993,1869,3161,3320,4085,4282,4487,4869,5037,5111,5347,5518,5687,5689,5690,5691,5692,5701,5705,5708,5709,5902,6241,6790,7277,8260,8655,9055,9133,9184,9212,9700,9787,9978,10112,10383,10403,10419,10514,22974,23468,27044,29127,54443,81620,85417,203068,4171,4172,4173,4174,4175,22822,5546,7153,6233,7919,9238,27339,3184,3312,7431,51013,54512,708,3178,10262,11338,2876,3309,6135,10…	BUB1,BUB1B,CALR,CCND3,CDK1,CDC20,CDC25A,E2F1,HMMR,HSP90AA1,MAD2L1,MIF,MSX1,NPM1,PEBP1,PCNA,PLK1,PPP2R1A,PSMA6,PSMB1,PSMB2,PSMB3,PSMB4,PSMC2,PSMC5,PSMD2,PSMD3,RANBP1,RRM2,AURKA,TUBA4A,NAA10,DYNLL1,PRC1,CCNB2,BUB3,AURKB,ESPL1,DLGAP5,RBX1,KIF20A,TUBB4B,NDC80,PRMT5,MYBBP1A,TPX2,CBX5,SND1,RACGAP1,ANLN,CDT1,CCNB3,TUBB,MCM2,MCM3,MCM4,MCM5,MCM6,PHLDA1,PRCC,TOP2A,RPS27A,DDX39B,TBRG4,PRPF19,HNRNPD,HSPA8,VI…
2_Member	GO Biological Processes	GO:0010564	regulation of cell cycle process	-20.3993	-17.3628	53/796	699,701,811,896,983,991,993,1869,3161,3320,4085,4282,4487,4869,5037,5111,5347,5518,5687,5689,5690,5691,5692,5701,5705,5708,5709,5902,6241,6790,7277,8260,8655,9055,9133,9184,9212,9700,9787,9978,10112,10383,10403,10419,10514,22974,23468,27044,29127,54443,81620,85417,203068	BUB1,BUB1B,CALR,CCND3,CDK1,CDC20,CDC25A,E2F1,HMMR,HSP90AA1,MAD2L1,MIF,MSX1,NPM1,PEBP1,PCNA,PLK1,PPP2R1A,PSMA6,PSMB1,PSMB2,PSMB3,PSMB4,PSMC2,PSMC5,PSMD2,PSMD3,RANBP1,RRM2,AURKA,TUBA4A,NAA10,DYNLL1,PRC1,CCNB2,BUB3,AURKB,ESPL1,DLGAP5,RBX1,KIF20A,TUBB4B,NDC80,PRMT5,MYBBP1A,TPX2,CBX5,SND1,RACGAP1,ANLN,CDT1,CCNB3,TUBB
2_Member	GO Biological Processes	GO:0044772	mitotic cell cycle phase transition	-19.9387	-16.9224	45/578	699,701,896,983,991,993,1869,3161,3320,4085,4171,4172,4173,4174,4175,5111,5347,5518,5687,5689,5690,5691,5692,5701,5705,5708,5709,6241,6790,7277,8655,9133,9184,9212,9700,9787,9978,10383,10403,22822,22974,54443,81620,85417,203068	BUB1,BUB1B,CCND3,CDK1,CDC20,CDC25A,E2F1,HMMR,HSP90AA1,MAD2L1,MCM2,MCM3,MCM4,MCM5,MCM6,PCNA,PLK1,PPP2R1A,PSMA6,PSMB1,PSMB2,PSMB3,PSMB4,PSMC2,PSMC5,PSMD2,PSMD3,RRM2,AURKA,TUBA4A,DYNLL1,CCNB2,BUB3,AURKB,ESPL1,DLGAP5,RBX1,TUBB4B,NDC80,PHLDA1,TPX2,ANLN,CDT1,CCNB3,TUBB
2_Member	GO Biological Processes	GO:0044770	cell cycle phase transition	-19.5114	-16.5677	46/621	699,701,896,983,991,993,1869,3161,3320,4085,4171,4172,4173,4174,4175,4869,5111,5347,5518,5687,5689,5690,5691,5692,5701,5705,5708,5709,6241,6790,7277,8655,9133,9184,9212,9700,9787,9978,10383,10403,22822,22974,54443,81620,85417,203068	BUB1,BUB1B,CCND3,CDK1,CDC20,CDC25A,E2F1,HMMR,HSP90AA1,MAD2L1,MCM2,MCM3,MCM4,MCM5,MCM6,NPM1,PCNA,PLK1,PPP2R1A,PSMA6,PSMB1,PSMB2,PSMB3,PSMB4,PSMC2,PSMC5,PSMD2,PSMD3,RRM2,AURKA,TUBA4A,DYNLL1,CCNB2,BUB3,AURKB,ESPL1,DLGAP5,RBX1,TUBB4B,NDC80,PHLDA1,TPX2,ANLN,CDT1,CCNB3,TUBB
2_Member	GO Biological Processes	GO:1901990	regulation of mitotic cell cycle phase transition	-17.4105	-14.5569	37/443	699,701,896,983,991,993,1869,3161,3320,4085,5111,5347,5518,5687,5689,5690,5691,5692,5701,5705,5708,5709,6790,7277,8655,9184,9212,9700,9787,9978,10383,10403,22974,54443,81620,85417,203068	BUB1,BUB1B,CCND3,CDK1,CDC20,CDC25A,E2F1,HMMR,HSP90AA1,MAD2L1,PCNA,PLK1,PPP2R1A,PSMA6,PSMB1,PSMB2,PSMB3,PSMB4,PSMC2,PSMC5,PSMD2,PSMD3,AURKA,TUBA4A,DYNLL1,BUB3,AURKB,ESPL1,DLGAP5,RBX1,TUBB4B,NDC80,TPX2,ANLN,CDT1,CCNB3,TUBB
2_Member	GO Biological Processes	GO:1901987	regulation of cell cycle phase transition	-17.1518	-14.3246	38/478	699,701,896,983,991,993,1869,3161,3320,4085,4869,5111,5347,5518,5687,5689,5690,5691,5692,5701,5705,5708,5709,6790,7277,8655,9184,9212,9700,9787,9978,10383,10403,22974,54443,81620,85417,203068	BUB1,BUB1B,CCND3,CDK1,CDC20,CDC25A,E2F1,HMMR,HSP90AA1,MAD2L1,NPM1,PCNA,PLK1,PPP2R1A,PSMA6,PSMB1,PSMB2,PSMB3,PSMB4,PSMC2,PSMC5,PSMD2,PSMD3,AURKA,TUBA4A,DYNLL1,BUB3,AURKB,ESPL1,DLGAP5,RBX1,TUBB4B,NDC80,TPX2,ANLN,CDT1,CCNB3,TUBB
2_Member	GO Biological Processes	GO:0007346	regulation of mitotic cell cycle	-16.5657	-13.7633	44/675	699,701,896,983,991,993,1869,3161,3320,4085,5037,5111,5347,5518,5546,5687,5689,5690,5691,5692,5701,5705,5708,5709,5902,6790,7153,7277,8260,8655,9133,9184,9212,9700,9787,9978,10383,10403,10419,22974,54443,81620,85417,203068	BUB1,BUB1B,CCND3,CDK1,CDC20,CDC25A,E2F1,HMMR,HSP90AA1,MAD2L1,PEBP1,PCNA,PLK1,PPP2R1A,PRCC,PSMA6,PSMB1,PSMB2,PSMB3,PSMB4,PSMC2,PSMC5,PSMD2,PSMD3,RANBP1,AURKA,TOP2A,TUBA4A,NAA10,DYNLL1,CCNB2,BUB3,AURKB,ESPL1,DLGAP5,RBX1,TUBB4B,NDC80,PRMT5,TPX2,ANLN,CDT1,CCNB3,TUBB
2_Member	GO Biological Processes	GO:0031145	anaphase-promoting complex-dependent catabolic process	-16.1886	-13.3981	18/81	701,983,991,4085,5347,5687,5689,5690,5691,5692,5701,5705,5708,5709,6233,6790,9184,9212	BUB1B,CDK1,CDC20,MAD2L1,PLK1,PSMA6,PSMB1,PSMB2,PSMB3,PSMB4,PSMC2,PSMC5,PSMD2,PSMD3,RPS27A,AURKA,BUB3,AURKB
2_Member	GO Biological Processes	GO:1902749	regulation of cell cycle G2/M phase transition	-15.199	-12.4313	25/215	983,993,3161,3320,4869,5347,5518,5687,5689,5690,5691,5692,5701,5705,5708,5709,6790,7277,8655,9212,9978,10383,22974,85417,203068	CDK1,CDC25A,HMMR,HSP90AA1,NPM1,PLK1,PPP2R1A,PSMA6,PSMB1,PSMB2,PSMB3,PSMB4,PSMC2,PSMC5,PSMD2,PSMD3,AURKA,TUBA4A,DYNLL1,AURKB,RBX1,TUBB4B,TPX2,CCNB3,TUBB
2_Member	GO Biological Processes	GO:0010389	regulation of G2/M transition of mitotic cell cycle	-15.024	-12.278	24/198	983,993,3161,3320,5347,5518,5687,5689,5690,5691,5692,5701,5705,5708,5709,6790,7277,8655,9212,9978,10383,22974,85417,203068	CDK1,CDC25A,HMMR,HSP90AA1,PLK1,PPP2R1A,PSMA6,PSMB1,PSMB2,PSMB3,PSMB4,PSMC2,PSMC5,PSMD2,PSMD3,AURKA,TUBA4A,DYNLL1,AURKB,RBX1,TUBB4B,TPX2,CCNB3,TUBB
2_Member	GO Biological Processes	GO:0044839	cell cycle G2/M phase transition	-14.7591	-12.0339	27/269	983,993,3161,3320,4869,5347,5518,5687,5689,5690,5691,5692,5701,5705,5708,5709,6790,7277,8655,9133,9212,9978,10383,22822,22974,85417,203068	CDK1,CDC25A,HMMR,HSP90AA1,NPM1,PLK1,PPP2R1A,PSMA6,PSMB1,PSMB2,PSMB3,PSMB4,PSMC2,PSMC5,PSMD2,PSMD3,AURKA,TUBA4A,DYNLL1,CCNB2,AURKB,RBX1,TUBB4B,PHLDA1,TPX2,CCNB3,TUBB
2_Member	GO Biological Processes	GO:0000086	G2/M transition of mitotic cell cycle	-14.6018	-11.8865	26/250	983,993,3161,3320,5347,5518,5687,5689,5690,5691,5692,5701,5705,5708,5709,6790,7277,8655,9133,9212,9978,10383,22822,22974,85417,203068	CDK1,CDC25A,HMMR,HSP90AA1,PLK1,PPP2R1A,PSMA6,PSMB1,PSMB2,PSMB3,PSMB4,PSMC2,PSMC5,PSMD2,PSMD3,AURKA,TUBA4A,DYNLL1,CCNB2,AURKB,RBX1,TUBB4B,PHLDA1,TPX2,CCNB3,TUBB
2_Member	GO Biological Processes	GO:0010948	negative regulation of cell cycle process	-14.2149	-11.519	30/358	699,701,811,983,991,1869,4085,4282,4869,5111,5347,5687,5689,5690,5691,5692,5701,5705,5708,5709,6241,6790,8260,9184,9212,9700,9978,10403,23468,81620	BUB1,BUB1B,CALR,CDK1,CDC20,E2F1,MAD2L1,MIF,NPM1,PCNA,PLK1,PSMA6,PSMB1,PSMB2,PSMB3,PSMB4,PSMC2,PSMC5,PSMD2,PSMD3,RRM2,AURKA,NAA10,BUB3,AURKB,ESPL1,RBX1,NDC80,CBX5,CDT1
2_Member	GO Biological Processes	GO:1901991	negative regulation of mitotic cell cycle phase transition	-11.9946	-9.41405	23/246	699,701,983,991,1869,4085,5111,5347,5687,5689,5690,5691,5692,5701,5705,5708,5709,6790,9184,9212,9978,10403,81620	BUB1,BUB1B,CDK1,CDC20,E2F1,MAD2L1,PCNA,PLK1,PSMA6,PSMB1,PSMB2,PSMB3,PSMB4,PSMC2,PSMC5,PSMD2,PSMD3,AURKA,BUB3,AURKB,RBX1,NDC80,CDT1
2_Member	GO Biological Processes	GO:0045930	negative regulation of mitotic cell cycle	-11.6142	-9.06471	26/335	699,701,983,991,1869,4085,5111,5347,5546,5687,5689,5690,5691,5692,5701,5705,5708,5709,6790,7153,8260,9184,9212,9978,10403,81620	BUB1,BUB1B,CDK1,CDC20,E2F1,MAD2L1,PCNA,PLK1,PRCC,PSMA6,PSMB1,PSMB2,PSMB3,PSMB4,PSMC2,PSMC5,PSMD2,PSMD3,AURKA,TOP2A,NAA10,BUB3,AURKB,RBX1,NDC80,CDT1
2_Member	GO Biological Processes	GO:0045786	negative regulation of cell cycle	-11.6105	-9.06471	36/644	699,701,811,983,991,1869,4085,4282,4869,5111,5347,5546,5687,5689,5690,5691,5692,5701,5705,5708,5709,6241,6790,7153,7919,8260,9184,9212,9238,9700,9978,10403,10514,23468,27339,81620	BUB1,BUB1B,CALR,CDK1,CDC20,E2F1,MAD2L1,MIF,NPM1,PCNA,PLK1,PRCC,PSMA6,PSMB1,PSMB2,PSMB3,PSMB4,PSMC2,PSMC5,PSMD2,PSMD3,RRM2,AURKA,TOP2A,DDX39B,NAA10,BUB3,AURKB,TBRG4,ESPL1,RBX1,NDC80,MYBBP1A,CBX5,PRPF19,CDT1
2_Member	GO Biological Processes	GO:1901988	negative regulation of cell cycle phase transition	-11.3227	-8.80905	23/265	699,701,983,991,1869,4085,5111,5347,5687,5689,5690,5691,5692,5701,5705,5708,5709,6790,9184,9212,9978,10403,81620	BUB1,BUB1B,CDK1,CDC20,E2F1,MAD2L1,PCNA,PLK1,PSMA6,PSMB1,PSMB2,PSMB3,PSMB4,PSMC2,PSMC5,PSMD2,PSMD3,AURKA,BUB3,AURKB,RBX1,NDC80,CDT1
2_Member	GO Biological Processes	GO:0043488	regulation of mRNA stability	-10.1526	-7.7334	18/176	1869,3184,3312,4869,5687,5689,5690,5691,5692,5701,5705,5708,5709,6233,7431,9238,51013,54512	E2F1,HNRNPD,HSPA8,NPM1,PSMA6,PSMB1,PSMB2,PSMB3,PSMB4,PSMC2,PSMC5,PSMD2,PSMD3,RPS27A,VIM,TBRG4,EXOSC1,EXOSC4
2_Member	GO Biological Processes	GO:0043487	regulation of RNA stability	-9.91047	-7.52488	18/182	1869,3184,3312,4869,5687,5689,5690,5691,5692,5701,5705,5708,5709,6233,7431,9238,51013,54512	E2F1,HNRNPD,HSPA8,NPM1,PSMA6,PSMB1,PSMB2,PSMB3,PSMB4,PSMC2,PSMC5,PSMD2,PSMD3,RPS27A,VIM,TBRG4,EXOSC1,EXOSC4
2_Member	GO Biological Processes	GO:1902750	negative regulation of cell cycle G2/M phase transition	-9.55841	-7.22908	14/105	983,5347,5687,5689,5690,5691,5692,5701,5705,5708,5709,6790,9212,9978	CDK1,PLK1,PSMA6,PSMB1,PSMB2,PSMB3,PSMB4,PSMC2,PSMC5,PSMD2,PSMD3,AURKA,AURKB,RBX1
2_Member	GO Biological Processes	GO:1903311	regulation of mRNA metabolic process	-9.53574	-7.21045	23/325	708,1869,3178,3184,3312,4869,5687,5689,5690,5691,5692,5701,5705,5708,5709,6233,7431,9238,10262,11338,27339,51013,54512	C1QBP,E2F1,HNRNPA1,HNRNPD,HSPA8,NPM1,PSMA6,PSMB1,PSMB2,PSMB3,PSMB4,PSMC2,PSMC5,PSMD2,PSMD3,RPS27A,VIM,TBRG4,SF3B4,U2AF2,PRPF19,EXOSC1,EXOSC4
2_Member	GO Biological Processes	GO:0061013	regulation of mRNA catabolic process	-9.30898	-7.01473	18/198	1869,3184,3312,4869,5687,5689,5690,5691,5692,5701,5705,5708,5709,6233,7431,9238,51013,54512	E2F1,HNRNPD,HSPA8,NPM1,PSMA6,PSMB1,PSMB2,PSMB3,PSMB4,PSMC2,PSMC5,PSMD2,PSMD3,RPS27A,VIM,TBRG4,EXOSC1,EXOSC4
2_Member	GO Biological Processes	GO:0010972	negative regulation of G2/M transition of mitotic cell cycle	-9.17816	-6.89132	13/93	983,5687,5689,5690,5691,5692,5701,5705,5708,5709,6790,9212,9978	CDK1,PSMA6,PSMB1,PSMB2,PSMB3,PSMB4,PSMC2,PSMC5,PSMD2,PSMD3,AURKA,AURKB,RBX1
2_Member	GO Biological Processes	GO:0010498	proteasomal protein catabolic process	-9.07055	-6.80526	27/470	701,983,991,2876,3309,4085,5347,5687,5689,5690,5691,5692,5701,5705,5708,5709,6135,6233,6790,9184,9212,9978,10399,23753,27339,55872,90637	BUB1B,CDK1,CDC20,GPX1,HSPA5,MAD2L1,PLK1,PSMA6,PSMB1,PSMB2,PSMB3,PSMB4,PSMC2,PSMC5,PSMD2,PSMD3,RPL11,RPS27A,AURKA,BUB3,AURKB,RBX1,RACK1,SDF2L1,PRPF19,PBK,ZFAND2A
2_Member	GO Biological Processes	GO:0043161	proteasome-mediated ubiquitin-dependent protein catabolic process	-8.19627	-6.02508	24/414	701,983,991,3309,4085,5347,5687,5689,5690,5691,5692,5701,5705,5708,5709,6135,6233,6790,9184,9212,9978,10399,55872,90637	BUB1B,CDK1,CDC20,HSPA5,MAD2L1,PLK1,PSMA6,PSMB1,PSMB2,PSMB3,PSMB4,PSMC2,PSMC5,PSMD2,PSMD3,RPL11,RPS27A,AURKA,BUB3,AURKB,RBX1,RACK1,PBK,ZFAND2A
2_Member	GO Biological Processes	GO:0061418	regulation of transcription from RNA polymerase II promoter in response to hypoxia	-8.01938	-5.87018	11/76	5687,5689,5690,5691,5692,5701,5705,5708,5709,6233,9978	PSMA6,PSMB1,PSMB2,PSMB3,PSMB4,PSMC2,PSMC5,PSMD2,PSMD3,RPS27A,RBX1
2_Member	KEGG Pathway	hsa03050	Proteasome	-7.94425	-5.81085	9/45	5687,5689,5690,5691,5692,5701,5705,5708,5709	PSMA6,PSMB1,PSMB2,PSMB3,PSMB4,PSMC2,PSMC5,PSMD2,PSMD3
2_Member	GO Biological Processes	GO:0043618	regulation of transcription from RNA polymerase II promoter in response to stress	-7.8427	-5.72203	13/119	3162,3309,5687,5689,5690,5691,5692,5701,5705,5708,5709,6233,9978	HMOX1,HSPA5,PSMA6,PSMB1,PSMB2,PSMB3,PSMB4,PSMC2,PSMC5,PSMD2,PSMD3,RPS27A,RBX1
2_Member	GO Biological Processes	GO:0070498	interleukin-1-mediated signaling pathway	-7.69837	-5.58517	12/101	3569,5687,5689,5690,5691,5692,5701,5705,5708,5709,6233,9978	IL6,PSMA6,PSMB1,PSMB2,PSMB3,PSMB4,PSMC2,PSMC5,PSMD2,PSMD3,RPS27A,RBX1
2_Member	GO Cellular Components	GO:0000502	proteasome complex	-7.67228	-5.56154	10/64	5687,5689,5690,5691,5692,5701,5705,5708,5709,90637	PSMA6,PSMB1,PSMB2,PSMB3,PSMB4,PSMC2,PSMC5,PSMD2,PSMD3,ZFAND2A
2_Member	GO Cellular Components	GO:1905369	endopeptidase complex	-7.60516	-5.49929	10/65	5687,5689,5690,5691,5692,5701,5705,5708,5709,90637	PSMA6,PSMB1,PSMB2,PSMB3,PSMB4,PSMC2,PSMC5,PSMD2,PSMD3,ZFAND2A
2_Member	GO Biological Processes	GO:0043620	regulation of DNA-templated transcription in response to stress	-7.58328	-5.48224	13/125	3162,3309,5687,5689,5690,5691,5692,5701,5705,5708,5709,6233,9978	HMOX1,HSPA5,PSMA6,PSMB1,PSMB2,PSMB3,PSMB4,PSMC2,PSMC5,PSMD2,PSMD3,RPS27A,RBX1
2_Member	GO Biological Processes	GO:0071347	cellular response to interleukin-1	-7.47697	-5.38307	15/176	3037,3569,5687,5689,5690,5691,5692,5701,5705,5708,5709,6233,8692,9978,55611	HAS2,IL6,PSMA6,PSMB1,PSMB2,PSMB3,PSMB4,PSMC2,PSMC5,PSMD2,PSMD3,RPS27A,HYAL2,RBX1,OTUB1
2_Member	GO Biological Processes	GO:0001666	response to hypoxia	-7.28609	-5.20613	21/360	133,191,1869,2023,2030,3162,4891,5058,5315,5687,5689,5690,5691,5692,5701,5705,5708,5709,6233,9124,9978	ADM,AHCY,E2F1,ENO1,SLC29A1,HMOX1,SLC11A2,PAK1,PKM,PSMA6,PSMB1,PSMB2,PSMB3,PSMB4,PSMC2,PSMC5,PSMD2,PSMD3,RPS27A,PDLIM1,RBX1
2_Member	GO Cellular Components	GO:1905368	peptidase complex	-7.23453	-5.15685	11/90	2152,5687,5689,5690,5691,5692,5701,5705,5708,5709,90637	F3,PSMA6,PSMB1,PSMB2,PSMB3,PSMB4,PSMC2,PSMC5,PSMD2,PSMD3,ZFAND2A
2_Member	GO Biological Processes	GO:0036293	response to decreased oxygen levels	-7.06478	-5.00273	21/371	133,191,1869,2023,2030,3162,4891,5058,5315,5687,5689,5690,5691,5692,5701,5705,5708,5709,6233,9124,9978	ADM,AHCY,E2F1,ENO1,SLC29A1,HMOX1,SLC11A2,PAK1,PKM,PSMA6,PSMB1,PSMB2,PSMB3,PSMB4,PSMC2,PSMC5,PSMD2,PSMD3,RPS27A,PDLIM1,RBX1
2_Member	GO Biological Processes	GO:0019221	cytokine-mediated signaling pathway	-7.00284	-4.94298	32/788	302,1265,1435,2150,2152,2208,2247,3162,3312,3320,3569,4001,4282,4318,5687,5689,5690,5691,5692,5701,5705,5708,5709,6233,6624,6647,7431,9978,10399,11140,58985,84817	ANXA2,CNN2,CSF1,F2RL1,F3,FCER2,FGF2,HMOX1,HSPA8,HSP90AA1,IL6,LMNB1,MIF,MMP9,PSMA6,PSMB1,PSMB2,PSMB3,PSMB4,PSMC2,PSMC5,PSMD2,PSMD3,RPS27A,FSCN1,SOD1,VIM,RBX1,RACK1,CDC37,IL22RA1,TXNDC17
2_Member	GO Biological Processes	GO:0002479	antigen processing and presentation of exogenous peptide antigen via MHC class I, TAP-dependent	-6.99376	-4.93607	10/75	811,5687,5689,5690,5691,5692,5701,5705,5708,5709	CALR,PSMA6,PSMB1,PSMB2,PSMB3,PSMB4,PSMC2,PSMC5,PSMD2,PSMD3
2_Member	GO Biological Processes	GO:0042590	antigen processing and presentation of exogenous peptide antigen via MHC class I	-6.77539	-4.73474	10/79	811,5687,5689,5690,5691,5692,5701,5705,5708,5709	CALR,PSMA6,PSMB1,PSMB2,PSMB3,PSMB4,PSMC2,PSMC5,PSMD2,PSMD3
2_Member	GO Biological Processes	GO:0070555	response to interleukin-1	-6.77215	-4.73358	15/199	3037,3569,5687,5689,5690,5691,5692,5701,5705,5708,5709,6233,8692,9978,55611	HAS2,IL6,PSMA6,PSMB1,PSMB2,PSMB3,PSMB4,PSMC2,PSMC5,PSMD2,PSMD3,RPS27A,HYAL2,RBX1,OTUB1
2_Member	GO Biological Processes	GO:0006521	regulation of cellular amino acid metabolic process	-6.67612	-4.65386	9/62	5687,5689,5690,5691,5692,5701,5705,5708,5709	PSMA6,PSMB1,PSMB2,PSMB3,PSMB4,PSMC2,PSMC5,PSMD2,PSMD3
2_Member	GO Biological Processes	GO:0033238	regulation of cellular amine metabolic process	-6.61994	-4.60953	10/82	5037,5687,5689,5690,5691,5692,5701,5705,5708,5709	PEBP1,PSMA6,PSMB1,PSMB2,PSMB3,PSMB4,PSMC2,PSMC5,PSMD2,PSMD3
2_Member	GO Biological Processes	GO:0070482	response to oxygen levels	-6.61069	-4.60222	21/395	133,191,1869,2023,2030,3162,4891,5058,5315,5687,5689,5690,5691,5692,5701,5705,5708,5709,6233,9124,9978	ADM,AHCY,E2F1,ENO1,SLC29A1,HMOX1,SLC11A2,PAK1,PKM,PSMA6,PSMB1,PSMB2,PSMB3,PSMB4,PSMC2,PSMC5,PSMD2,PSMD3,RPS27A,PDLIM1,RBX1
2_Member	GO Biological Processes	GO:0071456	cellular response to hypoxia	-6.52321	-4.53185	15/208	1869,2023,2030,3162,5687,5689,5690,5691,5692,5701,5705,5708,5709,6233,9978	E2F1,ENO1,SLC29A1,HMOX1,PSMA6,PSMB1,PSMB2,PSMB3,PSMB4,PSMC2,PSMC5,PSMD2,PSMD3,RPS27A,RBX1
2_Member	GO Biological Processes	GO:0044257	cellular protein catabolic process	-6.32331	-4.35904	30/761	302,701,983,991,2876,3309,3320,4085,5347,5687,5689,5690,5691,5692,5701,5705,5708,5709,6135,6233,6790,9184,9212,9978,10399,23753,27339,29128,55872,90637	ANXA2,BUB1B,CDK1,CDC20,GPX1,HSPA5,HSP90AA1,MAD2L1,PLK1,PSMA6,PSMB1,PSMB2,PSMB3,PSMB4,PSMC2,PSMC5,PSMD2,PSMD3,RPL11,RPS27A,AURKA,BUB3,AURKB,RBX1,RACK1,SDF2L1,PRPF19,UHRF1,PBK,ZFAND2A
2_Member	GO Biological Processes	GO:0036294	cellular response to decreased oxygen levels	-6.2619	-4.30458	15/218	1869,2023,2030,3162,5687,5689,5690,5691,5692,5701,5705,5708,5709,6233,9978	E2F1,ENO1,SLC29A1,HMOX1,PSMA6,PSMB1,PSMB2,PSMB3,PSMB4,PSMC2,PSMC5,PSMD2,PSMD3,RPS27A,RBX1
2_Member	GO Biological Processes	GO:0031146	SCF-dependent proteasomal ubiquitin-dependent protein catabolic process	-6.23609	-4.28392	10/90	5687,5689,5690,5691,5692,5701,5705,5708,5709,9978	PSMA6,PSMB1,PSMB2,PSMB3,PSMB4,PSMC2,PSMC5,PSMD2,PSMD3,RBX1
2_Member	GO Biological Processes	GO:1902036	regulation of hematopoietic stem cell differentiation	-6.21322	-4.26444	9/70	5687,5689,5690,5691,5692,5701,5705,5708,5709	PSMA6,PSMB1,PSMB2,PSMB3,PSMB4,PSMC2,PSMC5,PSMD2,PSMD3
2_Member	GO Biological Processes	GO:0051603	proteolysis involved in cellular protein catabolic process	-5.97376	-4.0606	28/707	701,983,991,2876,3309,4085,5347,5687,5689,5690,5691,5692,5701,5705,5708,5709,6135,6233,6790,9184,9212,9978,10399,23753,27339,29128,55872,90637	BUB1B,CDK1,CDC20,GPX1,HSPA5,MAD2L1,PLK1,PSMA6,PSMB1,PSMB2,PSMB3,PSMB4,PSMC2,PSMC5,PSMD2,PSMD3,RPL11,RPS27A,AURKA,BUB3,AURKB,RBX1,RACK1,SDF2L1,PRPF19,UHRF1,PBK,ZFAND2A
2_Member	GO Biological Processes	GO:0002474	antigen processing and presentation of peptide antigen via MHC class I	-5.97371	-4.0606	10/96	811,5687,5689,5690,5691,5692,5701,5705,5708,5709	CALR,PSMA6,PSMB1,PSMB2,PSMB3,PSMB4,PSMC2,PSMC5,PSMD2,PSMD3
2_Member	GO Biological Processes	GO:0071453	cellular response to oxygen levels	-5.85059	-3.95127	15/235	1869,2023,2030,3162,5687,5689,5690,5691,5692,5701,5705,5708,5709,6233,9978	E2F1,ENO1,SLC29A1,HMOX1,PSMA6,PSMB1,PSMB2,PSMB3,PSMB4,PSMC2,PSMC5,PSMD2,PSMD3,RPS27A,RBX1
2_Member	GO Biological Processes	GO:0060218	hematopoietic stem cell differentiation	-5.76125	-3.86493	9/79	5687,5689,5690,5691,5692,5701,5705,5708,5709	PSMA6,PSMB1,PSMB2,PSMB3,PSMB4,PSMC2,PSMC5,PSMD2,PSMD3
2_Member	GO Biological Processes	GO:1901532	regulation of hematopoietic progenitor cell differentiation	-5.62389	-3.73793	9/82	5687,5689,5690,5691,5692,5701,5705,5708,5709	PSMA6,PSMB1,PSMB2,PSMB3,PSMB4,PSMC2,PSMC5,PSMD2,PSMD3
2_Member	GO Biological Processes	GO:0006511	ubiquitin-dependent protein catabolic process	-5.61292	-3.72842	25/613	701,983,991,3309,4085,5347,5687,5689,5690,5691,5692,5701,5705,5708,5709,6135,6233,6790,9184,9212,9978,10399,29128,55872,90637	BUB1B,CDK1,CDC20,HSPA5,MAD2L1,PLK1,PSMA6,PSMB1,PSMB2,PSMB3,PSMB4,PSMC2,PSMC5,PSMD2,PSMD3,RPL11,RPS27A,AURKA,BUB3,AURKB,RBX1,RACK1,UHRF1,PBK,ZFAND2A
2_Member	GO Biological Processes	GO:0019941	modification-dependent protein catabolic process	-5.53834	-3.65819	25/619	701,983,991,3309,4085,5347,5687,5689,5690,5691,5692,5701,5705,5708,5709,6135,6233,6790,9184,9212,9978,10399,29128,55872,90637	BUB1B,CDK1,CDC20,HSPA5,MAD2L1,PLK1,PSMA6,PSMB1,PSMB2,PSMB3,PSMB4,PSMC2,PSMC5,PSMD2,PSMD3,RPL11,RPS27A,AURKA,BUB3,AURKB,RBX1,RACK1,UHRF1,PBK,ZFAND2A
2_Member	GO Biological Processes	GO:0002244	hematopoietic progenitor cell differentiation	-5.45564	-3.58407	12/162	5687,5689,5690,5691,5692,5701,5705,5708,5709,7153,8692,54443	PSMA6,PSMB1,PSMB2,PSMB3,PSMB4,PSMC2,PSMC5,PSMD2,PSMD3,TOP2A,HYAL2,ANLN
2_Member	GO Biological Processes	GO:0043632	modification-dependent macromolecule catabolic process	-5.40435	-3.53419	25/630	701,983,991,3309,4085,5347,5687,5689,5690,5691,5692,5701,5705,5708,5709,6135,6233,6790,9184,9212,9978,10399,29128,55872,90637	BUB1B,CDK1,CDC20,HSPA5,MAD2L1,PLK1,PSMA6,PSMB1,PSMB2,PSMB3,PSMB4,PSMC2,PSMC5,PSMD2,PSMD3,RPL11,RPS27A,AURKA,BUB3,AURKB,RBX1,RACK1,UHRF1,PBK,ZFAND2A
2_Member	GO Biological Processes	GO:0002223	stimulatory C-type lectin receptor signaling pathway	-5.32493	-3.46037	10/113	5058,5687,5689,5690,5691,5692,5701,5705,5708,5709	PAK1,PSMA6,PSMB1,PSMB2,PSMB3,PSMB4,PSMC2,PSMC5,PSMD2,PSMD3
2_Member	GO Biological Processes	GO:0033209	tumor necrosis factor-mediated signaling pathway	-5.31896	-3.45578	12/167	2150,5687,5689,5690,5691,5692,5701,5705,5708,5709,10399,84817	F2RL1,PSMA6,PSMB1,PSMB2,PSMB3,PSMB4,PSMC2,PSMC5,PSMD2,PSMD3,RACK1,TXNDC17
2_Member	GO Biological Processes	GO:0002220	innate immune response activating cell surface receptor signaling pathway	-5.2226	-3.36495	10/116	5058,5687,5689,5690,5691,5692,5701,5705,5708,5709	PAK1,PSMA6,PSMB1,PSMB2,PSMB3,PSMB4,PSMC2,PSMC5,PSMD2,PSMD3
2_Member	GO Biological Processes	GO:0090263	positive regulation of canonical Wnt signaling pathway	-5.20582	-3.3509	11/143	5687,5689,5690,5691,5692,5701,5705,5708,5709,340419,343637	PSMA6,PSMB1,PSMB2,PSMB3,PSMB4,PSMC2,PSMC5,PSMD2,PSMD3,RSPO2,RSPO4
2_Member	GO Cellular Components	GO:0005839	proteasome core complex	-5.14898	-3.29677	5/20	5687,5689,5690,5691,5692	PSMA6,PSMB1,PSMB2,PSMB3,PSMB4
2_Member	GO Biological Processes	GO:0002478	antigen processing and presentation of exogenous peptide antigen	-5.11052	-3.26502	12/175	811,5687,5689,5690,5691,5692,5701,5705,5708,5709,8655,29127	CALR,PSMA6,PSMB1,PSMB2,PSMB3,PSMB4,PSMC2,PSMC5,PSMD2,PSMD3,DYNLL1,RACGAP1
2_Member	GO Molecular Functions	GO:0004298	threonine-type endopeptidase activity	-5.03592	-3.1944	5/21	5687,5689,5690,5691,5692	PSMA6,PSMB1,PSMB2,PSMB3,PSMB4
2_Member	GO Molecular Functions	GO:0070003	threonine-type peptidase activity	-5.03592	-3.1944	5/21	5687,5689,5690,5691,5692	PSMA6,PSMB1,PSMB2,PSMB3,PSMB4
2_Member	GO Biological Processes	GO:0042180	cellular ketone metabolic process	-4.96781	-3.13802	14/244	133,2264,2806,3156,5687,5689,5690,5691,5692,5701,5705,5708,5709,7167	ADM,FGFR4,GOT2,HMGCR,PSMA6,PSMB1,PSMB2,PSMB3,PSMB4,PSMC2,PSMC5,PSMD2,PSMD3,TPI1
2_Member	GO Biological Processes	GO:0019884	antigen processing and presentation of exogenous antigen	-4.93771	-3.11047	12/182	811,5687,5689,5690,5691,5692,5701,5705,5708,5709,8655,29127	CALR,PSMA6,PSMB1,PSMB2,PSMB3,PSMB4,PSMC2,PSMC5,PSMD2,PSMD3,DYNLL1,RACGAP1
2_Member	GO Cellular Components	GO:0019774	proteasome core complex, beta-subunit complex	-4.92393	-3.10004	4/11	5689,5690,5691,5692	PSMB1,PSMB2,PSMB3,PSMB4
2_Member	GO Biological Processes	GO:0010499	proteasomal ubiquitin-independent protein catabolic process	-4.82757	-3.01044	5/23	5687,5689,5690,5691,5692	PSMA6,PSMB1,PSMB2,PSMB3,PSMB4
2_Member	GO Biological Processes	GO:0044106	cellular amine metabolic process	-4.81355	-3.00138	10/129	5037,5687,5689,5690,5691,5692,5701,5705,5708,5709	PEBP1,PSMA6,PSMB1,PSMB2,PSMB3,PSMB4,PSMC2,PSMC5,PSMD2,PSMD3
2_Member	GO Biological Processes	GO:0048002	antigen processing and presentation of peptide antigen	-4.77309	-2.96582	12/189	811,5687,5689,5690,5691,5692,5701,5705,5708,5709,8655,29127	CALR,PSMA6,PSMB1,PSMB2,PSMB3,PSMB4,PSMC2,PSMC5,PSMD2,PSMD3,DYNLL1,RACGAP1
2_Member	GO Biological Processes	GO:0060071	Wnt signaling pathway, planar cell polarity pathway	-4.67034	-2.87391	9/107	5687,5689,5690,5691,5692,5701,5705,5708,5709	PSMA6,PSMB1,PSMB2,PSMB3,PSMB4,PSMC2,PSMC5,PSMD2,PSMD3
2_Member	GO Biological Processes	GO:0090175	regulation of establishment of planar polarity	-4.60583	-2.81766	9/109	5687,5689,5690,5691,5692,5701,5705,5708,5709	PSMA6,PSMB1,PSMB2,PSMB3,PSMB4,PSMC2,PSMC5,PSMD2,PSMD3
2_Member	GO Biological Processes	GO:0002758	innate immune response-activating signal transduction	-4.59058	-2.80705	15/299	708,2150,2319,3329,5058,5687,5689,5690,5691,5692,5701,5705,5708,5709,6233	C1QBP,F2RL1,FLOT2,HSPD1,PAK1,PSMA6,PSMB1,PSMB2,PSMB3,PSMB4,PSMC2,PSMC5,PSMD2,PSMD3,RPS27A
2_Member	GO Biological Processes	GO:0009308	amine metabolic process	-4.55881	-2.78216	10/138	5037,5687,5689,5690,5691,5692,5701,5705,5708,5709	PEBP1,PSMA6,PSMB1,PSMB2,PSMB3,PSMB4,PSMC2,PSMC5,PSMD2,PSMD3
2_Member	GO Biological Processes	GO:0050852	T cell receptor signaling pathway	-4.50821	-2.73944	12/201	3958,5058,5687,5689,5690,5691,5692,5701,5705,5708,5709,29085	LGALS3,PAK1,PSMA6,PSMB1,PSMB2,PSMB3,PSMB4,PSMC2,PSMC5,PSMD2,PSMD3,PHPT1
2_Member	GO Biological Processes	GO:0045089	positive regulation of innate immune response	-4.45945	-2.69843	17/382	708,2150,2319,3148,3329,5058,5687,5689,5690,5691,5692,5701,5705,5708,5709,6223,6233	C1QBP,F2RL1,FLOT2,HMGB2,HSPD1,PAK1,PSMA6,PSMB1,PSMB2,PSMB3,PSMB4,PSMC2,PSMC5,PSMD2,PSMD3,RPS19,RPS27A
2_Member	GO Biological Processes	GO:2000736	regulation of stem cell differentiation	-4.45065	-2.69724	9/114	5687,5689,5690,5691,5692,5701,5705,5708,5709	PSMA6,PSMB1,PSMB2,PSMB3,PSMB4,PSMC2,PSMC5,PSMD2,PSMD3
2_Member	GO Biological Processes	GO:0030177	positive regulation of Wnt signaling pathway	-4.40548	-2.65315	11/174	5687,5689,5690,5691,5692,5701,5705,5708,5709,340419,343637	PSMA6,PSMB1,PSMB2,PSMB3,PSMB4,PSMC2,PSMC5,PSMD2,PSMD3,RSPO2,RSPO4
2_Member	GO Biological Processes	GO:0010565	regulation of cellular ketone metabolic process	-4.38271	-2.63572	11/175	133,2264,5687,5689,5690,5691,5692,5701,5705,5708,5709	ADM,FGFR4,PSMA6,PSMB1,PSMB2,PSMB3,PSMB4,PSMC2,PSMC5,PSMD2,PSMD3
2_Member	GO Biological Processes	GO:0038061	NIK/NF-kappaB signaling	-4.27126	-2.52639	11/180	811,5531,5687,5689,5690,5691,5692,5701,5705,5708,5709	CALR,PPP4C,PSMA6,PSMB1,PSMB2,PSMB3,PSMB4,PSMC2,PSMC5,PSMD2,PSMD3
2_Member	GO Biological Processes	GO:0016579	protein deubiquitination	-4.25696	-2.51314	14/283	983,991,993,5687,5689,5690,5691,5692,5701,5705,5708,5709,6233,55611	CDK1,CDC20,CDC25A,PSMA6,PSMB1,PSMB2,PSMB3,PSMB4,PSMC2,PSMC5,PSMD2,PSMD3,RPS27A,OTUB1
2_Member	GO Biological Processes	GO:0002218	activation of innate immune response	-4.25343	-2.51066	15/320	708,2150,2319,3329,5058,5687,5689,5690,5691,5692,5701,5705,5708,5709,6233	C1QBP,F2RL1,FLOT2,HSPD1,PAK1,PSMA6,PSMB1,PSMB2,PSMB3,PSMB4,PSMC2,PSMC5,PSMD2,PSMD3,RPS27A
2_Member	GO Biological Processes	GO:0001736	establishment of planar polarity	-4.19122	-2.45369	9/123	5687,5689,5690,5691,5692,5701,5705,5708,5709	PSMA6,PSMB1,PSMB2,PSMB3,PSMB4,PSMC2,PSMC5,PSMD2,PSMD3
2_Member	GO Biological Processes	GO:0007164	establishment of tissue polarity	-4.19122	-2.45369	9/123	5687,5689,5690,5691,5692,5701,5705,5708,5709	PSMA6,PSMB1,PSMB2,PSMB3,PSMB4,PSMC2,PSMC5,PSMD2,PSMD3
2_Member	GO Biological Processes	GO:0045088	regulation of innate immune response	-4.1628	-2.42939	18/444	708,2150,2319,3148,3329,5058,5687,5689,5690,5691,5692,5701,5705,5708,5709,6223,6233,11140	C1QBP,F2RL1,FLOT2,HMGB2,HSPD1,PAK1,PSMA6,PSMB1,PSMB2,PSMB3,PSMB4,PSMC2,PSMC5,PSMD2,PSMD3,RPS19,RPS27A,CDC37
2_Member	GO Biological Processes	GO:0071356	cellular response to tumor necrosis factor	-4.15926	-2.42689	14/289	2150,3037,5687,5689,5690,5691,5692,5701,5705,5708,5709,8692,10399,84817	F2RL1,HAS2,PSMA6,PSMB1,PSMB2,PSMB3,PSMB4,PSMC2,PSMC5,PSMD2,PSMD3,HYAL2,RACK1,TXNDC17
2_Member	GO Biological Processes	GO:0019882	antigen processing and presentation	-4.05351	-2.33129	12/224	811,5687,5689,5690,5691,5692,5701,5705,5708,5709,8655,29127	CALR,PSMA6,PSMB1,PSMB2,PSMB3,PSMB4,PSMC2,PSMC5,PSMD2,PSMD3,DYNLL1,RACGAP1
2_Member	GO Biological Processes	GO:0006520	cellular amino acid metabolic process	-4.03006	-2.31237	16/374	191,2806,5464,5687,5689,5690,5691,5692,5701,5705,5708,5709,5859,22928,65263,259307	AHCY,GOT2,PPA1,PSMA6,PSMB1,PSMB2,PSMB3,PSMB4,PSMC2,PSMC5,PSMD2,PSMD3,QARS,SEPHS2,PYCR3,IL4I1
2_Member	GO Biological Processes	GO:0070646	protein modification by small protein removal	-4.00246	-2.28818	14/299	983,991,993,5687,5689,5690,5691,5692,5701,5705,5708,5709,6233,55611	CDK1,CDC20,CDC25A,PSMA6,PSMB1,PSMB2,PSMB3,PSMB4,PSMC2,PSMC5,PSMD2,PSMD3,RPS27A,OTUB1
2_Member	GO Biological Processes	GO:0031349	positive regulation of defense response	-3.84809	-2.15024	19/513	708,2150,2319,3148,3329,3569,5058,5687,5689,5690,5691,5692,5701,5705,5708,5709,6223,6233,8692	C1QBP,F2RL1,FLOT2,HMGB2,HSPD1,IL6,PAK1,PSMA6,PSMB1,PSMB2,PSMB3,PSMB4,PSMC2,PSMC5,PSMD2,PSMD3,RPS19,RPS27A,HYAL2
2_Member	GO Biological Processes	GO:0034612	response to tumor necrosis factor	-3.8236	-2.13047	14/311	2150,3037,5687,5689,5690,5691,5692,5701,5705,5708,5709,8692,10399,84817	F2RL1,HAS2,PSMA6,PSMB1,PSMB2,PSMB3,PSMB4,PSMC2,PSMC5,PSMD2,PSMD3,HYAL2,RACK1,TXNDC17
2_Member	GO Biological Processes	GO:0038095	Fc-epsilon receptor signaling pathway	-3.81846	-2.12626	10/169	5058,5687,5689,5690,5691,5692,5701,5705,5708,5709	PAK1,PSMA6,PSMB1,PSMB2,PSMB3,PSMB4,PSMC2,PSMC5,PSMD2,PSMD3
2_Member	KEGG Pathway	hsa05169	Epstein-Barr virus infection	-3.80562	-2.11715	11/203	983,2208,3312,5441,5701,5705,5708,5709,5901,7431,27044	CDK1,FCER2,HSPA8,POLR2L,PSMC2,PSMC5,PSMD2,PSMD3,RAN,VIM,SND1
2_Member	GO Biological Processes	GO:0001738	morphogenesis of a polarized epithelium	-3.73651	-2.05813	9/141	5687,5689,5690,5691,5692,5701,5705,5708,5709	PSMA6,PSMB1,PSMB2,PSMB3,PSMB4,PSMC2,PSMC5,PSMD2,PSMD3
2_Member	GO Biological Processes	GO:0030111	regulation of Wnt signaling pathway	-3.71535	-2.04002	15/358	5499,5518,5687,5689,5690,5691,5692,5701,5705,5708,5709,9978,10399,340419,343637	PPP1CA,PPP2R1A,PSMA6,PSMB1,PSMB2,PSMB3,PSMB4,PSMC2,PSMC5,PSMD2,PSMD3,RBX1,RACK1,RSPO2,RSPO4
2_Member	GO Cellular Components	GO:0005838	proteasome regulatory particle	-3.71389	-2.04002	4/21	5701,5705,5708,5709	PSMC2,PSMC5,PSMD2,PSMD3
2_Member	GO Biological Processes	GO:0060828	regulation of canonical Wnt signaling pathway	-3.70559	-2.03262	13/281	5499,5687,5689,5690,5691,5692,5701,5705,5708,5709,9978,340419,343637	PPP1CA,PSMA6,PSMB1,PSMB2,PSMB3,PSMB4,PSMC2,PSMC5,PSMD2,PSMD3,RBX1,RSPO2,RSPO4
2_Member	GO Biological Processes	GO:0030178	negative regulation of Wnt signaling pathway	-3.67742	-2.00978	11/210	5687,5689,5690,5691,5692,5701,5705,5708,5709,9978,10399	PSMA6,PSMB1,PSMB2,PSMB3,PSMB4,PSMC2,PSMC5,PSMD2,PSMD3,RBX1,RACK1
2_Member	GO Biological Processes	GO:0090090	negative regulation of canonical Wnt signaling pathway	-3.65513	-1.99625	10/177	5687,5689,5690,5691,5692,5701,5705,5708,5709,9978	PSMA6,PSMB1,PSMB2,PSMB3,PSMB4,PSMC2,PSMC5,PSMD2,PSMD3,RBX1
2_Member	GO Biological Processes	GO:0048863	stem cell differentiation	-3.62458	-1.97271	12/249	4487,5687,5689,5690,5691,5692,5701,5705,5708,5709,399694,553115	MSX1,PSMA6,PSMB1,PSMB2,PSMB3,PSMB4,PSMC2,PSMC5,PSMD2,PSMD3,SHC4,PEF1
2_Member	GO Biological Processes	GO:2000027	regulation of animal organ morphogenesis	-3.56134	-1.92196	12/253	1435,4487,5687,5689,5690,5691,5692,5701,5705,5708,5709,340419	CSF1,MSX1,PSMA6,PSMB1,PSMB2,PSMB3,PSMB4,PSMC2,PSMC5,PSMD2,PSMD3,RSPO2
2_Member	GO Biological Processes	GO:0035567	non-canonical Wnt signaling pathway	-3.55724	-1.91868	9/149	5687,5689,5690,5691,5692,5701,5705,5708,5709	PSMA6,PSMB1,PSMB2,PSMB3,PSMB4,PSMC2,PSMC5,PSMD2,PSMD3
2_Member	GO Cellular Components	GO:0022624	proteasome accessory complex	-3.47909	-1.85277	4/24	5701,5705,5708,5709	PSMC2,PSMC5,PSMD2,PSMD3
2_Member	GO Biological Processes	GO:0000209	protein polyubiquitination	-3.31049	-1.7122	13/309	5687,5689,5690,5691,5692,5701,5705,5708,5709,6233,9978,27339,55611	PSMA6,PSMB1,PSMB2,PSMB3,PSMB4,PSMC2,PSMC5,PSMD2,PSMD3,RPS27A,RBX1,PRPF19,OTUB1
2_Member	GO Cellular Components	GO:0008540	proteasome regulatory particle, base subcomplex	-3.25308	-1.66522	3/12	5701,5705,5708	PSMC2,PSMC5,PSMD2
2_Member	GO Biological Processes	GO:0038093	Fc receptor signaling pathway	-3.17171	-1.59547	11/241	3320,5058,5687,5689,5690,5691,5692,5701,5705,5708,5709	HSP90AA1,PAK1,PSMA6,PSMB1,PSMB2,PSMB3,PSMB4,PSMC2,PSMC5,PSMD2,PSMD3
2_Member	GO Biological Processes	GO:0060070	canonical Wnt signaling pathway	-3.05824	-1.50367	13/329	5499,5687,5689,5690,5691,5692,5701,5705,5708,5709,9978,340419,343637	PPP1CA,PSMA6,PSMB1,PSMB2,PSMB3,PSMB4,PSMC2,PSMC5,PSMD2,PSMD3,RBX1,RSPO2,RSPO4
2_Member	GO Biological Processes	GO:1905330	regulation of morphogenesis of an epithelium	-2.98146	-1.44097	9/179	5687,5689,5690,5691,5692,5701,5705,5708,5709	PSMA6,PSMB1,PSMB2,PSMB3,PSMB4,PSMC2,PSMC5,PSMD2,PSMD3
2_Member	GO Biological Processes	GO:0050851	antigen receptor-mediated signaling pathway	-2.74298	-1.2416	12/314	3958,5058,5687,5689,5690,5691,5692,5701,5705,5708,5709,29085	LGALS3,PAK1,PSMA6,PSMB1,PSMB2,PSMB3,PSMB4,PSMC2,PSMC5,PSMD2,PSMD3,PHPT1
2_Member	GO Biological Processes	GO:0016055	Wnt signaling pathway	-2.53277	-1.06504	16/516	5499,5518,5687,5689,5690,5691,5692,5701,5705,5708,5709,6233,9978,10399,340419,343637	PPP1CA,PPP2R1A,PSMA6,PSMB1,PSMB2,PSMB3,PSMB4,PSMC2,PSMC5,PSMD2,PSMD3,RPS27A,RBX1,RACK1,RSPO2,RSPO4
2_Member	GO Biological Processes	GO:0198738	cell-cell signaling by wnt	-2.51642	-1.05091	16/518	5499,5518,5687,5689,5690,5691,5692,5701,5705,5708,5709,6233,9978,10399,340419,343637	PPP1CA,PPP2R1A,PSMA6,PSMB1,PSMB2,PSMB3,PSMB4,PSMC2,PSMC5,PSMD2,PSMD3,RPS27A,RBX1,RACK1,RSPO2,RSPO4
2_Member	GO Biological Processes	GO:1903706	regulation of hemopoiesis	-2.50591	-1.04426	15/472	1435,3148,3958,5687,5689,5690,5691,5692,5701,5705,5708,5709,6647,27166,84293	CSF1,HMGB2,LGALS3,PSMA6,PSMB1,PSMB2,PSMB3,PSMB4,PSMC2,PSMC5,PSMD2,PSMD3,SOD1,PRELID1,PRXL2A
2_Member	GO Biological Processes	GO:0002757	immune response-activating signal transduction	-2.34279	-0.908958	18/639	708,2150,2319,3320,3329,3958,5058,5687,5689,5690,5691,5692,5701,5705,5708,5709,6233,29085	C1QBP,F2RL1,FLOT2,HSP90AA1,HSPD1,LGALS3,PAK1,PSMA6,PSMB1,PSMB2,PSMB3,PSMB4,PSMC2,PSMC5,PSMD2,PSMD3,RPS27A,PHPT1
2_Member	GO Biological Processes	GO:0043687	post-translational protein modification	-2.22915	-0.819822	12/364	1435,3569,5687,5689,5690,5691,5692,5701,5705,5708,5709,9978	CSF1,IL6,PSMA6,PSMB1,PSMB2,PSMB3,PSMB4,PSMC2,PSMC5,PSMD2,PSMD3,RBX1
2_Member	GO Biological Processes	GO:1905114	cell surface receptor signaling pathway involved in cell-cell signaling	-2.12966	-0.740822	17/620	2030,5499,5518,5687,5689,5690,5691,5692,5701,5705,5708,5709,6233,9978,10399,340419,343637	SLC29A1,PPP1CA,PPP2R1A,PSMA6,PSMB1,PSMB2,PSMB3,PSMB4,PSMC2,PSMC5,PSMD2,PSMD3,RPS27A,RBX1,RACK1,RSPO2,RSPO4
2_Member	GO Biological Processes	GO:0002764	immune response-regulating signaling pathway	-2.11832	-0.732733	18/673	708,2150,2319,3320,3329,3958,5058,5687,5689,5690,5691,5692,5701,5705,5708,5709,6233,29085	C1QBP,F2RL1,FLOT2,HSP90AA1,HSPD1,LGALS3,PAK1,PSMA6,PSMB1,PSMB2,PSMB3,PSMB4,PSMC2,PSMC5,PSMD2,PSMD3,RPS27A,PHPT1
3_Summary	GO Biological Processes	GO:0022613	ribonucleoprotein complex biogenesis	-16.8208	-14.0062	38/489	708,2091,3320,4736,4869,5901,6122,6135,6147,6165,6187,6193,6194,6217,6223,6228,6631,6632,6636,7919,9045,10360,10419,10514,10528,10728,10978,23246,23481,26121,27339,51013,51388,51491,54512,55651,79084,84916,4691,5441,5464,5859,6741,22928,27044,29894,348180	C1QBP,FBL,HSP90AA1,RPL10A,NPM1,RAN,RPL3,RPL11,RPL23A,RPL35A,RPS2,RPS5,RPS6,RPS16,RPS19,RPS23,SNRPC,SNRPD1,SNRPF,DDX39B,RPL14,NPM3,PRMT5,MYBBP1A,NOP56,PTGES3,CLP1,BOP1,PES1,PRPF31,PRPF19,EXOSC1,NIP7,NOP16,EXOSC4,NHP2,WDR77,UTP4,NCL,POLR2L,PPA1,QARS,SSB,SEPHS2,SND1,CPSF1,CTU2
3_Member	GO Biological Processes	GO:0022613	ribonucleoprotein complex biogenesis	-16.8208	-14.0062	38/489	708,2091,3320,4736,4869,5901,6122,6135,6147,6165,6187,6193,6194,6217,6223,6228,6631,6632,6636,7919,9045,10360,10419,10514,10528,10728,10978,23246,23481,26121,27339,51013,51388,51491,54512,55651,79084,84916	C1QBP,FBL,HSP90AA1,RPL10A,NPM1,RAN,RPL3,RPL11,RPL23A,RPL35A,RPS2,RPS5,RPS6,RPS16,RPS19,RPS23,SNRPC,SNRPD1,SNRPF,DDX39B,RPL14,NPM3,PRMT5,MYBBP1A,NOP56,PTGES3,CLP1,BOP1,PES1,PRPF31,PRPF19,EXOSC1,NIP7,NOP16,EXOSC4,NHP2,WDR77,UTP4
3_Member	GO Biological Processes	GO:0042254	ribosome biogenesis	-13.2055	-10.5711	26/286	708,2091,4736,4869,5901,6122,6135,6147,6165,6187,6193,6194,6217,6223,9045,10360,10514,10528,23246,23481,51013,51388,51491,54512,55651,84916	C1QBP,FBL,RPL10A,NPM1,RAN,RPL3,RPL11,RPL23A,RPL35A,RPS2,RPS5,RPS6,RPS16,RPS19,RPL14,NPM3,MYBBP1A,NOP56,BOP1,PES1,EXOSC1,NIP7,NOP16,EXOSC4,NHP2,UTP4
3_Member	GO Biological Processes	GO:0006364	rRNA processing	-8.15227	-5.98945	17/207	2091,4736,6135,6165,6187,6194,6217,6223,9045,10360,10528,23246,23481,51013,54512,55651,84916	FBL,RPL10A,RPL11,RPL35A,RPS2,RPS6,RPS16,RPS19,RPL14,NPM3,NOP56,BOP1,PES1,EXOSC1,EXOSC4,NHP2,UTP4
3_Member	GO Biological Processes	GO:0034660	ncRNA metabolic process	-8.10692	-5.9496	28/557	2091,4691,4736,5441,5464,5859,5901,6135,6165,6187,6194,6217,6223,6741,9045,10360,10528,10978,22928,23246,23481,27044,29894,51013,54512,55651,84916,348180	FBL,NCL,RPL10A,POLR2L,PPA1,QARS,RAN,RPL11,RPL35A,RPS2,RPS6,RPS16,RPS19,SSB,RPL14,NPM3,NOP56,CLP1,SEPHS2,BOP1,PES1,SND1,CPSF1,EXOSC1,EXOSC4,NHP2,UTP4,CTU2
3_Member	GO Biological Processes	GO:0016072	rRNA metabolic process	-7.89166	-5.76339	18/243	2091,4691,4736,6135,6165,6187,6194,6217,6223,9045,10360,10528,23246,23481,51013,54512,55651,84916	FBL,NCL,RPL10A,RPL11,RPL35A,RPS2,RPS6,RPS16,RPS19,RPL14,NPM3,NOP56,BOP1,PES1,EXOSC1,EXOSC4,NHP2,UTP4
3_Member	GO Biological Processes	GO:0034470	ncRNA processing	-7.48761	-5.39134	22/383	2091,4736,6135,6165,6187,6194,6217,6223,6741,9045,10360,10528,10978,22928,23246,23481,29894,51013,54512,55651,84916,348180	FBL,RPL10A,RPL11,RPL35A,RPS2,RPS6,RPS16,RPS19,SSB,RPL14,NPM3,NOP56,CLP1,SEPHS2,BOP1,PES1,CPSF1,EXOSC1,EXOSC4,NHP2,UTP4,CTU2
4_Summary	KEGG Pathway	hsa04110	Cell cycle	-15.0445	-12.2878	20/124	699,701,896,983,991,993,1869,4085,4171,4172,4173,4174,4175,5111,5347,9133,9184,9700,9978,85417,2067,5499,5518,6741,6790,8655,9212,10189,10403,10728,23468,55143,55651,57405,79228,81620,221150,3015,3148,7153,8467,10467,27339,29128,94239,6241,6282,6749	BUB1,BUB1B,CCND3,CDK1,CDC20,CDC25A,E2F1,MAD2L1,MCM2,MCM3,MCM4,MCM5,MCM6,PCNA,PLK1,CCNB2,BUB3,ESPL1,RBX1,CCNB3,ERCC1,PPP1CA,PPP2R1A,SSB,AURKA,DYNLL1,AURKB,ALYREF,NDC80,PTGES3,CBX5,CDCA8,NHP2,SPC25,THOC6,CDT1,SKA3,H2AFZ,HMGB2,TOP2A,SMARCA5,ZNHIT1,PRPF19,UHRF1,H2AFV,RRM2,S100A11,SSRP1
4_Member	KEGG Pathway	hsa04110	Cell cycle	-15.0445	-12.2878	20/124	699,701,896,983,991,993,1869,4085,4171,4172,4173,4174,4175,5111,5347,9133,9184,9700,9978,85417	BUB1,BUB1B,CCND3,CDK1,CDC20,CDC25A,E2F1,MAD2L1,MCM2,MCM3,MCM4,MCM5,MCM6,PCNA,PLK1,CCNB2,BUB3,ESPL1,RBX1,CCNB3
4_Member	GO Cellular Components	GO:0098687	chromosomal region	-13.6923	-11.0412	29/348	699,701,983,2067,4085,4171,4172,4173,4174,4175,5111,5347,5499,5518,6741,6790,8655,9184,9212,10189,10403,10728,23468,55143,55651,57405,79228,81620,221150	BUB1,BUB1B,CDK1,ERCC1,MAD2L1,MCM2,MCM3,MCM4,MCM5,MCM6,PCNA,PLK1,PPP1CA,PPP2R1A,SSB,AURKA,DYNLL1,BUB3,AURKB,ALYREF,NDC80,PTGES3,CBX5,CDCA8,NHP2,SPC25,THOC6,CDT1,SKA3
4_Member	GO Cellular Components	GO:0000784	nuclear chromosome, telomeric region	-8.58922	-6.38489	14/124	983,2067,4171,4172,4173,4174,4175,5111,5499,6741,10189,23468,55651,79228	CDK1,ERCC1,MCM2,MCM3,MCM4,MCM5,MCM6,PCNA,PPP1CA,SSB,ALYREF,CBX5,NHP2,THOC6
4_Member	GO Cellular Components	GO:0000781	chromosome, telomeric region	-8.03706	-5.88246	15/160	983,2067,4171,4172,4173,4174,4175,5111,5499,6741,10189,10728,23468,55651,79228	CDK1,ERCC1,MCM2,MCM3,MCM4,MCM5,MCM6,PCNA,PPP1CA,SSB,ALYREF,PTGES3,CBX5,NHP2,THOC6
4_Member	GO Cellular Components	GO:0000228	nuclear chromosome	-7.98434	-5.83781	29/601	699,701,983,1869,2067,3015,3148,4171,4172,4173,4174,4175,5111,5347,5499,6741,6790,7153,8467,9212,10189,10403,10467,23468,27339,29128,55651,79228,94239	BUB1,BUB1B,CDK1,E2F1,ERCC1,H2AFZ,HMGB2,MCM2,MCM3,MCM4,MCM5,MCM6,PCNA,PLK1,PPP1CA,SSB,AURKA,TOP2A,SMARCA5,AURKB,ALYREF,NDC80,ZNHIT1,CBX5,PRPF19,UHRF1,NHP2,THOC6,H2AFV
4_Member	GO Cellular Components	GO:0044454	nuclear chromosome part	-7.97347	-5.8296	28/565	699,701,983,1869,2067,3015,3148,4171,4172,4173,4174,4175,5111,5347,5499,6741,6790,8467,9212,10189,10403,10467,23468,27339,29128,55651,79228,94239	BUB1,BUB1B,CDK1,E2F1,ERCC1,H2AFZ,HMGB2,MCM2,MCM3,MCM4,MCM5,MCM6,PCNA,PLK1,PPP1CA,SSB,AURKA,SMARCA5,AURKB,ALYREF,NDC80,ZNHIT1,CBX5,PRPF19,UHRF1,NHP2,THOC6,H2AFV
4_Member	GO Cellular Components	GO:0042555	MCM complex	-6.62933	-4.61697	5/11	4171,4172,4173,4174,4175	MCM2,MCM3,MCM4,MCM5,MCM6
4_Member	KEGG Pathway	hsa03030	DNA replication	-4.98595	-3.15098	6/36	4171,4172,4173,4174,4175,5111	MCM2,MCM3,MCM4,MCM5,MCM6,PCNA
4_Member	GO Biological Processes	GO:0006270	DNA replication initiation	-4.91427	-3.09212	6/37	4171,4172,4173,4174,4175,81620	MCM2,MCM3,MCM4,MCM5,MCM6,CDT1
4_Member	GO Biological Processes	GO:0000082	G1/S transition of mitotic cell cycle	-3.81305	-2.12272	13/274	896,983,993,1869,4171,4172,4173,4174,4175,5111,6241,6790,81620	CCND3,CDK1,CDC25A,E2F1,MCM2,MCM3,MCM4,MCM5,MCM6,PCNA,RRM2,AURKA,CDT1
4_Member	GO Biological Processes	GO:0006260	DNA replication	-3.81305	-2.12272	13/274	983,4171,4172,4173,4174,4175,5111,5518,6241,6282,6749,10189,81620	CDK1,MCM2,MCM3,MCM4,MCM5,MCM6,PCNA,PPP2R1A,RRM2,S100A11,SSRP1,ALYREF,CDT1
4_Member	GO Biological Processes	GO:0044843	cell cycle G1/S phase transition	-3.52977	-1.89615	13/293	896,983,993,1869,4171,4172,4173,4174,4175,5111,6241,6790,81620	CCND3,CDK1,CDC25A,E2F1,MCM2,MCM3,MCM4,MCM5,MCM6,PCNA,RRM2,AURKA,CDT1
4_Member	GO Biological Processes	GO:0006268	DNA unwinding involved in DNA replication	-3.37347	-1.76526	3/11	4171,4173,4175	MCM2,MCM4,MCM6
4_Member	GO Biological Processes	GO:0006261	DNA-dependent DNA replication	-2.86971	-1.34414	8/150	4171,4172,4173,4174,4175,5111,10189,81620	MCM2,MCM3,MCM4,MCM5,MCM6,PCNA,ALYREF,CDT1
5_Summary	GO Biological Processes	GO:0140014	mitotic nuclear division	-15.0098	-12.2743	28/286	699,701,896,991,3833,4085,5037,5347,5518,5901,5902,6790,8260,9055,9133,9184,9212,9700,9787,10403,10419,22974,29127,54443,55143,81620,85417,146909,811,4487,7153,983,993,2247,5499,6711,10112,10399,26586,57405,203068,221150,292,9391,822,2067,2288,2764,2876,3178,4171,4869,11013,27166,55611,3184,10467,10574,10575,10576,10694,22948,1869,5111,5546,7919,27339,1809,3312,3958,7431,8655,23468,3148,8467,2348…	BUB1,BUB1B,CCND3,CDC20,KIFC1,MAD2L1,PEBP1,PLK1,PPP2R1A,RAN,RANBP1,AURKA,NAA10,PRC1,CCNB2,BUB3,AURKB,ESPL1,DLGAP5,NDC80,PRMT5,TPX2,RACGAP1,ANLN,CDCA8,CDT1,CCNB3,KIF18B,CALR,MSX1,TOP2A,CDK1,CDC25A,FGF2,PPP1CA,SPTBN1,KIF20A,RACK1,CKAP2,SPC25,TUBB,SKA3,SLC25A5,CIAO1,CAPG,ERCC1,FKBP4,GMFB,GPX1,HNRNPA1,MCM2,NPM1,TMSB15A,PRELID1,OTUB1,HNRNPD,ZNHIT1,CCT7,CCT4,CCT2,CCT8,CCT5,E2F1,PCNA,PRCC,DDX39B,PRPF19,D…
5_Member	GO Biological Processes	GO:0140014	mitotic nuclear division	-15.0098	-12.2743	28/286	699,701,896,991,3833,4085,5037,5347,5518,5901,5902,6790,8260,9055,9133,9184,9212,9700,9787,10403,10419,22974,29127,54443,55143,81620,85417,146909	BUB1,BUB1B,CCND3,CDC20,KIFC1,MAD2L1,PEBP1,PLK1,PPP2R1A,RAN,RANBP1,AURKA,NAA10,PRC1,CCNB2,BUB3,AURKB,ESPL1,DLGAP5,NDC80,PRMT5,TPX2,RACGAP1,ANLN,CDCA8,CDT1,CCNB3,KIF18B
5_Member	GO Biological Processes	GO:0000280	nuclear division	-13.0355	-10.4171	31/425	699,701,811,896,991,3833,4085,4487,5037,5347,5518,5901,5902,6790,7153,8260,9055,9133,9184,9212,9700,9787,10403,10419,22974,29127,54443,55143,81620,85417,146909	BUB1,BUB1B,CALR,CCND3,CDC20,KIFC1,MAD2L1,MSX1,PEBP1,PLK1,PPP2R1A,RAN,RANBP1,AURKA,TOP2A,NAA10,PRC1,CCNB2,BUB3,AURKB,ESPL1,DLGAP5,NDC80,PRMT5,TPX2,RACGAP1,ANLN,CDCA8,CDT1,CCNB3,KIF18B
5_Member	GO Biological Processes	GO:0051783	regulation of nuclear division	-12.5406	-9.93003	22/209	699,701,811,896,991,4085,4487,5037,5347,5902,6790,8260,9133,9184,9212,9700,9787,10403,10419,54443,81620,85417	BUB1,BUB1B,CALR,CCND3,CDC20,MAD2L1,MSX1,PEBP1,PLK1,RANBP1,AURKA,NAA10,CCNB2,BUB3,AURKB,ESPL1,DLGAP5,NDC80,PRMT5,ANLN,CDT1,CCNB3
5_Member	GO Biological Processes	GO:0000070	mitotic sister chromatid segregation	-12.1457	-9.55043	19/154	699,701,991,3833,4085,5347,5518,5901,8260,9055,9184,9212,9700,9787,10403,29127,55143,81620,146909	BUB1,BUB1B,CDC20,KIFC1,MAD2L1,PLK1,PPP2R1A,RAN,NAA10,PRC1,BUB3,AURKB,ESPL1,DLGAP5,NDC80,RACGAP1,CDCA8,CDT1,KIF18B
5_Member	GO Biological Processes	GO:0048285	organelle fission	-11.9529	-9.37948	31/467	699,701,811,896,991,3833,4085,4487,5037,5347,5518,5901,5902,6790,7153,8260,9055,9133,9184,9212,9700,9787,10403,10419,22974,29127,54443,55143,81620,85417,146909	BUB1,BUB1B,CALR,CCND3,CDC20,KIFC1,MAD2L1,MSX1,PEBP1,PLK1,PPP2R1A,RAN,RANBP1,AURKA,TOP2A,NAA10,PRC1,CCNB2,BUB3,AURKB,ESPL1,DLGAP5,NDC80,PRMT5,TPX2,RACGAP1,ANLN,CDCA8,CDT1,CCNB3,KIF18B
5_Member	GO Biological Processes	GO:0007088	regulation of mitotic nuclear division	-11.6229	-9.06471	20/186	699,701,896,991,4085,5037,5347,5902,6790,8260,9133,9184,9212,9700,9787,10403,10419,54443,81620,85417	BUB1,BUB1B,CCND3,CDC20,MAD2L1,PEBP1,PLK1,RANBP1,AURKA,NAA10,CCNB2,BUB3,AURKB,ESPL1,DLGAP5,NDC80,PRMT5,ANLN,CDT1,CCNB3
5_Member	GO Biological Processes	GO:0000819	sister chromatid segregation	-11.3655	-8.83933	20/192	699,701,991,3833,4085,5347,5518,5901,7153,8260,9055,9184,9212,9700,9787,10403,29127,55143,81620,146909	BUB1,BUB1B,CDC20,KIFC1,MAD2L1,PLK1,PPP2R1A,RAN,TOP2A,NAA10,PRC1,BUB3,AURKB,ESPL1,DLGAP5,NDC80,RACGAP1,CDCA8,CDT1,KIF18B
5_Member	GO Biological Processes	GO:0051301	cell division	-11.2859	-8.77843	34/593	699,701,896,983,991,993,2247,3833,4085,5347,5499,5901,6711,6790,7153,9055,9133,9184,9212,9700,10112,10399,10403,22974,26586,29127,54443,55143,57405,81620,85417,146909,203068,221150	BUB1,BUB1B,CCND3,CDK1,CDC20,CDC25A,FGF2,KIFC1,MAD2L1,PLK1,PPP1CA,RAN,SPTBN1,AURKA,TOP2A,PRC1,CCNB2,BUB3,AURKB,ESPL1,KIF20A,RACK1,NDC80,TPX2,CKAP2,RACGAP1,ANLN,CDCA8,SPC25,CDT1,CCNB3,KIF18B,TUBB,SKA3
5_Member	GO Biological Processes	GO:0033046	negative regulation of sister chromatid segregation	-10.7178	-8.23413	11/44	699,701,991,4085,5347,8260,9184,9212,9700,10403,81620	BUB1,BUB1B,CDC20,MAD2L1,PLK1,NAA10,BUB3,AURKB,ESPL1,NDC80,CDT1
5_Member	GO Biological Processes	GO:0051985	negative regulation of chromosome segregation	-10.6015	-8.12929	11/45	699,701,991,4085,5347,8260,9184,9212,9700,10403,81620	BUB1,BUB1B,CDC20,MAD2L1,PLK1,NAA10,BUB3,AURKB,ESPL1,NDC80,CDT1
5_Member	GO Biological Processes	GO:0007059	chromosome segregation	-10.4771	-8.01043	24/319	292,699,701,991,3833,4085,5347,5518,5901,7153,8260,9055,9184,9212,9391,9700,9787,10403,29127,55143,57405,81620,146909,221150	SLC25A5,BUB1,BUB1B,CDC20,KIFC1,MAD2L1,PLK1,PPP2R1A,RAN,TOP2A,NAA10,PRC1,BUB3,AURKB,CIAO1,ESPL1,DLGAP5,NDC80,RACGAP1,CDCA8,SPC25,CDT1,KIF18B,SKA3
5_Member	GO Biological Processes	GO:0051306	mitotic sister chromatid separation	-10.404	-7.94833	12/60	699,701,991,4085,5347,5518,9184,9212,9700,9787,10403,81620	BUB1,BUB1B,CDC20,MAD2L1,PLK1,PPP2R1A,BUB3,AURKB,ESPL1,DLGAP5,NDC80,CDT1
5_Member	GO Biological Processes	GO:0010639	negative regulation of organelle organization	-10.2377	-7.8033	26/386	292,699,701,822,991,2067,2288,2764,2876,3178,4085,4171,4869,5347,6711,7153,8260,9184,9212,9700,10403,11013,26586,27166,55611,81620	SLC25A5,BUB1,BUB1B,CAPG,CDC20,ERCC1,FKBP4,GMFB,GPX1,HNRNPA1,MAD2L1,MCM2,NPM1,PLK1,SPTBN1,TOP2A,NAA10,BUB3,AURKB,ESPL1,NDC80,TMSB15A,CKAP2,PRELID1,OTUB1,CDT1
5_Member	GO Biological Processes	GO:0030071	regulation of mitotic metaphase/anaphase transition	-9.96296	-7.56328	11/51	699,701,991,4085,5347,9184,9212,9700,9787,10403,81620	BUB1,BUB1B,CDC20,MAD2L1,PLK1,BUB3,AURKB,ESPL1,DLGAP5,NDC80,CDT1
5_Member	GO Biological Processes	GO:0033044	regulation of chromosome organization	-9.93073	-7.5405	24/339	699,701,991,2067,3178,3184,4085,4171,5347,7153,8260,9184,9212,9700,9787,10403,10467,10574,10575,10576,10694,22948,55611,81620	BUB1,BUB1B,CDC20,ERCC1,HNRNPA1,HNRNPD,MAD2L1,MCM2,PLK1,TOP2A,NAA10,BUB3,AURKB,ESPL1,DLGAP5,NDC80,ZNHIT1,CCT7,CCT4,CCT2,CCT8,CCT5,OTUB1,CDT1
5_Member	GO Biological Processes	GO:1902099	regulation of metaphase/anaphase transition of cell cycle	-9.76964	-7.3977	11/53	699,701,991,4085,5347,9184,9212,9700,9787,10403,81620	BUB1,BUB1B,CDC20,MAD2L1,PLK1,BUB3,AURKB,ESPL1,DLGAP5,NDC80,CDT1
5_Member	GO Biological Processes	GO:0033047	regulation of mitotic sister chromatid segregation	-9.73153	-7.36404	12/68	699,701,991,4085,5347,8260,9184,9212,9700,9787,10403,81620	BUB1,BUB1B,CDC20,MAD2L1,PLK1,NAA10,BUB3,AURKB,ESPL1,DLGAP5,NDC80,CDT1
5_Member	GO Biological Processes	GO:0007091	metaphase/anaphase transition of mitotic cell cycle	-9.67618	-7.31746	11/54	699,701,991,4085,5347,9184,9212,9700,9787,10403,81620	BUB1,BUB1B,CDC20,MAD2L1,PLK1,BUB3,AURKB,ESPL1,DLGAP5,NDC80,CDT1
5_Member	GO Biological Processes	GO:2001251	negative regulation of chromosome organization	-9.62732	-7.28563	16/144	699,701,991,2067,3178,4085,4171,5347,7153,8260,9184,9212,9700,10403,55611,81620	BUB1,BUB1B,CDC20,ERCC1,HNRNPA1,MAD2L1,MCM2,PLK1,TOP2A,NAA10,BUB3,AURKB,ESPL1,NDC80,OTUB1,CDT1
5_Member	GO Biological Processes	GO:0033048	negative regulation of mitotic sister chromatid segregation	-9.56541	-7.232	10/42	699,701,991,4085,5347,8260,9184,9212,10403,81620	BUB1,BUB1B,CDC20,MAD2L1,PLK1,NAA10,BUB3,AURKB,NDC80,CDT1
5_Member	GO Biological Processes	GO:0044784	metaphase/anaphase transition of cell cycle	-9.49522	-7.1779	11/56	699,701,991,4085,5347,9184,9212,9700,9787,10403,81620	BUB1,BUB1B,CDC20,MAD2L1,PLK1,BUB3,AURKB,ESPL1,DLGAP5,NDC80,CDT1
5_Member	GO Biological Processes	GO:0010965	regulation of mitotic sister chromatid separation	-9.40757	-7.09807	11/57	699,701,991,4085,5347,9184,9212,9700,9787,10403,81620	BUB1,BUB1B,CDC20,MAD2L1,PLK1,BUB3,AURKB,ESPL1,DLGAP5,NDC80,CDT1
5_Member	GO Biological Processes	GO:0051304	chromosome separation	-9.36015	-7.05452	13/90	699,701,991,4085,5347,5518,7153,9184,9212,9700,9787,10403,81620	BUB1,BUB1B,CDC20,MAD2L1,PLK1,PPP2R1A,TOP2A,BUB3,AURKB,ESPL1,DLGAP5,NDC80,CDT1
5_Member	GO Biological Processes	GO:0007094	mitotic spindle assembly checkpoint	-9.11268	-6.84387	9/34	699,701,991,4085,5347,9184,9212,10403,81620	BUB1,BUB1B,CDC20,MAD2L1,PLK1,BUB3,AURKB,NDC80,CDT1
5_Member	GO Biological Processes	GO:0031577	spindle checkpoint	-9.11268	-6.84387	9/34	699,701,991,4085,5347,9184,9212,10403,81620	BUB1,BUB1B,CDC20,MAD2L1,PLK1,BUB3,AURKB,NDC80,CDT1
5_Member	GO Biological Processes	GO:0071173	spindle assembly checkpoint	-9.11268	-6.84387	9/34	699,701,991,4085,5347,9184,9212,10403,81620	BUB1,BUB1B,CDC20,MAD2L1,PLK1,BUB3,AURKB,NDC80,CDT1
5_Member	GO Biological Processes	GO:0071174	mitotic spindle checkpoint	-9.11268	-6.84387	9/34	699,701,991,4085,5347,9184,9212,10403,81620	BUB1,BUB1B,CDC20,MAD2L1,PLK1,BUB3,AURKB,NDC80,CDT1
5_Member	GO Biological Processes	GO:1905818	regulation of chromosome separation	-8.9948	-6.73299	11/62	699,701,991,4085,5347,9184,9212,9700,9787,10403,81620	BUB1,BUB1B,CDC20,MAD2L1,PLK1,BUB3,AURKB,ESPL1,DLGAP5,NDC80,CDT1
5_Member	GO Biological Processes	GO:0033045	regulation of sister chromatid segregation	-8.87966	-6.63821	12/80	699,701,991,4085,5347,8260,9184,9212,9700,9787,10403,81620	BUB1,BUB1B,CDC20,MAD2L1,PLK1,NAA10,BUB3,AURKB,ESPL1,DLGAP5,NDC80,CDT1
5_Member	GO Biological Processes	GO:0045841	negative regulation of mitotic metaphase/anaphase transition	-8.86944	-6.6313	9/36	699,701,991,4085,5347,9184,9212,10403,81620	BUB1,BUB1B,CDC20,MAD2L1,PLK1,BUB3,AURKB,NDC80,CDT1
5_Member	GO Biological Processes	GO:0098813	nuclear chromosome segregation	-8.84558	-6.61071	20/265	699,701,991,3833,4085,5347,5518,5901,7153,8260,9055,9184,9212,9700,9787,10403,29127,55143,81620,146909	BUB1,BUB1B,CDC20,KIFC1,MAD2L1,PLK1,PPP2R1A,RAN,TOP2A,NAA10,PRC1,BUB3,AURKB,ESPL1,DLGAP5,NDC80,RACGAP1,CDCA8,CDT1,KIF18B
5_Member	GO Biological Processes	GO:1902100	negative regulation of metaphase/anaphase transition of cell cycle	-8.75379	-6.52862	9/37	699,701,991,4085,5347,9184,9212,10403,81620	BUB1,BUB1B,CDC20,MAD2L1,PLK1,BUB3,AURKB,NDC80,CDT1
5_Member	GO Biological Processes	GO:0051983	regulation of chromosome segregation	-8.61785	-6.40526	13/103	699,701,991,4085,5347,8260,9184,9212,9700,9787,10403,29127,81620	BUB1,BUB1B,CDC20,MAD2L1,PLK1,NAA10,BUB3,AURKB,ESPL1,DLGAP5,NDC80,RACGAP1,CDT1
5_Member	GO Biological Processes	GO:0045839	negative regulation of mitotic nuclear division	-8.58827	-6.38489	10/52	699,701,991,4085,5347,8260,9184,9212,10403,81620	BUB1,BUB1B,CDC20,MAD2L1,PLK1,NAA10,BUB3,AURKB,NDC80,CDT1
5_Member	GO Biological Processes	GO:2000816	negative regulation of mitotic sister chromatid separation	-8.53325	-6.3329	9/39	699,701,991,4085,5347,9184,9212,10403,81620	BUB1,BUB1B,CDC20,MAD2L1,PLK1,BUB3,AURKB,NDC80,CDT1
5_Member	GO Biological Processes	GO:1905819	negative regulation of chromosome separation	-8.42795	-6.23949	9/40	699,701,991,4085,5347,9184,9212,10403,81620	BUB1,BUB1B,CDC20,MAD2L1,PLK1,BUB3,AURKB,NDC80,CDT1
5_Member	GO Biological Processes	GO:0051784	negative regulation of nuclear division	-7.95357	-5.81758	10/60	699,701,991,4085,5347,8260,9184,9212,10403,81620	BUB1,BUB1B,CDC20,MAD2L1,PLK1,NAA10,BUB3,AURKB,NDC80,CDT1
5_Member	GO Biological Processes	GO:0000075	cell cycle checkpoint	-7.87531	-5.7496	17/216	699,701,983,991,1869,4085,5111,5347,5546,6790,7153,7919,9184,9212,10403,27339,81620	BUB1,BUB1B,CDK1,CDC20,E2F1,MAD2L1,PCNA,PLK1,PRCC,AURKA,TOP2A,DDX39B,BUB3,AURKB,NDC80,PRPF19,CDT1
5_Member	GO Biological Processes	GO:0007093	mitotic cell cycle checkpoint	-7.85501	-5.73183	15/165	699,701,983,991,1869,4085,5111,5347,5546,6790,7153,9184,9212,10403,81620	BUB1,BUB1B,CDK1,CDC20,E2F1,MAD2L1,PCNA,PLK1,PRCC,AURKA,TOP2A,BUB3,AURKB,NDC80,CDT1
5_Member	GO Biological Processes	GO:0051129	negative regulation of cellular component organization	-7.33531	-5.25306	31/722	292,699,701,822,991,1809,2067,2288,2764,2876,3178,3312,3958,4085,4171,4869,5347,6711,7153,7431,8260,9184,9212,9700,10399,10403,11013,26586,27166,55611,81620	SLC25A5,BUB1,BUB1B,CAPG,CDC20,DPYSL3,ERCC1,FKBP4,GMFB,GPX1,HNRNPA1,HSPA8,LGALS3,MAD2L1,MCM2,NPM1,PLK1,SPTBN1,TOP2A,VIM,NAA10,BUB3,AURKB,ESPL1,RACK1,NDC80,TMSB15A,CKAP2,PRELID1,OTUB1,CDT1
5_Member	GO Cellular Components	GO:0000775	chromosome, centromeric region	-6.94599	-4.89047	15/193	699,701,4085,5347,5518,6790,8655,9184,9212,10403,23468,55143,57405,81620,221150	BUB1,BUB1B,MAD2L1,PLK1,PPP2R1A,AURKA,DYNLL1,BUB3,AURKB,NDC80,CBX5,CDCA8,SPC25,CDT1,SKA3
5_Member	GO Cellular Components	GO:0000940	condensed chromosome outer kinetochore	-6.40031	-4.42513	5/12	699,701,5347,10403,221150	BUB1,BUB1B,PLK1,NDC80,SKA3
5_Member	GO Cellular Components	GO:0000776	kinetochore	-6.36591	-4.39813	12/133	699,701,4085,5347,8655,9184,9212,10403,23468,57405,81620,221150	BUB1,BUB1B,MAD2L1,PLK1,DYNLL1,BUB3,AURKB,NDC80,CBX5,SPC25,CDT1,SKA3
5_Member	GO Biological Processes	GO:0071459	protein localization to chromosome, centromeric region	-6.33031	-4.36429	6/22	701,983,9184,9212,10403,81620	BUB1B,CDK1,BUB3,AURKB,NDC80,CDT1
5_Member	GO Cellular Components	GO:0000780	condensed nuclear chromosome, centromeric region	-6.08444	-4.14733	6/24	699,701,5347,6790,9212,10403	BUB1,BUB1B,PLK1,AURKA,AURKB,NDC80
5_Member	GO Cellular Components	GO:0000779	condensed chromosome, centromeric region	-6.0624	-4.13182	11/117	699,701,4085,5347,6790,9184,9212,10403,57405,81620,221150	BUB1,BUB1B,MAD2L1,PLK1,AURKA,BUB3,AURKB,NDC80,SPC25,CDT1,SKA3
5_Member	GO Cellular Components	GO:0000793	condensed chromosome	-6.03928	-4.11193	15/227	699,701,3148,4085,5347,6790,7153,8467,9184,9212,10403,23481,57405,81620,221150	BUB1,BUB1B,HMGB2,MAD2L1,PLK1,AURKA,TOP2A,SMARCA5,BUB3,AURKB,NDC80,PES1,SPC25,CDT1,SKA3
5_Member	KEGG Pathway	hsa04114	Oocyte meiosis	-5.81064	-3.91282	11/124	699,983,991,4085,5347,5499,5518,6790,9133,9700,9978	BUB1,CDK1,CDC20,MAD2L1,PLK1,PPP1CA,PPP2R1A,AURKA,CCNB2,ESPL1,RBX1
5_Member	GO Biological Processes	GO:0034501	protein localization to kinetochore	-5.53274	-3.65403	5/17	983,9184,9212,10403,81620	CDK1,BUB3,AURKB,NDC80,CDT1
5_Member	GO Cellular Components	GO:0000942	condensed nuclear chromosome outer kinetochore	-4.9569	-3.12838	3/4	699,5347,10403	BUB1,PLK1,NDC80
5_Member	GO Biological Processes	GO:0051321	meiotic cell cycle	-4.86854	-3.04764	14/249	699,701,811,991,993,2067,4487,5347,5518,6790,7153,9184,9700,85417	BUB1,BUB1B,CALR,CDC20,CDC25A,ERCC1,MSX1,PLK1,PPP2R1A,AURKA,TOP2A,BUB3,ESPL1,CCNB3
5_Member	GO Biological Processes	GO:1903046	meiotic cell cycle process	-4.81932	-3.00343	12/187	699,701,811,991,993,2067,4487,5347,5518,6790,7153,9700	BUB1,BUB1B,CALR,CDC20,CDC25A,ERCC1,MSX1,PLK1,PPP2R1A,AURKA,TOP2A,ESPL1
5_Member	GO Cellular Components	GO:0000777	condensed chromosome kinetochore	-4.76988	-2.96505	9/104	699,701,4085,5347,9184,10403,57405,81620,221150	BUB1,BUB1B,MAD2L1,PLK1,BUB3,NDC80,SPC25,CDT1,SKA3
5_Member	GO Biological Processes	GO:0070601	centromeric sister chromatid cohesion	-4.7527	-2.95013	4/12	699,701,5518,8260	BUB1,BUB1B,PPP2R1A,NAA10
5_Member	GO Biological Processes	GO:0051754	meiotic sister chromatid cohesion, centromeric	-4.56354	-2.78575	3/5	699,701,5518	BUB1,BUB1B,PPP2R1A
5_Member	GO Biological Processes	GO:0007062	sister chromatid cohesion	-4.5298	-2.75768	7/63	699,701,991,5347,5518,8260,9700	BUB1,BUB1B,CDC20,PLK1,PPP2R1A,NAA10,ESPL1
5_Member	GO Cellular Components	GO:0000778	condensed nuclear chromosome kinetochore	-4.45658	-2.69775	4/14	699,701,5347,10403	BUB1,BUB1B,PLK1,NDC80
5_Member	GO Biological Processes	GO:0008608	attachment of spindle microtubules to kinetochore	-4.09581	-2.36956	5/32	9184,9212,10403,29127,81620	BUB3,AURKB,NDC80,RACGAP1,CDT1
5_Member	GO Biological Processes	GO:0045144	meiotic sister chromatid segregation	-3.82907	-2.13405	3/8	699,701,5518	BUB1,BUB1B,PPP2R1A
5_Member	GO Biological Processes	GO:0051177	meiotic sister chromatid cohesion	-3.82907	-2.13405	3/8	699,701,5518	BUB1,BUB1B,PPP2R1A
5_Member	GO Biological Processes	GO:0140013	meiotic nuclear division	-3.7767	-2.09468	10/171	699,701,811,991,4487,5347,5518,6790,7153,9700	BUB1,BUB1B,CALR,CDC20,MSX1,PLK1,PPP2R1A,AURKA,TOP2A,ESPL1
5_Member	GO Biological Processes	GO:0007135	meiosis II	-3.65754	-1.9978	3/9	699,701,5518	BUB1,BUB1B,PPP2R1A
5_Member	GO Biological Processes	GO:0061983	meiosis II cell cycle process	-3.65754	-1.9978	3/9	699,701,5518	BUB1,BUB1B,PPP2R1A
5_Member	GO Biological Processes	GO:0045132	meiotic chromosome segregation	-2.78299	-1.27638	6/89	699,701,5347,5518,7153,9700	BUB1,BUB1B,PLK1,PPP2R1A,TOP2A,ESPL1
5_Member	GO Cellular Components	GO:0000794	condensed nuclear chromosome	-2.52687	-1.05969	6/100	699,701,5347,6790,9212,10403	BUB1,BUB1B,PLK1,AURKA,AURKB,NDC80
5_Member	GO Biological Processes	GO:0007063	regulation of sister chromatid cohesion	-2.45339	-0.999106	3/22	699,8260,9700	BUB1,NAA10,ESPL1
6_Summary	GO Molecular Functions	GO:0045296	cadherin binding	-14.4649	-11.7594	29/325	226,302,822,1265,1969,2023,3309,3312,5315,5318,5499,5901,5902,6138,6147,6187,6282,6624,6711,8407,9045,9124,9133,10226,10399,10528,10694,27044,54443,811,2208,2247	ALDOA,ANXA2,CAPG,CNN2,EPHA2,ENO1,HSPA5,HSPA8,PKM,PKP2,PPP1CA,RAN,RANBP1,RPL15,RPL23A,RPS2,S100A11,FSCN1,SPTBN1,TAGLN2,RPL14,PDLIM1,CCNB2,PLIN3,RACK1,NOP56,CCT8,SND1,ANLN,CALR,FCER2,FGF2
6_Member	GO Molecular Functions	GO:0045296	cadherin binding	-14.4649	-11.7594	29/325	226,302,822,1265,1969,2023,3309,3312,5315,5318,5499,5901,5902,6138,6147,6187,6282,6624,6711,8407,9045,9124,9133,10226,10399,10528,10694,27044,54443	ALDOA,ANXA2,CAPG,CNN2,EPHA2,ENO1,HSPA5,HSPA8,PKM,PKP2,PPP1CA,RAN,RANBP1,RPL15,RPL23A,RPS2,S100A11,FSCN1,SPTBN1,TAGLN2,RPL14,PDLIM1,CCNB2,PLIN3,RACK1,NOP56,CCT8,SND1,ANLN
6_Member	GO Molecular Functions	GO:0050839	cell adhesion molecule binding	-12.1587	-9.55582	32/489	226,302,811,822,1265,1969,2023,2208,2247,3309,3312,5315,5318,5499,5901,5902,6138,6147,6187,6282,6624,6711,8407,9045,9124,9133,10226,10399,10528,10694,27044,54443	ALDOA,ANXA2,CALR,CAPG,CNN2,EPHA2,ENO1,FCER2,FGF2,HSPA5,HSPA8,PKM,PKP2,PPP1CA,RAN,RANBP1,RPL15,RPL23A,RPS2,S100A11,FSCN1,SPTBN1,TAGLN2,RPL14,PDLIM1,CCNB2,PLIN3,RACK1,NOP56,CCT8,SND1,ANLN
7_Summary	GO Biological Processes	GO:0006695	cholesterol biosynthetic process	-14.151	-11.4825	16/75	39,1595,1717,2222,2224,2539,3156,3157,4047,5901,6307,6309,6647,6713,6721,50814,133,983,1347,2023,2264,3037,5499,5687,5689,5690,5691,5692,5701,5705,5708,5709,7262,8086,132,226,1593,2247,2806,2876,2879,4191,4282,5226,5315,5321,7083,7167,10728,22928,26063,65263,10399,2182,27339,84879,1345,3162,4723,6241,7388,54205,84817,259307	ACAT2,CYP51A1,DHCR7,FDFT1,FDPS,G6PD,HMGCR,HMGCS1,LSS,RAN,MSMO1,SC5D,SOD1,SQLE,SREBF2,NSDHL,ADM,CDK1,COX7A2,ENO1,FGFR4,HAS2,PPP1CA,PSMA6,PSMB1,PSMB2,PSMB3,PSMB4,PSMC2,PSMC5,PSMD2,PSMD3,PHLDA2,AAAS,ADK,ALDOA,CYP27A1,FGF2,GOT2,GPX1,GPX4,MDH2,MIF,PGD,PKM,PLA2G4A,TK1,TPI1,PTGES3,SEPHS2,DECR2,PYCR3,RACK1,ACSL4,PRPF19,MFSD2A,COX6C,HMOX1,NDUFV1,RRM2,UQCRH,CYCS,TXNDC17,IL4I1
7_Member	GO Biological Processes	GO:0006695	cholesterol biosynthetic process	-14.151	-11.4825	16/75	39,1595,1717,2222,2224,2539,3156,3157,4047,5901,6307,6309,6647,6713,6721,50814	ACAT2,CYP51A1,DHCR7,FDFT1,FDPS,G6PD,HMGCR,HMGCS1,LSS,RAN,MSMO1,SC5D,SOD1,SQLE,SREBF2,NSDHL
7_Member	GO Biological Processes	GO:1902653	secondary alcohol biosynthetic process	-14.0539	-11.3941	16/76	39,1595,1717,2222,2224,2539,3156,3157,4047,5901,6307,6309,6647,6713,6721,50814	ACAT2,CYP51A1,DHCR7,FDFT1,FDPS,G6PD,HMGCR,HMGCS1,LSS,RAN,MSMO1,SC5D,SOD1,SQLE,SREBF2,NSDHL
7_Member	GO Biological Processes	GO:0016126	sterol biosynthetic process	-13.5899	-10.9472	16/81	39,1595,1717,2222,2224,2539,3156,3157,4047,5901,6307,6309,6647,6713,6721,50814	ACAT2,CYP51A1,DHCR7,FDFT1,FDPS,G6PD,HMGCR,HMGCS1,LSS,RAN,MSMO1,SC5D,SOD1,SQLE,SREBF2,NSDHL
7_Member	GO Biological Processes	GO:0062012	regulation of small molecule metabolic process	-11.8005	-9.23418	30/443	133,983,1347,1595,1717,2023,2222,2224,2264,3037,3156,3157,4047,5499,5687,5689,5690,5691,5692,5701,5705,5708,5709,5901,6309,6647,6713,6721,7262,8086	ADM,CDK1,COX7A2,CYP51A1,DHCR7,ENO1,FDFT1,FDPS,FGFR4,HAS2,HMGCR,HMGCS1,LSS,PPP1CA,PSMA6,PSMB1,PSMB2,PSMB3,PSMB4,PSMC2,PSMC5,PSMD2,PSMD3,RAN,SC5D,SOD1,SQLE,SREBF2,PHLDA2,AAAS
7_Member	GO Biological Processes	GO:0045540	regulation of cholesterol biosynthetic process	-11.4108	-8.87814	12/50	1595,1717,2222,2224,3156,3157,4047,5901,6309,6647,6713,6721	CYP51A1,DHCR7,FDFT1,FDPS,HMGCR,HMGCS1,LSS,RAN,SC5D,SOD1,SQLE,SREBF2
7_Member	GO Biological Processes	GO:0106118	regulation of sterol biosynthetic process	-11.4108	-8.87814	12/50	1595,1717,2222,2224,3156,3157,4047,5901,6309,6647,6713,6721	CYP51A1,DHCR7,FDFT1,FDPS,HMGCR,HMGCS1,LSS,RAN,SC5D,SOD1,SQLE,SREBF2
7_Member	GO Biological Processes	GO:0044283	small molecule biosynthetic process	-10.8642	-8.37476	39/792	39,132,133,226,1593,1595,1717,2023,2222,2224,2247,2264,2539,2806,2876,2879,3037,3156,3157,4047,4191,4282,5226,5315,5321,5901,6307,6309,6647,6713,6721,7083,7167,8086,10728,22928,26063,50814,65263	ACAT2,ADK,ADM,ALDOA,CYP27A1,CYP51A1,DHCR7,ENO1,FDFT1,FDPS,FGF2,FGFR4,G6PD,GOT2,GPX1,GPX4,HAS2,HMGCR,HMGCS1,LSS,MDH2,MIF,PGD,PKM,PLA2G4A,RAN,MSMO1,SC5D,SOD1,SQLE,SREBF2,TK1,TPI1,AAAS,PTGES3,SEPHS2,DECR2,NSDHL,PYCR3
7_Member	GO Biological Processes	GO:0008203	cholesterol metabolic process	-10.3771	-7.92691	17/149	39,1593,1595,1717,2222,2224,2539,3156,3157,4047,5901,6307,6309,6647,6713,6721,50814	ACAT2,CYP27A1,CYP51A1,DHCR7,FDFT1,FDPS,G6PD,HMGCR,HMGCS1,LSS,RAN,MSMO1,SC5D,SOD1,SQLE,SREBF2,NSDHL
7_Member	GO Biological Processes	GO:0006694	steroid biosynthetic process	-10.3159	-7.8763	19/195	39,133,1593,1595,1717,2222,2224,2264,2539,3156,3157,4047,5901,6307,6309,6647,6713,6721,50814	ACAT2,ADM,CYP27A1,CYP51A1,DHCR7,FDFT1,FDPS,FGFR4,G6PD,HMGCR,HMGCS1,LSS,RAN,MSMO1,SC5D,SOD1,SQLE,SREBF2,NSDHL
7_Member	GO Biological Processes	GO:0050810	regulation of steroid biosynthetic process	-10.2191	-7.7898	14/94	133,1595,1717,2222,2224,2264,3156,3157,4047,5901,6309,6647,6713,6721	ADM,CYP51A1,DHCR7,FDFT1,FDPS,FGFR4,HMGCR,HMGCS1,LSS,RAN,SC5D,SOD1,SQLE,SREBF2
7_Member	GO Biological Processes	GO:0046165	alcohol biosynthetic process	-10.1526	-7.7334	18/176	39,1593,1595,1717,2222,2224,2247,2539,3156,3157,4047,5901,6307,6309,6647,6713,6721,50814	ACAT2,CYP27A1,CYP51A1,DHCR7,FDFT1,FDPS,FGF2,G6PD,HMGCR,HMGCS1,LSS,RAN,MSMO1,SC5D,SOD1,SQLE,SREBF2,NSDHL
7_Member	GO Biological Processes	GO:1902652	secondary alcohol metabolic process	-10.1473	-7.73302	17/154	39,1593,1595,1717,2222,2224,2539,3156,3157,4047,5901,6307,6309,6647,6713,6721,50814	ACAT2,CYP27A1,CYP51A1,DHCR7,FDFT1,FDPS,G6PD,HMGCR,HMGCS1,LSS,RAN,MSMO1,SC5D,SOD1,SQLE,SREBF2,NSDHL
7_Member	GO Biological Processes	GO:0090181	regulation of cholesterol metabolic process	-10.1401	-7.73077	12/63	1595,1717,2222,2224,3156,3157,4047,5901,6309,6647,6713,6721	CYP51A1,DHCR7,FDFT1,FDPS,HMGCR,HMGCS1,LSS,RAN,SC5D,SOD1,SQLE,SREBF2
7_Member	KEGG Pathway	hsa00100	Steroid biosynthesis	-9.80099	-7.42	8/20	1595,1717,2222,4047,6307,6309,6713,50814	CYP51A1,DHCR7,FDFT1,LSS,MSMO1,SC5D,SQLE,NSDHL
7_Member	GO Biological Processes	GO:0016125	sterol metabolic process	-9.67131	-7.31695	17/165	39,1593,1595,1717,2222,2224,2539,3156,3157,4047,5901,6307,6309,6647,6713,6721,50814	ACAT2,CYP27A1,CYP51A1,DHCR7,FDFT1,FDPS,G6PD,HMGCR,HMGCS1,LSS,RAN,MSMO1,SC5D,SOD1,SQLE,SREBF2,NSDHL
7_Member	GO Biological Processes	GO:1902930	regulation of alcohol biosynthetic process	-8.8155	-6.58389	12/81	1595,1717,2222,2224,3156,3157,4047,5901,6309,6647,6713,6721	CYP51A1,DHCR7,FDFT1,FDPS,HMGCR,HMGCS1,LSS,RAN,SC5D,SOD1,SQLE,SREBF2
7_Member	GO Biological Processes	GO:0019218	regulation of steroid metabolic process	-8.6827	-6.46387	14/122	133,1595,1717,2222,2224,2264,3156,3157,4047,5901,6309,6647,6713,6721	ADM,CYP51A1,DHCR7,FDFT1,FDPS,FGFR4,HMGCR,HMGCS1,LSS,RAN,SC5D,SOD1,SQLE,SREBF2
7_Member	KEGG Pathway	M00101	Cholesterol biosynthesis, squalene 2,3-epoxide => cholesterol	-8.48145	-6.28709	6/11	1595,1717,4047,6307,6309,50814	CYP51A1,DHCR7,LSS,MSMO1,SC5D,NSDHL
7_Member	KEGG Pathway	hsa_M00101	Cholesterol biosynthesis, squalene 2,3-epoxide => cholesterol	-8.48145	-6.28709	6/11	1595,1717,4047,6307,6309,50814	CYP51A1,DHCR7,LSS,MSMO1,SC5D,NSDHL
7_Member	GO Biological Processes	GO:1901617	organic hydroxy compound biosynthetic process	-7.93447	-5.80364	19/270	39,1593,1595,1717,2222,2224,2247,2264,2539,3156,3157,4047,5901,6307,6309,6647,6713,6721,50814	ACAT2,CYP27A1,CYP51A1,DHCR7,FDFT1,FDPS,FGF2,FGFR4,G6PD,HMGCR,HMGCS1,LSS,RAN,MSMO1,SC5D,SOD1,SQLE,SREBF2,NSDHL
7_Member	GO Biological Processes	GO:0046890	regulation of lipid biosynthetic process	-7.06563	-5.00273	15/189	133,1595,1717,2222,2224,2264,3156,3157,4047,5901,6309,6647,6713,6721,10399	ADM,CYP51A1,DHCR7,FDFT1,FDPS,FGFR4,HMGCR,HMGCS1,LSS,RAN,SC5D,SOD1,SQLE,SREBF2,RACK1
7_Member	GO Biological Processes	GO:0008202	steroid metabolic process	-6.7021	-4.67784	19/323	39,133,1593,1595,1717,2222,2224,2264,2539,3156,3157,4047,5901,6307,6309,6647,6713,6721,50814	ACAT2,ADM,CYP27A1,CYP51A1,DHCR7,FDFT1,FDPS,FGFR4,G6PD,HMGCR,HMGCS1,LSS,RAN,MSMO1,SC5D,SOD1,SQLE,SREBF2,NSDHL
7_Member	GO Biological Processes	GO:0008610	lipid biosynthetic process	-6.59492	-4.59031	29/698	39,133,1593,1595,1717,2182,2222,2224,2247,2264,2539,2879,3156,3157,4047,4282,5321,5901,6307,6309,6647,6713,6721,10399,10728,26063,27339,50814,84879	ACAT2,ADM,CYP27A1,CYP51A1,DHCR7,ACSL4,FDFT1,FDPS,FGF2,FGFR4,G6PD,GPX4,HMGCR,HMGCS1,LSS,MIF,PLA2G4A,RAN,MSMO1,SC5D,SOD1,SQLE,SREBF2,RACK1,PTGES3,DECR2,PRPF19,NSDHL,MFSD2A
7_Member	GO Biological Processes	GO:0006066	alcohol metabolic process	-6.02372	-4.09797	19/358	39,1593,1595,1717,2222,2224,2247,2539,3156,3157,4047,5901,6307,6309,6647,6713,6721,7167,50814	ACAT2,CYP27A1,CYP51A1,DHCR7,FDFT1,FDPS,FGF2,G6PD,HMGCR,HMGCS1,LSS,RAN,MSMO1,SC5D,SOD1,SQLE,SREBF2,TPI1,NSDHL
7_Member	GO Biological Processes	GO:1901615	organic hydroxy compound metabolic process	-4.19907	-2.45945	20/524	39,1593,1595,1717,2222,2224,2247,2264,2539,3156,3157,4047,5901,6307,6309,6647,6713,6721,7167,50814	ACAT2,CYP27A1,CYP51A1,DHCR7,FDFT1,FDPS,FGF2,FGFR4,G6PD,HMGCR,HMGCS1,LSS,RAN,MSMO1,SC5D,SOD1,SQLE,SREBF2,TPI1,NSDHL
7_Member	GO Molecular Functions	GO:0016491	oxidoreductase activity	-4.14335	-2.41239	25/750	1345,1347,1593,1595,1717,2539,2876,2879,3156,3162,4191,4723,5226,6241,6307,6309,6647,6713,7388,26063,50814,54205,65263,84817,259307	COX6C,COX7A2,CYP27A1,CYP51A1,DHCR7,G6PD,GPX1,GPX4,HMGCR,HMOX1,MDH2,NDUFV1,PGD,RRM2,MSMO1,SC5D,SOD1,SQLE,UQCRH,DECR2,NSDHL,CYCS,PYCR3,TXNDC17,IL4I1
7_Member	GO Biological Processes	GO:0019216	regulation of lipid metabolic process	-3.73349	-2.05602	16/397	133,1595,1717,2222,2224,2247,2264,3156,3157,4047,5901,6309,6647,6713,6721,10399	ADM,CYP51A1,DHCR7,FDFT1,FDPS,FGF2,FGFR4,HMGCR,HMGCS1,LSS,RAN,SC5D,SOD1,SQLE,SREBF2,RACK1
8_Summary	GO Molecular Functions	GO:0051082	unfolded protein binding	-11.342	-8.82215	17/130	811,3309,3312,3320,3329,3336,4869,5201,10383,10574,10575,10576,10694,10728,11140,22948,23386,2247,2264,3178,3184,7919,9212,10963,701,983,5347,9184,10403,81620,2067,5111,5518,5531,6282,10189,10419,55611,84309,6233,7083,55651,2288,22824,51234,2319,4047,4487,6135,6790,5901,8692,9700,9787,226,10204,3958,1435,3569,6647,8086	CALR,HSPA5,HSPA8,HSP90AA1,HSPD1,HSPE1,NPM1,PFDN1,TUBB4B,CCT7,CCT4,CCT2,CCT8,PTGES3,CDC37,CCT5,NUDCD3,FGF2,FGFR4,HNRNPA1,HNRNPD,DDX39B,AURKB,STIP1,BUB1B,CDK1,PLK1,BUB3,NDC80,CDT1,ERCC1,PCNA,PPP2R1A,PPP4C,S100A11,ALYREF,PRMT5,OTUB1,NUDT16L1,RPS27A,TK1,NHP2,FKBP4,HSPA4L,EMC4,FLOT2,LSS,MSX1,RPL11,AURKA,RAN,HYAL2,ESPL1,DLGAP5,ALDOA,NUTF2,LGALS3,CSF1,IL6,SOD1,AAAS
8_Member	GO Molecular Functions	GO:0051082	unfolded protein binding	-11.342	-8.82215	17/130	811,3309,3312,3320,3329,3336,4869,5201,10383,10574,10575,10576,10694,10728,11140,22948,23386	CALR,HSPA5,HSPA8,HSP90AA1,HSPD1,HSPE1,NPM1,PFDN1,TUBB4B,CCT7,CCT4,CCT2,CCT8,PTGES3,CDC37,CCT5,NUDCD3
8_Member	GO Biological Processes	GO:2000573	positive regulation of DNA biosynthetic process	-11.1331	-8.63175	13/66	2247,2264,3178,3184,3320,7919,9212,10574,10575,10576,10694,10728,22948	FGF2,FGFR4,HNRNPA1,HNRNPD,HSP90AA1,DDX39B,AURKB,CCT7,CCT4,CCT2,CCT8,PTGES3,CCT5
8_Member	GO Cellular Components	GO:0101031	chaperone complex	-11.0709	-8.57553	9/22	3312,10574,10575,10576,10694,10728,10963,11140,22948	HSPA8,CCT7,CCT4,CCT2,CCT8,PTGES3,STIP1,CDC37,CCT5
8_Member	GO Biological Processes	GO:0034502	protein localization to chromosome	-8.68993	-6.46794	12/83	701,983,5347,9184,9212,10403,10574,10575,10576,10694,22948,81620	BUB1B,CDK1,PLK1,BUB3,AURKB,NDC80,CCT7,CCT4,CCT2,CCT8,CCT5,CDT1
8_Member	GO Biological Processes	GO:0051052	regulation of DNA metabolic process	-8.66516	-6.44946	25/424	983,2067,2247,2264,3178,3184,3320,4869,5111,5518,5531,6282,7919,9212,10189,10419,10574,10575,10576,10694,10728,22948,55611,81620,84309	CDK1,ERCC1,FGF2,FGFR4,HNRNPA1,HNRNPD,HSP90AA1,NPM1,PCNA,PPP2R1A,PPP4C,S100A11,DDX39B,AURKB,ALYREF,PRMT5,CCT7,CCT4,CCT2,CCT8,PTGES3,CCT5,OTUB1,CDT1,NUDT16L1
8_Member	GO Biological Processes	GO:0071897	DNA biosynthetic process	-8.44436	-6.25296	17/198	2247,2264,3178,3184,3320,5111,6233,7083,7919,9212,10574,10575,10576,10694,10728,22948,55651	FGF2,FGFR4,HNRNPA1,HNRNPD,HSP90AA1,PCNA,RPS27A,TK1,DDX39B,AURKB,CCT7,CCT4,CCT2,CCT8,PTGES3,CCT5,NHP2
8_Member	GO Biological Processes	GO:0006457	protein folding	-8.32559	-6.14585	18/228	811,2288,3309,3312,3320,3329,3336,5201,10574,10575,10576,10694,10728,11140,22824,22948,23386,51234	CALR,FKBP4,HSPA5,HSPA8,HSP90AA1,HSPD1,HSPE1,PFDN1,CCT7,CCT4,CCT2,CCT8,PTGES3,CDC37,HSPA4L,CCT5,NUDCD3,EMC4
8_Member	GO Biological Processes	GO:2000278	regulation of DNA biosynthetic process	-8.31151	-6.13464	13/109	2247,2264,3178,3184,3320,7919,9212,10574,10575,10576,10694,10728,22948	FGF2,FGFR4,HNRNPA1,HNRNPD,HSP90AA1,DDX39B,AURKB,CCT7,CCT4,CCT2,CCT8,PTGES3,CCT5
8_Member	GO Biological Processes	GO:0051054	positive regulation of DNA metabolic process	-7.49943	-5.40078	17/229	983,2067,2247,2264,3178,3184,3320,5111,7919,9212,10574,10575,10576,10694,10728,22948,81620	CDK1,ERCC1,FGF2,FGFR4,HNRNPA1,HNRNPD,HSP90AA1,PCNA,DDX39B,AURKB,CCT7,CCT4,CCT2,CCT8,PTGES3,CCT5,CDT1
8_Member	GO Biological Processes	GO:1904874	positive regulation of telomerase RNA localization to Cajal body	-7.46745	-5.3759	6/15	10574,10575,10576,10694,22948,55651	CCT7,CCT4,CCT2,CCT8,CCT5,NHP2
8_Member	GO Biological Processes	GO:0032206	positive regulation of telomere maintenance	-7.44089	-5.35169	9/51	2067,3178,3184,9212,10574,10575,10576,10694,22948	ERCC1,HNRNPA1,HNRNPD,AURKB,CCT7,CCT4,CCT2,CCT8,CCT5
8_Member	GO Biological Processes	GO:0007004	telomere maintenance via telomerase	-7.22619	-5.15078	10/71	3178,3320,9212,10574,10575,10576,10694,10728,22948,55651	HNRNPA1,HSP90AA1,AURKB,CCT7,CCT4,CCT2,CCT8,PTGES3,CCT5,NHP2
8_Member	GO Biological Processes	GO:1904869	regulation of protein localization to Cajal body	-7.18349	-5.11257	5/9	10574,10575,10576,10694,22948	CCT7,CCT4,CCT2,CCT8,CCT5
8_Member	GO Biological Processes	GO:1904871	positive regulation of protein localization to Cajal body	-7.18349	-5.11257	5/9	10574,10575,10576,10694,22948	CCT7,CCT4,CCT2,CCT8,CCT5
8_Member	GO Biological Processes	GO:1904872	regulation of telomerase RNA localization to Cajal body	-6.91373	-4.86037	6/18	10574,10575,10576,10694,22948,55651	CCT7,CCT4,CCT2,CCT8,CCT5,NHP2
8_Member	GO Biological Processes	GO:1903405	protein localization to nuclear body	-6.88752	-4.84056	5/10	10574,10575,10576,10694,22948	CCT7,CCT4,CCT2,CCT8,CCT5
8_Member	GO Biological Processes	GO:1904851	positive regulation of establishment of protein localization to telomere	-6.88752	-4.84056	5/10	10574,10575,10576,10694,22948	CCT7,CCT4,CCT2,CCT8,CCT5
8_Member	GO Biological Processes	GO:1904867	protein localization to Cajal body	-6.88752	-4.84056	5/10	10574,10575,10576,10694,22948	CCT7,CCT4,CCT2,CCT8,CCT5
8_Member	GO Biological Processes	GO:0006278	RNA-dependent DNA biosynthetic process	-6.82875	-4.7839	10/78	3178,3320,9212,10574,10575,10576,10694,10728,22948,55651	HNRNPA1,HSP90AA1,AURKB,CCT7,CCT4,CCT2,CCT8,PTGES3,CCT5,NHP2
8_Member	GO Biological Processes	GO:0090670	RNA localization to Cajal body	-6.7541	-4.7258	6/19	10574,10575,10576,10694,22948,55651	CCT7,CCT4,CCT2,CCT8,CCT5,NHP2
8_Member	GO Biological Processes	GO:0090671	telomerase RNA localization to Cajal body	-6.7541	-4.7258	6/19	10574,10575,10576,10694,22948,55651	CCT7,CCT4,CCT2,CCT8,CCT5,NHP2
8_Member	GO Biological Processes	GO:0090672	telomerase RNA localization	-6.7541	-4.7258	6/19	10574,10575,10576,10694,22948,55651	CCT7,CCT4,CCT2,CCT8,CCT5,NHP2
8_Member	GO Biological Processes	GO:0090685	RNA localization to nucleus	-6.7541	-4.7258	6/19	10574,10575,10576,10694,22948,55651	CCT7,CCT4,CCT2,CCT8,CCT5,NHP2
8_Member	GO Cellular Components	GO:0005832	chaperonin-containing T-complex	-6.62933	-4.61697	5/11	10574,10575,10576,10694,22948	CCT7,CCT4,CCT2,CCT8,CCT5
8_Member	GO Biological Processes	GO:0070203	regulation of establishment of protein localization to telomere	-6.62933	-4.61697	5/11	10574,10575,10576,10694,22948	CCT7,CCT4,CCT2,CCT8,CCT5
8_Member	GO Biological Processes	GO:0010833	telomere maintenance via telomere lengthening	-6.56961	-4.57087	10/83	3178,3320,9212,10574,10575,10576,10694,10728,22948,55651	HNRNPA1,HSP90AA1,AURKB,CCT7,CCT4,CCT2,CCT8,PTGES3,CCT5,NHP2
8_Member	GO Biological Processes	GO:0070202	regulation of establishment of protein localization to chromosome	-6.40031	-4.42513	5/12	10574,10575,10576,10694,22948	CCT7,CCT4,CCT2,CCT8,CCT5
8_Member	GO Biological Processes	GO:1904816	positive regulation of protein localization to chromosome, telomeric region	-6.40031	-4.42513	5/12	10574,10575,10576,10694,22948	CCT7,CCT4,CCT2,CCT8,CCT5
8_Member	GO Biological Processes	GO:1990173	protein localization to nucleoplasm	-6.40031	-4.42513	5/12	10574,10575,10576,10694,22948	CCT7,CCT4,CCT2,CCT8,CCT5
8_Member	GO Biological Processes	GO:0032212	positive regulation of telomere maintenance via telomerase	-6.38967	-4.41657	7/34	3178,9212,10574,10575,10576,10694,22948	HNRNPA1,AURKB,CCT7,CCT4,CCT2,CCT8,CCT5
8_Member	GO Biological Processes	GO:0031647	regulation of protein stability	-6.29133	-4.33229	17/278	811,2319,3312,3320,3329,4047,4487,5347,6135,6790,10574,10575,10576,10694,10728,11140,22948	CALR,FLOT2,HSPA8,HSP90AA1,HSPD1,LSS,MSX1,PLK1,RPL11,AURKA,CCT7,CCT4,CCT2,CCT8,PTGES3,CDC37,CCT5
8_Member	GO Biological Processes	GO:0000723	telomere maintenance	-6.25671	-4.30112	13/162	2067,3178,3184,3320,5111,9212,10574,10575,10576,10694,10728,22948,55651	ERCC1,HNRNPA1,HNRNPD,HSP90AA1,PCNA,AURKB,CCT7,CCT4,CCT2,CCT8,PTGES3,CCT5,NHP2
8_Member	GO Biological Processes	GO:1904358	positive regulation of telomere maintenance via telomere lengthening	-6.12357	-4.18316	7/37	3178,9212,10574,10575,10576,10694,22948	HNRNPA1,AURKB,CCT7,CCT4,CCT2,CCT8,CCT5
8_Member	GO Biological Processes	GO:1900182	positive regulation of protein localization to nucleus	-6.05534	-4.12638	9/73	983,5347,5901,8692,10574,10575,10576,10694,22948	CDK1,PLK1,RAN,HYAL2,CCT7,CCT4,CCT2,CCT8,CCT5
8_Member	GO Biological Processes	GO:1904814	regulation of protein localization to chromosome, telomeric region	-6.00767	-4.08671	5/14	10574,10575,10576,10694,22948	CCT7,CCT4,CCT2,CCT8,CCT5
8_Member	GO Biological Processes	GO:0032200	telomere organization	-5.87585	-3.9735	13/175	2067,3178,3184,3320,5111,9212,10574,10575,10576,10694,10728,22948,55651	ERCC1,HNRNPA1,HNRNPD,HSP90AA1,PCNA,AURKB,CCT7,CCT4,CCT2,CCT8,PTGES3,CCT5,NHP2
8_Member	GO Biological Processes	GO:0050821	protein stabilization	-5.87585	-3.9735	13/175	811,2319,3320,3329,4487,6135,10574,10575,10576,10694,10728,11140,22948	CALR,FLOT2,HSP90AA1,HSPD1,MSX1,RPL11,CCT7,CCT4,CCT2,CCT8,PTGES3,CDC37,CCT5
8_Member	GO Biological Processes	GO:0032204	regulation of telomere maintenance	-5.71479	-3.82146	9/80	2067,3178,3184,9212,10574,10575,10576,10694,22948	ERCC1,HNRNPA1,HNRNPD,AURKB,CCT7,CCT4,CCT2,CCT8,CCT5
8_Member	GO Biological Processes	GO:0070200	establishment of protein localization to telomere	-5.67896	-3.79153	5/16	10574,10575,10576,10694,22948	CCT7,CCT4,CCT2,CCT8,CCT5
8_Member	GO Biological Processes	GO:2001252	positive regulation of chromosome organization	-5.21322	-3.35693	12/171	2067,3178,3184,9212,9700,9787,10574,10575,10576,10694,22948,81620	ERCC1,HNRNPA1,HNRNPD,AURKB,ESPL1,DLGAP5,CCT7,CCT4,CCT2,CCT8,CCT5,CDT1
8_Member	GO Biological Processes	GO:0051973	positive regulation of telomerase activity	-4.98595	-3.15098	6/36	3184,3320,9212,10575,10576,10728	HNRNPD,HSP90AA1,AURKB,CCT4,CCT2,PTGES3
8_Member	GO Biological Processes	GO:0032210	regulation of telomere maintenance via telomerase	-4.97734	-3.14625	7/54	3178,9212,10574,10575,10576,10694,22948	HNRNPA1,AURKB,CCT7,CCT4,CCT2,CCT8,CCT5
8_Member	GO Biological Processes	GO:0007339	binding of sperm to zona pellucida	-4.8448	-3.02516	6/38	226,10574,10575,10576,10694,22948	ALDOA,CCT7,CCT4,CCT2,CCT8,CCT5
8_Member	GO Biological Processes	GO:1901998	toxin transport	-4.77741	-2.96892	6/39	3309,10574,10575,10576,10694,22948	HSPA5,CCT7,CCT4,CCT2,CCT8,CCT5
8_Member	GO Biological Processes	GO:0070199	establishment of protein localization to chromosome	-4.63928	-2.84641	5/25	10574,10575,10576,10694,22948	CCT7,CCT4,CCT2,CCT8,CCT5
8_Member	GO Biological Processes	GO:1904356	regulation of telomere maintenance via telomere lengthening	-4.57572	-2.79334	7/62	3178,9212,10574,10575,10576,10694,22948	HNRNPA1,AURKB,CCT7,CCT4,CCT2,CCT8,CCT5
8_Member	GO Biological Processes	GO:1900180	regulation of protein localization to nucleus	-4.51171	-2.74183	9/112	983,5347,5901,8692,10574,10575,10576,10694,22948	CDK1,PLK1,RAN,HYAL2,CCT7,CCT4,CCT2,CCT8,CCT5
8_Member	GO Biological Processes	GO:0070198	protein localization to chromosome, telomeric region	-4.38725	-2.63919	5/28	10574,10575,10576,10694,22948	CCT7,CCT4,CCT2,CCT8,CCT5
8_Member	GO Biological Processes	GO:0034504	protein localization to nucleus	-4.22965	-2.48793	13/249	811,983,4487,5347,5901,6135,8692,10204,10574,10575,10576,10694,22948	CALR,CDK1,MSX1,PLK1,RAN,RPL11,HYAL2,NUTF2,CCT7,CCT4,CCT2,CCT8,CCT5
8_Member	GO Biological Processes	GO:0051972	regulation of telomerase activity	-4.09727	-2.37	6/51	3184,3320,9212,10575,10576,10728	HNRNPD,HSP90AA1,AURKB,CCT4,CCT2,PTGES3
8_Member	GO Biological Processes	GO:0009988	cell-cell recognition	-4.07513	-2.35089	7/74	226,3958,10574,10575,10576,10694,22948	ALDOA,LGALS3,CCT7,CCT4,CCT2,CCT8,CCT5
8_Member	GO Cellular Components	GO:0002199	zona pellucida receptor complex	-4.02862	-2.31237	3/7	10575,10576,10694	CCT4,CCT2,CCT8
8_Member	GO Biological Processes	GO:0035036	sperm-egg recognition	-3.95612	-2.24479	6/54	226,10574,10575,10576,10694,22948	ALDOA,CCT7,CCT4,CCT2,CCT8,CCT5
8_Member	GO Biological Processes	GO:0060249	anatomical structure homeostasis	-3.80845	-2.11905	17/432	226,1435,2067,3178,3184,3320,3569,5111,6647,9212,10574,10575,10576,10694,10728,22948,55651	ALDOA,CSF1,ERCC1,HNRNPA1,HNRNPD,HSP90AA1,IL6,PCNA,SOD1,AURKB,CCT7,CCT4,CCT2,CCT8,PTGES3,CCT5,NHP2
8_Member	GO Biological Processes	GO:0051131	chaperone-mediated protein complex assembly	-3.80082	-2.1142	4/20	3320,3329,10576,10728	HSP90AA1,HSPD1,CCT2,PTGES3
8_Member	GO Biological Processes	GO:0009566	fertilization	-2.42322	-0.973523	8/177	226,983,8086,10574,10575,10576,10694,22948	ALDOA,CDK1,AAAS,CCT7,CCT4,CCT2,CCT8,CCT5
8_Member	GO Biological Processes	GO:0007338	single fertilization	-2.3518	-0.916331	7/144	226,983,10574,10575,10576,10694,22948	ALDOA,CDK1,CCT7,CCT4,CCT2,CCT8,CCT5
9_Summary	GO Biological Processes	GO:0008380	RNA splicing	-10.4639	-8.00281	29/469	708,3178,3184,3312,3958,5441,5518,5546,6207,6631,6632,6636,7919,9410,10189,10262,10419,10978,11030,11338,26121,27339,29894,59286,79084,79228,83443,84844,284695,9238	C1QBP,HNRNPA1,HNRNPD,HSPA8,LGALS3,POLR2L,PPP2R1A,PRCC,RPS13,SNRPC,SNRPD1,SNRPF,DDX39B,SNRNP40,ALYREF,SF3B4,PRMT5,CLP1,RBPMS,U2AF2,PRPF31,PRPF19,CPSF1,UBL5,WDR77,THOC6,SF3B5,PHF5A,ZNF326,TBRG4
9_Member	GO Biological Processes	GO:0008380	RNA splicing	-10.4639	-8.00281	29/469	708,3178,3184,3312,3958,5441,5518,5546,6207,6631,6632,6636,7919,9410,10189,10262,10419,10978,11030,11338,26121,27339,29894,59286,79084,79228,83443,84844,284695	C1QBP,HNRNPA1,HNRNPD,HSPA8,LGALS3,POLR2L,PPP2R1A,PRCC,RPS13,SNRPC,SNRPD1,SNRPF,DDX39B,SNRNP40,ALYREF,SF3B4,PRMT5,CLP1,RBPMS,U2AF2,PRPF31,PRPF19,CPSF1,UBL5,WDR77,THOC6,SF3B5,PHF5A,ZNF326
9_Member	GO Biological Processes	GO:0000377	RNA splicing, via transesterification reactions with bulged adenosine as nucleophile	-8.95078	-6.69587	24/379	708,3178,3184,3312,5441,5546,6631,6632,6636,7919,9410,10189,10262,10419,10978,11030,11338,26121,27339,29894,59286,79084,83443,84844	C1QBP,HNRNPA1,HNRNPD,HSPA8,POLR2L,PRCC,SNRPC,SNRPD1,SNRPF,DDX39B,SNRNP40,ALYREF,SF3B4,PRMT5,CLP1,RBPMS,U2AF2,PRPF31,PRPF19,CPSF1,UBL5,WDR77,SF3B5,PHF5A
9_Member	GO Biological Processes	GO:0000398	mRNA splicing, via spliceosome	-8.95078	-6.69587	24/379	708,3178,3184,3312,5441,5546,6631,6632,6636,7919,9410,10189,10262,10419,10978,11030,11338,26121,27339,29894,59286,79084,83443,84844	C1QBP,HNRNPA1,HNRNPD,HSPA8,POLR2L,PRCC,SNRPC,SNRPD1,SNRPF,DDX39B,SNRNP40,ALYREF,SF3B4,PRMT5,CLP1,RBPMS,U2AF2,PRPF31,PRPF19,CPSF1,UBL5,WDR77,SF3B5,PHF5A
9_Member	GO Biological Processes	GO:0000375	RNA splicing, via transesterification reactions	-8.88264	-6.63821	24/382	708,3178,3184,3312,5441,5546,6631,6632,6636,7919,9410,10189,10262,10419,10978,11030,11338,26121,27339,29894,59286,79084,83443,84844	C1QBP,HNRNPA1,HNRNPD,HSPA8,POLR2L,PRCC,SNRPC,SNRPD1,SNRPF,DDX39B,SNRNP40,ALYREF,SF3B4,PRMT5,CLP1,RBPMS,U2AF2,PRPF31,PRPF19,CPSF1,UBL5,WDR77,SF3B5,PHF5A
9_Member	GO Biological Processes	GO:0006397	mRNA processing	-8.38181	-6.19919	28/541	708,3178,3184,3312,3958,5441,5546,6631,6632,6636,7919,9238,9410,10189,10262,10419,10978,11030,11338,26121,27339,29894,59286,79084,79228,83443,84844,284695	C1QBP,HNRNPA1,HNRNPD,HSPA8,LGALS3,POLR2L,PRCC,SNRPC,SNRPD1,SNRPF,DDX39B,TBRG4,SNRNP40,ALYREF,SF3B4,PRMT5,CLP1,RBPMS,U2AF2,PRPF31,PRPF19,CPSF1,UBL5,WDR77,THOC6,SF3B5,PHF5A,ZNF326
9_Member	KEGG Pathway	hsa03040	Spliceosome	-8.14718	-5.98712	14/134	3178,3312,6631,6632,6636,7919,9410,10189,10262,11338,26121,27339,83443,84844	HNRNPA1,HSPA8,SNRPC,SNRPD1,SNRPF,DDX39B,SNRNP40,ALYREF,SF3B4,U2AF2,PRPF31,PRPF19,SF3B5,PHF5A
9_Member	GO Cellular Components	GO:0005681	spliceosomal complex	-7.41131	-5.32444	15/178	3178,3312,3958,6631,6632,6636,7919,9410,10189,10262,11338,26121,27339,83443,84844	HNRNPA1,HSPA8,LGALS3,SNRPC,SNRPD1,SNRPF,DDX39B,SNRNP40,ALYREF,SF3B4,U2AF2,PRPF31,PRPF19,SF3B5,PHF5A
9_Member	GO Cellular Components	GO:0005684	U2-type spliceosomal complex	-6.56961	-4.57087	10/83	6631,6632,6636,9410,10262,11338,26121,27339,83443,84844	SNRPC,SNRPD1,SNRPF,SNRNP40,SF3B4,U2AF2,PRPF31,PRPF19,SF3B5,PHF5A
9_Member	GO Cellular Components	GO:0005687	U4 snRNP	-4.59785	-2.81201	4/13	6632,6636,7919,26121	SNRPD1,SNRPF,DDX39B,PRPF31
9_Member	GO Cellular Components	GO:0071005	U2-type precatalytic spliceosome	-4.52652	-2.75551	6/43	6632,6636,10262,26121,83443,84844	SNRPD1,SNRPF,SF3B4,PRPF31,SF3B5,PHF5A
9_Member	GO Cellular Components	GO:0071011	precatalytic spliceosome	-4.468	-2.70553	6/44	6632,6636,10262,26121,83443,84844	SNRPD1,SNRPF,SF3B4,PRPF31,SF3B5,PHF5A
9_Member	GO Cellular Components	GO:0005689	U12-type spliceosomal complex	-4.46765	-2.70553	5/27	6632,6636,10262,83443,84844	SNRPD1,SNRPF,SF3B4,SF3B5,PHF5A
9_Member	GO Cellular Components	GO:0097525	spliceosomal snRNP complex	-4.08818	-2.36294	8/99	6631,6632,6636,7919,9410,26121,83443,84844	SNRPC,SNRPD1,SNRPF,DDX39B,SNRNP40,PRPF31,SF3B5,PHF5A
9_Member	GO Cellular Components	GO:0030532	small nuclear ribonucleoprotein complex	-3.9081	-2.2026	8/105	6631,6632,6636,7919,9410,26121,83443,84844	SNRPC,SNRPD1,SNRPF,DDX39B,SNRNP40,PRPF31,SF3B5,PHF5A
9_Member	GO Cellular Components	GO:0120114	Sm-like protein family complex	-3.60855	-1.95995	8/116	6631,6632,6636,7919,9410,26121,83443,84844	SNRPC,SNRPD1,SNRPF,DDX39B,SNRNP40,PRPF31,SF3B5,PHF5A
9_Member	GO Cellular Components	GO:0071007	U2-type catalytic step 2 spliceosome	-3.09659	-1.53721	4/30	6632,6636,9410,27339	SNRPD1,SNRPF,SNRNP40,PRPF19
9_Member	GO Cellular Components	GO:0071013	catalytic step 2 spliceosome	-2.83378	-1.31642	6/87	3178,6632,6636,9410,10189,27339	HNRNPA1,SNRPD1,SNRPF,SNRNP40,ALYREF,PRPF19
9_Member	GO Cellular Components	GO:0005686	U2 snRNP	-2.19737	-0.793857	3/27	6632,83443,84844	SNRPD1,SF3B5,PHF5A
10_Summary	GO Cellular Components	GO:0005819	spindle	-10.0101	-7.6056	24/336	292,701,822,983,991,3833,4085,4869,5347,6790,8655,9055,9212,9391,9700,9787,10112,22974,26586,27339,29127,55143,146909,221150,2288,7277,7280,10383,10574,10575,10576,10694,22948,54867,79861,84617,203068,1605,3996,5058,5518,5901,5902,10403,57405,2319,3312,6647,1809,4001,5318,7431,84823,1869,3161,4172,5111,5420,5531,7153,8086,9133,85417,23386	SLC25A5,BUB1B,CAPG,CDK1,CDC20,KIFC1,MAD2L1,NPM1,PLK1,AURKA,DYNLL1,PRC1,AURKB,CIAO1,ESPL1,DLGAP5,KIF20A,TPX2,CKAP2,PRPF19,RACGAP1,CDCA8,KIF18B,SKA3,FKBP4,TUBA4A,TUBB2A,TUBB4B,CCT7,CCT4,CCT2,CCT8,CCT5,TMEM214,TUBAL3,TUBB6,TUBB,DAG1,LLGL1,PAK1,PPP2R1A,RAN,RANBP1,NDC80,SPC25,FLOT2,HSPA8,SOD1,DPYSL3,LMNB1,PKP2,VIM,LMNB2,E2F1,HMMR,MCM3,PCNA,PODXL,PPP4C,TOP2A,AAAS,CCNB2,CCNB3,NUDCD3
10_Member	GO Cellular Components	GO:0005819	spindle	-10.0101	-7.6056	24/336	292,701,822,983,991,3833,4085,4869,5347,6790,8655,9055,9212,9391,9700,9787,10112,22974,26586,27339,29127,55143,146909,221150	SLC25A5,BUB1B,CAPG,CDK1,CDC20,KIFC1,MAD2L1,NPM1,PLK1,AURKA,DYNLL1,PRC1,AURKB,CIAO1,ESPL1,DLGAP5,KIF20A,TPX2,CKAP2,PRPF19,RACGAP1,CDCA8,KIF18B,SKA3
10_Member	GO Cellular Components	GO:0005874	microtubule	-9.66707	-7.31695	26/410	983,2288,3833,5347,6790,7277,7280,8655,9055,9212,10112,10383,10574,10575,10576,10694,22948,22974,26586,29127,54867,79861,84617,146909,203068,221150	CDK1,FKBP4,KIFC1,PLK1,AURKA,TUBA4A,TUBB2A,DYNLL1,PRC1,AURKB,KIF20A,TUBB4B,CCT7,CCT4,CCT2,CCT8,CCT5,TPX2,CKAP2,RACGAP1,TMEM214,TUBAL3,TUBB6,KIF18B,TUBB,SKA3
10_Member	GO Biological Processes	GO:0000226	microtubule cytoskeleton organization	-9.44777	-7.13438	30/552	983,991,1605,2288,3833,3996,4869,5058,5347,5518,5901,5902,6790,7277,7280,9055,9212,9700,10112,10383,10403,22974,26586,29127,57405,79861,84617,146909,203068,221150	CDK1,CDC20,DAG1,FKBP4,KIFC1,LLGL1,NPM1,PAK1,PLK1,PPP2R1A,RAN,RANBP1,AURKA,TUBA4A,TUBB2A,PRC1,AURKB,ESPL1,KIF20A,TUBB4B,NDC80,TPX2,CKAP2,RACGAP1,SPC25,TUBAL3,TUBB6,KIF18B,TUBB,SKA3
10_Member	GO Biological Processes	GO:0007017	microtubule-based process	-9.16248	-6.87931	35/750	983,991,1605,2288,2319,3312,3833,3996,4869,5058,5347,5518,5901,5902,6647,6790,7277,7280,8655,9055,9212,9700,9787,10112,10383,10403,22974,26586,29127,57405,79861,84617,146909,203068,221150	CDK1,CDC20,DAG1,FKBP4,FLOT2,HSPA8,KIFC1,LLGL1,NPM1,PAK1,PLK1,PPP2R1A,RAN,RANBP1,SOD1,AURKA,TUBA4A,TUBB2A,DYNLL1,PRC1,AURKB,ESPL1,DLGAP5,KIF20A,TUBB4B,NDC80,TPX2,CKAP2,RACGAP1,SPC25,TUBAL3,TUBB6,KIF18B,TUBB,SKA3
10_Member	GO Cellular Components	GO:0099513	polymeric cytoskeletal fiber	-7.9649	-5.82367	32/716	983,1809,2288,3833,4001,5058,5318,5347,6790,7277,7280,7431,8655,9055,9212,10112,10383,10574,10575,10576,10694,22948,22974,26586,29127,54867,79861,84617,84823,146909,203068,221150	CDK1,DPYSL3,FKBP4,KIFC1,LMNB1,PAK1,PKP2,PLK1,AURKA,TUBA4A,TUBB2A,VIM,DYNLL1,PRC1,AURKB,KIF20A,TUBB4B,CCT7,CCT4,CCT2,CCT8,CCT5,TPX2,CKAP2,RACGAP1,TMEM214,TUBAL3,TUBB6,LMNB2,KIF18B,TUBB,SKA3
10_Member	GO Cellular Components	GO:0005815	microtubule organizing center	-6.76799	-4.7315	30/725	701,822,983,991,1869,3161,3833,4172,4869,5111,5347,5420,5531,5901,5902,6790,7153,8086,8655,9133,9212,9700,9787,10403,10575,10694,22948,22974,26586,85417	BUB1B,CAPG,CDK1,CDC20,E2F1,HMMR,KIFC1,MCM3,NPM1,PCNA,PLK1,PODXL,PPP4C,RAN,RANBP1,AURKA,TOP2A,AAAS,DYNLL1,CCNB2,AURKB,ESPL1,DLGAP5,NDC80,CCT4,CCT8,CCT5,TPX2,CKAP2,CCNB3
10_Member	GO Cellular Components	GO:0072686	mitotic spindle	-6.71239	-4.68611	11/101	822,983,3833,4085,6790,8655,9212,9700,22974,29127,146909	CAPG,CDK1,KIFC1,MAD2L1,AURKA,DYNLL1,AURKB,ESPL1,TPX2,RACGAP1,KIF18B
10_Member	GO Cellular Components	GO:0005813	centrosome	-5.49829	-3.62244	22/502	983,991,1869,3161,4172,4869,5111,5347,5902,6790,8086,8655,9133,9212,9700,9787,10403,10575,10694,22948,26586,85417	CDK1,CDC20,E2F1,HMMR,MCM3,NPM1,PCNA,PLK1,RANBP1,AURKA,AAAS,DYNLL1,CCNB2,AURKB,ESPL1,DLGAP5,NDC80,CCT4,CCT8,CCT5,CKAP2,CCNB3
10_Member	GO Cellular Components	GO:0005875	microtubule associated complex	-2.88826	-1.35949	8/149	3833,6790,8655,9212,10112,23386,55143,146909	KIFC1,AURKA,DYNLL1,AURKB,KIF20A,NUDCD3,CDCA8,KIF18B
11_Summary	GO Biological Processes	GO:0006403	RNA localization	-9.93193	-7.5405	20/230	1984,2091,3178,4869,5901,6741,7919,8086,10189,10204,10574,10575,10576,10694,11338,22948,26121,29894,55651,79228,811,10541,6632,6636,8692,292,2030,1605,2288,8655,10978,54512,6233,5499,5518,3150,284695,5441,6749	EIF5A,FBL,HNRNPA1,NPM1,RAN,SSB,DDX39B,AAAS,ALYREF,NUTF2,CCT7,CCT4,CCT2,CCT8,U2AF2,CCT5,PRPF31,CPSF1,NHP2,THOC6,CALR,ANP32B,SNRPD1,SNRPF,HYAL2,SLC25A5,SLC29A1,DAG1,FKBP4,DYNLL1,CLP1,EXOSC4,RPS27A,PPP1CA,PPP2R1A,HMGN1,ZNF326,POLR2L,SSRP1
11_Member	GO Biological Processes	GO:0006403	RNA localization	-9.93193	-7.5405	20/230	1984,2091,3178,4869,5901,6741,7919,8086,10189,10204,10574,10575,10576,10694,11338,22948,26121,29894,55651,79228	EIF5A,FBL,HNRNPA1,NPM1,RAN,SSB,DDX39B,AAAS,ALYREF,NUTF2,CCT7,CCT4,CCT2,CCT8,U2AF2,CCT5,PRPF31,CPSF1,NHP2,THOC6
11_Member	GO Biological Processes	GO:0051168	nuclear export	-6.10409	-4.16533	14/195	811,1984,3178,4869,5901,6741,7919,8086,10189,10204,10541,11338,29894,79228	CALR,EIF5A,HNRNPA1,NPM1,RAN,SSB,DDX39B,AAAS,ALYREF,NUTF2,ANP32B,U2AF2,CPSF1,THOC6
11_Member	GO Biological Processes	GO:0006611	protein export from nucleus	-5.71167	-3.81983	13/181	811,1984,4869,5901,6741,7919,8086,10189,10204,10541,11338,29894,79228	CALR,EIF5A,NPM1,RAN,SSB,DDX39B,AAAS,ALYREF,NUTF2,ANP32B,U2AF2,CPSF1,THOC6
11_Member	GO Biological Processes	GO:0071166	ribonucleoprotein complex localization	-5.60812	-3.72507	11/130	1984,4869,5901,6741,7919,8086,10189,11338,26121,29894,79228	EIF5A,NPM1,RAN,SSB,DDX39B,AAAS,ALYREF,U2AF2,PRPF31,CPSF1,THOC6
11_Member	GO Biological Processes	GO:0006405	RNA export from nucleus	-5.3857	-3.51835	11/137	1984,3178,4869,5901,6741,7919,8086,10189,11338,29894,79228	EIF5A,HNRNPA1,NPM1,RAN,SSB,DDX39B,AAAS,ALYREF,U2AF2,CPSF1,THOC6
11_Member	GO Biological Processes	GO:0006913	nucleocytoplasmic transport	-5.19177	-3.33821	17/335	811,1984,3178,4869,5901,6632,6636,6741,7919,8086,8692,10189,10204,10541,11338,29894,79228	CALR,EIF5A,HNRNPA1,NPM1,RAN,SNRPD1,SNRPF,SSB,DDX39B,AAAS,HYAL2,ALYREF,NUTF2,ANP32B,U2AF2,CPSF1,THOC6
11_Member	GO Biological Processes	GO:0051169	nuclear transport	-5.1409	-3.29138	17/338	811,1984,3178,4869,5901,6632,6636,6741,7919,8086,8692,10189,10204,10541,11338,29894,79228	CALR,EIF5A,HNRNPA1,NPM1,RAN,SNRPD1,SNRPF,SSB,DDX39B,AAAS,HYAL2,ALYREF,NUTF2,ANP32B,U2AF2,CPSF1,THOC6
11_Member	GO Biological Processes	GO:0015931	nucleobase-containing compound transport	-5.06978	-3.22561	14/239	292,1984,2030,3178,4869,5901,6741,7919,8086,10189,10204,11338,29894,79228	SLC25A5,EIF5A,SLC29A1,HNRNPA1,NPM1,RAN,SSB,DDX39B,AAAS,ALYREF,NUTF2,U2AF2,CPSF1,THOC6
11_Member	GO Biological Processes	GO:0071426	ribonucleoprotein complex export from nucleus	-4.81355	-3.00138	10/129	1984,4869,5901,6741,7919,8086,10189,11338,29894,79228	EIF5A,NPM1,RAN,SSB,DDX39B,AAAS,ALYREF,U2AF2,CPSF1,THOC6
11_Member	GO Biological Processes	GO:0050657	nucleic acid transport	-4.68246	-2.88484	12/193	1984,3178,4869,5901,6741,7919,8086,10189,10204,11338,29894,79228	EIF5A,HNRNPA1,NPM1,RAN,SSB,DDX39B,AAAS,ALYREF,NUTF2,U2AF2,CPSF1,THOC6
11_Member	GO Biological Processes	GO:0050658	RNA transport	-4.68246	-2.88484	12/193	1984,3178,4869,5901,6741,7919,8086,10189,10204,11338,29894,79228	EIF5A,HNRNPA1,NPM1,RAN,SSB,DDX39B,AAAS,ALYREF,NUTF2,U2AF2,CPSF1,THOC6
11_Member	GO Biological Processes	GO:0051236	establishment of RNA localization	-4.61605	-2.82671	12/196	1984,3178,4869,5901,6741,7919,8086,10189,10204,11338,29894,79228	EIF5A,HNRNPA1,NPM1,RAN,SSB,DDX39B,AAAS,ALYREF,NUTF2,U2AF2,CPSF1,THOC6
11_Member	GO Biological Processes	GO:0046784	viral mRNA export from host cell nucleus	-3.82907	-2.13405	3/8	7919,10189,79228	DDX39B,ALYREF,THOC6
11_Member	GO Biological Processes	GO:0031503	protein-containing complex localization	-3.69055	-2.01981	13/282	1605,1984,2288,4869,5901,6741,7919,8086,8655,10189,11338,29894,79228	DAG1,EIF5A,FKBP4,NPM1,RAN,SSB,DDX39B,AAAS,DYNLL1,ALYREF,U2AF2,CPSF1,THOC6
11_Member	GO Biological Processes	GO:0044417	translocation of molecules into host	-3.65754	-1.9978	3/9	7919,10189,79228	DDX39B,ALYREF,THOC6
11_Member	GO Biological Processes	GO:0051836	translocation of molecules into other organism involved in symbiotic interaction	-3.65754	-1.9978	3/9	7919,10189,79228	DDX39B,ALYREF,THOC6
11_Member	GO Biological Processes	GO:0031123	RNA 3'-end processing	-3.57897	-1.93459	9/148	2091,6741,7919,10189,10978,11338,29894,54512,79228	FBL,SSB,DDX39B,ALYREF,CLP1,U2AF2,CPSF1,EXOSC4,THOC6
11_Member	GO Biological Processes	GO:0051028	mRNA transport	-3.53569	-1.90125	9/150	1984,3178,7919,8086,10189,10204,11338,29894,79228	EIF5A,HNRNPA1,DDX39B,AAAS,ALYREF,NUTF2,U2AF2,CPSF1,THOC6
11_Member	GO Biological Processes	GO:0044766	multi-organism transport	-3.29937	-1.70333	6/71	5901,6233,7919,8086,10189,79228	RAN,RPS27A,DDX39B,AAAS,ALYREF,THOC6
11_Member	GO Biological Processes	GO:1902579	multi-organism localization	-3.29937	-1.70333	6/71	5901,6233,7919,8086,10189,79228	RAN,RPS27A,DDX39B,AAAS,ALYREF,THOC6
11_Member	GO Cellular Components	GO:0000346	transcription export complex	-3.04351	-1.49166	3/14	7919,10189,79228	DDX39B,ALYREF,THOC6
11_Member	GO Biological Processes	GO:0006406	mRNA export from nucleus	-2.99199	-1.44753	7/111	1984,7919,8086,10189,11338,29894,79228	EIF5A,DDX39B,AAAS,ALYREF,U2AF2,CPSF1,THOC6
11_Member	GO Biological Processes	GO:0071427	mRNA-containing ribonucleoprotein complex export from nucleus	-2.99199	-1.44753	7/111	1984,7919,8086,10189,11338,29894,79228	EIF5A,DDX39B,AAAS,ALYREF,U2AF2,CPSF1,THOC6
11_Member	KEGG Pathway	hsa03015	mRNA surveillance pathway	-2.73358	-1.2346	6/91	5499,5518,7919,10189,10978,29894	PPP1CA,PPP2R1A,DDX39B,ALYREF,CLP1,CPSF1
11_Member	GO Biological Processes	GO:0031124	mRNA 3'-end processing	-2.57074	-1.09795	6/98	7919,10189,10978,11338,29894,79228	DDX39B,ALYREF,CLP1,U2AF2,CPSF1,THOC6
11_Member	GO Biological Processes	GO:0032784	regulation of DNA-templated transcription, elongation	-2.3317	-0.899837	4/48	3150,7919,10189,284695	HMGN1,DDX39B,ALYREF,ZNF326
11_Member	GO Biological Processes	GO:0006354	DNA-templated transcription, elongation	-2.30399	-0.879269	6/111	3150,5441,6749,7919,10189,284695	HMGN1,POLR2L,SSRP1,DDX39B,ALYREF,ZNF326
11_Member	GO Biological Processes	GO:0032786	positive regulation of DNA-templated transcription, elongation	-2.06847	-0.696481	3/30	3150,7919,10189	HMGN1,DDX39B,ALYREF
12_Summary	GO Biological Processes	GO:0042273	ribosomal large subunit biogenesis	-9.50293	-7.18164	12/71	4736,4869,6122,6135,6147,6165,9045,23246,23481,51388,51491,55651,708,3320,6193,6223,6228,6631,6632,6636,7919,10419,10728,10978,26121,27339,79084,6191,6207,54948,64968	RPL10A,NPM1,RPL3,RPL11,RPL23A,RPL35A,RPL14,BOP1,PES1,NIP7,NOP16,NHP2,C1QBP,HSP90AA1,RPS5,RPS19,RPS23,SNRPC,SNRPD1,SNRPF,DDX39B,PRMT5,PTGES3,CLP1,PRPF31,PRPF19,WDR77,RPS4X,RPS13,MRPL16,MRPS6
12_Member	GO Biological Processes	GO:0042273	ribosomal large subunit biogenesis	-9.50293	-7.18164	12/71	4736,4869,6122,6135,6147,6165,9045,23246,23481,51388,51491,55651	RPL10A,NPM1,RPL3,RPL11,RPL23A,RPL35A,RPL14,BOP1,PES1,NIP7,NOP16,NHP2
12_Member	GO Biological Processes	GO:0022618	ribonucleoprotein complex assembly	-9.3242	-7.02618	21/276	708,3320,4869,6122,6135,6147,6193,6223,6228,6631,6632,6636,7919,10419,10728,10978,23246,26121,27339,51388,79084	C1QBP,HSP90AA1,NPM1,RPL3,RPL11,RPL23A,RPS5,RPS19,RPS23,SNRPC,SNRPD1,SNRPF,DDX39B,PRMT5,PTGES3,CLP1,BOP1,PRPF31,PRPF19,NIP7,WDR77
12_Member	GO Biological Processes	GO:0071826	ribonucleoprotein complex subunit organization	-8.93379	-6.68229	21/290	708,3320,4869,6122,6135,6147,6193,6223,6228,6631,6632,6636,7919,10419,10728,10978,23246,26121,27339,51388,79084	C1QBP,HSP90AA1,NPM1,RPL3,RPL11,RPL23A,RPS5,RPS19,RPS23,SNRPC,SNRPD1,SNRPF,DDX39B,PRMT5,PTGES3,CLP1,BOP1,PRPF31,PRPF19,NIP7,WDR77
12_Member	GO Biological Processes	GO:0042255	ribosome assembly	-6.55411	-4.55901	9/64	708,4869,6122,6135,6147,6193,6223,23246,51388	C1QBP,NPM1,RPL3,RPL11,RPL23A,RPS5,RPS19,BOP1,NIP7
12_Member	GO Molecular Functions	GO:0019843	rRNA binding	-5.48996	-3.61554	8/64	6122,6135,6147,6191,6193,6207,54948,64968	RPL3,RPL11,RPL23A,RPS4X,RPS5,RPS13,MRPL16,MRPS6
12_Member	GO Biological Processes	GO:0000027	ribosomal large subunit assembly	-3.04141	-1.49023	4/31	6122,6135,6147,23246	RPL3,RPL11,RPL23A,BOP1
13_Summary	GO Molecular Functions	GO:0043021	ribonucleoprotein complex binding	-9.34233	-7.04052	15/129	708,1984,3309,4869,5499,6631,6632,8260,10399,10419,23246,23468,23481,26121,27044,3184,3569,6191,7431,7919	C1QBP,EIF5A,HSPA5,NPM1,PPP1CA,SNRPC,SNRPD1,NAA10,RACK1,PRMT5,BOP1,CBX5,PES1,PRPF31,SND1,HNRNPD,IL6,RPS4X,VIM,DDX39B
13_Member	GO Molecular Functions	GO:0043021	ribonucleoprotein complex binding	-9.34233	-7.04052	15/129	708,1984,3309,4869,5499,6631,6632,8260,10399,10419,23246,23468,23481,26121,27044	C1QBP,EIF5A,HSPA5,NPM1,PPP1CA,SNRPC,SNRPD1,NAA10,RACK1,PRMT5,BOP1,CBX5,PES1,PRPF31,SND1
13_Member	GO Biological Processes	GO:0034250	positive regulation of cellular amide metabolic process	-3.623	-1.97271	9/146	708,1984,3184,3569,4869,6191,7431,7919,10399	C1QBP,EIF5A,HNRNPD,IL6,NPM1,RPS4X,VIM,DDX39B,RACK1
13_Member	GO Biological Processes	GO:0045727	positive regulation of translation	-3.41198	-1.79378	8/124	708,1984,3184,3569,4869,6191,7431,7919	C1QBP,EIF5A,HNRNPD,IL6,NPM1,RPS4X,VIM,DDX39B
13_Member	GO Molecular Functions	GO:0043022	ribosome binding	-2.90297	-1.37227	5/57	708,1984,3309,8260,10399	C1QBP,EIF5A,HSPA5,NAA10,RACK1
14_Summary	GO Biological Processes	GO:0055086	nucleobase-containing small molecule metabolic process	-9.2242	-6.93367	36/784	132,191,204,226,506,516,518,522,983,1345,1347,1969,2023,2079,2182,2539,2876,3156,3157,3312,4191,4245,4723,5226,5315,5901,6241,6675,7083,7167,7388,8086,29925,51020,54205,81616,5836,292,1212,5441,6647,5499,7262,9238,10514,27166,7317,26517,26519,2224,2247,5321,84879,3329,55013,5464,823,746,3037,22822,4891	ADK,AHCY,AK2,ALDOA,ATP5F1B,ATP5MC1,ATP5MC3,ATP5PF,CDK1,COX6C,COX7A2,EPHA2,ENO1,ERH,ACSL4,G6PD,GPX1,HMGCR,HMGCS1,HSPA8,MDH2,MGAT1,NDUFV1,PGD,PKM,RAN,RRM2,UAP1,TK1,TPI1,UQCRH,AAAS,GMPPB,HDDC2,CYCS,ACSBG2,PYGL,SLC25A5,CLTB,POLR2L,SOD1,PPP1CA,PHLDA2,TBRG4,MYBBP1A,PRELID1,UBA1,TIMM13,TIMM10,FDPS,FGF2,PLA2G4A,MFSD2A,HSPD1,MCUB,PPA1,CAPN1,TMEM258,HAS2,PHLDA1,SLC11A2
14_Member	GO Biological Processes	GO:0055086	nucleobase-containing small molecule metabolic process	-9.2242	-6.93367	36/784	132,191,204,226,506,516,518,522,983,1345,1347,1969,2023,2079,2182,2539,2876,3156,3157,3312,4191,4245,4723,5226,5315,5901,6241,6675,7083,7167,7388,8086,29925,51020,54205,81616	ADK,AHCY,AK2,ALDOA,ATP5F1B,ATP5MC1,ATP5MC3,ATP5PF,CDK1,COX6C,COX7A2,EPHA2,ENO1,ERH,ACSL4,G6PD,GPX1,HMGCR,HMGCS1,HSPA8,MDH2,MGAT1,NDUFV1,PGD,PKM,RAN,RRM2,UAP1,TK1,TPI1,UQCRH,AAAS,GMPPB,HDDC2,CYCS,ACSBG2
14_Member	GO Biological Processes	GO:0006753	nucleoside phosphate metabolic process	-8.18296	-6.01737	32/701	132,204,226,506,516,518,522,983,1345,1347,1969,2023,2079,2182,2539,2876,3156,3157,3312,4191,4723,5226,5315,5901,6241,7083,7167,7388,8086,51020,54205,81616	ADK,AK2,ALDOA,ATP5F1B,ATP5MC1,ATP5MC3,ATP5PF,CDK1,COX6C,COX7A2,EPHA2,ENO1,ERH,ACSL4,G6PD,GPX1,HMGCR,HMGCS1,HSPA8,MDH2,NDUFV1,PGD,PKM,RAN,RRM2,TK1,TPI1,UQCRH,AAAS,HDDC2,CYCS,ACSBG2
14_Member	GO Biological Processes	GO:0009117	nucleotide metabolic process	-7.72464	-5.60896	31/694	132,204,226,506,516,518,522,983,1345,1347,1969,2023,2079,2182,2539,2876,3156,3157,3312,4191,4723,5226,5315,5901,6241,7167,7388,8086,51020,54205,81616	ADK,AK2,ALDOA,ATP5F1B,ATP5MC1,ATP5MC3,ATP5PF,CDK1,COX6C,COX7A2,EPHA2,ENO1,ERH,ACSL4,G6PD,GPX1,HMGCR,HMGCS1,HSPA8,MDH2,NDUFV1,PGD,PKM,RAN,RRM2,TPI1,UQCRH,AAAS,HDDC2,CYCS,ACSBG2
14_Member	GO Biological Processes	GO:0019693	ribose phosphate metabolic process	-7.39718	-5.31262	27/564	132,204,226,506,516,518,522,983,1345,1347,1969,2023,2182,2539,3156,3157,3312,4723,5226,5315,5836,5901,7167,7388,8086,54205,81616	ADK,AK2,ALDOA,ATP5F1B,ATP5MC1,ATP5MC3,ATP5PF,CDK1,COX6C,COX7A2,EPHA2,ENO1,ACSL4,G6PD,HMGCR,HMGCS1,HSPA8,NDUFV1,PGD,PKM,PYGL,RAN,TPI1,UQCRH,AAAS,CYCS,ACSBG2
14_Member	GO Biological Processes	GO:0009144	purine nucleoside triphosphate metabolic process	-6.5994	-4.59287	19/328	132,204,226,506,516,518,522,983,1345,1347,2023,3312,4723,5315,5901,7167,7388,8086,54205	ADK,AK2,ALDOA,ATP5F1B,ATP5MC1,ATP5MC3,ATP5PF,CDK1,COX6C,COX7A2,ENO1,HSPA8,NDUFV1,PKM,RAN,TPI1,UQCRH,AAAS,CYCS
14_Member	GO Biological Processes	GO:0009123	nucleoside monophosphate metabolic process	-6.56786	-4.57087	20/363	132,204,226,506,516,518,522,983,1345,1347,2023,3312,4723,5315,7083,7167,7388,8086,51020,54205	ADK,AK2,ALDOA,ATP5F1B,ATP5MC1,ATP5MC3,ATP5PF,CDK1,COX6C,COX7A2,ENO1,HSPA8,NDUFV1,PKM,TK1,TPI1,UQCRH,AAAS,HDDC2,CYCS
14_Member	GO Biological Processes	GO:0072521	purine-containing compound metabolic process	-6.30737	-4.34485	26/600	132,191,204,226,506,516,518,522,983,1345,1347,1969,2023,2182,2876,3156,3157,3312,4723,5315,5901,7167,7388,8086,54205,81616	ADK,AHCY,AK2,ALDOA,ATP5F1B,ATP5MC1,ATP5MC3,ATP5PF,CDK1,COX6C,COX7A2,EPHA2,ENO1,ACSL4,GPX1,HMGCR,HMGCS1,HSPA8,NDUFV1,PKM,RAN,TPI1,UQCRH,AAAS,CYCS,ACSBG2
14_Member	GO Biological Processes	GO:0006163	purine nucleotide metabolic process	-6.29291	-4.33229	25/562	132,204,226,506,516,518,522,983,1345,1347,1969,2023,2182,2876,3156,3157,3312,4723,5315,5901,7167,7388,8086,54205,81616	ADK,AK2,ALDOA,ATP5F1B,ATP5MC1,ATP5MC3,ATP5PF,CDK1,COX6C,COX7A2,EPHA2,ENO1,ACSL4,GPX1,HMGCR,HMGCS1,HSPA8,NDUFV1,PKM,RAN,TPI1,UQCRH,AAAS,CYCS,ACSBG2
14_Member	GO Biological Processes	GO:0009141	nucleoside triphosphate metabolic process	-6.20828	-4.26118	19/348	132,204,226,506,516,518,522,983,1345,1347,2023,3312,4723,5315,5901,7167,7388,8086,54205	ADK,AK2,ALDOA,ATP5F1B,ATP5MC1,ATP5MC3,ATP5PF,CDK1,COX6C,COX7A2,ENO1,HSPA8,NDUFV1,PKM,RAN,TPI1,UQCRH,AAAS,CYCS
14_Member	GO Biological Processes	GO:0009150	purine ribonucleotide metabolic process	-6.19941	-4.25399	24/530	132,204,226,506,516,518,522,983,1345,1347,1969,2023,2182,3156,3157,3312,4723,5315,5901,7167,7388,8086,54205,81616	ADK,AK2,ALDOA,ATP5F1B,ATP5MC1,ATP5MC3,ATP5PF,CDK1,COX6C,COX7A2,EPHA2,ENO1,ACSL4,HMGCR,HMGCS1,HSPA8,NDUFV1,PKM,RAN,TPI1,UQCRH,AAAS,CYCS,ACSBG2
14_Member	KEGG Pathway	hsa05016	Huntington's disease	-6.15798	-4.21424	14/193	292,506,516,518,522,1212,1345,1347,2876,4723,5441,6647,7388,54205	SLC25A5,ATP5F1B,ATP5MC1,ATP5MC3,ATP5PF,CLTB,COX6C,COX7A2,GPX1,NDUFV1,POLR2L,SOD1,UQCRH,CYCS
14_Member	GO Biological Processes	GO:0009205	purine ribonucleoside triphosphate metabolic process	-6.07794	-4.14573	18/321	204,226,506,516,518,522,983,1345,1347,2023,3312,4723,5315,5901,7167,7388,8086,54205	AK2,ALDOA,ATP5F1B,ATP5MC1,ATP5MC3,ATP5PF,CDK1,COX6C,COX7A2,ENO1,HSPA8,NDUFV1,PKM,RAN,TPI1,UQCRH,AAAS,CYCS
14_Member	GO Biological Processes	GO:0046034	ATP metabolic process	-6.0159	-4.09335	17/291	204,226,506,516,518,522,983,1345,1347,2023,3312,4723,5315,7167,7388,8086,54205	AK2,ALDOA,ATP5F1B,ATP5MC1,ATP5MC3,ATP5PF,CDK1,COX6C,COX7A2,ENO1,HSPA8,NDUFV1,PKM,TPI1,UQCRH,AAAS,CYCS
14_Member	GO Biological Processes	GO:0009259	ribonucleotide metabolic process	-5.98532	-4.06908	24/545	132,204,226,506,516,518,522,983,1345,1347,1969,2023,2182,3156,3157,3312,4723,5315,5901,7167,7388,8086,54205,81616	ADK,AK2,ALDOA,ATP5F1B,ATP5MC1,ATP5MC3,ATP5PF,CDK1,COX6C,COX7A2,EPHA2,ENO1,ACSL4,HMGCR,HMGCS1,HSPA8,NDUFV1,PKM,RAN,TPI1,UQCRH,AAAS,CYCS,ACSBG2
14_Member	GO Biological Processes	GO:0009199	ribonucleoside triphosphate metabolic process	-5.96243	-4.05087	18/327	204,226,506,516,518,522,983,1345,1347,2023,3312,4723,5315,5901,7167,7388,8086,54205	AK2,ALDOA,ATP5F1B,ATP5MC1,ATP5MC3,ATP5PF,CDK1,COX6C,COX7A2,ENO1,HSPA8,NDUFV1,PKM,RAN,TPI1,UQCRH,AAAS,CYCS
14_Member	GO Biological Processes	GO:0009167	purine ribonucleoside monophosphate metabolic process	-5.94345	-4.03498	18/328	132,204,226,506,516,518,522,983,1345,1347,2023,3312,4723,5315,7167,7388,8086,54205	ADK,AK2,ALDOA,ATP5F1B,ATP5MC1,ATP5MC3,ATP5PF,CDK1,COX6C,COX7A2,ENO1,HSPA8,NDUFV1,PKM,TPI1,UQCRH,AAAS,CYCS
14_Member	GO Biological Processes	GO:0009126	purine nucleoside monophosphate metabolic process	-5.92455	-4.01762	18/329	132,204,226,506,516,518,522,983,1345,1347,2023,3312,4723,5315,7167,7388,8086,54205	ADK,AK2,ALDOA,ATP5F1B,ATP5MC1,ATP5MC3,ATP5PF,CDK1,COX6C,COX7A2,ENO1,HSPA8,NDUFV1,PKM,TPI1,UQCRH,AAAS,CYCS
14_Member	GO Biological Processes	GO:0009161	ribonucleoside monophosphate metabolic process	-5.70352	-3.81315	18/341	132,204,226,506,516,518,522,983,1345,1347,2023,3312,4723,5315,7167,7388,8086,54205	ADK,AK2,ALDOA,ATP5F1B,ATP5MC1,ATP5MC3,ATP5PF,CDK1,COX6C,COX7A2,ENO1,HSPA8,NDUFV1,PKM,TPI1,UQCRH,AAAS,CYCS
14_Member	GO Biological Processes	GO:0006091	generation of precursor metabolites and energy	-5.34778	-3.48182	22/513	226,506,516,518,522,983,1345,1347,2023,4191,4723,5315,5499,5836,7167,7262,7388,8086,9238,10514,27166,54205	ALDOA,ATP5F1B,ATP5MC1,ATP5MC3,ATP5PF,CDK1,COX6C,COX7A2,ENO1,MDH2,NDUFV1,PKM,PPP1CA,PYGL,TPI1,PHLDA2,UQCRH,AAAS,TBRG4,MYBBP1A,PRELID1,CYCS
14_Member	GO Biological Processes	GO:0009124	nucleoside monophosphate biosynthetic process	-5.30517	-3.44477	13/197	132,204,226,506,516,518,522,2023,5315,7083,7167,8086,51020	ADK,AK2,ALDOA,ATP5F1B,ATP5MC1,ATP5MC3,ATP5PF,ENO1,PKM,TK1,TPI1,AAAS,HDDC2
14_Member	KEGG Pathway	hsa05012	Parkinson's disease	-5.23515	-3.37613	11/142	292,506,516,518,522,1345,1347,4723,7317,7388,54205	SLC25A5,ATP5F1B,ATP5MC1,ATP5MC3,ATP5PF,COX6C,COX7A2,NDUFV1,UBA1,UQCRH,CYCS
14_Member	GO Biological Processes	GO:0046390	ribose phosphate biosynthetic process	-4.78031	-2.9706	15/288	132,204,226,506,516,518,522,2023,2182,2539,5315,5836,7167,8086,81616	ADK,AK2,ALDOA,ATP5F1B,ATP5MC1,ATP5MC3,ATP5PF,ENO1,ACSL4,G6PD,PKM,PYGL,TPI1,AAAS,ACSBG2
14_Member	GO Biological Processes	GO:0006119	oxidative phosphorylation	-4.50498	-2.73733	10/140	506,516,518,522,983,1345,1347,4723,7388,54205	ATP5F1B,ATP5MC1,ATP5MC3,ATP5PF,CDK1,COX6C,COX7A2,NDUFV1,UQCRH,CYCS
14_Member	GO Biological Processes	GO:1901293	nucleoside phosphate biosynthetic process	-4.50237	-2.73583	17/379	132,204,226,506,516,518,522,2023,2079,2182,5315,6241,7083,7167,8086,51020,81616	ADK,AK2,ALDOA,ATP5F1B,ATP5MC1,ATP5MC3,ATP5PF,ENO1,ERH,ACSL4,PKM,RRM2,TK1,TPI1,AAAS,HDDC2,ACSBG2
14_Member	GO Biological Processes	GO:0007007	inner mitochondrial membrane organization	-4.468	-2.70553	6/44	506,516,518,522,26517,26519	ATP5F1B,ATP5MC1,ATP5MC3,ATP5PF,TIMM13,TIMM10
14_Member	GO Biological Processes	GO:0009127	purine nucleoside monophosphate biosynthetic process	-4.45154	-2.69724	11/172	132,204,226,506,516,518,522,2023,5315,7167,8086	ADK,AK2,ALDOA,ATP5F1B,ATP5MC1,ATP5MC3,ATP5PF,ENO1,PKM,TPI1,AAAS
14_Member	GO Biological Processes	GO:0009168	purine ribonucleoside monophosphate biosynthetic process	-4.45154	-2.69724	11/172	132,204,226,506,516,518,522,2023,5315,7167,8086	ADK,AK2,ALDOA,ATP5F1B,ATP5MC1,ATP5MC3,ATP5PF,ENO1,PKM,TPI1,AAAS
14_Member	GO Biological Processes	GO:0090407	organophosphate biosynthetic process	-4.33286	-2.58693	24/685	132,204,226,506,516,518,522,2023,2079,2182,2224,2247,2539,3157,5315,5321,5836,6241,7083,7167,8086,51020,81616,84879	ADK,AK2,ALDOA,ATP5F1B,ATP5MC1,ATP5MC3,ATP5PF,ENO1,ERH,ACSL4,FDPS,FGF2,G6PD,HMGCS1,PKM,PLA2G4A,PYGL,RRM2,TK1,TPI1,AAAS,HDDC2,ACSBG2,MFSD2A
14_Member	GO Biological Processes	GO:0009156	ribonucleoside monophosphate biosynthetic process	-4.16371	-2.42939	11/185	132,204,226,506,516,518,522,2023,5315,7167,8086	ADK,AK2,ALDOA,ATP5F1B,ATP5MC1,ATP5MC3,ATP5PF,ENO1,PKM,TPI1,AAAS
14_Member	GO Biological Processes	GO:1990542	mitochondrial transmembrane transport	-4.05726	-2.33403	8/100	506,516,518,522,3329,26517,26519,55013	ATP5F1B,ATP5MC1,ATP5MC3,ATP5PF,HSPD1,TIMM13,TIMM10,MCUB
14_Member	GO Biological Processes	GO:0009145	purine nucleoside triphosphate biosynthetic process	-4.03716	-2.31693	10/159	132,226,506,516,518,522,2023,5315,7167,8086	ADK,ALDOA,ATP5F1B,ATP5MC1,ATP5MC3,ATP5PF,ENO1,PKM,TPI1,AAAS
14_Member	GO Biological Processes	GO:0009165	nucleotide biosynthetic process	-4.01662	-2.30136	16/375	132,204,226,506,516,518,522,2023,2079,2182,5315,6241,7167,8086,51020,81616	ADK,AK2,ALDOA,ATP5F1B,ATP5MC1,ATP5MC3,ATP5PF,ENO1,ERH,ACSL4,PKM,RRM2,TPI1,AAAS,HDDC2,ACSBG2
14_Member	KEGG Pathway	hsa00190	Oxidative phosphorylation	-3.92911	-2.22264	9/133	506,516,518,522,1345,1347,4723,5464,7388	ATP5F1B,ATP5MC1,ATP5MC3,ATP5PF,COX6C,COX7A2,NDUFV1,PPA1,UQCRH
14_Member	GO Biological Processes	GO:0009152	purine ribonucleotide biosynthetic process	-3.89213	-2.19047	13/269	132,204,226,506,516,518,522,2023,2182,5315,7167,8086,81616	ADK,AK2,ALDOA,ATP5F1B,ATP5MC1,ATP5MC3,ATP5PF,ENO1,ACSL4,PKM,TPI1,AAAS,ACSBG2
14_Member	KEGG Pathway	hsa05010	Alzheimer's disease	-3.7767	-2.09468	10/171	506,516,518,522,823,1345,1347,4723,7388,54205	ATP5F1B,ATP5MC1,ATP5MC3,ATP5PF,CAPN1,COX6C,COX7A2,NDUFV1,UQCRH,CYCS
14_Member	GO Biological Processes	GO:0009260	ribonucleotide biosynthetic process	-3.69055	-2.01981	13/282	132,204,226,506,516,518,522,2023,2182,5315,7167,8086,81616	ADK,AK2,ALDOA,ATP5F1B,ATP5MC1,ATP5MC3,ATP5PF,ENO1,ACSL4,PKM,TPI1,AAAS,ACSBG2
14_Member	GO Biological Processes	GO:0009142	nucleoside triphosphate biosynthetic process	-3.67502	-2.00915	10/176	132,226,506,516,518,522,2023,5315,7167,8086	ADK,ALDOA,ATP5F1B,ATP5MC1,ATP5MC3,ATP5PF,ENO1,PKM,TPI1,AAAS
14_Member	GO Biological Processes	GO:1901137	carbohydrate derivative biosynthetic process	-3.64821	-1.9902	24/760	132,204,226,506,516,518,522,746,2023,2182,2539,3037,4245,5315,5836,6241,6675,7083,7167,8086,22822,29925,51020,81616	ADK,AK2,ALDOA,ATP5F1B,ATP5MC1,ATP5MC3,ATP5PF,TMEM258,ENO1,ACSL4,G6PD,HAS2,MGAT1,PKM,PYGL,RRM2,UAP1,TK1,TPI1,AAAS,PHLDA1,GMPPB,HDDC2,ACSBG2
14_Member	GO Cellular Components	GO:0005753	mitochondrial proton-transporting ATP synthase complex	-3.63158	-1.97781	4/22	506,516,518,522	ATP5F1B,ATP5MC1,ATP5MC3,ATP5PF
14_Member	GO Biological Processes	GO:0042776	mitochondrial ATP synthesis coupled proton transport	-3.63158	-1.97781	4/22	506,516,518,522	ATP5F1B,ATP5MC1,ATP5MC3,ATP5PF
14_Member	GO Biological Processes	GO:0006164	purine nucleotide biosynthetic process	-3.60179	-1.95531	13/288	132,204,226,506,516,518,522,2023,2182,5315,7167,8086,81616	ADK,AK2,ALDOA,ATP5F1B,ATP5MC1,ATP5MC3,ATP5PF,ENO1,ACSL4,PKM,TPI1,AAAS,ACSBG2
14_Member	GO Biological Processes	GO:0006754	ATP biosynthetic process	-3.60089	-1.95531	9/147	226,506,516,518,522,2023,5315,7167,8086	ALDOA,ATP5F1B,ATP5MC1,ATP5MC3,ATP5PF,ENO1,PKM,TPI1,AAAS
14_Member	GO Cellular Components	GO:0045259	proton-transporting ATP synthase complex	-3.55344	-1.91653	4/23	506,516,518,522	ATP5F1B,ATP5MC1,ATP5MC3,ATP5PF
14_Member	GO Biological Processes	GO:0072522	purine-containing compound biosynthetic process	-3.41807	-1.79654	13/301	132,204,226,506,516,518,522,2023,2182,5315,7167,8086,81616	ADK,AK2,ALDOA,ATP5F1B,ATP5MC1,ATP5MC3,ATP5PF,ENO1,ACSL4,PKM,TPI1,AAAS,ACSBG2
14_Member	GO Biological Processes	GO:0015985	energy coupled proton transport, down electrochemical gradient	-3.4082	-1.79378	4/25	506,516,518,522	ATP5F1B,ATP5MC1,ATP5MC3,ATP5PF
14_Member	GO Biological Processes	GO:0015986	ATP synthesis coupled proton transport	-3.4082	-1.79378	4/25	506,516,518,522	ATP5F1B,ATP5MC1,ATP5MC3,ATP5PF
14_Member	GO Cellular Components	GO:0000276	mitochondrial proton-transporting ATP synthase complex, coupling factor F(o)	-3.37347	-1.76526	3/11	516,518,522	ATP5MC1,ATP5MC3,ATP5PF
14_Member	GO Biological Processes	GO:0009206	purine ribonucleoside triphosphate biosynthetic process	-3.3697	-1.7638	9/158	226,506,516,518,522,2023,5315,7167,8086	ALDOA,ATP5F1B,ATP5MC1,ATP5MC3,ATP5PF,ENO1,PKM,TPI1,AAAS
14_Member	GO Biological Processes	GO:0009201	ribonucleoside triphosphate biosynthetic process	-3.25217	-1.66504	9/164	226,506,516,518,522,2023,5315,7167,8086	ALDOA,ATP5F1B,ATP5MC1,ATP5MC3,ATP5PF,ENO1,PKM,TPI1,AAAS
14_Member	GO Cellular Components	GO:0098800	inner mitochondrial membrane protein complex	-3.14522	-1.58017	8/136	506,516,518,522,4723,7388,26519,55013	ATP5F1B,ATP5MC1,ATP5MC3,ATP5PF,NDUFV1,UQCRH,TIMM10,MCUB
14_Member	GO Cellular Components	GO:0045263	proton-transporting ATP synthase complex, coupling factor F(o)	-3.1437	-1.58017	3/13	516,518,522	ATP5MC1,ATP5MC3,ATP5PF
14_Member	GO Biological Processes	GO:0042407	cristae formation	-2.93693	-1.40299	4/33	506,516,518,522	ATP5F1B,ATP5MC1,ATP5MC3,ATP5PF
14_Member	GO Molecular Functions	GO:0046933	proton-transporting ATP synthase activity, rotational mechanism	-2.7111	-1.21605	3/18	506,516,518	ATP5F1B,ATP5MC1,ATP5MC3
14_Member	GO Molecular Functions	GO:0015078	proton transmembrane transporter activity	-2.50596	-1.04426	7/135	506,516,518,522,1345,1347,4891	ATP5F1B,ATP5MC1,ATP5MC3,ATP5PF,COX6C,COX7A2,SLC11A2
14_Member	GO Cellular Components	GO:0033177	proton-transporting two-sector ATPase complex, proton-transporting domain	-2.39721	-0.954954	3/23	516,518,522	ATP5MC1,ATP5MC3,ATP5PF
14_Member	GO Cellular Components	GO:0044455	mitochondrial membrane part	-2.23908	-0.82633	9/231	506,516,518,522,1347,4723,7388,26519,55013	ATP5F1B,ATP5MC1,ATP5MC3,ATP5PF,COX7A2,NDUFV1,UQCRH,TIMM10,MCUB
14_Member	GO Cellular Components	GO:0016469	proton-transporting two-sector ATPase complex	-2.23735	-0.825577	4/51	506,516,518,522	ATP5F1B,ATP5MC1,ATP5MC3,ATP5PF
14_Member	GO Biological Processes	GO:1902600	proton transmembrane transport	-2.09304	-0.712966	7/161	506,516,518,522,1345,1347,4891	ATP5F1B,ATP5MC1,ATP5MC3,ATP5PF,COX6C,COX7A2,SLC11A2
15_Summary	GO Biological Processes	GO:1903829	positive regulation of cellular protein localization	-8.88382	-6.63821	22/321	983,1869,1969,3958,5058,5347,5901,6711,6721,8692,10055,10399,10403,10541,10574,10575,10576,10694,22948,59286,81620,81926,1605,3320,2150,3569,4282,6717,8655,29085,292,1595,3156,3312,302,30846	CDK1,E2F1,EPHA2,LGALS3,PAK1,PLK1,RAN,SPTBN1,SREBF2,HYAL2,SAE1,RACK1,NDC80,ANP32B,CCT7,CCT4,CCT2,CCT8,CCT5,UBL5,CDT1,ABHD17A,DAG1,HSP90AA1,F2RL1,IL6,MIF,SRI,DYNLL1,PHPT1,SLC25A5,CYP51A1,HMGCR,HSPA8,ANXA2,EHD2
15_Member	GO Biological Processes	GO:1903829	positive regulation of cellular protein localization	-8.88382	-6.63821	22/321	983,1869,1969,3958,5058,5347,5901,6711,6721,8692,10055,10399,10403,10541,10574,10575,10576,10694,22948,59286,81620,81926	CDK1,E2F1,EPHA2,LGALS3,PAK1,PLK1,RAN,SPTBN1,SREBF2,HYAL2,SAE1,RACK1,NDC80,ANP32B,CCT7,CCT4,CCT2,CCT8,CCT5,UBL5,CDT1,ABHD17A
15_Member	GO Biological Processes	GO:1903827	regulation of cellular protein localization	-6.46789	-4.47839	24/512	983,1605,1869,1969,3320,3958,5058,5347,5901,6711,6721,8692,10055,10399,10403,10541,10574,10575,10576,10694,22948,59286,81620,81926	CDK1,DAG1,E2F1,EPHA2,HSP90AA1,LGALS3,PAK1,PLK1,RAN,SPTBN1,SREBF2,HYAL2,SAE1,RACK1,NDC80,ANP32B,CCT7,CCT4,CCT2,CCT8,CCT5,UBL5,CDT1,ABHD17A
15_Member	GO Biological Processes	GO:1904951	positive regulation of establishment of protein localization	-5.85182	-3.95127	21/440	1869,2150,3569,4282,5058,5901,6711,6717,6721,8655,8692,10055,10399,10541,10574,10575,10576,10694,22948,29085,59286	E2F1,F2RL1,IL6,MIF,PAK1,RAN,SPTBN1,SRI,SREBF2,DYNLL1,HYAL2,SAE1,RACK1,ANP32B,CCT7,CCT4,CCT2,CCT8,CCT5,PHPT1,UBL5
15_Member	GO Biological Processes	GO:0070201	regulation of establishment of protein localization	-4.39823	-2.64697	25/723	292,1595,1869,2150,3156,3312,3569,4282,5058,5901,6711,6717,6721,8655,8692,10055,10399,10541,10574,10575,10576,10694,22948,29085,59286	SLC25A5,CYP51A1,E2F1,F2RL1,HMGCR,HSPA8,IL6,MIF,PAK1,RAN,SPTBN1,SRI,SREBF2,DYNLL1,HYAL2,SAE1,RACK1,ANP32B,CCT7,CCT4,CCT2,CCT8,CCT5,PHPT1,UBL5
15_Member	GO Biological Processes	GO:0051222	positive regulation of protein transport	-3.17581	-1.59741	15/403	2150,3569,4282,5058,5901,6711,6717,6721,8655,8692,10055,10399,10541,29085,59286	F2RL1,IL6,MIF,PAK1,RAN,SPTBN1,SRI,SREBF2,DYNLL1,HYAL2,SAE1,RACK1,ANP32B,PHPT1,UBL5
15_Member	GO Biological Processes	GO:0032388	positive regulation of intracellular transport	-2.52165	-1.05559	9/209	302,5058,5901,6721,8692,10055,10541,30846,59286	ANXA2,PAK1,RAN,SREBF2,HYAL2,SAE1,ANP32B,EHD2,UBL5
15_Member	GO Biological Processes	GO:0051223	regulation of protein transport	-2.42001	-0.970849	19/678	292,1595,2150,3156,3312,3569,4282,5058,5901,6711,6717,6721,8655,8692,10055,10399,10541,29085,59286	SLC25A5,CYP51A1,F2RL1,HMGCR,HSPA8,IL6,MIF,PAK1,RAN,SPTBN1,SRI,SREBF2,DYNLL1,HYAL2,SAE1,RACK1,ANP32B,PHPT1,UBL5
15_Member	GO Biological Processes	GO:0090316	positive regulation of intracellular protein transport	-2.2405	-0.826756	7/151	5058,5901,6721,8692,10055,10541,59286	PAK1,RAN,SREBF2,HYAL2,SAE1,ANP32B,UBL5
15_Member	GO Biological Processes	GO:0090087	regulation of peptide transport	-2.22268	-0.814333	19/708	292,1595,2150,3156,3312,3569,4282,5058,5901,6711,6717,6721,8655,8692,10055,10399,10541,29085,59286	SLC25A5,CYP51A1,F2RL1,HMGCR,HSPA8,IL6,MIF,PAK1,RAN,SPTBN1,SRI,SREBF2,DYNLL1,HYAL2,SAE1,RACK1,ANP32B,PHPT1,UBL5
16_Summary	GO Cellular Components	GO:0005740	mitochondrial envelope	-8.75448	-6.52862	34/739	204,292,506,516,518,522,1345,1347,1593,2182,2806,3329,3958,4723,4891,5037,5321,6233,6647,7388,23770,26517,26519,27166,51069,51258,54205,54948,55013,56945,64949,64968,79145,79590,4001,10204,84823,822,823,983,1984,2150,2264,3148,3312,3569,4318,5347,5499,6624,6711,6721,7153,9133,11140,26586,146909,708,2876,3336,4191,5859,9238,6181,10399	AK2,SLC25A5,ATP5F1B,ATP5MC1,ATP5MC3,ATP5PF,COX6C,COX7A2,CYP27A1,ACSL4,GOT2,HSPD1,LGALS3,NDUFV1,SLC11A2,PEBP1,PLA2G4A,RPS27A,SOD1,UQCRH,FKBP8,TIMM13,TIMM10,PRELID1,MRPL2,MRPL51,CYCS,MRPL16,MCUB,MRPS22,MRPS26,MRPS6,CHCHD7,MRPL24,LMNB1,NUTF2,LMNB2,CAPG,CAPN1,CDK1,EIF5A,F2RL1,FGFR4,HMGB2,HSPA8,IL6,MMP9,PLK1,PPP1CA,FSCN1,SPTBN1,SREBF2,TOP2A,CCNB2,CDC37,CKAP2,KIF18B,C1QBP,GPX1,HSPE1,MDH2,QARS,TBRG4,RPL…
16_Member	GO Cellular Components	GO:0005740	mitochondrial envelope	-8.75448	-6.52862	34/739	204,292,506,516,518,522,1345,1347,1593,2182,2806,3329,3958,4723,4891,5037,5321,6233,6647,7388,23770,26517,26519,27166,51069,51258,54205,54948,55013,56945,64949,64968,79145,79590	AK2,SLC25A5,ATP5F1B,ATP5MC1,ATP5MC3,ATP5PF,COX6C,COX7A2,CYP27A1,ACSL4,GOT2,HSPD1,LGALS3,NDUFV1,SLC11A2,PEBP1,PLA2G4A,RPS27A,SOD1,UQCRH,FKBP8,TIMM13,TIMM10,PRELID1,MRPL2,MRPL51,CYCS,MRPL16,MCUB,MRPS22,MRPS26,MRPS6,CHCHD7,MRPL24
16_Member	GO Cellular Components	GO:0019866	organelle inner membrane	-7.95584	-5.81758	27/530	292,506,516,518,522,1345,1347,2806,3329,3958,4001,4723,5321,7388,10204,26517,26519,51069,51258,54205,54948,55013,56945,64949,64968,79590,84823	SLC25A5,ATP5F1B,ATP5MC1,ATP5MC3,ATP5PF,COX6C,COX7A2,GOT2,HSPD1,LGALS3,LMNB1,NDUFV1,PLA2G4A,UQCRH,NUTF2,TIMM13,TIMM10,MRPL2,MRPL51,CYCS,MRPL16,MCUB,MRPS22,MRPS26,MRPS6,MRPL24,LMNB2
16_Member	GO Biological Processes	GO:0022411	cellular component disassembly	-7.73658	-5.61841	27/543	822,823,983,1984,2150,2264,3148,3312,3569,4318,5347,5499,6624,6711,6721,7153,9133,11140,26586,51069,51258,54948,56945,64949,64968,79590,146909	CAPG,CAPN1,CDK1,EIF5A,F2RL1,FGFR4,HMGB2,HSPA8,IL6,MMP9,PLK1,PPP1CA,FSCN1,SPTBN1,SREBF2,TOP2A,CCNB2,CDC37,CKAP2,MRPL2,MRPL51,MRPL16,MRPS22,MRPS26,MRPS6,MRPL24,KIF18B
16_Member	GO Cellular Components	GO:0031966	mitochondrial membrane	-7.13692	-5.06824	30/697	292,506,516,518,522,1345,1347,1593,2182,2806,3329,3958,4723,4891,5037,5321,6233,7388,23770,26517,26519,51069,51258,54205,54948,55013,56945,64949,64968,79590	SLC25A5,ATP5F1B,ATP5MC1,ATP5MC3,ATP5PF,COX6C,COX7A2,CYP27A1,ACSL4,GOT2,HSPD1,LGALS3,NDUFV1,SLC11A2,PEBP1,PLA2G4A,RPS27A,UQCRH,FKBP8,TIMM13,TIMM10,MRPL2,MRPL51,CYCS,MRPL16,MCUB,MRPS22,MRPS26,MRPS6,MRPL24
16_Member	GO Cellular Components	GO:0005743	mitochondrial inner membrane	-7.13151	-5.06505	24/471	292,506,516,518,522,1345,1347,2806,3329,3958,4723,5321,7388,26517,26519,51069,51258,54205,54948,55013,56945,64949,64968,79590	SLC25A5,ATP5F1B,ATP5MC1,ATP5MC3,ATP5PF,COX6C,COX7A2,GOT2,HSPD1,LGALS3,NDUFV1,PLA2G4A,UQCRH,TIMM13,TIMM10,MRPL2,MRPL51,CYCS,MRPL16,MCUB,MRPS22,MRPS26,MRPS6,MRPL24
16_Member	GO Cellular Components	GO:0098798	mitochondrial protein complex	-5.90433	-3.99893	16/264	506,516,518,522,4723,7388,26517,26519,51069,51258,54948,55013,56945,64949,64968,79590	ATP5F1B,ATP5MC1,ATP5MC3,ATP5PF,NDUFV1,UQCRH,TIMM13,TIMM10,MRPL2,MRPL51,MRPL16,MCUB,MRPS22,MRPS26,MRPS6,MRPL24
16_Member	GO Biological Processes	GO:0043624	cellular protein complex disassembly	-5.55357	-3.67197	14/217	822,1984,2150,3312,6711,26586,51069,51258,54948,56945,64949,64968,79590,146909	CAPG,EIF5A,F2RL1,HSPA8,SPTBN1,CKAP2,MRPL2,MRPL51,MRPL16,MRPS22,MRPS26,MRPS6,MRPL24,KIF18B
16_Member	GO Cellular Components	GO:0005759	mitochondrial matrix	-4.93057	-3.10461	20/465	292,506,708,983,1593,2806,2876,3329,3336,4191,5859,6647,9238,51069,51258,54948,56945,64949,64968,79590	SLC25A5,ATP5F1B,C1QBP,CDK1,CYP27A1,GOT2,GPX1,HSPD1,HSPE1,MDH2,QARS,SOD1,TBRG4,MRPL2,MRPL51,MRPL16,MRPS22,MRPS26,MRPS6,MRPL24
16_Member	GO Biological Processes	GO:0006414	translational elongation	-4.64139	-2.84734	10/135	1984,6181,10399,51069,51258,54948,56945,64949,64968,79590	EIF5A,RPLP2,RACK1,MRPL2,MRPL51,MRPL16,MRPS22,MRPS26,MRPS6,MRPL24
16_Member	GO Biological Processes	GO:0032984	protein-containing complex disassembly	-4.10342	-2.37513	15/330	822,1984,2150,3312,5499,6711,26586,51069,51258,54948,56945,64949,64968,79590,146909	CAPG,EIF5A,F2RL1,HSPA8,PPP1CA,SPTBN1,CKAP2,MRPL2,MRPL51,MRPL16,MRPS22,MRPS26,MRPS6,MRPL24,KIF18B
16_Member	GO Biological Processes	GO:0006415	translational termination	-3.93723	-2.22688	8/104	1984,51069,51258,54948,56945,64949,64968,79590	EIF5A,MRPL2,MRPL51,MRPL16,MRPS22,MRPS26,MRPS6,MRPL24
16_Member	GO Cellular Components	GO:0000313	organellar ribosome	-3.63151	-1.97781	7/87	51069,51258,54948,56945,64949,64968,79590	MRPL2,MRPL51,MRPL16,MRPS22,MRPS26,MRPS6,MRPL24
16_Member	GO Cellular Components	GO:0005761	mitochondrial ribosome	-3.63151	-1.97781	7/87	51069,51258,54948,56945,64949,64968,79590	MRPL2,MRPL51,MRPL16,MRPS22,MRPS26,MRPS6,MRPL24
16_Member	GO Biological Processes	GO:0070125	mitochondrial translational elongation	-3.57037	-1.93004	7/89	51069,51258,54948,56945,64949,64968,79590	MRPL2,MRPL51,MRPL16,MRPS22,MRPS26,MRPS6,MRPL24
16_Member	GO Biological Processes	GO:0070126	mitochondrial translational termination	-3.57037	-1.93004	7/89	51069,51258,54948,56945,64949,64968,79590	MRPL2,MRPL51,MRPL16,MRPS22,MRPS26,MRPS6,MRPL24
16_Member	GO Biological Processes	GO:0140053	mitochondrial gene expression	-3.32989	-1.72933	9/160	708,9238,51069,51258,54948,56945,64949,64968,79590	C1QBP,TBRG4,MRPL2,MRPL51,MRPL16,MRPS22,MRPS26,MRPS6,MRPL24
16_Member	GO Biological Processes	GO:0032543	mitochondrial translation	-3.16629	-1.59219	8/135	708,51069,51258,54948,56945,64949,64968,79590	C1QBP,MRPL2,MRPL51,MRPL16,MRPS22,MRPS26,MRPS6,MRPL24
16_Member	GO Cellular Components	GO:0000314	organellar small ribosomal subunit	-2.15265	-0.75961	3/28	56945,64949,64968	MRPS22,MRPS26,MRPS6
16_Member	GO Cellular Components	GO:0005763	mitochondrial small ribosomal subunit	-2.15265	-0.75961	3/28	56945,64949,64968	MRPS22,MRPS26,MRPS6
16_Member	GO Cellular Components	GO:0000315	organellar large ribosomal subunit	-2.06708	-0.696481	4/57	51069,51258,54948,79590	MRPL2,MRPL51,MRPL16,MRPL24
16_Member	GO Cellular Components	GO:0005762	mitochondrial large ribosomal subunit	-2.06708	-0.696481	4/57	51069,51258,54948,79590	MRPL2,MRPL51,MRPL16,MRPL24
17_Summary	GO Cellular Components	GO:1904813	ficolin-1-rich granule lumen	-8.58922	-6.38489	14/124	226,823,1476,3312,3320,4282,4318,5315,5689,5701,5708,5709,5836,10694,3958,8655,302,1265,1435,2150,3162,3329,3569,6282,8692,10383,10576,203068,811,2067,6647,7277,8407	ALDOA,CAPN1,CSTB,HSPA8,HSP90AA1,MIF,MMP9,PKM,PSMB1,PSMC2,PSMD2,PSMD3,PYGL,CCT8,LGALS3,DYNLL1,ANXA2,CNN2,CSF1,F2RL1,HMOX1,HSPD1,IL6,S100A11,HYAL2,TUBB4B,CCT2,TUBB,CALR,ERCC1,SOD1,TUBA4A,TAGLN2
17_Member	GO Cellular Components	GO:1904813	ficolin-1-rich granule lumen	-8.58922	-6.38489	14/124	226,823,1476,3312,3320,4282,4318,5315,5689,5701,5708,5709,5836,10694	ALDOA,CAPN1,CSTB,HSPA8,HSP90AA1,MIF,MMP9,PKM,PSMB1,PSMC2,PSMD2,PSMD3,PYGL,CCT8
17_Member	GO Cellular Components	GO:0101002	ficolin-1-rich granule	-8.02739	-5.8755	16/185	226,823,1476,3312,3320,3958,4282,4318,5315,5689,5701,5708,5709,5836,8655,10694	ALDOA,CAPN1,CSTB,HSPA8,HSP90AA1,LGALS3,MIF,MMP9,PKM,PSMB1,PSMC2,PSMD2,PSMD3,PYGL,DYNLL1,CCT8
17_Member	GO Biological Processes	GO:0002274	myeloid leukocyte activation	-6.6738	-4.65354	28/652	226,302,823,1265,1435,1476,2150,3162,3312,3320,3329,3569,3958,4282,4318,5315,5689,5701,5708,5709,5836,6282,8655,8692,10383,10576,10694,203068	ALDOA,ANXA2,CAPN1,CNN2,CSF1,CSTB,F2RL1,HMOX1,HSPA8,HSP90AA1,HSPD1,IL6,LGALS3,MIF,MMP9,PKM,PSMB1,PSMC2,PSMD2,PSMD3,PYGL,S100A11,DYNLL1,HYAL2,TUBB4B,CCT2,CCT8,TUBB
17_Member	GO Biological Processes	GO:0002446	neutrophil mediated immunity	-6.65432	-4.63605	24/500	226,302,823,1265,1476,2150,3312,3320,3569,3958,4282,4318,5315,5689,5701,5708,5709,5836,6282,8655,10383,10576,10694,203068	ALDOA,ANXA2,CAPN1,CNN2,CSTB,F2RL1,HSPA8,HSP90AA1,IL6,LGALS3,MIF,MMP9,PKM,PSMB1,PSMC2,PSMD2,PSMD3,PYGL,S100A11,DYNLL1,TUBB4B,CCT2,CCT8,TUBB
17_Member	GO Biological Processes	GO:0002444	myeloid leukocyte mediated immunity	-6.42216	-4.43635	25/553	226,302,823,1265,1476,2150,3162,3312,3320,3569,3958,4282,4318,5315,5689,5701,5708,5709,5836,6282,8655,10383,10576,10694,203068	ALDOA,ANXA2,CAPN1,CNN2,CSTB,F2RL1,HMOX1,HSPA8,HSP90AA1,IL6,LGALS3,MIF,MMP9,PKM,PSMB1,PSMC2,PSMD2,PSMD3,PYGL,S100A11,DYNLL1,TUBB4B,CCT2,CCT8,TUBB
17_Member	GO Cellular Components	GO:0060205	cytoplasmic vesicle lumen	-6.40003	-4.42513	19/338	226,302,811,1265,1476,3312,3320,4282,5315,5689,5701,5708,5709,5836,6282,10383,10576,10694,203068	ALDOA,ANXA2,CALR,CNN2,CSTB,HSPA8,HSP90AA1,MIF,PKM,PSMB1,PSMC2,PSMD2,PSMD3,PYGL,S100A11,TUBB4B,CCT2,CCT8,TUBB
17_Member	GO Cellular Components	GO:0031983	vesicle lumen	-6.38052	-4.41097	19/339	226,302,811,1265,1476,3312,3320,4282,5315,5689,5701,5708,5709,5836,6282,10383,10576,10694,203068	ALDOA,ANXA2,CALR,CNN2,CSTB,HSPA8,HSP90AA1,MIF,PKM,PSMB1,PSMC2,PSMD2,PSMD3,PYGL,S100A11,TUBB4B,CCT2,CCT8,TUBB
17_Member	GO Biological Processes	GO:0043299	leukocyte degranulation	-6.1271	-4.18502	24/535	226,302,823,1265,1476,2150,3162,3312,3320,3958,4282,4318,5315,5689,5701,5708,5709,5836,6282,8655,10383,10576,10694,203068	ALDOA,ANXA2,CAPN1,CNN2,CSTB,F2RL1,HMOX1,HSPA8,HSP90AA1,LGALS3,MIF,MMP9,PKM,PSMB1,PSMC2,PSMD2,PSMD3,PYGL,S100A11,DYNLL1,TUBB4B,CCT2,CCT8,TUBB
17_Member	GO Biological Processes	GO:0042119	neutrophil activation	-6.0802	-4.14573	23/500	226,302,823,1265,1476,2150,3312,3320,3958,4282,4318,5315,5689,5701,5708,5709,5836,6282,8655,10383,10576,10694,203068	ALDOA,ANXA2,CAPN1,CNN2,CSTB,F2RL1,HSPA8,HSP90AA1,LGALS3,MIF,MMP9,PKM,PSMB1,PSMC2,PSMD2,PSMD3,PYGL,S100A11,DYNLL1,TUBB4B,CCT2,CCT8,TUBB
17_Member	GO Cellular Components	GO:0034774	secretory granule lumen	-6.07794	-4.14573	18/321	226,302,1265,1476,3312,3320,4282,5315,5689,5701,5708,5709,5836,6282,10383,10576,10694,203068	ALDOA,ANXA2,CNN2,CSTB,HSPA8,HSP90AA1,MIF,PKM,PSMB1,PSMC2,PSMD2,PSMD3,PYGL,S100A11,TUBB4B,CCT2,CCT8,TUBB
17_Member	GO Biological Processes	GO:0002275	myeloid cell activation involved in immune response	-5.99933	-4.07994	24/544	226,302,823,1265,1476,2150,3162,3312,3320,3958,4282,4318,5315,5689,5701,5708,5709,5836,6282,8655,10383,10576,10694,203068	ALDOA,ANXA2,CAPN1,CNN2,CSTB,F2RL1,HMOX1,HSPA8,HSP90AA1,LGALS3,MIF,MMP9,PKM,PSMB1,PSMC2,PSMD2,PSMD3,PYGL,S100A11,DYNLL1,TUBB4B,CCT2,CCT8,TUBB
17_Member	GO Biological Processes	GO:0036230	granulocyte activation	-5.99164	-4.07384	23/506	226,302,823,1265,1476,2150,3312,3320,3958,4282,4318,5315,5689,5701,5708,5709,5836,6282,8655,10383,10576,10694,203068	ALDOA,ANXA2,CAPN1,CNN2,CSTB,F2RL1,HSPA8,HSP90AA1,LGALS3,MIF,MMP9,PKM,PSMB1,PSMC2,PSMD2,PSMD3,PYGL,S100A11,DYNLL1,TUBB4B,CCT2,CCT8,TUBB
17_Member	GO Biological Processes	GO:0043312	neutrophil degranulation	-5.72581	-3.83099	22/486	226,302,823,1265,1476,3312,3320,3958,4282,4318,5315,5689,5701,5708,5709,5836,6282,8655,10383,10576,10694,203068	ALDOA,ANXA2,CAPN1,CNN2,CSTB,HSPA8,HSP90AA1,LGALS3,MIF,MMP9,PKM,PSMB1,PSMC2,PSMD2,PSMD3,PYGL,S100A11,DYNLL1,TUBB4B,CCT2,CCT8,TUBB
17_Member	GO Biological Processes	GO:0002283	neutrophil activation involved in immune response	-5.68235	-3.79345	22/489	226,302,823,1265,1476,3312,3320,3958,4282,4318,5315,5689,5701,5708,5709,5836,6282,8655,10383,10576,10694,203068	ALDOA,ANXA2,CAPN1,CNN2,CSTB,HSPA8,HSP90AA1,LGALS3,MIF,MMP9,PKM,PSMB1,PSMC2,PSMD2,PSMD3,PYGL,S100A11,DYNLL1,TUBB4B,CCT2,CCT8,TUBB
17_Member	GO Biological Processes	GO:0002366	leukocyte activation involved in immune response	-5.52966	-3.65238	27/703	226,302,823,1265,1476,2067,2150,3162,3312,3320,3329,3569,3958,4282,4318,5315,5689,5701,5708,5709,5836,6282,8655,10383,10576,10694,203068	ALDOA,ANXA2,CAPN1,CNN2,CSTB,ERCC1,F2RL1,HMOX1,HSPA8,HSP90AA1,HSPD1,IL6,LGALS3,MIF,MMP9,PKM,PSMB1,PSMC2,PSMD2,PSMD3,PYGL,S100A11,DYNLL1,TUBB4B,CCT2,CCT8,TUBB
17_Member	GO Biological Processes	GO:0002263	cell activation involved in immune response	-5.48406	-3.61107	27/707	226,302,823,1265,1476,2067,2150,3162,3312,3320,3329,3569,3958,4282,4318,5315,5689,5701,5708,5709,5836,6282,8655,10383,10576,10694,203068	ALDOA,ANXA2,CAPN1,CNN2,CSTB,ERCC1,F2RL1,HMOX1,HSPA8,HSP90AA1,HSPD1,IL6,LGALS3,MIF,MMP9,PKM,PSMB1,PSMC2,PSMD2,PSMD3,PYGL,S100A11,DYNLL1,TUBB4B,CCT2,CCT8,TUBB
17_Member	GO Biological Processes	GO:0045055	regulated exocytosis	-4.60083	-2.81383	27/792	226,302,823,1265,1476,2150,3162,3312,3320,3958,4282,4318,5315,5689,5701,5708,5709,5836,6282,6647,7277,8407,8655,10383,10576,10694,203068	ALDOA,ANXA2,CAPN1,CNN2,CSTB,F2RL1,HMOX1,HSPA8,HSP90AA1,LGALS3,MIF,MMP9,PKM,PSMB1,PSMC2,PSMD2,PSMD3,PYGL,S100A11,SOD1,TUBA4A,TAGLN2,DYNLL1,TUBB4B,CCT2,CCT8,TUBB
18_Summary	GO Biological Processes	GO:0045787	positive regulation of cell cycle	-8.4242	-6.23867	24/403	811,896,983,993,1869,4085,4282,4487,4869,5037,5111,5902,6790,7051,7919,9133,9212,9700,9787,10403,10514,29127,81620,85417,3833,55143	CALR,CCND3,CDK1,CDC25A,E2F1,MAD2L1,MIF,MSX1,NPM1,PEBP1,PCNA,RANBP1,AURKA,TGM1,DDX39B,CCNB2,AURKB,ESPL1,DLGAP5,NDC80,MYBBP1A,RACGAP1,CDT1,CCNB3,KIFC1,CDCA8
18_Member	GO Biological Processes	GO:0045787	positive regulation of cell cycle	-8.4242	-6.23867	24/403	811,896,983,993,1869,4085,4282,4487,4869,5037,5111,5902,6790,7051,7919,9133,9212,9700,9787,10403,10514,29127,81620,85417	CALR,CCND3,CDK1,CDC25A,E2F1,MAD2L1,MIF,MSX1,NPM1,PEBP1,PCNA,RANBP1,AURKA,TGM1,DDX39B,CCNB2,AURKB,ESPL1,DLGAP5,NDC80,MYBBP1A,RACGAP1,CDT1,CCNB3
18_Member	GO Biological Processes	GO:0090068	positive regulation of cell cycle process	-6.56997	-4.57087	18/297	896,983,993,1869,4085,4487,4869,5037,5111,5902,6790,9212,9700,9787,10403,10514,29127,81620	CCND3,CDK1,CDC25A,E2F1,MAD2L1,MSX1,NPM1,PEBP1,PCNA,RANBP1,AURKA,AURKB,ESPL1,DLGAP5,NDC80,MYBBP1A,RACGAP1,CDT1
18_Member	GO Biological Processes	GO:0045931	positive regulation of mitotic cell cycle	-4.59388	-2.8092	11/166	896,983,993,4085,5037,5902,6790,9700,9787,10403,81620	CCND3,CDK1,CDC25A,MAD2L1,PEBP1,RANBP1,AURKA,ESPL1,DLGAP5,NDC80,CDT1
18_Member	GO Biological Processes	GO:0051785	positive regulation of nuclear division	-4.39703	-2.64684	7/66	4487,5037,5902,6790,9700,9787,81620	MSX1,PEBP1,RANBP1,AURKA,ESPL1,DLGAP5,CDT1
18_Member	GO Biological Processes	GO:0045840	positive regulation of mitotic nuclear division	-3.95612	-2.24479	6/54	5037,5902,6790,9700,9787,81620	PEBP1,RANBP1,AURKA,ESPL1,DLGAP5,CDT1
18_Member	GO Biological Processes	GO:0045842	positive regulation of mitotic metaphase/anaphase transition	-3.65754	-1.9978	3/9	9700,9787,81620	ESPL1,DLGAP5,CDT1
18_Member	GO Biological Processes	GO:1901970	positive regulation of mitotic sister chromatid separation	-3.65754	-1.9978	3/9	9700,9787,81620	ESPL1,DLGAP5,CDT1
18_Member	GO Biological Processes	GO:1902101	positive regulation of metaphase/anaphase transition of cell cycle	-3.50721	-1.87847	3/10	9700,9787,81620	ESPL1,DLGAP5,CDT1
18_Member	GO Biological Processes	GO:1905820	positive regulation of chromosome separation	-3.37347	-1.76526	3/11	9700,9787,81620	ESPL1,DLGAP5,CDT1
18_Member	GO Biological Processes	GO:1901989	positive regulation of cell cycle phase transition	-3.08601	-1.52732	7/107	896,983,993,4869,9700,9787,81620	CCND3,CDK1,CDC25A,NPM1,ESPL1,DLGAP5,CDT1
18_Member	GO Biological Processes	GO:0090231	regulation of spindle checkpoint	-3.04351	-1.49166	3/14	4085,10403,81620	MAD2L1,NDC80,CDT1
18_Member	GO Biological Processes	GO:0090266	regulation of mitotic cell cycle spindle assembly checkpoint	-3.04351	-1.49166	3/14	4085,10403,81620	MAD2L1,NDC80,CDT1
18_Member	GO Biological Processes	GO:1903504	regulation of mitotic spindle checkpoint	-3.04351	-1.49166	3/14	4085,10403,81620	MAD2L1,NDC80,CDT1
18_Member	GO Biological Processes	GO:1901976	regulation of cell cycle checkpoint	-2.93693	-1.40299	4/33	4085,7919,10403,81620	MAD2L1,DDX39B,NDC80,CDT1
18_Member	GO Biological Processes	GO:0062033	positive regulation of mitotic sister chromatid segregation	-2.78574	-1.27767	3/17	9700,9787,81620	ESPL1,DLGAP5,CDT1
18_Member	GO Biological Processes	GO:1901992	positive regulation of mitotic cell cycle phase transition	-2.70938	-1.21605	6/92	896,983,993,9700,9787,81620	CCND3,CDK1,CDC25A,ESPL1,DLGAP5,CDT1
18_Member	GO Biological Processes	GO:0007080	mitotic metaphase plate congression	-2.36471	-0.926114	4/47	3833,10403,55143,81620	KIFC1,NDC80,CDCA8,CDT1
18_Member	GO Biological Processes	GO:0051303	establishment of chromosome localization	-2.3284	-0.898084	5/77	3833,9787,10403,55143,81620	KIFC1,DLGAP5,NDC80,CDCA8,CDT1
18_Member	GO Biological Processes	GO:0050000	chromosome localization	-2.30457	-0.879269	5/78	3833,9787,10403,55143,81620	KIFC1,DLGAP5,NDC80,CDCA8,CDT1
18_Member	GO Biological Processes	GO:0051984	positive regulation of chromosome segregation	-2.15265	-0.75961	3/28	9700,9787,81620	ESPL1,DLGAP5,CDT1
19_Summary	GO Biological Processes	GO:0010638	positive regulation of organelle organization	-8.23905	-6.06503	30/622	302,822,1869,2067,2150,2764,3178,3184,4318,4487,5037,5058,5902,6624,6721,6790,8655,9212,9700,9787,10055,10174,10574,10575,10576,10694,11140,22948,59286,81620	ANXA2,CAPG,E2F1,ERCC1,F2RL1,GMFB,HNRNPA1,HNRNPD,MMP9,MSX1,PEBP1,PAK1,RANBP1,FSCN1,SREBF2,AURKA,DYNLL1,AURKB,ESPL1,DLGAP5,SAE1,SORBS3,CCT7,CCT4,CCT2,CCT8,CDC37,CCT5,UBL5,CDT1
19_Member	GO Biological Processes	GO:0010638	positive regulation of organelle organization	-8.23905	-6.06503	30/622	302,822,1869,2067,2150,2764,3178,3184,4318,4487,5037,5058,5902,6624,6721,6790,8655,9212,9700,9787,10055,10174,10574,10575,10576,10694,11140,22948,59286,81620	ANXA2,CAPG,E2F1,ERCC1,F2RL1,GMFB,HNRNPA1,HNRNPD,MMP9,MSX1,PEBP1,PAK1,RANBP1,FSCN1,SREBF2,AURKA,DYNLL1,AURKB,ESPL1,DLGAP5,SAE1,SORBS3,CCT7,CCT4,CCT2,CCT8,CDC37,CCT5,UBL5,CDT1
20_Summary	GO Cellular Components	GO:0030496	midbody	-7.61104	-5.50275	15/172	302,822,983,2079,3309,5347,5901,6790,9055,9212,10112,10399,29127,54443,55143,991,3833,9700,10403,22974,57405,5518,203068,6711,26586,81620,146909,221150,4085,4869,9787,2247	ANXA2,CAPG,CDK1,ERH,HSPA5,PLK1,RAN,AURKA,PRC1,AURKB,KIF20A,RACK1,RACGAP1,ANLN,CDCA8,CDC20,KIFC1,ESPL1,NDC80,TPX2,SPC25,PPP2R1A,TUBB,SPTBN1,CKAP2,CDT1,KIF18B,SKA3,MAD2L1,NPM1,DLGAP5,FGF2
20_Member	GO Cellular Components	GO:0030496	midbody	-7.61104	-5.50275	15/172	302,822,983,2079,3309,5347,5901,6790,9055,9212,10112,10399,29127,54443,55143	ANXA2,CAPG,CDK1,ERH,HSPA5,PLK1,RAN,AURKA,PRC1,AURKB,KIF20A,RACK1,RACGAP1,ANLN,CDCA8
20_Member	GO Biological Processes	GO:1902850	microtubule cytoskeleton organization involved in mitosis	-6.54721	-4.55399	12/128	991,3833,5347,5901,6790,9055,9212,9700,10403,22974,29127,57405	CDC20,KIFC1,PLK1,RAN,AURKA,PRC1,AURKB,ESPL1,NDC80,TPX2,RACGAP1,SPC25
20_Member	GO Biological Processes	GO:0007052	mitotic spindle organization	-6.45515	-4.4675	11/107	991,3833,5347,5901,6790,9055,9212,10403,22974,29127,57405	CDC20,KIFC1,PLK1,RAN,AURKA,PRC1,AURKB,NDC80,TPX2,RACGAP1,SPC25
20_Member	GO Biological Processes	GO:0007051	spindle organization	-6.38068	-4.41097	14/185	991,3833,5347,5518,5901,6790,9055,9212,9700,10403,22974,29127,57405,203068	CDC20,KIFC1,PLK1,PPP2R1A,RAN,AURKA,PRC1,AURKB,ESPL1,NDC80,TPX2,RACGAP1,SPC25,TUBB
20_Member	GO Biological Processes	GO:0000281	mitotic cytokinesis	-5.1463	-3.29544	8/71	5347,6711,9700,10112,26586,29127,54443,81620	PLK1,SPTBN1,ESPL1,KIF20A,CKAP2,RACGAP1,ANLN,CDT1
20_Member	GO Cellular Components	GO:0051233	spindle midzone	-5.13648	-3.28831	6/34	5347,6790,9212,29127,55143,146909	PLK1,AURKA,AURKB,RACGAP1,CDCA8,KIF18B
20_Member	GO Biological Processes	GO:0051231	spindle elongation	-5.11536	-3.26853	4/10	5518,9055,9212,29127	PPP2R1A,PRC1,AURKB,RACGAP1
20_Member	GO Biological Processes	GO:0061640	cytoskeleton-dependent cytokinesis	-5.01623	-3.17734	9/97	5347,6711,9212,9700,10112,26586,29127,54443,81620	PLK1,SPTBN1,AURKB,ESPL1,KIF20A,CKAP2,RACGAP1,ANLN,CDT1
20_Member	GO Cellular Components	GO:0005876	spindle microtubule	-4.97734	-3.14625	7/54	983,5347,6790,9055,9212,146909,221150	CDK1,PLK1,AURKA,PRC1,AURKB,KIF18B,SKA3
20_Member	GO Biological Processes	GO:0000910	cytokinesis	-4.54572	-2.77134	11/168	5347,6711,6790,9055,9212,9700,10112,26586,29127,54443,81620	PLK1,SPTBN1,AURKA,PRC1,AURKB,ESPL1,KIF20A,CKAP2,RACGAP1,ANLN,CDT1
20_Member	GO Cellular Components	GO:0000922	spindle pole	-4.03716	-2.31693	10/159	991,4085,4869,5347,6790,9055,9212,9787,22974,26586	CDC20,MAD2L1,NPM1,PLK1,AURKA,PRC1,AURKB,DLGAP5,TPX2,CKAP2
20_Member	GO Biological Processes	GO:0090307	mitotic spindle assembly	-3.82384	-2.13047	6/57	991,3833,5347,9212,22974,29127	CDC20,KIFC1,PLK1,AURKB,TPX2,RACGAP1
20_Member	GO Biological Processes	GO:0000022	mitotic spindle elongation	-3.65754	-1.9978	3/9	9055,9212,29127	PRC1,AURKB,RACGAP1
20_Member	GO Biological Processes	GO:0051225	spindle assembly	-3.43567	-1.81335	8/123	991,3833,5347,6790,9212,22974,29127,203068	CDC20,KIFC1,PLK1,AURKA,AURKB,TPX2,RACGAP1,TUBB
20_Member	GO Biological Processes	GO:0051302	regulation of cell division	-3.17688	-1.59776	9/168	2247,5347,6790,9055,9212,10112,10399,29127,146909	FGF2,PLK1,AURKA,PRC1,AURKB,KIF20A,RACK1,RACGAP1,KIF18B
20_Member	GO Biological Processes	GO:0032465	regulation of cytokinesis	-2.78299	-1.27638	6/89	5347,6790,9055,9212,10112,29127	PLK1,AURKA,PRC1,AURKB,KIF20A,RACGAP1
20_Member	GO Biological Processes	GO:0032506	cytokinetic process	-2.66256	-1.176	4/39	9212,10112,29127,54443	AURKB,KIF20A,RACGAP1,ANLN

## Sheet: -48h vs 0h -up-GO
GroupID	Category	Term	Description	LogP	Log(q-value)	InTerm_InList	Genes	Symbols
1_Summary	GO Cellular Components	GO:0043292	contractile fiber	-35.6615	-31.3028	45/229	70,88,287,288,667,779,800,845,1756,4604,4632,4634,4892,5239,6263,7111,7125,7134,7135,7136,7139,7140,7273,8048,8736,9659,11155,23676,27063,27295,51778,57644,79933,80206,84033,84665,91624,114907,118461,131377,137735,171024,255743,347273,442721,1311,4015,4208,6443,6497,9472,10611,11214,246329,4130,4638,4643,7852,22998,23500,51332,57553,60312,83988,84168,84448,121512,142678,165904,199953,4772,6935,72…	ACTC1,ACTN2,ANK2,ANK3,DST,CACNA1S,CALD1,CASQ2,DMD,MYBPC1,MYL1,MYL3,NRAP,PGM5,RYR3,TMOD1,TNNC2,TNNC1,TNNI1,TNNI2,TNNT2,TNNT3,TTN,CSRP3,MYOM1,PDE4DIP,LDB3,SMPX,ANKRD1,PDLIM3,MYOZ2,MYH7B,SYNPO2L,FHOD3,OBSCN,MYPN,NEXN,FBXO32,C10orf71,KLHL40,ABRA,SYNPO2,NPNT,CAVIN4,LMOD2,COMP,LOX,MEF2C,SGCB,SKI,AKAP6,PDLIM5,AKAP13,STAC3,MAP1A,MYLK,MYO1E,CXCR4,LIMCH1,DAAM2,SPTBN5,MICAL3,AFAP1,NCALD,ANTXR1,ABLIM2,FGD4,M…
1_Member	GO Cellular Components	GO:0043292	contractile fiber	-35.6615	-31.3028	45/229	70,88,287,288,667,779,800,845,1756,4604,4632,4634,4892,5239,6263,7111,7125,7134,7135,7136,7139,7140,7273,8048,8736,9659,11155,23676,27063,27295,51778,57644,79933,80206,84033,84665,91624,114907,118461,131377,137735,171024,255743,347273,442721	ACTC1,ACTN2,ANK2,ANK3,DST,CACNA1S,CALD1,CASQ2,DMD,MYBPC1,MYL1,MYL3,NRAP,PGM5,RYR3,TMOD1,TNNC2,TNNC1,TNNI1,TNNI2,TNNT2,TNNT3,TTN,CSRP3,MYOM1,PDE4DIP,LDB3,SMPX,ANKRD1,PDLIM3,MYOZ2,MYH7B,SYNPO2L,FHOD3,OBSCN,MYPN,NEXN,FBXO32,C10orf71,KLHL40,ABRA,SYNPO2,NPNT,CAVIN4,LMOD2
1_Member	GO Cellular Components	GO:0030016	myofibril	-35.308	-31.2503	44/219	70,88,287,288,667,779,800,845,1756,4604,4632,4634,4892,5239,6263,7111,7125,7134,7135,7136,7139,7140,7273,8048,8736,9659,11155,23676,27063,27295,51778,57644,79933,80206,84033,84665,91624,114907,118461,131377,137735,171024,347273,442721	ACTC1,ACTN2,ANK2,ANK3,DST,CACNA1S,CALD1,CASQ2,DMD,MYBPC1,MYL1,MYL3,NRAP,PGM5,RYR3,TMOD1,TNNC2,TNNC1,TNNI1,TNNI2,TNNT2,TNNT3,TTN,CSRP3,MYOM1,PDE4DIP,LDB3,SMPX,ANKRD1,PDLIM3,MYOZ2,MYH7B,SYNPO2L,FHOD3,OBSCN,MYPN,NEXN,FBXO32,C10orf71,KLHL40,ABRA,SYNPO2,CAVIN4,LMOD2
1_Member	GO Cellular Components	GO:0030017	sarcomere	-33.4594	-29.5778	41/198	70,88,287,288,667,779,845,1756,4604,4632,4634,4892,5239,6263,7111,7125,7134,7135,7136,7139,7140,7273,8048,8736,11155,23676,27063,27295,51778,79933,80206,84033,84665,91624,114907,118461,131377,137735,171024,347273,442721	ACTC1,ACTN2,ANK2,ANK3,DST,CACNA1S,CASQ2,DMD,MYBPC1,MYL1,MYL3,NRAP,PGM5,RYR3,TMOD1,TNNC2,TNNC1,TNNI1,TNNI2,TNNT2,TNNT3,TTN,CSRP3,MYOM1,LDB3,SMPX,ANKRD1,PDLIM3,MYOZ2,SYNPO2L,FHOD3,OBSCN,MYPN,NEXN,FBXO32,C10orf71,KLHL40,ABRA,SYNPO2,CAVIN4,LMOD2
1_Member	GO Cellular Components	GO:0044449	contractile fiber part	-33.1645	-29.4078	42/215	70,88,287,288,667,779,845,1756,4604,4632,4634,4892,5239,6263,7111,7125,7134,7135,7136,7139,7140,7273,8048,8736,11155,23676,27063,27295,51778,79933,80206,84033,84665,91624,114907,118461,131377,137735,171024,255743,347273,442721	ACTC1,ACTN2,ANK2,ANK3,DST,CACNA1S,CASQ2,DMD,MYBPC1,MYL1,MYL3,NRAP,PGM5,RYR3,TMOD1,TNNC2,TNNC1,TNNI1,TNNI2,TNNT2,TNNT3,TTN,CSRP3,MYOM1,LDB3,SMPX,ANKRD1,PDLIM3,MYOZ2,SYNPO2L,FHOD3,OBSCN,MYPN,NEXN,FBXO32,C10orf71,KLHL40,ABRA,SYNPO2,NPNT,CAVIN4,LMOD2
1_Member	GO Cellular Components	GO:0031674	I band	-25.4082	-22.0909	30/136	70,88,287,288,667,779,845,1756,4604,4634,4892,5239,6263,7273,8048,8736,11155,27063,27295,51778,79933,80206,84033,84665,91624,114907,118461,131377,171024,347273	ACTC1,ACTN2,ANK2,ANK3,DST,CACNA1S,CASQ2,DMD,MYBPC1,MYL3,NRAP,PGM5,RYR3,TTN,CSRP3,MYOM1,LDB3,ANKRD1,PDLIM3,MYOZ2,SYNPO2L,FHOD3,OBSCN,MYPN,NEXN,FBXO32,C10orf71,KLHL40,SYNPO2,CAVIN4
1_Member	GO Biological Processes	GO:0055001	muscle cell development	-23.6484	-20.3689	32/184	70,88,287,845,1311,1756,4015,4208,4604,4892,5239,6443,6497,7111,7139,7140,7273,8048,8736,9472,10611,11155,11214,27063,51778,79933,80206,84033,84665,131377,246329,442721	ACTC1,ACTN2,ANK2,CASQ2,COMP,DMD,LOX,MEF2C,MYBPC1,NRAP,PGM5,SGCB,SKI,TMOD1,TNNT2,TNNT3,TTN,CSRP3,MYOM1,AKAP6,PDLIM5,LDB3,AKAP13,ANKRD1,MYOZ2,SYNPO2L,FHOD3,OBSCN,MYPN,KLHL40,STAC3,LMOD2
1_Member	GO Biological Processes	GO:0055002	striated muscle cell development	-23.4898	-20.245	31/171	70,88,845,1311,1756,4015,4208,4604,4892,5239,6443,6497,7111,7139,7140,7273,8048,8736,9472,10611,11155,11214,27063,51778,79933,80206,84033,84665,131377,246329,442721	ACTC1,ACTN2,CASQ2,COMP,DMD,LOX,MEF2C,MYBPC1,NRAP,PGM5,SGCB,SKI,TMOD1,TNNT2,TNNT3,TTN,CSRP3,MYOM1,AKAP6,PDLIM5,LDB3,AKAP13,ANKRD1,MYOZ2,SYNPO2L,FHOD3,OBSCN,MYPN,KLHL40,STAC3,LMOD2
1_Member	GO Biological Processes	GO:0030239	myofibril assembly	-22.4759	-19.2933	22/70	70,88,845,4208,4604,4892,5239,7111,7139,7140,7273,8048,8736,11155,11214,27063,51778,79933,80206,84033,84665,442721	ACTC1,ACTN2,CASQ2,MEF2C,MYBPC1,NRAP,PGM5,TMOD1,TNNT2,TNNT3,TTN,CSRP3,MYOM1,LDB3,AKAP13,ANKRD1,MYOZ2,SYNPO2L,FHOD3,OBSCN,MYPN,LMOD2
1_Member	GO Molecular Functions	GO:0003779	actin binding	-21.9654	-18.8371	43/424	88,667,800,1756,4130,4604,4634,4638,4643,4892,7111,7125,7134,7135,7136,7139,7140,7273,7852,8048,8736,10611,22998,23500,51332,51778,57553,57644,60312,79933,80206,83988,84168,84448,84665,91624,121512,137735,142678,165904,171024,199953,442721	ACTN2,DST,CALD1,DMD,MAP1A,MYBPC1,MYL3,MYLK,MYO1E,NRAP,TMOD1,TNNC2,TNNC1,TNNI1,TNNI2,TNNT2,TNNT3,TTN,CXCR4,CSRP3,MYOM1,PDLIM5,LIMCH1,DAAM2,SPTBN5,MYOZ2,MICAL3,MYH7B,AFAP1,SYNPO2L,FHOD3,NCALD,ANTXR1,ABLIM2,MYPN,NEXN,FGD4,ABRA,MIB2,XIRP1,SYNPO2,TMEM201,LMOD2
1_Member	GO Biological Processes	GO:0042692	muscle cell differentiation	-21.9231	-18.8196	41/381	70,88,287,845,1311,1756,4015,4208,4604,4772,4892,5239,6443,6497,6935,7111,7139,7140,7248,7273,8048,8516,8736,9043,9472,10611,11155,11214,27063,51778,79933,80206,84033,84665,85461,131377,150572,221662,246329,255743,442721	ACTC1,ACTN2,ANK2,CASQ2,COMP,DMD,LOX,MEF2C,MYBPC1,NFATC1,NRAP,PGM5,SGCB,SKI,ZEB1,TMOD1,TNNT2,TNNT3,TSC1,TTN,CSRP3,ITGA8,MYOM1,SPAG9,AKAP6,PDLIM5,LDB3,AKAP13,ANKRD1,MYOZ2,SYNPO2L,FHOD3,OBSCN,MYPN,TANC1,KLHL40,SMYD1,RBM24,STAC3,NPNT,LMOD2
1_Member	GO Biological Processes	GO:0030029	actin filament-based process	-21.4759	-18.396	55/742	70,88,287,817,845,1436,1756,2824,3693,4035,4208,4604,4632,4634,4643,4763,4892,5239,5592,5829,6781,7111,7125,7134,7135,7136,7139,7140,7248,7273,8048,8476,8736,11155,11214,22843,22998,23189,23500,27063,27295,51332,51778,57553,79933,80206,83700,84033,84168,84448,84665,121512,165904,171024,442721	ACTC1,ACTN2,ANK2,CAMK2D,CASQ2,CSF1R,DMD,GPM6B,ITGB5,LRP1,MEF2C,MYBPC1,MYL1,MYL3,MYO1E,NF1,NRAP,PGM5,PRKG1,PXN,STC1,TMOD1,TNNC2,TNNC1,TNNI1,TNNI2,TNNT2,TNNT3,TSC1,TTN,CSRP3,CDC42BPA,MYOM1,LDB3,AKAP13,PPM1E,LIMCH1,KANK1,DAAM2,ANKRD1,PDLIM3,SPTBN5,MYOZ2,MICAL3,SYNPO2L,FHOD3,JAM3,OBSCN,ANTXR1,ABLIM2,MYPN,FGD4,XIRP1,SYNPO2,LMOD2
1_Member	GO Biological Processes	GO:0051146	striated muscle cell differentiation	-21.4276	-18.3699	36/289	70,88,845,1311,1756,4015,4208,4604,4892,5239,6443,6497,7111,7139,7140,7248,7273,8048,8736,9043,9472,10611,11155,11214,27063,51778,79933,80206,84033,84665,85461,131377,150572,221662,246329,442721	ACTC1,ACTN2,CASQ2,COMP,DMD,LOX,MEF2C,MYBPC1,NRAP,PGM5,SGCB,SKI,TMOD1,TNNT2,TNNT3,TSC1,TTN,CSRP3,MYOM1,SPAG9,AKAP6,PDLIM5,LDB3,AKAP13,ANKRD1,MYOZ2,SYNPO2L,FHOD3,OBSCN,MYPN,TANC1,KLHL40,SMYD1,RBM24,STAC3,LMOD2
1_Member	GO Biological Processes	GO:0097435	supramolecular fiber organization	-21.3901	-18.3536	52/663	70,88,667,845,1278,1281,1289,1290,1301,1303,1311,1805,2258,3693,4015,4060,4130,4208,4604,4763,4892,5239,5829,6423,7111,7139,7140,7248,7273,8048,8736,9508,10516,11155,11214,22843,22998,23189,27063,27295,51332,51778,54800,57553,79933,80206,84033,84665,165904,171024,440193,442721	ACTC1,ACTN2,DST,CASQ2,COL1A2,COL3A1,COL5A1,COL5A2,COL11A1,COL12A1,COMP,DPT,FGF13,ITGB5,LOX,LUM,MAP1A,MEF2C,MYBPC1,NF1,NRAP,PGM5,PXN,SFRP2,TMOD1,TNNT2,TNNT3,TSC1,TTN,CSRP3,MYOM1,ADAMTS3,FBLN5,LDB3,AKAP13,PPM1E,LIMCH1,KANK1,ANKRD1,PDLIM3,SPTBN5,MYOZ2,KLHL24,MICAL3,SYNPO2L,FHOD3,OBSCN,MYPN,XIRP1,SYNPO2,CCDC88C,LMOD2
1_Member	GO Biological Processes	GO:0010927	cellular component assembly involved in morphogenesis	-20.2919	-17.2757	24/110	70,88,287,845,4208,4604,4892,5239,7111,7139,7140,7273,8048,8736,11155,11214,26011,27063,51778,79933,80206,84033,84665,442721	ACTC1,ACTN2,ANK2,CASQ2,MEF2C,MYBPC1,NRAP,PGM5,TMOD1,TNNT2,TNNT3,TTN,CSRP3,MYOM1,LDB3,AKAP13,TENM4,ANKRD1,MYOZ2,SYNPO2L,FHOD3,OBSCN,MYPN,LMOD2
1_Member	GO Cellular Components	GO:0030018	Z disc	-20.1259	-17.1289	25/125	88,287,288,667,845,1756,4604,4892,5239,6263,7273,8048,8736,11155,27295,51778,79933,80206,84033,84665,91624,114907,118461,171024,347273	ACTN2,ANK2,ANK3,DST,CASQ2,DMD,MYBPC1,NRAP,PGM5,RYR3,TTN,CSRP3,MYOM1,LDB3,PDLIM3,MYOZ2,SYNPO2L,FHOD3,OBSCN,MYPN,NEXN,FBXO32,C10orf71,SYNPO2,CAVIN4
1_Member	GO Biological Processes	GO:0031032	actomyosin structure organization	-18.4786	-15.5349	28/194	70,88,845,3693,4208,4604,4892,5239,5829,7111,7139,7140,7248,7273,8048,8476,8736,11155,11214,22843,22998,27063,51778,79933,80206,84033,84665,442721	ACTC1,ACTN2,CASQ2,ITGB5,MEF2C,MYBPC1,NRAP,PGM5,PXN,TMOD1,TNNT2,TNNT3,TSC1,TTN,CSRP3,CDC42BPA,MYOM1,LDB3,AKAP13,PPM1E,LIMCH1,ANKRD1,MYOZ2,SYNPO2L,FHOD3,OBSCN,MYPN,LMOD2
1_Member	GO Biological Processes	GO:0045214	sarcomere organization	-18.3315	-15.4042	17/49	88,845,4208,4604,7139,7140,7273,8736,11155,11214,27063,51778,79933,80206,84033,84665,442721	ACTN2,CASQ2,MEF2C,MYBPC1,TNNT2,TNNT3,TTN,MYOM1,LDB3,AKAP13,ANKRD1,MYOZ2,SYNPO2L,FHOD3,OBSCN,MYPN,LMOD2
1_Member	GO Cellular Components	GO:0015629	actin cytoskeleton	-17.0006	-14.1043	40/492	70,72,88,800,4604,4632,4634,4638,4643,5239,5829,7111,7125,7134,7135,7136,7139,7140,7248,7273,8476,8736,10611,11214,22998,27145,27295,51332,51778,57644,60312,79834,79933,80206,84448,90427,137735,165904,171024,442721	ACTC1,ACTG2,ACTN2,CALD1,MYBPC1,MYL1,MYL3,MYLK,MYO1E,PGM5,PXN,TMOD1,TNNC2,TNNC1,TNNI1,TNNI2,TNNT2,TNNT3,TSC1,TTN,CDC42BPA,MYOM1,PDLIM5,AKAP13,LIMCH1,FILIP1,PDLIM3,SPTBN5,MYOZ2,MYH7B,AFAP1,PEAK1,SYNPO2L,FHOD3,ABLIM2,BMF,ABRA,XIRP1,SYNPO2,LMOD2
1_Member	GO Biological Processes	GO:0030036	actin cytoskeleton organization	-15.6991	-12.8589	44/650	70,88,845,1436,2824,3693,4035,4208,4604,4763,4892,5239,5592,5829,7111,7139,7140,7248,7273,8048,8476,8736,11155,11214,22843,22998,23189,23500,27063,27295,51332,51778,57553,79933,80206,83700,84033,84168,84448,84665,121512,165904,171024,442721	ACTC1,ACTN2,CASQ2,CSF1R,GPM6B,ITGB5,LRP1,MEF2C,MYBPC1,NF1,NRAP,PGM5,PRKG1,PXN,TMOD1,TNNT2,TNNT3,TSC1,TTN,CSRP3,CDC42BPA,MYOM1,LDB3,AKAP13,PPM1E,LIMCH1,KANK1,DAAM2,ANKRD1,PDLIM3,SPTBN5,MYOZ2,MICAL3,SYNPO2L,FHOD3,JAM3,OBSCN,ANTXR1,ABLIM2,MYPN,FGD4,XIRP1,SYNPO2,LMOD2
1_Member	GO Molecular Functions	GO:0051015	actin filament binding	-6.44653	-4.19503	15/193	88,4604,4643,4892,7111,7125,7134,7273,8736,57644,84168,84448,91624,165904,199953	ACTN2,MYBPC1,MYO1E,NRAP,TMOD1,TNNC2,TNNC1,TTN,MYOM1,MYH7B,ANTXR1,ABLIM2,NEXN,XIRP1,TMEM201
2_Summary	GO Cellular Components	GO:0031012	extracellular matrix	-32.6489	-28.9892	59/526	43,667,1278,1281,1282,1284,1289,1290,1293,1295,1296,1301,1303,1310,1311,1462,1634,1805,1842,2162,2199,2200,2335,2719,3339,3371,3911,3913,4015,4060,4192,4684,5176,6423,6678,7045,7052,7057,7058,7059,7123,7837,8406,9508,9719,10516,10855,11081,11093,25878,50939,50964,54829,64066,81792,131578,151887,158326,255743,1513,2824,3672,3693,4035,4643,4763,8516,22801,83700,84168,19,3931,88,5829,288,800,2802,52…	ACHE,DST,COL1A2,COL3A1,COL4A1,COL4A2,COL5A1,COL5A2,COL6A3,COL8A1,COL8A2,COL11A1,COL12A1,COL19A1,COMP,VCAN,DCN,DPT,ECM2,F13A1,FBLN2,FBN1,FN1,GPC3,HSPG2,TNC,LAMA5,LAMB2,LOX,LUM,MDK,NCAM1,SERPINF1,SFRP2,SPARC,TGFBI,TGM2,THBS1,THBS2,THBS3,CLEC3B,PXDN,SRPX,ADAMTS3,ADAMTSL2,FBLN5,HPSE,KERA,ADAMTS13,MXRA5,IMPG2,SOST,ASPN,MMP27,ADAMTS12,LRRC15,CCDC80,FREM1,NPNT,CTSK,GPM6B,ITGA1,ITGB5,LRP1,MYO1E,NF1,ITGA8…
2_Member	GO Cellular Components	GO:0031012	extracellular matrix	-32.6489	-28.9892	59/526	43,667,1278,1281,1282,1284,1289,1290,1293,1295,1296,1301,1303,1310,1311,1462,1634,1805,1842,2162,2199,2200,2335,2719,3339,3371,3911,3913,4015,4060,4192,4684,5176,6423,6678,7045,7052,7057,7058,7059,7123,7837,8406,9508,9719,10516,10855,11081,11093,25878,50939,50964,54829,64066,81792,131578,151887,158326,255743	ACHE,DST,COL1A2,COL3A1,COL4A1,COL4A2,COL5A1,COL5A2,COL6A3,COL8A1,COL8A2,COL11A1,COL12A1,COL19A1,COMP,VCAN,DCN,DPT,ECM2,F13A1,FBLN2,FBN1,FN1,GPC3,HSPG2,TNC,LAMA5,LAMB2,LOX,LUM,MDK,NCAM1,SERPINF1,SFRP2,SPARC,TGFBI,TGM2,THBS1,THBS2,THBS3,CLEC3B,PXDN,SRPX,ADAMTS3,ADAMTSL2,FBLN5,HPSE,KERA,ADAMTS13,MXRA5,IMPG2,SOST,ASPN,MMP27,ADAMTS12,LRRC15,CCDC80,FREM1,NPNT
2_Member	GO Cellular Components	GO:0062023	collagen-containing extracellular matrix	-32.5469	-28.9664	53/407	43,667,1278,1281,1282,1284,1289,1290,1293,1295,1296,1301,1303,1310,1311,1462,1634,1805,1842,2162,2199,2200,2335,2719,3339,3371,3911,3913,4060,4192,4684,5176,6423,6678,7045,7052,7057,7058,7059,7123,7837,8406,9508,10516,25878,50939,50964,54829,81792,131578,151887,158326,255743	ACHE,DST,COL1A2,COL3A1,COL4A1,COL4A2,COL5A1,COL5A2,COL6A3,COL8A1,COL8A2,COL11A1,COL12A1,COL19A1,COMP,VCAN,DCN,DPT,ECM2,F13A1,FBLN2,FBN1,FN1,GPC3,HSPG2,TNC,LAMA5,LAMB2,LUM,MDK,NCAM1,SERPINF1,SFRP2,SPARC,TGFBI,TGM2,THBS1,THBS2,THBS3,CLEC3B,PXDN,SRPX,ADAMTS3,FBLN5,MXRA5,IMPG2,SOST,ASPN,ADAMTS12,LRRC15,CCDC80,FREM1,NPNT
2_Member	GO Molecular Functions	GO:0005201	extracellular matrix structural constituent	-30.5578	-27.0442	36/162	1278,1281,1282,1284,1289,1290,1293,1295,1296,1301,1303,1310,1311,1462,1634,1805,2199,2200,2335,3339,3371,3911,3913,4060,6678,7045,7057,7058,7059,7837,8406,10516,25878,50939,54829,255743	COL1A2,COL3A1,COL4A1,COL4A2,COL5A1,COL5A2,COL6A3,COL8A1,COL8A2,COL11A1,COL12A1,COL19A1,COMP,VCAN,DCN,DPT,FBLN2,FBN1,FN1,HSPG2,TNC,LAMA5,LAMB2,LUM,SPARC,TGFBI,THBS1,THBS2,THBS3,PXDN,SRPX,FBLN5,MXRA5,IMPG2,ASPN,NPNT
2_Member	GO Biological Processes	GO:0030198	extracellular matrix organization	-29.4763	-26.0718	48/368	1278,1281,1282,1284,1289,1290,1293,1295,1296,1301,1303,1310,1311,1462,1513,1634,1805,1842,2199,2200,2335,2824,3339,3371,3672,3693,3911,3913,4015,4035,4060,4643,4763,6423,6678,7045,7057,7837,8516,9508,9719,10516,22801,64066,83700,84168,151887,255743	COL1A2,COL3A1,COL4A1,COL4A2,COL5A1,COL5A2,COL6A3,COL8A1,COL8A2,COL11A1,COL12A1,COL19A1,COMP,VCAN,CTSK,DCN,DPT,ECM2,FBLN2,FBN1,FN1,GPM6B,HSPG2,TNC,ITGA1,ITGB5,LAMA5,LAMB2,LOX,LRP1,LUM,MYO1E,NF1,SFRP2,SPARC,TGFBI,THBS1,PXDN,ITGA8,ADAMTS3,ADAMTSL2,FBLN5,ITGA11,MMP27,JAM3,ANTXR1,CCDC80,NPNT
2_Member	GO Biological Processes	GO:0043062	extracellular structure organization	-28.618	-25.2593	50/424	19,1278,1281,1282,1284,1289,1290,1293,1295,1296,1301,1303,1310,1311,1462,1513,1634,1805,1842,2199,2200,2335,2824,3339,3371,3672,3693,3911,3913,3931,4015,4035,4060,4643,4763,6423,6678,7045,7057,7837,8516,9508,9719,10516,22801,64066,83700,84168,151887,255743	ABCA1,COL1A2,COL3A1,COL4A1,COL4A2,COL5A1,COL5A2,COL6A3,COL8A1,COL8A2,COL11A1,COL12A1,COL19A1,COMP,VCAN,CTSK,DCN,DPT,ECM2,FBLN2,FBN1,FN1,GPM6B,HSPG2,TNC,ITGA1,ITGB5,LAMA5,LAMB2,LCAT,LOX,LRP1,LUM,MYO1E,NF1,SFRP2,SPARC,TGFBI,THBS1,PXDN,ITGA8,ADAMTS3,ADAMTSL2,FBLN5,ITGA11,MMP27,JAM3,ANTXR1,CCDC80,NPNT
2_Member	GO Cellular Components	GO:0005604	basement membrane	-16.8647	-13.9831	20/93	43,667,1282,1284,1289,1295,1296,2200,2335,3339,3371,3911,3913,5176,6678,7045,7058,151887,158326,255743	ACHE,DST,COL4A1,COL4A2,COL5A1,COL8A1,COL8A2,FBN1,FN1,HSPG2,TNC,LAMA5,LAMB2,SERPINF1,SPARC,TGFBI,THBS2,CCDC80,FREM1,NPNT
2_Member	GO Molecular Functions	GO:0005178	integrin binding	-12.9996	-10.3036	19/127	88,667,1281,1289,1311,1842,2200,2335,3693,3911,3913,5829,6423,7045,7057,10516,11093,83700,255743	ACTN2,DST,COL3A1,COL5A1,COMP,ECM2,FBN1,FN1,ITGB5,LAMA5,LAMB2,PXN,SFRP2,TGFBI,THBS1,FBLN5,ADAMTS13,JAM3,NPNT
2_Member	GO Molecular Functions	GO:0050839	cell adhesion molecule binding	-9.11556	-6.67593	29/489	88,288,667,800,1281,1289,1311,1842,2200,2335,2802,3693,3911,3913,5297,5829,6423,6772,7045,7057,10516,10611,10985,11093,23513,26011,55714,83700,255743	ACTN2,ANK3,DST,CALD1,COL3A1,COL5A1,COMP,ECM2,FBN1,FN1,GOLGA3,ITGB5,LAMA5,LAMB2,PI4KA,PXN,SFRP2,STAT1,TGFBI,THBS1,FBLN5,PDLIM5,GCN1,ADAMTS13,SCRIB,TENM4,TENM3,JAM3,NPNT
3_Summary	GO Biological Processes	GO:0061061	muscle structure development	-29.8524	-26.3967	62/662	43,70,88,104,287,845,1281,1293,1301,1310,1311,1634,1756,2066,2273,3911,4015,4208,4604,4634,4638,4763,4772,4892,5239,6443,6445,6497,6935,7111,7134,7135,7139,7140,7248,7273,8048,8516,8736,9043,9472,9975,10521,10611,11155,11214,22801,27063,51778,56261,79933,80206,84033,84665,85461,131377,150572,221662,246329,255743,347273,442721,26011,1289,2200,2719,3091,5310,6423,6678,23129,27295,79633,165904	ACHE,ACTC1,ACTN2,ADARB1,ANK2,CASQ2,COL3A1,COL6A3,COL11A1,COL19A1,COMP,DCN,DMD,ERBB4,FHL1,LAMA5,LOX,MEF2C,MYBPC1,MYL3,MYLK,NF1,NFATC1,NRAP,PGM5,SGCB,SGCG,SKI,ZEB1,TMOD1,TNNC1,TNNI1,TNNT2,TNNT3,TSC1,TTN,CSRP3,ITGA8,MYOM1,SPAG9,AKAP6,NR1D2,DDX17,PDLIM5,LDB3,AKAP13,ITGA11,ANKRD1,MYOZ2,GPCPD1,SYNPO2L,FHOD3,OBSCN,MYPN,TANC1,KLHL40,SMYD1,RBM24,STAC3,NPNT,CAVIN4,LMOD2,TENM4,COL5A1,FBN1,GPC3,HIF1A,PKD1,SF…
3_Member	GO Biological Processes	GO:0061061	muscle structure development	-29.8524	-26.3967	62/662	43,70,88,104,287,845,1281,1293,1301,1310,1311,1634,1756,2066,2273,3911,4015,4208,4604,4634,4638,4763,4772,4892,5239,6443,6445,6497,6935,7111,7134,7135,7139,7140,7248,7273,8048,8516,8736,9043,9472,9975,10521,10611,11155,11214,22801,27063,51778,56261,79933,80206,84033,84665,85461,131377,150572,221662,246329,255743,347273,442721	ACHE,ACTC1,ACTN2,ADARB1,ANK2,CASQ2,COL3A1,COL6A3,COL11A1,COL19A1,COMP,DCN,DMD,ERBB4,FHL1,LAMA5,LOX,MEF2C,MYBPC1,MYL3,MYLK,NF1,NFATC1,NRAP,PGM5,SGCB,SGCG,SKI,ZEB1,TMOD1,TNNC1,TNNI1,TNNT2,TNNT3,TSC1,TTN,CSRP3,ITGA8,MYOM1,SPAG9,AKAP6,NR1D2,DDX17,PDLIM5,LDB3,AKAP13,ITGA11,ANKRD1,MYOZ2,GPCPD1,SYNPO2L,FHOD3,OBSCN,MYPN,TANC1,KLHL40,SMYD1,RBM24,STAC3,NPNT,CAVIN4,LMOD2
3_Member	GO Biological Processes	GO:0060537	muscle tissue development	-19.8249	-16.8464	40/410	70,88,1281,1301,1310,1634,2066,4015,4208,4604,4634,4638,4763,4892,5239,6443,6445,6497,7134,7135,7139,7248,7273,8048,8516,8736,9472,9975,10521,10611,11214,26011,27063,51778,56261,80206,131377,150572,221662,246329	ACTC1,ACTN2,COL3A1,COL11A1,COL19A1,DCN,ERBB4,LOX,MEF2C,MYBPC1,MYL3,MYLK,NF1,NRAP,PGM5,SGCB,SGCG,SKI,TNNC1,TNNI1,TNNT2,TSC1,TTN,CSRP3,ITGA8,MYOM1,AKAP6,NR1D2,DDX17,PDLIM5,AKAP13,TENM4,ANKRD1,MYOZ2,GPCPD1,FHOD3,KLHL40,SMYD1,RBM24,STAC3
3_Member	GO Biological Processes	GO:0007517	muscle organ development	-18.9073	-15.9465	39/411	43,70,104,1281,1293,1301,1310,1634,1756,2066,2273,3911,4015,4208,4604,4634,4638,4763,6443,6445,6497,7134,7135,7139,7273,8048,8736,9472,9975,10521,22801,27063,51778,56261,131377,150572,221662,246329,347273	ACHE,ACTC1,ADARB1,COL3A1,COL6A3,COL11A1,COL19A1,DCN,DMD,ERBB4,FHL1,LAMA5,LOX,MEF2C,MYBPC1,MYL3,MYLK,NF1,SGCB,SGCG,SKI,TNNC1,TNNI1,TNNT2,TTN,CSRP3,MYOM1,AKAP6,NR1D2,DDX17,ITGA11,ANKRD1,MYOZ2,GPCPD1,KLHL40,SMYD1,RBM24,STAC3,CAVIN4
3_Member	GO Biological Processes	GO:0014706	striated muscle tissue development	-17.8354	-14.9239	37/393	70,88,1301,1310,1634,2066,4015,4208,4604,4634,4763,4892,5239,6443,6445,6497,7134,7135,7139,7248,7273,8048,8736,9472,9975,10521,10611,11214,26011,27063,51778,56261,80206,131377,150572,221662,246329	ACTC1,ACTN2,COL11A1,COL19A1,DCN,ERBB4,LOX,MEF2C,MYBPC1,MYL3,NF1,NRAP,PGM5,SGCB,SGCG,SKI,TNNC1,TNNI1,TNNT2,TSC1,TTN,CSRP3,MYOM1,AKAP6,NR1D2,DDX17,PDLIM5,AKAP13,TENM4,ANKRD1,MYOZ2,GPCPD1,FHOD3,KLHL40,SMYD1,RBM24,STAC3
3_Member	GO Biological Processes	GO:0007507	heart development	-15.4155	-12.6131	41/575	70,88,287,1281,1289,1301,2066,2200,2719,3091,4015,4208,4604,4634,4763,4892,5310,6423,6443,6445,6678,7134,7135,7139,7248,7273,8048,8736,9472,10611,11214,23129,26011,27063,27295,79633,79933,80206,150572,165904,221662	ACTC1,ACTN2,ANK2,COL3A1,COL5A1,COL11A1,ERBB4,FBN1,GPC3,HIF1A,LOX,MEF2C,MYBPC1,MYL3,NF1,NRAP,PKD1,SFRP2,SGCB,SGCG,SPARC,TNNC1,TNNI1,TNNT2,TSC1,TTN,CSRP3,MYOM1,AKAP6,PDLIM5,AKAP13,PLXND1,TENM4,ANKRD1,PDLIM3,FAT4,SYNPO2L,FHOD3,SMYD1,XIRP1,RBM24
3_Member	GO Biological Processes	GO:0007519	skeletal muscle tissue development	-9.15758	-6.70862	17/163	1310,1634,4208,4634,4763,6497,8048,8736,9975,10521,27063,51778,56261,131377,150572,221662,246329	COL19A1,DCN,MEF2C,MYL3,NF1,SKI,CSRP3,MYOM1,NR1D2,DDX17,ANKRD1,MYOZ2,GPCPD1,KLHL40,SMYD1,RBM24,STAC3
3_Member	GO Biological Processes	GO:0060538	skeletal muscle organ development	-8.79523	-6.37603	17/172	1310,1634,4208,4634,4763,6497,8048,8736,9975,10521,27063,51778,56261,131377,150572,221662,246329	COL19A1,DCN,MEF2C,MYL3,NF1,SKI,CSRP3,MYOM1,NR1D2,DDX17,ANKRD1,MYOZ2,GPCPD1,KLHL40,SMYD1,RBM24,STAC3
4_Summary	GO Biological Processes	GO:0003012	muscle system process	-23.0038	-19.7913	46/466	70,72,88,287,481,487,779,800,817,845,1311,1756,1837,3672,3693,4208,4604,4632,4634,4638,5592,5829,6781,7111,7125,7134,7135,7136,7139,7140,7273,8048,8082,8736,9472,10611,11214,23676,51778,60675,79041,90523,93408,246329,255743,442721,2258,114907,786,1278,1827,2153,6263,6445,6772,51752,65125,83988,1312,3624,26011,288,2170,7057,5310,4035,5330,5745,7052,7852,1950,30061,3091,19,2200,57104,535,83700,2328…	ACTC1,ACTG2,ACTN2,ANK2,ATP1B1,ATP2A1,CACNA1S,CALD1,CAMK2D,CASQ2,COMP,DMD,DTNA,ITGA1,ITGB5,MEF2C,MYBPC1,MYL1,MYL3,MYLK,PRKG1,PXN,STC1,TMOD1,TNNC2,TNNC1,TNNI1,TNNI2,TNNT2,TNNT3,TTN,CSRP3,SSPN,MYOM1,AKAP6,PDLIM5,AKAP13,SMPX,MYOZ2,PROK2,TMEM38A,MLIP,MYL10,STAC3,NPNT,LMOD2,FGF13,FBXO32,CACNG1,COL1A2,RCAN1,F5,RYR3,SGCG,STAT1,ERAP1,WNK1,NCALD,COMT,INHBA,TENM4,ANK3,FABP3,THBS1,PKD1,LRP1,PLCB2,PTH1R,TGM2,…
4_Member	GO Biological Processes	GO:0003012	muscle system process	-23.0038	-19.7913	46/466	70,72,88,287,481,487,779,800,817,845,1311,1756,1837,3672,3693,4208,4604,4632,4634,4638,5592,5829,6781,7111,7125,7134,7135,7136,7139,7140,7273,8048,8082,8736,9472,10611,11214,23676,51778,60675,79041,90523,93408,246329,255743,442721	ACTC1,ACTG2,ACTN2,ANK2,ATP1B1,ATP2A1,CACNA1S,CALD1,CAMK2D,CASQ2,COMP,DMD,DTNA,ITGA1,ITGB5,MEF2C,MYBPC1,MYL1,MYL3,MYLK,PRKG1,PXN,STC1,TMOD1,TNNC2,TNNC1,TNNI1,TNNI2,TNNT2,TNNT3,TTN,CSRP3,SSPN,MYOM1,AKAP6,PDLIM5,AKAP13,SMPX,MYOZ2,PROK2,TMEM38A,MLIP,MYL10,STAC3,NPNT,LMOD2
4_Member	GO Biological Processes	GO:0006936	muscle contraction	-22.0457	-18.8911	40/357	70,72,88,287,481,487,779,800,817,845,1311,1756,1837,3672,3693,4604,4632,4634,4638,5592,5829,6781,7111,7125,7134,7135,7136,7139,7140,7273,8048,8082,8736,23676,60675,79041,93408,246329,255743,442721	ACTC1,ACTG2,ACTN2,ANK2,ATP1B1,ATP2A1,CACNA1S,CALD1,CAMK2D,CASQ2,COMP,DMD,DTNA,ITGA1,ITGB5,MYBPC1,MYL1,MYL3,MYLK,PRKG1,PXN,STC1,TMOD1,TNNC2,TNNC1,TNNI1,TNNI2,TNNT2,TNNT3,TTN,CSRP3,SSPN,MYOM1,SMPX,PROK2,TMEM38A,MYL10,STAC3,NPNT,LMOD2
4_Member	GO Biological Processes	GO:0006941	striated muscle contraction	-13.5094	-10.7841	22/172	70,287,481,487,817,845,1756,1837,4632,4634,6781,7125,7134,7135,7136,7139,7140,7273,8048,23676,79041,246329	ACTC1,ANK2,ATP1B1,ATP2A1,CAMK2D,CASQ2,DMD,DTNA,MYL1,MYL3,STC1,TNNC2,TNNC1,TNNI1,TNNI2,TNNT2,TNNT3,TTN,CSRP3,SMPX,TMEM38A,STAC3
4_Member	GO Biological Processes	GO:0006937	regulation of muscle contraction	-10.6936	-8.09832	19/170	287,481,487,817,845,1756,2258,4634,5592,6781,7125,7134,7135,7136,7139,7140,60675,79041,255743	ANK2,ATP1B1,ATP2A1,CAMK2D,CASQ2,DMD,FGF13,MYL3,PRKG1,STC1,TNNC2,TNNC1,TNNI1,TNNI2,TNNT2,TNNT3,PROK2,TMEM38A,NPNT
4_Member	GO Biological Processes	GO:0090257	regulation of muscle system process	-9.91812	-7.37232	22/259	287,481,487,817,845,1756,2258,4634,5592,6781,7125,7134,7135,7136,7139,7140,9472,60675,79041,90523,114907,255743	ANK2,ATP1B1,ATP2A1,CAMK2D,CASQ2,DMD,FGF13,MYL3,PRKG1,STC1,TNNC2,TNNC1,TNNI1,TNNI2,TNNT2,TNNT3,AKAP6,PROK2,TMEM38A,MLIP,FBXO32,NPNT
4_Member	GO Biological Processes	GO:0003013	circulatory system process	-9.87939	-7.34022	32/546	70,287,481,487,779,786,817,845,1278,1311,1756,1827,2153,3672,4632,4634,5592,6263,6445,6772,6781,7134,7136,7139,7140,7273,8048,11214,51752,65125,79041,83988	ACTC1,ANK2,ATP1B1,ATP2A1,CACNA1S,CACNG1,CAMK2D,CASQ2,COL1A2,COMP,DMD,RCAN1,F5,ITGA1,MYL1,MYL3,PRKG1,RYR3,SGCG,STAT1,STC1,TNNC1,TNNI2,TNNT2,TNNT3,TTN,CSRP3,AKAP13,ERAP1,WNK1,TMEM38A,NCALD
4_Member	GO Biological Processes	GO:0060048	cardiac muscle contraction	-9.43212	-6.93074	16/136	70,287,481,817,845,1756,4632,4634,6781,7134,7136,7139,7140,7273,8048,79041	ACTC1,ANK2,ATP1B1,CAMK2D,CASQ2,DMD,MYL1,MYL3,STC1,TNNC1,TNNI2,TNNT2,TNNT3,TTN,CSRP3,TMEM38A
4_Member	GO Biological Processes	GO:0008015	blood circulation	-9.42435	-6.92896	31/537	70,287,481,487,779,786,817,845,1278,1311,1756,1827,2153,3672,4632,4634,5592,6263,6445,6772,6781,7134,7136,7139,7140,7273,8048,51752,65125,79041,83988	ACTC1,ANK2,ATP1B1,ATP2A1,CACNA1S,CACNG1,CAMK2D,CASQ2,COL1A2,COMP,DMD,RCAN1,F5,ITGA1,MYL1,MYL3,PRKG1,RYR3,SGCG,STAT1,STC1,TNNC1,TNNI2,TNNT2,TNNT3,TTN,CSRP3,ERAP1,WNK1,TMEM38A,NCALD
4_Member	GO Biological Processes	GO:0003015	heart process	-8.95524	-6.52594	22/291	70,287,481,487,779,786,817,845,1756,4632,4634,6263,6445,6781,7134,7136,7139,7140,7273,8048,11214,79041	ACTC1,ANK2,ATP1B1,ATP2A1,CACNA1S,CACNG1,CAMK2D,CASQ2,DMD,MYL1,MYL3,RYR3,SGCG,STC1,TNNC1,TNNI2,TNNT2,TNNT3,TTN,CSRP3,AKAP13,TMEM38A
4_Member	GO Biological Processes	GO:0060047	heart contraction	-8.45694	-6.05246	21/282	70,287,481,487,779,786,817,845,1756,4632,4634,6263,6445,6781,7134,7136,7139,7140,7273,8048,79041	ACTC1,ANK2,ATP1B1,ATP2A1,CACNA1S,CACNG1,CAMK2D,CASQ2,DMD,MYL1,MYL3,RYR3,SGCG,STC1,TNNC1,TNNI2,TNNT2,TNNT3,TTN,CSRP3,TMEM38A
4_Member	GO Biological Processes	GO:0044057	regulation of system process	-7.52598	-5.2044	30/611	287,481,487,779,786,817,845,1312,1756,2258,3624,4634,5592,6263,6781,7125,7134,7135,7136,7139,7140,8048,9472,26011,60675,65125,79041,90523,114907,255743	ANK2,ATP1B1,ATP2A1,CACNA1S,CACNG1,CAMK2D,CASQ2,COMT,DMD,FGF13,INHBA,MYL3,PRKG1,RYR3,STC1,TNNC2,TNNC1,TNNI1,TNNI2,TNNT2,TNNT3,CSRP3,AKAP6,TENM4,PROK2,WNK1,TMEM38A,MLIP,FBXO32,NPNT
4_Member	GO Biological Processes	GO:0006942	regulation of striated muscle contraction	-7.52179	-5.2044	12/96	287,481,487,817,845,1756,2258,4634,6781,7135,7140,79041	ANK2,ATP1B1,ATP2A1,CAMK2D,CASQ2,DMD,FGF13,MYL3,STC1,TNNI1,TNNT3,TMEM38A
4_Member	GO Cellular Components	GO:0016528	sarcoplasm	-6.47001	-4.21167	10/78	288,487,817,845,2170,4208,6263,7057,9472,79041	ANK3,ATP2A1,CAMK2D,CASQ2,FABP3,MEF2C,RYR3,THBS1,AKAP6,TMEM38A
4_Member	GO Biological Processes	GO:0070296	sarcoplasmic reticulum calcium ion transport	-5.54766	-3.3876	7/41	287,786,817,845,1756,9472,79041	ANK2,CACNG1,CAMK2D,CASQ2,DMD,AKAP6,TMEM38A
4_Member	GO Biological Processes	GO:0010882	regulation of cardiac muscle contraction by calcium ion signaling	-5.33867	-3.20267	6/29	287,481,817,845,1756,79041	ANK2,ATP1B1,CAMK2D,CASQ2,DMD,TMEM38A
4_Member	GO Cellular Components	GO:0034704	calcium channel complex	-5.1025	-2.98433	8/66	487,779,786,845,5310,6263,9472,246329	ATP2A1,CACNA1S,CACNG1,CASQ2,PKD1,RYR3,AKAP6,STAC3
4_Member	GO Biological Processes	GO:0010880	regulation of release of sequestered calcium ion into cytosol by sarcoplasmic reticulum	-5.07514	-2.96928	6/32	287,817,845,1756,9472,79041	ANK2,CAMK2D,CASQ2,DMD,AKAP6,TMEM38A
4_Member	GO Biological Processes	GO:0008016	regulation of heart contraction	-4.96685	-2.87997	15/254	287,481,487,779,786,817,845,1756,2258,4634,6263,6781,7139,8048,79041	ANK2,ATP1B1,ATP2A1,CACNA1S,CACNG1,CAMK2D,CASQ2,DMD,FGF13,MYL3,RYR3,STC1,TNNT2,CSRP3,TMEM38A
4_Member	GO Biological Processes	GO:0071313	cellular response to caffeine	-4.96167	-2.87711	4/10	779,845,6263,79041	CACNA1S,CASQ2,RYR3,TMEM38A
4_Member	GO Cellular Components	GO:0016529	sarcoplasmic reticulum	-4.95687	-2.87462	8/69	288,487,817,845,6263,7057,9472,79041	ANK3,ATP2A1,CAMK2D,CASQ2,RYR3,THBS1,AKAP6,TMEM38A
4_Member	GO Biological Processes	GO:0014808	release of sequestered calcium ion into cytosol by sarcoplasmic reticulum	-4.76545	-2.70993	6/36	287,817,845,1756,9472,79041	ANK2,CAMK2D,CASQ2,DMD,AKAP6,TMEM38A
4_Member	GO Biological Processes	GO:1903514	release of sequestered calcium ion into cytosol by endoplasmic reticulum	-4.69426	-2.64517	6/37	287,817,845,1756,9472,79041	ANK2,CAMK2D,CASQ2,DMD,AKAP6,TMEM38A
4_Member	GO Cellular Components	GO:0033017	sarcoplasmic reticulum membrane	-4.62527	-2.58253	6/38	487,817,845,6263,9472,79041	ATP2A1,CAMK2D,CASQ2,RYR3,AKAP6,TMEM38A
4_Member	GO Biological Processes	GO:0010881	regulation of cardiac muscle contraction by regulation of the release of sequestered calcium ion	-4.54445	-2.50795	5/24	287,817,845,1756,79041	ANK2,CAMK2D,CASQ2,DMD,TMEM38A
4_Member	GO Biological Processes	GO:0071415	cellular response to purine-containing compound	-4.44555	-2.41928	4/13	779,845,6263,79041	CACNA1S,CASQ2,RYR3,TMEM38A
4_Member	GO Biological Processes	GO:0055117	regulation of cardiac muscle contraction	-4.44159	-2.41853	8/81	287,481,817,845,1756,2258,6781,79041	ANK2,ATP1B1,CAMK2D,CASQ2,DMD,FGF13,STC1,TMEM38A
4_Member	GO Biological Processes	GO:1903522	regulation of blood circulation	-4.13148	-2.1637	15/300	287,481,487,779,786,817,845,1756,2258,4634,6263,6781,7139,8048,79041	ANK2,ATP1B1,ATP2A1,CACNA1S,CACNG1,CAMK2D,CASQ2,DMD,FGF13,MYL3,RYR3,STC1,TNNT2,CSRP3,TMEM38A
4_Member	GO Biological Processes	GO:0031000	response to caffeine	-3.94454	-2.01071	4/17	779,845,6263,79041	CACNA1S,CASQ2,RYR3,TMEM38A
4_Member	GO Biological Processes	GO:0036270	response to diuretic	-3.94454	-2.01071	4/17	779,845,6263,79041	CACNA1S,CASQ2,RYR3,TMEM38A
4_Member	GO Biological Processes	GO:0006874	cellular calcium ion homeostasis	-3.55966	-1.70809	18/454	287,481,487,817,845,1756,4035,5310,5330,5745,6263,6781,7052,7852,8048,9472,60675,79041	ANK2,ATP1B1,ATP2A1,CAMK2D,CASQ2,DMD,LRP1,PKD1,PLCB2,PTH1R,RYR3,STC1,TGM2,CXCR4,CSRP3,AKAP6,PROK2,TMEM38A
4_Member	GO Biological Processes	GO:1901019	regulation of calcium ion transmembrane transporter activity	-3.42737	-1.61023	7/86	287,481,817,845,1756,9472,246329	ANK2,ATP1B1,CAMK2D,CASQ2,DMD,AKAP6,STAC3
4_Member	GO Biological Processes	GO:0006816	calcium ion transport	-3.41339	-1.60304	17/427	287,481,487,779,786,817,845,1756,1950,4638,5310,5330,6263,6781,9472,79041,246329	ANK2,ATP1B1,ATP2A1,CACNA1S,CACNG1,CAMK2D,CASQ2,DMD,EGF,MYLK,PKD1,PLCB2,RYR3,STC1,AKAP6,TMEM38A,STAC3
4_Member	GO Biological Processes	GO:0055074	calcium ion homeostasis	-3.40244	-1.59602	18/468	287,481,487,817,845,1756,4035,5310,5330,5745,6263,6781,7052,7852,8048,9472,60675,79041	ANK2,ATP1B1,ATP2A1,CAMK2D,CASQ2,DMD,LRP1,PKD1,PLCB2,PTH1R,RYR3,STC1,TGM2,CXCR4,CSRP3,AKAP6,PROK2,TMEM38A
4_Member	GO Biological Processes	GO:0072507	divalent inorganic cation homeostasis	-3.38967	-1.58605	19/510	287,288,481,487,817,845,1756,4035,5310,5330,5745,6263,6781,7052,7852,8048,9472,60675,79041	ANK2,ANK3,ATP1B1,ATP2A1,CAMK2D,CASQ2,DMD,LRP1,PKD1,PLCB2,PTH1R,RYR3,STC1,TGM2,CXCR4,CSRP3,AKAP6,PROK2,TMEM38A
4_Member	GO Biological Processes	GO:0070588	calcium ion transmembrane transport	-3.37156	-1.57275	14/315	287,481,487,779,786,817,845,1756,5310,5330,6263,9472,79041,246329	ANK2,ATP1B1,ATP2A1,CACNA1S,CACNG1,CAMK2D,CASQ2,DMD,PKD1,PLCB2,RYR3,AKAP6,TMEM38A,STAC3
4_Member	GO Biological Processes	GO:0051924	regulation of calcium ion transport	-3.35338	-1.55815	12/244	287,481,786,817,845,1756,1950,4638,6781,9472,79041,246329	ANK2,ATP1B1,CACNG1,CAMK2D,CASQ2,DMD,EGF,MYLK,STC1,AKAP6,TMEM38A,STAC3
4_Member	GO Biological Processes	GO:0070838	divalent metal ion transport	-3.34806	-1.55637	18/473	287,481,487,779,786,817,845,1756,1950,4638,5310,5330,6263,6781,9472,30061,79041,246329	ANK2,ATP1B1,ATP2A1,CACNA1S,CACNG1,CAMK2D,CASQ2,DMD,EGF,MYLK,PKD1,PLCB2,RYR3,STC1,AKAP6,SLC40A1,TMEM38A,STAC3
4_Member	GO Biological Processes	GO:0007204	positive regulation of cytosolic calcium ion concentration	-3.34424	-1.55373	14/317	287,817,845,1756,4035,5310,5330,5745,6263,7052,7852,9472,60675,79041	ANK2,CAMK2D,CASQ2,DMD,LRP1,PKD1,PLCB2,PTH1R,RYR3,TGM2,CXCR4,AKAP6,PROK2,TMEM38A
4_Member	GO Biological Processes	GO:0072511	divalent inorganic cation transport	-3.31586	-1.52886	18/476	287,481,487,779,786,817,845,1756,1950,4638,5310,5330,6263,6781,9472,30061,79041,246329	ANK2,ATP1B1,ATP2A1,CACNA1S,CACNG1,CAMK2D,CASQ2,DMD,EGF,MYLK,PKD1,PLCB2,RYR3,STC1,AKAP6,SLC40A1,TMEM38A,STAC3
4_Member	GO Biological Processes	GO:1903169	regulation of calcium ion transmembrane transport	-3.29597	-1.51128	9/148	287,481,786,817,845,1756,9472,79041,246329	ANK2,ATP1B1,CACNG1,CAMK2D,CASQ2,DMD,AKAP6,TMEM38A,STAC3
4_Member	GO Biological Processes	GO:0055065	metal ion homeostasis	-3.21366	-1.44713	22/656	287,288,481,487,817,845,1312,1756,3091,4035,5310,5330,5745,6263,6781,7052,7852,8048,9472,30061,60675,79041	ANK2,ANK3,ATP1B1,ATP2A1,CAMK2D,CASQ2,COMT,DMD,HIF1A,LRP1,PKD1,PLCB2,PTH1R,RYR3,STC1,TGM2,CXCR4,CSRP3,AKAP6,SLC40A1,PROK2,TMEM38A
4_Member	GO Biological Processes	GO:0051235	maintenance of location	-3.19838	-1.43427	14/328	19,287,288,487,817,845,1756,2200,5310,5330,6263,9472,57104,79041	ABCA1,ANK2,ANK3,ATP2A1,CAMK2D,CASQ2,DMD,FBN1,PKD1,PLCB2,RYR3,AKAP6,PNPLA2,TMEM38A
4_Member	GO Biological Processes	GO:0060314	regulation of ryanodine-sensitive calcium-release channel activity	-3.19415	-1.43427	4/26	817,845,1756,9472	CAMK2D,CASQ2,DMD,AKAP6
4_Member	GO Biological Processes	GO:0072503	cellular divalent inorganic cation homeostasis	-3.17999	-1.42382	18/489	287,481,487,817,845,1756,4035,5310,5330,5745,6263,6781,7052,7852,8048,9472,60675,79041	ANK2,ATP1B1,ATP2A1,CAMK2D,CASQ2,DMD,LRP1,PKD1,PLCB2,PTH1R,RYR3,STC1,TGM2,CXCR4,CSRP3,AKAP6,PROK2,TMEM38A
4_Member	GO Biological Processes	GO:0051209	release of sequestered calcium ion into cytosol	-3.1562	-1.40601	8/124	287,817,845,1756,5330,6263,9472,79041	ANK2,CAMK2D,CASQ2,DMD,PLCB2,RYR3,AKAP6,TMEM38A
4_Member	GO Biological Processes	GO:0006875	cellular metal ion homeostasis	-3.1542	-1.40508	20/576	287,481,487,817,845,1756,3091,4035,5310,5330,5745,6263,6781,7052,7852,8048,9472,30061,60675,79041	ANK2,ATP1B1,ATP2A1,CAMK2D,CASQ2,DMD,HIF1A,LRP1,PKD1,PLCB2,PTH1R,RYR3,STC1,TGM2,CXCR4,CSRP3,AKAP6,SLC40A1,PROK2,TMEM38A
4_Member	GO Biological Processes	GO:0051283	negative regulation of sequestering of calcium ion	-3.11052	-1.37917	8/126	287,817,845,1756,5330,6263,9472,79041	ANK2,CAMK2D,CASQ2,DMD,PLCB2,RYR3,AKAP6,TMEM38A
4_Member	GO Biological Processes	GO:0051282	regulation of sequestering of calcium ion	-3.06576	-1.33849	8/128	287,817,845,1756,5330,6263,9472,79041	ANK2,CAMK2D,CASQ2,DMD,PLCB2,RYR3,AKAP6,TMEM38A
4_Member	GO Biological Processes	GO:1903779	regulation of cardiac conduction	-3.03205	-1.31061	6/73	287,481,487,817,845,6263	ANK2,ATP1B1,ATP2A1,CAMK2D,CASQ2,RYR3
4_Member	GO Biological Processes	GO:0051208	sequestering of calcium ion	-3.00029	-1.29188	8/131	287,817,845,1756,5330,6263,9472,79041	ANK2,CAMK2D,CASQ2,DMD,PLCB2,RYR3,AKAP6,TMEM38A
4_Member	GO Biological Processes	GO:0055080	cation homeostasis	-2.93912	-1.24127	23/734	287,288,481,487,535,817,845,1312,1756,3091,4035,5310,5330,5745,6263,6781,7052,7852,8048,9472,30061,60675,79041	ANK2,ANK3,ATP1B1,ATP2A1,ATP6V0A1,CAMK2D,CASQ2,COMT,DMD,HIF1A,LRP1,PKD1,PLCB2,PTH1R,RYR3,STC1,TGM2,CXCR4,CSRP3,AKAP6,SLC40A1,PROK2,TMEM38A
4_Member	GO Biological Processes	GO:0030003	cellular cation homeostasis	-2.88258	-1.19873	21/651	287,481,487,535,817,845,1756,3091,4035,5310,5330,5745,6263,6781,7052,7852,8048,9472,30061,60675,79041	ANK2,ATP1B1,ATP2A1,ATP6V0A1,CAMK2D,CASQ2,DMD,HIF1A,LRP1,PKD1,PLCB2,PTH1R,RYR3,STC1,TGM2,CXCR4,CSRP3,AKAP6,SLC40A1,PROK2,TMEM38A
4_Member	GO Biological Processes	GO:0035637	multicellular organismal signaling	-2.85829	-1.17775	10/205	287,288,481,487,779,786,817,845,6263,83700	ANK2,ANK3,ATP1B1,ATP2A1,CACNA1S,CACNG1,CAMK2D,CASQ2,RYR3,JAM3
4_Member	GO Biological Processes	GO:0051480	regulation of cytosolic calcium ion concentration	-2.85795	-1.17775	14/356	287,817,845,1756,4035,5310,5330,5745,6263,7052,7852,9472,60675,79041	ANK2,CAMK2D,CASQ2,DMD,LRP1,PKD1,PLCB2,PTH1R,RYR3,TGM2,CXCR4,AKAP6,PROK2,TMEM38A
4_Member	GO Biological Processes	GO:0098771	inorganic ion homeostasis	-2.85511	-1.17607	23/745	287,288,481,487,535,817,845,1312,1756,3091,4035,5310,5330,5745,6263,6781,7052,7852,8048,9472,30061,60675,79041	ANK2,ANK3,ATP1B1,ATP2A1,ATP6V0A1,CAMK2D,CASQ2,COMT,DMD,HIF1A,LRP1,PKD1,PLCB2,PTH1R,RYR3,STC1,TGM2,CXCR4,CSRP3,AKAP6,SLC40A1,PROK2,TMEM38A
4_Member	GO Biological Processes	GO:0097553	calcium ion transmembrane import into cytosol	-2.81503	-1.15288	8/140	287,817,845,1756,5330,6263,9472,79041	ANK2,CAMK2D,CASQ2,DMD,PLCB2,RYR3,AKAP6,TMEM38A
4_Member	GO Biological Processes	GO:0006873	cellular ion homeostasis	-2.78614	-1.13157	21/663	287,481,487,535,817,845,1756,3091,4035,5310,5330,5745,6263,6781,7052,7852,8048,9472,30061,60675,79041	ANK2,ATP1B1,ATP2A1,ATP6V0A1,CAMK2D,CASQ2,DMD,HIF1A,LRP1,PKD1,PLCB2,PTH1R,RYR3,STC1,TGM2,CXCR4,CSRP3,AKAP6,SLC40A1,PROK2,TMEM38A
4_Member	GO Biological Processes	GO:0051279	regulation of release of sequestered calcium ion into cytosol	-2.7691	-1.11868	6/82	287,817,845,1756,9472,79041	ANK2,CAMK2D,CASQ2,DMD,AKAP6,TMEM38A
4_Member	GO Biological Processes	GO:0071466	cellular response to xenobiotic stimulus	-2.76415	-1.1164	9/176	779,845,2328,5176,6263,9915,26227,79041,114907	CACNA1S,CASQ2,FMO3,SERPINF1,RYR3,ARNT2,PHGDH,TMEM38A,FBXO32
4_Member	GO Biological Processes	GO:0071312	cellular response to alkaloid	-2.69724	-1.06198	4/35	779,845,6263,79041	CACNA1S,CASQ2,RYR3,TMEM38A
4_Member	GO Biological Processes	GO:0061337	cardiac conduction	-2.68144	-1.04897	8/147	287,481,487,779,786,817,845,6263	ANK2,ATP1B1,ATP2A1,CACNA1S,CACNG1,CAMK2D,CASQ2,RYR3
4_Member	GO Biological Processes	GO:0014074	response to purine-containing compound	-2.57352	-0.966084	8/153	779,845,6263,6678,6772,6781,9472,79041	CACNA1S,CASQ2,RYR3,SPARC,STAT1,STC1,AKAP6,TMEM38A
4_Member	GO Biological Processes	GO:0060402	calcium ion transport into cytosol	-2.50469	-0.91015	8/157	287,817,845,1756,5330,6263,9472,79041	ANK2,CAMK2D,CASQ2,DMD,PLCB2,RYR3,AKAP6,TMEM38A
4_Member	GO Biological Processes	GO:0060401	cytosolic calcium ion transport	-2.29656	-0.742174	8/170	287,817,845,1756,5330,6263,9472,79041	ANK2,CAMK2D,CASQ2,DMD,PLCB2,RYR3,AKAP6,TMEM38A
4_Member	GO Biological Processes	GO:0010522	regulation of calcium ion transport into cytosol	-2.29539	-0.742174	6/102	287,817,845,1756,9472,79041	ANK2,CAMK2D,CASQ2,DMD,AKAP6,TMEM38A
4_Member	GO Biological Processes	GO:0009410	response to xenobiotic stimulus	-2.27667	-0.730195	11/287	779,845,2328,3251,5176,5577,6263,9915,26227,79041,114907	CACNA1S,CASQ2,FMO3,HPRT1,SERPINF1,PRKAR2B,RYR3,ARNT2,PHGDH,TMEM38A,FBXO32
5_Summary	GO Biological Processes	GO:0007160	cell-matrix adhesion	-16.7359	-13.8686	28/225	88,1281,1842,1845,2335,2824,3672,3693,3911,4035,4763,5310,5829,7057,7059,7248,8516,10516,10855,11093,22801,22998,54749,79834,81792,83700,158326,255743,1295,2199,23189,84168,151887,667,288,861,972,3371,5592,6423,7045,7052,7852,10725,23129,55714,65125,287,1436,23705,54549	ACTN2,COL3A1,ECM2,DUSP3,FN1,GPM6B,ITGA1,ITGB5,LAMA5,LRP1,NF1,PKD1,PXN,THBS1,THBS3,TSC1,ITGA8,FBLN5,HPSE,ADAMTS13,ITGA11,LIMCH1,EPDR1,PEAK1,ADAMTS12,JAM3,FREM1,NPNT,COL8A1,FBLN2,KANK1,ANTXR1,CCDC80,DST,ANK3,RUNX1,CD74,TNC,PRKG1,SFRP2,TGFBI,TGM2,CXCR4,NFAT5,PLXND1,TENM3,WNK1,ANK2,CSF1R,CADM1,SDK2
5_Member	GO Biological Processes	GO:0007160	cell-matrix adhesion	-16.7359	-13.8686	28/225	88,1281,1842,1845,2335,2824,3672,3693,3911,4035,4763,5310,5829,7057,7059,7248,8516,10516,10855,11093,22801,22998,54749,79834,81792,83700,158326,255743	ACTN2,COL3A1,ECM2,DUSP3,FN1,GPM6B,ITGA1,ITGB5,LAMA5,LRP1,NF1,PKD1,PXN,THBS1,THBS3,TSC1,ITGA8,FBLN5,HPSE,ADAMTS13,ITGA11,LIMCH1,EPDR1,PEAK1,ADAMTS12,JAM3,FREM1,NPNT
5_Member	GO Biological Processes	GO:0031589	cell-substrate adhesion	-16.2223	-13.3688	33/343	88,1281,1295,1842,1845,2199,2335,2824,3672,3693,3911,4035,4763,5310,5829,7057,7059,7248,8516,10516,10855,11093,22801,22998,23189,54749,79834,81792,83700,84168,151887,158326,255743	ACTN2,COL3A1,COL8A1,ECM2,DUSP3,FBLN2,FN1,GPM6B,ITGA1,ITGB5,LAMA5,LRP1,NF1,PKD1,PXN,THBS1,THBS3,TSC1,ITGA8,FBLN5,HPSE,ADAMTS13,ITGA11,LIMCH1,KANK1,EPDR1,PEAK1,ADAMTS12,JAM3,ANTXR1,CCDC80,FREM1,NPNT
5_Member	GO Biological Processes	GO:0007044	cell-substrate junction assembly	-6.55147	-4.28618	11/96	88,667,1845,2335,2824,3911,4035,7057,7248,22998,79834	ACTN2,DST,DUSP3,FN1,GPM6B,LAMA5,LRP1,THBS1,TSC1,LIMCH1,PEAK1
5_Member	GO Biological Processes	GO:0030155	regulation of cell adhesion	-6.43964	-4.19385	30/686	288,861,972,1295,1842,1845,2199,2335,2824,3371,3911,4035,4763,5310,5592,6423,7045,7052,7057,7248,7852,10725,22998,23129,23189,55714,65125,79834,151887,255743	ANK3,RUNX1,CD74,COL8A1,ECM2,DUSP3,FBLN2,FN1,GPM6B,TNC,LAMA5,LRP1,NF1,PKD1,PRKG1,SFRP2,TGFBI,TGM2,THBS1,TSC1,CXCR4,NFAT5,LIMCH1,PLXND1,KANK1,TENM3,WNK1,PEAK1,CCDC80,NPNT
5_Member	GO Biological Processes	GO:0010810	regulation of cell-substrate adhesion	-5.92759	-3.72116	15/212	1295,1842,1845,2199,2335,2824,4035,4763,7057,7248,22998,23189,79834,151887,255743	COL8A1,ECM2,DUSP3,FBLN2,FN1,GPM6B,LRP1,NF1,THBS1,TSC1,LIMCH1,KANK1,PEAK1,CCDC80,NPNT
5_Member	GO Biological Processes	GO:0007045	cell-substrate adherens junction assembly	-5.39714	-3.25591	9/80	88,1845,2824,3911,4035,7057,7248,22998,79834	ACTN2,DUSP3,GPM6B,LAMA5,LRP1,THBS1,TSC1,LIMCH1,PEAK1
5_Member	GO Biological Processes	GO:0048041	focal adhesion assembly	-5.39714	-3.25591	9/80	88,1845,2824,3911,4035,7057,7248,22998,79834	ACTN2,DUSP3,GPM6B,LAMA5,LRP1,THBS1,TSC1,LIMCH1,PEAK1
5_Member	GO Biological Processes	GO:0034333	adherens junction assembly	-5.01218	-2.91828	9/89	88,1845,2824,3911,4035,7057,7248,22998,79834	ACTN2,DUSP3,GPM6B,LAMA5,LRP1,THBS1,TSC1,LIMCH1,PEAK1
5_Member	GO Biological Processes	GO:0034330	cell junction organization	-4.90739	-2.83198	16/289	88,287,667,861,1436,1845,2335,2824,3911,4035,7057,7248,22998,23705,54549,79834	ACTN2,ANK2,DST,RUNX1,CSF1R,DUSP3,FN1,GPM6B,LAMA5,LRP1,THBS1,TSC1,LIMCH1,CADM1,SDK2,PEAK1
5_Member	GO Biological Processes	GO:0051893	regulation of focal adhesion assembly	-4.37475	-2.36434	7/61	1845,2824,4035,7057,7248,22998,79834	DUSP3,GPM6B,LRP1,THBS1,TSC1,LIMCH1,PEAK1
5_Member	GO Biological Processes	GO:0090109	regulation of cell-substrate junction assembly	-4.37475	-2.36434	7/61	1845,2824,4035,7057,7248,22998,79834	DUSP3,GPM6B,LRP1,THBS1,TSC1,LIMCH1,PEAK1
5_Member	GO Biological Processes	GO:0034332	adherens junction organization	-4.1784	-2.2035	10/140	88,1845,2824,3911,4035,7057,7248,22998,23705,79834	ACTN2,DUSP3,GPM6B,LAMA5,LRP1,THBS1,TSC1,LIMCH1,CADM1,PEAK1
5_Member	GO Biological Processes	GO:1901888	regulation of cell junction assembly	-4.14647	-2.17336	8/89	861,1845,2824,4035,7057,7248,22998,79834	RUNX1,DUSP3,GPM6B,LRP1,THBS1,TSC1,LIMCH1,PEAK1
5_Member	GO Biological Processes	GO:1903391	regulation of adherens junction organization	-4.10958	-2.1488	7/67	1845,2824,4035,7057,7248,22998,79834	DUSP3,GPM6B,LRP1,THBS1,TSC1,LIMCH1,PEAK1
5_Member	GO Biological Processes	GO:0034329	cell junction assembly	-4.01784	-2.07243	13/239	88,287,667,861,1845,2335,2824,3911,4035,7057,7248,22998,79834	ACTN2,ANK2,DST,RUNX1,DUSP3,FN1,GPM6B,LAMA5,LRP1,THBS1,TSC1,LIMCH1,PEAK1
5_Member	GO Biological Processes	GO:0001952	regulation of cell-matrix adhesion	-3.27464	-1.49457	8/119	1845,2824,4035,4763,7057,7248,22998,79834	DUSP3,GPM6B,LRP1,NF1,THBS1,TSC1,LIMCH1,PEAK1
5_Member	GO Biological Processes	GO:0010811	positive regulation of cell-substrate adhesion	-2.61757	-0.994458	7/118	1295,1842,2199,2335,7248,151887,255743	COL8A1,ECM2,FBLN2,FN1,TSC1,CCDC80,NPNT
5_Member	GO Biological Processes	GO:0045785	positive regulation of cell adhesion	-2.00034	-0.514941	13/401	288,861,972,1295,1842,2199,2335,6423,7052,7248,10725,151887,255743	ANK3,RUNX1,CD74,COL8A1,ECM2,FBLN2,FN1,SFRP2,TGM2,TSC1,NFAT5,CCDC80,NPNT
6_Summary	GO Biological Processes	GO:0030049	muscle filament sliding	-15.4362	-12.6216	14/39	70,88,1756,4604,4632,4634,7111,7125,7134,7135,7136,7139,7140,7273,8736,80206,442721,287,817,6781,4643,104,1281,1301,4638,27063,487,845,1311,4130,246329,1289,3091,4208,6423,23129,79633,79933,481,779,786,5330,28227,64764,7436,8895,7248	ACTC1,ACTN2,DMD,MYBPC1,MYL1,MYL3,TMOD1,TNNC2,TNNC1,TNNI1,TNNI2,TNNT2,TNNT3,TTN,MYOM1,FHOD3,LMOD2,ANK2,CAMK2D,STC1,MYO1E,ADARB1,COL3A1,COL11A1,MYLK,ANKRD1,ATP2A1,CASQ2,COMP,MAP1A,STAC3,COL5A1,HIF1A,MEF2C,SFRP2,PLXND1,FAT4,SYNPO2L,ATP1B1,CACNA1S,CACNG1,PLCB2,PPP2R3B,CREB3L2,VLDLR,CPNE3,TSC1
6_Member	GO Biological Processes	GO:0030049	muscle filament sliding	-15.4362	-12.6216	14/39	70,88,1756,4604,4632,4634,7111,7125,7134,7135,7136,7139,7140,7273	ACTC1,ACTN2,DMD,MYBPC1,MYL1,MYL3,TMOD1,TNNC2,TNNC1,TNNI1,TNNI2,TNNT2,TNNT3,TTN
6_Member	GO Biological Processes	GO:0033275	actin-myosin filament sliding	-15.4362	-12.6216	14/39	70,88,1756,4604,4632,4634,7111,7125,7134,7135,7136,7139,7140,7273	ACTC1,ACTN2,DMD,MYBPC1,MYL1,MYL3,TMOD1,TNNC2,TNNC1,TNNI1,TNNI2,TNNT2,TNNT3,TTN
6_Member	GO Cellular Components	GO:0005865	striated muscle thin filament	-13.7765	-11.0305	12/31	4604,7111,7125,7134,7135,7136,7139,7140,7273,8736,80206,442721	MYBPC1,TMOD1,TNNC2,TNNC1,TNNI1,TNNI2,TNNT2,TNNT3,TTN,MYOM1,FHOD3,LMOD2
6_Member	GO Cellular Components	GO:0036379	myofilament	-13.5784	-10.8429	12/32	4604,7111,7125,7134,7135,7136,7139,7140,7273,8736,80206,442721	MYBPC1,TMOD1,TNNC2,TNNC1,TNNI1,TNNI2,TNNT2,TNNT3,TTN,MYOM1,FHOD3,LMOD2
6_Member	GO Biological Processes	GO:0070252	actin-mediated cell contraction	-11.6056	-8.97119	17/115	70,88,287,817,1756,4604,4632,4634,6781,7111,7125,7134,7135,7136,7139,7140,7273	ACTC1,ACTN2,ANK2,CAMK2D,DMD,MYBPC1,MYL1,MYL3,STC1,TMOD1,TNNC2,TNNC1,TNNI1,TNNI2,TNNT2,TNNT3,TTN
6_Member	GO Biological Processes	GO:0030048	actin filament-based movement	-11.3583	-8.73992	18/137	70,88,287,817,1756,4604,4632,4634,4643,6781,7111,7125,7134,7135,7136,7139,7140,7273	ACTC1,ACTN2,ANK2,CAMK2D,DMD,MYBPC1,MYL1,MYL3,MYO1E,STC1,TMOD1,TNNC2,TNNC1,TNNI1,TNNI2,TNNT2,TNNT3,TTN
6_Member	GO Biological Processes	GO:0060415	muscle tissue morphogenesis	-9.33661	-6.85871	13/83	70,104,1281,1301,4604,4634,4638,7134,7135,7139,7273,8736,27063	ACTC1,ADARB1,COL3A1,COL11A1,MYBPC1,MYL3,MYLK,TNNC1,TNNI1,TNNT2,TTN,MYOM1,ANKRD1
6_Member	GO Biological Processes	GO:0050879	multicellular organismal movement	-9.26447	-6.80338	11/54	487,845,1311,1756,4130,7125,7134,7136,7139,7140,246329	ATP2A1,CASQ2,COMP,DMD,MAP1A,TNNC2,TNNC1,TNNI2,TNNT2,TNNT3,STAC3
6_Member	GO Biological Processes	GO:0050881	musculoskeletal movement	-9.26447	-6.80338	11/54	487,845,1311,1756,4130,7125,7134,7136,7139,7140,246329	ATP2A1,CASQ2,COMP,DMD,MAP1A,TNNC2,TNNC1,TNNI2,TNNT2,TNNT3,STAC3
6_Member	GO Cellular Components	GO:0005861	troponin complex	-8.97755	-6.54311	6/9	7125,7134,7135,7136,7139,7140	TNNC2,TNNC1,TNNI1,TNNI2,TNNT2,TNNT3
6_Member	GO Biological Processes	GO:0048644	muscle organ morphogenesis	-8.94828	-6.52406	13/89	70,104,1281,1301,4604,4634,4638,7134,7135,7139,7273,8736,27063	ACTC1,ADARB1,COL3A1,COL11A1,MYBPC1,MYL3,MYLK,TNNC1,TNNI1,TNNT2,TTN,MYOM1,ANKRD1
6_Member	GO Biological Processes	GO:0003009	skeletal muscle contraction	-7.88903	-5.54735	9/42	487,845,1756,7125,7134,7136,7139,7140,246329	ATP2A1,CASQ2,DMD,TNNC2,TNNC1,TNNI2,TNNT2,TNNT3,STAC3
6_Member	GO Biological Processes	GO:0055008	cardiac muscle tissue morphogenesis	-6.98478	-4.69794	10/69	70,1301,4604,4634,7134,7135,7139,7273,8736,27063	ACTC1,COL11A1,MYBPC1,MYL3,TNNC1,TNNI1,TNNT2,TTN,MYOM1,ANKRD1
6_Member	GO Biological Processes	GO:0003007	heart morphogenesis	-6.25062	-4.02544	17/256	70,1289,1301,3091,4208,4604,4634,6423,7134,7135,7139,7273,8736,23129,27063,79633,79933	ACTC1,COL5A1,COL11A1,HIF1A,MEF2C,MYBPC1,MYL3,SFRP2,TNNC1,TNNI1,TNNT2,TTN,MYOM1,PLXND1,ANKRD1,FAT4,SYNPO2L
6_Member	KEGG Pathway	hsa04261	Adrenergic signaling in cardiomyocytes	-4.81241	-2.74595	11/144	70,481,779,786,817,4634,5330,7134,7139,28227,64764	ACTC1,ATP1B1,CACNA1S,CACNG1,CAMK2D,MYL3,PLCB2,TNNC1,TNNT2,PPP2R3B,CREB3L2
6_Member	GO Biological Processes	GO:0003208	cardiac ventricle morphogenesis	-4.77397	-2.71302	8/73	1301,3091,4208,4634,6423,7134,7135,7139	COL11A1,HIF1A,MEF2C,MYL3,SFRP2,TNNC1,TNNI1,TNNT2
6_Member	GO Molecular Functions	GO:0031013	troponin I binding	-4.44721	-2.41928	3/5	7134,7139,7140	TNNC1,TNNT2,TNNT3
6_Member	KEGG Pathway	hsa04260	Cardiac muscle contraction	-3.68998	-1.80839	7/78	70,481,779,786,4634,7134,7139	ACTC1,ATP1B1,CACNA1S,CACNG1,MYL3,TNNC1,TNNT2
6_Member	GO Biological Processes	GO:0003205	cardiac chamber development	-3.5481	-1.70127	10/167	287,1301,3091,4208,4634,6423,7134,7135,7139,23129	ANK2,COL11A1,HIF1A,MEF2C,MYL3,SFRP2,TNNC1,TNNI1,TNNT2,PLXND1
6_Member	GO Molecular Functions	GO:0048306	calcium-dependent protein binding	-3.41275	-1.60304	6/62	845,7125,7134,7140,7436,8895	CASQ2,TNNC2,TNNC1,TNNT3,VLDLR,CPNE3
6_Member	GO Biological Processes	GO:0055010	ventricular cardiac muscle tissue morphogenesis	-3.1134	-1.37917	5/47	1301,4634,7134,7135,7139	COL11A1,MYL3,TNNC1,TNNI1,TNNT2
6_Member	GO Biological Processes	GO:0003231	cardiac ventricle development	-3.11052	-1.37917	8/126	1301,3091,4208,4634,6423,7134,7135,7139	COL11A1,HIF1A,MEF2C,MYL3,SFRP2,TNNC1,TNNI1,TNNT2
6_Member	GO Biological Processes	GO:0003206	cardiac chamber morphogenesis	-3.04372	-1.31948	8/129	1301,3091,4208,4634,6423,7134,7135,7139	COL11A1,HIF1A,MEF2C,MYL3,SFRP2,TNNC1,TNNI1,TNNT2
6_Member	GO Biological Processes	GO:0043462	regulation of ATPase activity	-2.91053	-1.2202	6/77	481,4634,7134,7139,7140,7248	ATP1B1,MYL3,TNNC1,TNNT2,TNNT3,TSC1
6_Member	GO Biological Processes	GO:0003229	ventricular cardiac muscle tissue development	-2.8374	-1.16977	5/54	1301,4634,7134,7135,7139	COL11A1,MYL3,TNNC1,TNNI1,TNNT2
7_Summary	GO Cellular Components	GO:0044420	extracellular matrix component	-15.2999	-12.5094	15/49	1278,1281,1282,1284,1289,1290,1295,1301,1303,2200,3371,3911,3913,4060,10516,1293,1296,1310,1311,1805,4015,4763,6423,9508,1634,481,3482,7057,7837,7850,135228,6935,80310,19,5176,7483,1601,6497,27063,2170,6678	COL1A2,COL3A1,COL4A1,COL4A2,COL5A1,COL5A2,COL8A1,COL11A1,COL12A1,FBN1,TNC,LAMA5,LAMB2,LUM,FBLN5,COL6A3,COL8A2,COL19A1,COMP,DPT,LOX,NF1,SFRP2,ADAMTS3,DCN,ATP1B1,IGF2R,THBS1,PXDN,IL1R2,CD109,ZEB1,PDGFD,ABCA1,SERPINF1,WNT9A,DAB2,SKI,ANKRD1,FABP3,SPARC
7_Member	GO Cellular Components	GO:0044420	extracellular matrix component	-15.2999	-12.5094	15/49	1278,1281,1282,1284,1289,1290,1295,1301,1303,2200,3371,3911,3913,4060,10516	COL1A2,COL3A1,COL4A1,COL4A2,COL5A1,COL5A2,COL8A1,COL11A1,COL12A1,FBN1,TNC,LAMA5,LAMB2,LUM,FBLN5
7_Member	GO Molecular Functions	GO:0030020	extracellular matrix structural constituent conferring tensile strength	-12.0888	-9.42905	12/41	1278,1281,1282,1284,1289,1290,1293,1295,1296,1301,1303,1310	COL1A2,COL3A1,COL4A1,COL4A2,COL5A1,COL5A2,COL6A3,COL8A1,COL8A2,COL11A1,COL12A1,COL19A1
7_Member	GO Biological Processes	GO:0030199	collagen fibril organization	-11.9537	-9.30256	13/53	1278,1281,1289,1290,1301,1303,1311,1805,4015,4060,4763,6423,9508	COL1A2,COL3A1,COL5A1,COL5A2,COL11A1,COL12A1,COMP,DPT,LOX,LUM,NF1,SFRP2,ADAMTS3
7_Member	GO Cellular Components	GO:0098644	complex of collagen trimers	-11.4365	-8.81021	9/19	1278,1281,1282,1284,1289,1290,1295,1301,4060	COL1A2,COL3A1,COL4A1,COL4A2,COL5A1,COL5A2,COL8A1,COL11A1,LUM
7_Member	GO Cellular Components	GO:0005581	collagen trimer	-11.3079	-8.69735	15/87	1278,1281,1282,1284,1289,1290,1293,1295,1296,1301,1303,1310,1634,4015,4060	COL1A2,COL3A1,COL4A1,COL4A2,COL5A1,COL5A2,COL6A3,COL8A1,COL8A2,COL11A1,COL12A1,COL19A1,DCN,LOX,LUM
7_Member	GO Cellular Components	GO:0005583	fibrillar collagen trimer	-8.24857	-5.86758	6/11	1278,1281,1289,1290,1301,4060	COL1A2,COL3A1,COL5A1,COL5A2,COL11A1,LUM
7_Member	GO Cellular Components	GO:0098643	banded collagen fibril	-8.24857	-5.86758	6/11	1278,1281,1289,1290,1301,4060	COL1A2,COL3A1,COL5A1,COL5A2,COL11A1,LUM
7_Member	KEGG Pathway	hsa04974	Protein digestion and absorption	-5.88362	-3.68327	10/90	481,1278,1281,1282,1284,1289,1290,1293,1301,1303	ATP1B1,COL1A2,COL3A1,COL4A1,COL4A2,COL5A1,COL5A2,COL6A3,COL11A1,COL12A1
7_Member	GO Molecular Functions	GO:0048407	platelet-derived growth factor binding	-4.7707	-2.71302	4/11	1278,1281,1282,1289	COL1A2,COL3A1,COL4A1,COL5A1
7_Member	GO Molecular Functions	GO:0019838	growth factor binding	-3.51904	-1.68015	9/138	1278,1281,1282,1289,3482,7057,7837,7850,135228	COL1A2,COL3A1,COL4A1,COL5A1,IGF2R,THBS1,PXDN,IL1R2,CD109
7_Member	GO Biological Processes	GO:0071230	cellular response to amino acid stimulus	-3.26552	-1.48659	6/66	1278,1281,1282,1290,6935,80310	COL1A2,COL3A1,COL4A1,COL5A2,ZEB1,PDGFD
7_Member	GO Biological Processes	GO:0071229	cellular response to acid chemical	-2.84253	-1.16977	10/206	19,1278,1281,1282,1290,3371,5176,6935,7483,80310	ABCA1,COL1A2,COL3A1,COL4A1,COL5A2,TNC,SERPINF1,ZEB1,WNT9A,PDGFD
7_Member	GO Molecular Functions	GO:0046332	SMAD binding	-2.82436	-1.16113	6/80	1278,1281,1290,1601,6497,27063	COL1A2,COL3A1,COL5A2,DAB2,SKI,ANKRD1
7_Member	GO Biological Processes	GO:0001101	response to acid chemical	-2.60862	-0.990631	13/338	19,1278,1281,1282,1290,2170,3371,3482,5176,6678,6935,7483,80310	ABCA1,COL1A2,COL3A1,COL4A1,COL5A2,FABP3,TNC,IGF2R,SERPINF1,SPARC,ZEB1,WNT9A,PDGFD
7_Member	GO Biological Processes	GO:0043200	response to amino acid	-2.10113	-0.596717	6/112	1278,1281,1282,1290,6935,80310	COL1A2,COL3A1,COL4A1,COL5A2,ZEB1,PDGFD
8_Summary	GO Molecular Functions	GO:0005518	collagen binding	-14.3792	-11.6002	16/67	43,1311,1513,1634,1842,2335,3672,4060,6678,7045,7057,9902,22801,54829,84168,131578,1301,2199,6423,151887	ACHE,COMP,CTSK,DCN,ECM2,FN1,ITGA1,LUM,SPARC,TGFBI,THBS1,MRC2,ITGA11,ASPN,ANTXR1,LRRC15,COL11A1,FBLN2,SFRP2,CCDC80
8_Member	GO Molecular Functions	GO:0005518	collagen binding	-14.3792	-11.6002	16/67	43,1311,1513,1634,1842,2335,3672,4060,6678,7045,7057,9902,22801,54829,84168,131578	ACHE,COMP,CTSK,DCN,ECM2,FN1,ITGA1,LUM,SPARC,TGFBI,THBS1,MRC2,ITGA11,ASPN,ANTXR1,LRRC15
8_Member	GO Molecular Functions	GO:0050840	extracellular matrix binding	-5.59109	-3.4227	8/57	43,1301,1634,2199,6678,7045,7057,131578	ACHE,COL11A1,DCN,FBLN2,SPARC,TGFBI,THBS1,LRRC15
8_Member	GO Molecular Functions	GO:0001968	fibronectin binding	-4.28238	-2.28915	5/27	1513,6423,7057,131578,151887	CTSK,SFRP2,THBS1,LRRC15,CCDC80
8_Member	GO Molecular Functions	GO:0043236	laminin binding	-2.00367	-0.517695	3/29	43,7057,131578	ACHE,THBS1,LRRC15
9_Summary	KEGG Pathway	hsa04512	ECM-receptor interaction	-14.1358	-11.3681	17/82	1278,1282,1284,1293,1311,2335,3339,3371,3672,3693,3911,3913,7057,7058,7059,8516,22801,1950,4638,5829,80310,93408,340156,1436,2258,7248,28227,64764	COL1A2,COL4A1,COL4A2,COL6A3,COMP,FN1,HSPG2,TNC,ITGA1,ITGB5,LAMA5,LAMB2,THBS1,THBS2,THBS3,ITGA8,ITGA11,EGF,MYLK,PXN,PDGFD,MYL10,MYLK4,CSF1R,FGF13,TSC1,PPP2R3B,CREB3L2
9_Member	KEGG Pathway	hsa04512	ECM-receptor interaction	-14.1358	-11.3681	17/82	1278,1282,1284,1293,1311,2335,3339,3371,3672,3693,3911,3913,7057,7058,7059,8516,22801	COL1A2,COL4A1,COL4A2,COL6A3,COMP,FN1,HSPG2,TNC,ITGA1,ITGB5,LAMA5,LAMB2,THBS1,THBS2,THBS3,ITGA8,ITGA11
9_Member	KEGG Pathway	hsa04510	Focal adhesion	-12.1949	-9.52642	22/199	1278,1282,1284,1293,1311,1950,2335,3371,3672,3693,3911,3913,4638,5829,7057,7058,7059,8516,22801,80310,93408,340156	COL1A2,COL4A1,COL4A2,COL6A3,COMP,EGF,FN1,TNC,ITGA1,ITGB5,LAMA5,LAMB2,MYLK,PXN,THBS1,THBS2,THBS3,ITGA8,ITGA11,PDGFD,MYL10,MYLK4
9_Member	KEGG Pathway	hsa04810	Regulation of actin cytoskeleton	-3.91393	-1.99813	12/212	1950,2258,2335,3672,3693,4638,5829,8516,22801,80310,93408,340156	EGF,FGF13,FN1,ITGA1,ITGB5,MYLK,PXN,ITGA8,ITGA11,PDGFD,MYL10,MYLK4
10_Summary	GO Cellular Components	GO:0005788	endoplasmic reticulum lumen	-14.0609	-11.3043	29/308	845,1278,1281,1282,1284,1289,1290,1293,1295,1296,1301,1303,1310,1462,2153,2200,2335,2719,3053,3371,3913,5954,7057,11093,51752,57104,80310,91851,285203,3091,26118,80176,114907,140458	CASQ2,COL1A2,COL3A1,COL4A1,COL4A2,COL5A1,COL5A2,COL6A3,COL8A1,COL8A2,COL11A1,COL12A1,COL19A1,VCAN,F5,FBN1,FN1,GPC3,SERPIND1,TNC,LAMB2,RCN1,THBS1,ADAMTS13,ERAP1,PNPLA2,PDGFD,CHRDL1,EOGT,HIF1A,WSB1,SPSB1,FBXO32,ASB5
10_Member	GO Cellular Components	GO:0005788	endoplasmic reticulum lumen	-14.0609	-11.3043	29/308	845,1278,1281,1282,1284,1289,1290,1293,1295,1296,1301,1303,1310,1462,2153,2200,2335,2719,3053,3371,3913,5954,7057,11093,51752,57104,80310,91851,285203	CASQ2,COL1A2,COL3A1,COL4A1,COL4A2,COL5A1,COL5A2,COL6A3,COL8A1,COL8A2,COL11A1,COL12A1,COL19A1,VCAN,F5,FBN1,FN1,GPC3,SERPIND1,TNC,LAMB2,RCN1,THBS1,ADAMTS13,ERAP1,PNPLA2,PDGFD,CHRDL1,EOGT
10_Member	GO Biological Processes	GO:0043687	post-translational protein modification	-3.71883	-1.83141	16/364	1462,2153,2200,2335,2719,3053,3091,3371,3913,5954,26118,57104,80176,91851,114907,140458	VCAN,F5,FBN1,FN1,GPC3,SERPIND1,HIF1A,TNC,LAMB2,RCN1,WSB1,PNPLA2,SPSB1,CHRDL1,FBXO32,ASB5
11_Summary	GO Biological Processes	GO:0048729	tissue morphogenesis	-13.2771	-10.5619	41/665	70,72,104,1281,1282,1289,1293,1301,1303,1436,1601,1950,2132,2719,3091,3371,3624,3911,4208,4604,4634,4638,5310,6423,6497,6772,6781,7052,7134,7135,7139,7248,7273,8516,8736,23129,23513,27063,79633,81792,255743	ACTC1,ACTG2,ADARB1,COL3A1,COL4A1,COL5A1,COL6A3,COL11A1,COL12A1,CSF1R,DAB2,EGF,EXT2,GPC3,HIF1A,TNC,INHBA,LAMA5,MEF2C,MYBPC1,MYL3,MYLK,PKD1,SFRP2,SKI,STAT1,STC1,TGM2,TNNC1,TNNI1,TNNT2,TSC1,TTN,ITGA8,MYOM1,PLXND1,SCRIB,ANKRD1,FAT4,ADAMTS12,NPNT
11_Member	GO Biological Processes	GO:0048729	tissue morphogenesis	-13.2771	-10.5619	41/665	70,72,104,1281,1282,1289,1293,1301,1303,1436,1601,1950,2132,2719,3091,3371,3624,3911,4208,4604,4634,4638,5310,6423,6497,6772,6781,7052,7134,7135,7139,7248,7273,8516,8736,23129,23513,27063,79633,81792,255743	ACTC1,ACTG2,ADARB1,COL3A1,COL4A1,COL5A1,COL6A3,COL11A1,COL12A1,CSF1R,DAB2,EGF,EXT2,GPC3,HIF1A,TNC,INHBA,LAMA5,MEF2C,MYBPC1,MYL3,MYLK,PKD1,SFRP2,SKI,STAT1,STC1,TGM2,TNNC1,TNNI1,TNNT2,TSC1,TTN,ITGA8,MYOM1,PLXND1,SCRIB,ANKRD1,FAT4,ADAMTS12,NPNT
12_Summary	GO Molecular Functions	GO:0005509	calcium ion binding	-13.134	-10.4285	42/703	88,487,667,845,1311,1462,1950,1953,2199,2200,3339,4035,4632,4634,5330,5627,5954,6263,6678,7057,7058,7059,7123,7125,7134,7139,7140,7273,7436,10516,11093,11328,23166,28227,54749,54829,64084,79633,79987,83988,93408,255743	ACTN2,ATP2A1,DST,CASQ2,COMP,VCAN,EGF,MEGF6,FBLN2,FBN1,HSPG2,LRP1,MYL1,MYL3,PLCB2,PROS1,RCN1,RYR3,SPARC,THBS1,THBS2,THBS3,CLEC3B,TNNC2,TNNC1,TNNT2,TNNT3,TTN,VLDLR,FBLN5,ADAMTS13,FKBP9,STAB1,PPP2R3B,EPDR1,ASPN,CLSTN2,FAT4,SVEP1,NCALD,MYL10,NPNT
12_Member	GO Molecular Functions	GO:0005509	calcium ion binding	-13.134	-10.4285	42/703	88,487,667,845,1311,1462,1950,1953,2199,2200,3339,4035,4632,4634,5330,5627,5954,6263,6678,7057,7058,7059,7123,7125,7134,7139,7140,7273,7436,10516,11093,11328,23166,28227,54749,54829,64084,79633,79987,83988,93408,255743	ACTN2,ATP2A1,DST,CASQ2,COMP,VCAN,EGF,MEGF6,FBLN2,FBN1,HSPG2,LRP1,MYL1,MYL3,PLCB2,PROS1,RCN1,RYR3,SPARC,THBS1,THBS2,THBS3,CLEC3B,TNNC2,TNNC1,TNNT2,TNNT3,TTN,VLDLR,FBLN5,ADAMTS13,FKBP9,STAB1,PPP2R3B,EPDR1,ASPN,CLSTN2,FAT4,SVEP1,NCALD,MYL10,NPNT
13_Summary	GO Cellular Components	GO:0042383	sarcolemma	-12.4467	-9.76009	19/136	287,288,481,779,786,817,1293,1756,1837,5239,6263,6443,6445,8082,9472,84033,90523,246329,347273,2258,4892,23513,83700,88,845,2273,54800,23676,65125,23072,1950,4638,6781,79041,4208,7134,7139,7057,2170,2824,5310,2719,7248,487,535,5330,23530,30061,4130,51332	ANK2,ANK3,ATP1B1,CACNA1S,CACNG1,CAMK2D,COL6A3,DMD,DTNA,PGM5,RYR3,SGCB,SGCG,SSPN,AKAP6,OBSCN,MLIP,STAC3,CAVIN4,FGF13,NRAP,SCRIB,JAM3,ACTN2,CASQ2,FHL1,KLHL24,SMPX,WNK1,HECW1,EGF,MYLK,STC1,TMEM38A,MEF2C,TNNC1,TNNT2,THBS1,FABP3,GPM6B,PKD1,GPC3,TSC1,ATP2A1,ATP6V0A1,PLCB2,NNT,SLC40A1,MAP1A,SPTBN5
13_Member	GO Cellular Components	GO:0042383	sarcolemma	-12.4467	-9.76009	19/136	287,288,481,779,786,817,1293,1756,1837,5239,6263,6443,6445,8082,9472,84033,90523,246329,347273	ANK2,ANK3,ATP1B1,CACNA1S,CACNG1,CAMK2D,COL6A3,DMD,DTNA,PGM5,RYR3,SGCB,SGCG,SSPN,AKAP6,OBSCN,MLIP,STAC3,CAVIN4
13_Member	GO Cellular Components	GO:0044291	cell-cell contact zone	-5.78534	-3.59981	9/72	287,288,481,2258,4892,5239,9472,23513,83700	ANK2,ANK3,ATP1B1,FGF13,NRAP,PGM5,AKAP6,SCRIB,JAM3
13_Member	GO Biological Processes	GO:1901016	regulation of potassium ion transmembrane transporter activity	-5.15279	-3.02707	8/65	88,287,288,481,845,2273,9472,54800	ACTN2,ANK2,ANK3,ATP1B1,CASQ2,FHL1,AKAP6,KLHL24
13_Member	GO Cellular Components	GO:0043034	costamere	-5.07977	-2.97048	5/19	287,288,1756,5239,23676	ANK2,ANK3,DMD,PGM5,SMPX
13_Member	GO Biological Processes	GO:1901379	regulation of potassium ion transmembrane transport	-4.93295	-2.85527	9/91	88,287,288,481,845,2273,9472,54800,65125	ACTN2,ANK2,ANK3,ATP1B1,CASQ2,FHL1,AKAP6,KLHL24,WNK1
13_Member	GO Cellular Components	GO:0014704	intercalated disc	-4.89344	-2.82029	7/51	287,288,481,2258,4892,5239,9472	ANK2,ANK3,ATP1B1,FGF13,NRAP,PGM5,AKAP6
13_Member	GO Biological Processes	GO:2000649	regulation of sodium ion transmembrane transporter activity	-4.8364	-2.76549	7/52	288,481,817,1756,23072,54800,65125	ANK3,ATP1B1,CAMK2D,DMD,HECW1,KLHL24,WNK1
13_Member	GO Biological Processes	GO:0010959	regulation of metal ion transport	-4.48685	-2.45447	18/383	88,287,288,481,786,817,845,1756,1950,2273,4638,6781,9472,23072,54800,65125,79041,246329	ACTN2,ANK2,ANK3,ATP1B1,CACNG1,CAMK2D,CASQ2,DMD,EGF,FHL1,MYLK,STC1,AKAP6,HECW1,KLHL24,WNK1,TMEM38A,STAC3
13_Member	GO Biological Processes	GO:0032412	regulation of ion transmembrane transporter activity	-4.4014	-2.38312	14/251	88,287,288,481,817,845,1756,2273,4208,9472,23072,54800,65125,246329	ACTN2,ANK2,ANK3,ATP1B1,CAMK2D,CASQ2,DMD,FHL1,MEF2C,AKAP6,HECW1,KLHL24,WNK1,STAC3
13_Member	GO Biological Processes	GO:0043266	regulation of potassium ion transport	-4.39883	-2.38254	9/106	88,287,288,481,845,2273,9472,54800,65125	ACTN2,ANK2,ANK3,ATP1B1,CASQ2,FHL1,AKAP6,KLHL24,WNK1
13_Member	GO Biological Processes	GO:1902305	regulation of sodium ion transmembrane transport	-4.32846	-2.32386	7/62	288,481,817,1756,23072,54800,65125	ANK3,ATP1B1,CAMK2D,DMD,HECW1,KLHL24,WNK1
13_Member	GO Biological Processes	GO:0022898	regulation of transmembrane transporter activity	-4.27181	-2.28045	14/258	88,287,288,481,817,845,1756,2273,4208,9472,23072,54800,65125,246329	ACTN2,ANK2,ANK3,ATP1B1,CAMK2D,CASQ2,DMD,FHL1,MEF2C,AKAP6,HECW1,KLHL24,WNK1,STAC3
13_Member	GO Biological Processes	GO:1904062	regulation of cation transmembrane transport	-4.19475	-2.21716	16/331	88,287,288,481,786,817,845,1756,2273,4208,9472,23072,54800,65125,79041,246329	ACTN2,ANK2,ANK3,ATP1B1,CACNG1,CAMK2D,CASQ2,DMD,FHL1,MEF2C,AKAP6,HECW1,KLHL24,WNK1,TMEM38A,STAC3
13_Member	GO Biological Processes	GO:1903115	regulation of actin filament-based movement	-4.08617	-2.13058	6/47	287,817,2258,6781,7134,7139	ANK2,CAMK2D,FGF13,STC1,TNNC1,TNNT2
13_Member	GO Biological Processes	GO:2000651	positive regulation of sodium ion transmembrane transporter activity	-4.05573	-2.10526	4/16	288,481,1756,65125	ANK3,ATP1B1,DMD,WNK1
13_Member	GO Biological Processes	GO:0032409	regulation of transporter activity	-4.00963	-2.06589	14/273	88,287,288,481,817,845,1756,2273,4208,9472,23072,54800,65125,246329	ACTN2,ANK2,ANK3,ATP1B1,CAMK2D,CASQ2,DMD,FHL1,MEF2C,AKAP6,HECW1,KLHL24,WNK1,STAC3
13_Member	GO Biological Processes	GO:0043268	positive regulation of potassium ion transport	-3.98272	-2.04396	6/49	88,287,481,2273,9472,65125	ACTN2,ANK2,ATP1B1,FHL1,AKAP6,WNK1
13_Member	GO Cellular Components	GO:0030315	T-tubule	-3.8365	-1.9311	6/52	287,288,779,786,9472,246329	ANK2,ANK3,CACNA1S,CACNG1,AKAP6,STAC3
13_Member	GO Biological Processes	GO:0032414	positive regulation of ion transmembrane transporter activity	-3.81992	-1.91757	8/99	88,287,288,481,1756,9472,65125,246329	ACTN2,ANK2,ANK3,ATP1B1,DMD,AKAP6,WNK1,STAC3
13_Member	GO Biological Processes	GO:0032411	positive regulation of transporter activity	-3.58659	-1.72342	8/107	88,287,288,481,1756,9472,65125,246329	ACTN2,ANK2,ANK3,ATP1B1,DMD,AKAP6,WNK1,STAC3
13_Member	GO Biological Processes	GO:1902307	positive regulation of sodium ion transmembrane transport	-3.56527	-1.7117	4/21	288,481,1756,65125	ANK3,ATP1B1,DMD,WNK1
13_Member	GO Biological Processes	GO:0002028	regulation of sodium ion transport	-3.42737	-1.61023	7/86	288,481,817,1756,23072,54800,65125	ANK3,ATP1B1,CAMK2D,DMD,HECW1,KLHL24,WNK1
13_Member	GO Biological Processes	GO:2001257	regulation of cation channel activity	-3.38637	-1.58396	10/175	88,287,288,817,845,1756,4208,9472,54800,246329	ACTN2,ANK2,ANK3,CAMK2D,CASQ2,DMD,MEF2C,AKAP6,KLHL24,STAC3
13_Member	GO Biological Processes	GO:0034765	regulation of ion transmembrane transport	-3.3697	-1.57209	18/471	88,287,288,481,779,786,817,845,1756,2273,4208,7057,9472,23072,54800,65125,79041,246329	ACTN2,ANK2,ANK3,ATP1B1,CACNA1S,CACNG1,CAMK2D,CASQ2,DMD,FHL1,MEF2C,THBS1,AKAP6,HECW1,KLHL24,WNK1,TMEM38A,STAC3
13_Member	GO Biological Processes	GO:0043269	regulation of ion transport	-3.351	-1.55695	23/684	88,287,288,481,779,786,817,845,1756,1950,2170,2273,2824,4208,4638,6781,7057,9472,23072,54800,65125,79041,246329	ACTN2,ANK2,ANK3,ATP1B1,CACNA1S,CACNG1,CAMK2D,CASQ2,DMD,EGF,FABP3,FHL1,GPM6B,MEF2C,MYLK,STC1,THBS1,AKAP6,HECW1,KLHL24,WNK1,TMEM38A,STAC3
13_Member	GO Biological Processes	GO:1901381	positive regulation of potassium ion transmembrane transport	-3.34207	-1.55273	5/42	88,287,481,9472,65125	ACTN2,ANK2,ATP1B1,AKAP6,WNK1
13_Member	GO Biological Processes	GO:1901018	positive regulation of potassium ion transmembrane transporter activity	-3.19415	-1.43427	4/26	88,287,481,9472	ACTN2,ANK2,ATP1B1,AKAP6
13_Member	GO Molecular Functions	GO:0044325	ion channel binding	-3.1562	-1.40601	8/124	88,287,288,817,2258,2273,5310,9472	ACTN2,ANK2,ANK3,CAMK2D,FGF13,FHL1,PKD1,AKAP6
13_Member	GO Biological Processes	GO:0043270	positive regulation of ion transport	-3.01002	-1.29761	12/267	88,287,288,481,1756,2170,2273,4638,6781,9472,65125,246329	ACTN2,ANK2,ANK3,ATP1B1,DMD,FABP3,FHL1,MYLK,STC1,AKAP6,WNK1,STAC3
13_Member	GO Biological Processes	GO:0086001	cardiac muscle cell action potential	-3.00092	-1.29188	6/74	287,288,481,817,1756,2258	ANK2,ANK3,ATP1B1,CAMK2D,DMD,FGF13
13_Member	GO Biological Processes	GO:0034762	regulation of transmembrane transport	-2.9341	-1.23795	19/557	88,287,288,481,779,786,817,845,1756,2273,2719,4208,7057,9472,23072,54800,65125,79041,246329	ACTN2,ANK2,ANK3,ATP1B1,CACNA1S,CACNG1,CAMK2D,CASQ2,DMD,FHL1,GPC3,MEF2C,THBS1,AKAP6,HECW1,KLHL24,WNK1,TMEM38A,STAC3
13_Member	GO Biological Processes	GO:0006813	potassium ion transport	-2.88617	-1.20139	11/239	88,287,288,481,845,2273,7248,9472,54800,65125,79041	ACTN2,ANK2,ANK3,ATP1B1,CASQ2,FHL1,TSC1,AKAP6,KLHL24,WNK1,TMEM38A
13_Member	GO Biological Processes	GO:1904064	positive regulation of cation transmembrane transport	-2.83483	-1.16808	8/139	88,287,288,481,1756,9472,65125,246329	ACTN2,ANK2,ANK3,ATP1B1,DMD,AKAP6,WNK1,STAC3
13_Member	GO Biological Processes	GO:0098662	inorganic cation transmembrane transport	-2.82512	-1.16113	23/749	88,287,288,481,487,535,779,786,817,845,1756,2273,5310,5330,6263,9472,23072,23530,30061,54800,65125,79041,246329	ACTN2,ANK2,ANK3,ATP1B1,ATP2A1,ATP6V0A1,CACNA1S,CACNG1,CAMK2D,CASQ2,DMD,FHL1,PKD1,PLCB2,RYR3,AKAP6,HECW1,NNT,SLC40A1,KLHL24,WNK1,TMEM38A,STAC3
13_Member	GO Biological Processes	GO:0015672	monovalent inorganic cation transport	-2.8053	-1.14555	18/528	88,287,288,481,487,535,817,845,1756,2258,2273,7248,9472,23072,23530,54800,65125,79041	ACTN2,ANK2,ANK3,ATP1B1,ATP2A1,ATP6V0A1,CAMK2D,CASQ2,DMD,FGF13,FHL1,TSC1,AKAP6,HECW1,NNT,KLHL24,WNK1,TMEM38A
13_Member	GO Biological Processes	GO:0071804	cellular potassium ion transport	-2.75018	-1.1058	10/212	88,287,288,481,845,2273,9472,54800,65125,79041	ACTN2,ANK2,ANK3,ATP1B1,CASQ2,FHL1,AKAP6,KLHL24,WNK1,TMEM38A
13_Member	GO Biological Processes	GO:0071805	potassium ion transmembrane transport	-2.75018	-1.1058	10/212	88,287,288,481,845,2273,9472,54800,65125,79041	ACTN2,ANK2,ANK3,ATP1B1,CASQ2,FHL1,AKAP6,KLHL24,WNK1,TMEM38A
13_Member	GO Biological Processes	GO:0010765	positive regulation of sodium ion transport	-2.74468	-1.1053	4/34	288,481,1756,65125	ANK3,ATP1B1,DMD,WNK1
13_Member	GO Biological Processes	GO:0098901	regulation of cardiac muscle cell action potential	-2.74468	-1.1053	4/34	287,288,817,2258	ANK2,ANK3,CAMK2D,FGF13
13_Member	GO Biological Processes	GO:0034767	positive regulation of ion transmembrane transport	-2.60885	-0.990631	8/151	88,287,288,481,1756,9472,65125,246329	ACTN2,ANK2,ANK3,ATP1B1,DMD,AKAP6,WNK1,STAC3
13_Member	GO Biological Processes	GO:1901021	positive regulation of calcium ion transmembrane transporter activity	-2.60691	-0.990631	4/37	287,481,9472,246329	ANK2,ATP1B1,AKAP6,STAC3
13_Member	GO Biological Processes	GO:0010766	negative regulation of sodium ion transport	-2.60038	-0.990631	3/18	817,23072,65125	CAMK2D,HECW1,WNK1
13_Member	GO Cellular Components	GO:0043194	axon initial segment	-2.46509	-0.876005	3/20	287,288,4130	ANK2,ANK3,MAP1A
13_Member	GO Biological Processes	GO:2001259	positive regulation of cation channel activity	-2.42329	-0.845607	5/67	88,287,288,9472,246329	ACTN2,ANK2,ANK3,AKAP6,STAC3
13_Member	GO Biological Processes	GO:0034764	positive regulation of transmembrane transport	-2.40671	-0.830465	9/199	88,287,288,481,1756,2719,9472,65125,246329	ACTN2,ANK2,ANK3,ATP1B1,DMD,GPC3,AKAP6,WNK1,STAC3
13_Member	GO Biological Processes	GO:0086004	regulation of cardiac muscle cell contraction	-2.40403	-0.829711	4/42	287,817,2258,6781	ANK2,CAMK2D,FGF13,STC1
13_Member	GO Biological Processes	GO:0001508	action potential	-2.32956	-0.771561	7/133	287,288,481,817,1756,2258,9472	ANK2,ANK3,ATP1B1,CAMK2D,DMD,FGF13,AKAP6
13_Member	GO Biological Processes	GO:0035725	sodium ion transmembrane transport	-2.22619	-0.690294	7/139	288,481,817,1756,23072,54800,65125	ANK3,ATP1B1,CAMK2D,DMD,HECW1,KLHL24,WNK1
13_Member	GO Biological Processes	GO:0086009	membrane repolarization	-2.1635	-0.641745	4/49	287,481,845,9472	ANK2,ATP1B1,CASQ2,AKAP6
13_Member	GO Molecular Functions	GO:0030507	spectrin binding	-2.04617	-0.550781	3/28	287,288,51332	ANK2,ANK3,SPTBN5
14_Summary	GO Biological Processes	GO:0001503	ossification	-12.3008	-9.62335	30/387	43,1278,1290,1301,1311,1462,1513,2132,2719,2824,3091,3371,4015,4208,4763,5744,5745,6423,6497,6678,6781,7059,7123,9902,22801,50964,54829,79633,91851,255743	ACHE,COL1A2,COL5A2,COL11A1,COMP,VCAN,CTSK,EXT2,GPC3,GPM6B,HIF1A,TNC,LOX,MEF2C,NF1,PTHLH,PTH1R,SFRP2,SKI,SPARC,STC1,THBS3,CLEC3B,MRC2,ITGA11,SOST,ASPN,FAT4,CHRDL1,NPNT
14_Member	GO Biological Processes	GO:0001503	ossification	-12.3008	-9.62335	30/387	43,1278,1290,1301,1311,1462,1513,2132,2719,2824,3091,3371,4015,4208,4763,5744,5745,6423,6497,6678,6781,7059,7123,9902,22801,50964,54829,79633,91851,255743	ACHE,COL1A2,COL5A2,COL11A1,COMP,VCAN,CTSK,EXT2,GPC3,GPM6B,HIF1A,TNC,LOX,MEF2C,NF1,PTHLH,PTH1R,SFRP2,SKI,SPARC,STC1,THBS3,CLEC3B,MRC2,ITGA11,SOST,ASPN,FAT4,CHRDL1,NPNT
14_Member	GO Biological Processes	GO:0030282	bone mineralization	-5.87246	-3.6781	11/112	1278,1311,2719,2824,3091,4015,4208,5744,5745,7123,54829	COL1A2,COMP,GPC3,GPM6B,HIF1A,LOX,MEF2C,PTHLH,PTH1R,CLEC3B,ASPN
14_Member	GO Biological Processes	GO:0001649	osteoblast differentiation	-4.48795	-2.45447	13/215	43,1462,3371,4015,4208,4763,5744,5745,6423,6497,9902,22801,255743	ACHE,VCAN,TNC,LOX,MEF2C,NF1,PTHLH,PTH1R,SFRP2,SKI,MRC2,ITGA11,NPNT
14_Member	GO Biological Processes	GO:0031214	biomineral tissue development	-4.43703	-2.41677	11/158	1278,1311,2719,2824,3091,4015,4208,5744,5745,7123,54829	COL1A2,COMP,GPC3,GPM6B,HIF1A,LOX,MEF2C,PTHLH,PTH1R,CLEC3B,ASPN
15_Summary	GO Biological Processes	GO:0048738	cardiac muscle tissue development	-11.6452	-9.00249	23/234	70,88,1301,2066,4208,4604,4634,4892,6443,6445,7134,7135,7139,7248,7273,8048,8736,9472,10611,11214,26011,27063,80206,1756,4632,27295,84033,91624,287,667,23676,131377,442721,11155,84665,171024,1311,4015,6497,246329,10846	ACTC1,ACTN2,COL11A1,ERBB4,MEF2C,MYBPC1,MYL3,NRAP,SGCB,SGCG,TNNC1,TNNI1,TNNT2,TSC1,TTN,CSRP3,MYOM1,AKAP6,PDLIM5,AKAP13,TENM4,ANKRD1,FHOD3,DMD,MYL1,PDLIM3,OBSCN,NEXN,ANK2,DST,SMPX,KLHL40,LMOD2,LDB3,MYPN,SYNPO2,COMP,LOX,SKI,STAC3,PDE10A
15_Member	GO Biological Processes	GO:0048738	cardiac muscle tissue development	-11.6452	-9.00249	23/234	70,88,1301,2066,4208,4604,4634,4892,6443,6445,7134,7135,7139,7248,7273,8048,8736,9472,10611,11214,26011,27063,80206	ACTC1,ACTN2,COL11A1,ERBB4,MEF2C,MYBPC1,MYL3,NRAP,SGCB,SGCG,TNNC1,TNNI1,TNNT2,TSC1,TTN,CSRP3,MYOM1,AKAP6,PDLIM5,AKAP13,TENM4,ANKRD1,FHOD3
15_Member	GO Molecular Functions	GO:0008307	structural constituent of muscle	-10.3008	-7.72019	11/44	88,1756,4604,4632,4634,7273,8048,8736,27295,84033,91624	ACTN2,DMD,MYBPC1,MYL1,MYL3,TTN,CSRP3,MYOM1,PDLIM3,OBSCN,NEXN
15_Member	GO Cellular Components	GO:0031672	A band	-9.41537	-6.92589	10/40	287,667,4604,4634,7273,8736,23676,84033,131377,442721	ANK2,DST,MYBPC1,MYL3,TTN,MYOM1,SMPX,OBSCN,KLHL40,LMOD2
15_Member	GO Molecular Functions	GO:0051371	muscle alpha-actinin binding	-8.69665	-6.28242	7/16	4604,4892,7273,8736,11155,84665,171024	MYBPC1,NRAP,TTN,MYOM1,LDB3,MYPN,SYNPO2
15_Member	GO Molecular Functions	GO:0042805	actinin binding	-8.19436	-5.82241	9/39	4604,4892,7273,8048,8736,10611,11155,84665,171024	MYBPC1,NRAP,TTN,CSRP3,MYOM1,PDLIM5,LDB3,MYPN,SYNPO2
15_Member	GO Biological Processes	GO:0048747	muscle fiber development	-8.14381	-5.77632	11/68	1311,1756,4015,4604,4892,6443,6497,7273,8736,131377,246329	COMP,DMD,LOX,MYBPC1,NRAP,SGCB,SKI,TTN,MYOM1,KLHL40,STAC3
15_Member	GO Biological Processes	GO:0055013	cardiac muscle cell development	-7.89991	-5.55404	12/89	70,88,4604,4892,6443,7273,8048,8736,9472,10611,11214,80206	ACTC1,ACTN2,MYBPC1,NRAP,SGCB,TTN,CSRP3,MYOM1,AKAP6,PDLIM5,AKAP13,FHOD3
15_Member	GO Biological Processes	GO:0055007	cardiac muscle cell differentiation	-7.69847	-5.36095	14/133	70,88,4208,4604,4892,6443,7248,7273,8048,8736,9472,10611,11214,80206	ACTC1,ACTN2,MEF2C,MYBPC1,NRAP,SGCB,TSC1,TTN,CSRP3,MYOM1,AKAP6,PDLIM5,AKAP13,FHOD3
15_Member	GO Biological Processes	GO:0055006	cardiac cell development	-7.57377	-5.24444	12/95	70,88,4604,4892,6443,7273,8048,8736,9472,10611,11214,80206	ACTC1,ACTN2,MYBPC1,NRAP,SGCB,TTN,CSRP3,MYOM1,AKAP6,PDLIM5,AKAP13,FHOD3
15_Member	GO Biological Processes	GO:0035051	cardiocyte differentiation	-7.23602	-4.92652	15/168	70,88,4208,4604,4892,6443,7248,7273,8048,8736,9472,10611,11214,26011,80206	ACTC1,ACTN2,MEF2C,MYBPC1,NRAP,SGCB,TSC1,TTN,CSRP3,MYOM1,AKAP6,PDLIM5,AKAP13,TENM4,FHOD3
15_Member	GO Biological Processes	GO:0055003	cardiac myofibril assembly	-6.99483	-4.7043	7/26	70,4604,4892,7273,8048,8736,80206	ACTC1,MYBPC1,NRAP,TTN,CSRP3,MYOM1,FHOD3
15_Member	GO Cellular Components	GO:0031430	M band	-6.63692	-4.36811	7/29	287,4604,7273,8736,23676,84033,442721	ANK2,MYBPC1,TTN,MYOM1,SMPX,OBSCN,LMOD2
15_Member	GO Molecular Functions	GO:0051393	alpha-actinin binding	-6.42192	-4.18048	7/31	4604,4892,7273,8736,11155,84665,171024	MYBPC1,NRAP,TTN,MYOM1,LDB3,MYPN,SYNPO2
15_Member	GO Biological Processes	GO:0030240	skeletal muscle thin filament assembly	-4.30474	-2.30417	4/14	70,4604,7273,8736	ACTC1,MYBPC1,TTN,MYOM1
15_Member	GO Biological Processes	GO:0014866	skeletal myofibril assembly	-4.05573	-2.10526	4/16	70,4604,7273,8736	ACTC1,MYBPC1,TTN,MYOM1
15_Member	GO Biological Processes	GO:0030241	skeletal muscle myosin thick filament assembly	-3.25975	-1.48536	3/11	4604,7273,8736	MYBPC1,TTN,MYOM1
15_Member	GO Biological Processes	GO:0071688	striated muscle myosin thick filament assembly	-3.25975	-1.48536	3/11	4604,7273,8736	MYBPC1,TTN,MYOM1
15_Member	GO Biological Processes	GO:0031034	myosin filament assembly	-3.1398	-1.39808	3/12	4604,7273,8736	MYBPC1,TTN,MYOM1
15_Member	GO Biological Processes	GO:0031033	myosin filament organization	-3.03084	-1.31061	3/13	4604,7273,8736	MYBPC1,TTN,MYOM1
15_Member	GO Biological Processes	GO:0010737	protein kinase A signaling	-2.89735	-1.20888	4/31	7273,8736,9472,10846	TTN,MYOM1,AKAP6,PDE10A
15_Member	GO Biological Processes	GO:0048739	cardiac muscle fiber development	-2.60038	-0.990631	3/18	4604,7273,8736	MYBPC1,TTN,MYOM1
16_Summary	GO Biological Processes	GO:0070848	response to growth factor	-11.2281	-8.62526	40/736	1278,1281,1284,1311,1601,1634,1845,2066,2200,2719,3091,3371,3693,4015,4060,4208,5829,6423,6497,6678,6935,7057,7123,8516,8895,9508,9719,23095,25878,27063,50964,54829,57498,79633,80310,81792,91851,135228,255743,387914,3624	COL1A2,COL3A1,COL4A2,COMP,DAB2,DCN,DUSP3,ERBB4,FBN1,GPC3,HIF1A,TNC,ITGB5,LOX,LUM,MEF2C,PXN,SFRP2,SKI,SPARC,ZEB1,THBS1,CLEC3B,ITGA8,CPNE3,ADAMTS3,ADAMTSL2,KIF1B,MXRA5,ANKRD1,SOST,ASPN,KIDINS220,FAT4,PDGFD,ADAMTS12,CHRDL1,CD109,NPNT,SHISA2,INHBA
16_Member	GO Biological Processes	GO:0070848	response to growth factor	-11.2281	-8.62526	40/736	1278,1281,1284,1311,1601,1634,1845,2066,2200,2719,3091,3371,3693,4015,4060,4208,5829,6423,6497,6678,6935,7057,7123,8516,8895,9508,9719,23095,25878,27063,50964,54829,57498,79633,80310,81792,91851,135228,255743,387914	COL1A2,COL3A1,COL4A2,COMP,DAB2,DCN,DUSP3,ERBB4,FBN1,GPC3,HIF1A,TNC,ITGB5,LOX,LUM,MEF2C,PXN,SFRP2,SKI,SPARC,ZEB1,THBS1,CLEC3B,ITGA8,CPNE3,ADAMTS3,ADAMTSL2,KIF1B,MXRA5,ANKRD1,SOST,ASPN,KIDINS220,FAT4,PDGFD,ADAMTS12,CHRDL1,CD109,NPNT,SHISA2
16_Member	GO Biological Processes	GO:0071363	cellular response to growth factor stimulus	-9.98103	-7.42166	37/705	1278,1281,1284,1311,1601,1634,1845,2066,2200,2719,3091,3693,4015,4208,5829,6423,6497,6678,6935,7057,7123,8516,8895,9508,9719,23095,27063,50964,54829,57498,79633,80310,81792,91851,135228,255743,387914	COL1A2,COL3A1,COL4A2,COMP,DAB2,DCN,DUSP3,ERBB4,FBN1,GPC3,HIF1A,ITGB5,LOX,MEF2C,PXN,SFRP2,SKI,SPARC,ZEB1,THBS1,CLEC3B,ITGA8,CPNE3,ADAMTS3,ADAMTSL2,KIF1B,ANKRD1,SOST,ASPN,KIDINS220,FAT4,PDGFD,ADAMTS12,CHRDL1,CD109,NPNT,SHISA2
16_Member	GO Biological Processes	GO:0071559	response to transforming growth factor beta	-9.15352	-6.70862	21/258	1278,1281,1284,1601,2200,3693,4015,4208,5829,6497,6935,7057,7123,8516,9719,25878,27063,54829,80310,135228,255743	COL1A2,COL3A1,COL4A2,DAB2,FBN1,ITGB5,LOX,MEF2C,PXN,SKI,ZEB1,THBS1,CLEC3B,ITGA8,ADAMTSL2,MXRA5,ANKRD1,ASPN,PDGFD,CD109,NPNT
16_Member	GO Biological Processes	GO:0071560	cellular response to transforming growth factor beta stimulus	-8.58498	-6.17566	20/251	1278,1281,1284,1601,2200,3693,4015,4208,5829,6497,6935,7057,7123,8516,9719,27063,54829,80310,135228,255743	COL1A2,COL3A1,COL4A2,DAB2,FBN1,ITGB5,LOX,MEF2C,PXN,SKI,ZEB1,THBS1,CLEC3B,ITGA8,ADAMTSL2,ANKRD1,ASPN,PDGFD,CD109,NPNT
16_Member	GO Biological Processes	GO:0090287	regulation of cellular response to growth factor stimulus	-7.52173	-5.2044	20/290	1601,1634,2200,2719,3091,4015,6423,6497,6935,7057,8516,9508,9719,50964,54829,81792,91851,135228,255743,387914	DAB2,DCN,FBN1,GPC3,HIF1A,LOX,SFRP2,SKI,ZEB1,THBS1,ITGA8,ADAMTS3,ADAMTSL2,SOST,ASPN,ADAMTS12,CHRDL1,CD109,NPNT,SHISA2
16_Member	GO Biological Processes	GO:0007178	transmembrane receptor protein serine/threonine kinase signaling pathway	-6.81489	-4.53172	21/351	1278,1281,1311,1601,2200,2719,3624,3693,4015,5829,6423,6497,6935,7057,8516,9719,50964,54829,91851,135228,255743	COL1A2,COL3A1,COMP,DAB2,FBN1,GPC3,INHBA,ITGB5,LOX,PXN,SFRP2,SKI,ZEB1,THBS1,ITGA8,ADAMTSL2,SOST,ASPN,CHRDL1,CD109,NPNT
16_Member	GO Biological Processes	GO:0007179	transforming growth factor beta receptor signaling pathway	-6.22048	-3.99849	15/201	1278,1281,1601,2200,3693,4015,5829,6497,6935,7057,8516,9719,54829,135228,255743	COL1A2,COL3A1,DAB2,FBN1,ITGB5,LOX,PXN,SKI,ZEB1,THBS1,ITGA8,ADAMTSL2,ASPN,CD109,NPNT
16_Member	GO Biological Processes	GO:0090092	regulation of transmembrane receptor protein serine/threonine kinase signaling pathway	-5.96386	-3.75437	16/239	1601,2200,2719,3624,4015,6423,6497,6935,7057,8516,9719,50964,54829,91851,135228,255743	DAB2,FBN1,GPC3,INHBA,LOX,SFRP2,SKI,ZEB1,THBS1,ITGA8,ADAMTSL2,SOST,ASPN,CHRDL1,CD109,NPNT
16_Member	GO Biological Processes	GO:0017015	regulation of transforming growth factor beta receptor signaling pathway	-5.57546	-3.40987	11/120	1601,2200,4015,6497,6935,7057,8516,9719,54829,135228,255743	DAB2,FBN1,LOX,SKI,ZEB1,THBS1,ITGA8,ADAMTSL2,ASPN,CD109,NPNT
16_Member	GO Biological Processes	GO:1903844	regulation of cellular response to transforming growth factor beta stimulus	-5.50496	-3.34764	11/122	1601,2200,4015,6497,6935,7057,8516,9719,54829,135228,255743	DAB2,FBN1,LOX,SKI,ZEB1,THBS1,ITGA8,ADAMTSL2,ASPN,CD109,NPNT
16_Member	GO Biological Processes	GO:0090288	negative regulation of cellular response to growth factor stimulus	-5.00648	-2.91493	12/164	1634,2200,6423,6497,7057,9719,50964,54829,81792,91851,135228,387914	DCN,FBN1,SFRP2,SKI,THBS1,ADAMTSL2,SOST,ASPN,ADAMTS12,CHRDL1,CD109,SHISA2
16_Member	GO Biological Processes	GO:0090101	negative regulation of transmembrane receptor protein serine/threonine kinase signaling pathway	-3.1562	-1.40601	8/124	2200,6423,6497,9719,50964,54829,91851,135228	FBN1,SFRP2,SKI,ADAMTSL2,SOST,ASPN,CHRDL1,CD109
16_Member	GO Biological Processes	GO:0030514	negative regulation of BMP signaling pathway	-2.95017	-1.24947	5/51	2200,6423,6497,50964,91851	FBN1,SFRP2,SKI,SOST,CHRDL1
16_Member	GO Biological Processes	GO:0030510	regulation of BMP signaling pathway	-2.61287	-0.992144	6/88	2200,2719,6423,6497,50964,91851	FBN1,GPC3,SFRP2,SKI,SOST,CHRDL1
16_Member	GO Biological Processes	GO:0071772	response to BMP	-2.3426	-0.782845	8/167	1311,2200,2719,6423,6497,50964,81792,91851	COMP,FBN1,GPC3,SFRP2,SKI,SOST,ADAMTS12,CHRDL1
16_Member	GO Biological Processes	GO:0071773	cellular response to BMP stimulus	-2.3426	-0.782845	8/167	1311,2200,2719,6423,6497,50964,81792,91851	COMP,FBN1,GPC3,SFRP2,SKI,SOST,ADAMTS12,CHRDL1
16_Member	GO Biological Processes	GO:0030512	negative regulation of transforming growth factor beta receptor signaling pathway	-2.09757	-0.593765	5/80	2200,6497,9719,54829,135228	FBN1,SKI,ADAMTSL2,ASPN,CD109
16_Member	GO Biological Processes	GO:1903845	negative regulation of cellular response to transforming growth factor beta stimulus	-2.05336	-0.554984	5/82	2200,6497,9719,54829,135228	FBN1,SKI,ADAMTSL2,ASPN,CD109
17_Summary	KEGG Pathway	hsa05410	Hypertrophic cardiomyopathy (HCM)	-10.4592	-7.87129	14/83	70,779,786,1756,3672,3693,4634,6443,6445,7134,7139,7273,8516,22801,88,5239,8082,481,972,3339,4035,23513,246329,255743	ACTC1,CACNA1S,CACNG1,DMD,ITGA1,ITGB5,MYL3,SGCB,SGCG,TNNC1,TNNT2,TTN,ITGA8,ITGA11,ACTN2,PGM5,SSPN,ATP1B1,CD74,HSPG2,LRP1,SCRIB,STAC3,NPNT
17_Member	KEGG Pathway	hsa05410	Hypertrophic cardiomyopathy (HCM)	-10.4592	-7.87129	14/83	70,779,786,1756,3672,3693,4634,6443,6445,7134,7139,7273,8516,22801	ACTC1,CACNA1S,CACNG1,DMD,ITGA1,ITGB5,MYL3,SGCB,SGCG,TNNC1,TNNT2,TTN,ITGA8,ITGA11
17_Member	KEGG Pathway	hsa05414	Dilated cardiomyopathy	-9.96785	-7.41532	14/90	70,779,786,1756,3672,3693,4634,6443,6445,7134,7139,7273,8516,22801	ACTC1,CACNA1S,CACNG1,DMD,ITGA1,ITGB5,MYL3,SGCB,SGCG,TNNC1,TNNT2,TTN,ITGA8,ITGA11
17_Member	KEGG Pathway	hsa05412	Arrhythmogenic right ventricular cardiomyopathy (ARVC)	-6.8048	-4.52527	10/72	88,779,786,1756,3672,3693,6443,6445,8516,22801	ACTN2,CACNA1S,CACNG1,DMD,ITGA1,ITGB5,SGCB,SGCG,ITGA8,ITGA11
17_Member	GO Cellular Components	GO:0016010	dystrophin-associated glycoprotein complex	-5.07977	-2.97048	5/19	1756,5239,6443,6445,8082	DMD,PGM5,SGCB,SGCG,SSPN
17_Member	GO Cellular Components	GO:0090665	glycoprotein complex	-5.07977	-2.97048	5/19	1756,5239,6443,6445,8082	DMD,PGM5,SGCB,SGCG,SSPN
17_Member	GO Cellular Components	GO:0098797	plasma membrane protein complex	-2.41129	-0.83433	18/575	481,779,786,972,1756,3339,3672,3693,4035,5239,6443,6445,8082,8516,22801,23513,246329,255743	ATP1B1,CACNA1S,CACNG1,CD74,DMD,HSPG2,ITGA1,ITGB5,LRP1,PGM5,SGCB,SGCG,SSPN,ITGA8,ITGA11,SCRIB,STAC3,NPNT
18_Summary	GO Cellular Components	GO:0030055	cell-substrate junction	-10.1623	-7.58888	28/412	70,88,667,1601,1756,2273,3339,3371,3482,3672,3693,4035,4892,5239,5297,5829,7052,8516,8895,9902,22801,23676,60312,64759,79834,91624,165904,171024,4643,10611,23513,54800,83700	ACTC1,ACTN2,DST,DAB2,DMD,FHL1,HSPG2,TNC,IGF2R,ITGA1,ITGB5,LRP1,NRAP,PGM5,PI4KA,PXN,TGM2,ITGA8,CPNE3,MRC2,ITGA11,SMPX,AFAP1,TNS3,PEAK1,NEXN,XIRP1,SYNPO2,MYO1E,PDLIM5,SCRIB,KLHL24,JAM3
18_Member	GO Cellular Components	GO:0030055	cell-substrate junction	-10.1623	-7.58888	28/412	70,88,667,1601,1756,2273,3339,3371,3482,3672,3693,4035,4892,5239,5297,5829,7052,8516,8895,9902,22801,23676,60312,64759,79834,91624,165904,171024	ACTC1,ACTN2,DST,DAB2,DMD,FHL1,HSPG2,TNC,IGF2R,ITGA1,ITGB5,LRP1,NRAP,PGM5,PI4KA,PXN,TGM2,ITGA8,CPNE3,MRC2,ITGA11,SMPX,AFAP1,TNS3,PEAK1,NEXN,XIRP1,SYNPO2
18_Member	GO Cellular Components	GO:0070161	anchoring junction	-9.70016	-7.17396	32/555	70,88,667,1601,2273,3339,3371,3482,3672,3693,4035,4643,4892,5239,5297,5829,7052,8516,8895,9902,10611,22801,23513,23676,54800,60312,64759,79834,83700,91624,165904,171024	ACTC1,ACTN2,DST,DAB2,FHL1,HSPG2,TNC,IGF2R,ITGA1,ITGB5,LRP1,MYO1E,NRAP,PGM5,PI4KA,PXN,TGM2,ITGA8,CPNE3,MRC2,PDLIM5,ITGA11,SCRIB,SMPX,KLHL24,AFAP1,TNS3,PEAK1,JAM3,NEXN,XIRP1,SYNPO2
18_Member	GO Cellular Components	GO:0005924	cell-substrate adherens junction	-9.56009	-7.04022	27/408	70,88,667,1601,2273,3339,3371,3482,3672,3693,4035,4892,5239,5297,5829,7052,8516,8895,9902,22801,23676,60312,64759,79834,91624,165904,171024	ACTC1,ACTN2,DST,DAB2,FHL1,HSPG2,TNC,IGF2R,ITGA1,ITGB5,LRP1,NRAP,PGM5,PI4KA,PXN,TGM2,ITGA8,CPNE3,MRC2,ITGA11,SMPX,AFAP1,TNS3,PEAK1,NEXN,XIRP1,SYNPO2
18_Member	GO Cellular Components	GO:0005912	adherens junction	-9.385	-6.90135	31/539	70,88,667,1601,2273,3339,3371,3482,3672,3693,4035,4643,4892,5239,5297,5829,7052,8516,8895,9902,10611,22801,23513,23676,54800,60312,64759,79834,91624,165904,171024	ACTC1,ACTN2,DST,DAB2,FHL1,HSPG2,TNC,IGF2R,ITGA1,ITGB5,LRP1,MYO1E,NRAP,PGM5,PI4KA,PXN,TGM2,ITGA8,CPNE3,MRC2,PDLIM5,ITGA11,SCRIB,SMPX,KLHL24,AFAP1,TNS3,PEAK1,NEXN,XIRP1,SYNPO2
18_Member	GO Cellular Components	GO:0005925	focal adhesion	-8.27737	-5.88244	25/405	70,88,667,1601,2273,3339,3371,3482,3672,3693,4035,5239,5297,5829,7052,8516,8895,9902,22801,60312,64759,79834,91624,165904,171024	ACTC1,ACTN2,DST,DAB2,FHL1,HSPG2,TNC,IGF2R,ITGA1,ITGB5,LRP1,PGM5,PI4KA,PXN,TGM2,ITGA8,CPNE3,MRC2,ITGA11,AFAP1,TNS3,PEAK1,NEXN,XIRP1,SYNPO2
19_Summary	GO Biological Processes	GO:0001568	blood vessel development	-10.1121	-7.54582	39/766	861,1278,1281,1282,1284,1289,1295,1296,1311,1634,1950,2335,2719,2752,3091,3339,3911,4015,4035,4208,4638,4643,4763,5176,5310,6423,6678,6772,7045,7057,7058,10855,23129,23166,51752,60675,80310,83700,84168,4772,104,1845,2066,5592,6781,22998,23189,5829,199953,70,72,135228,972,3371,65125	RUNX1,COL1A2,COL3A1,COL4A1,COL4A2,COL5A1,COL8A1,COL8A2,COMP,DCN,EGF,FN1,GPC3,GLUL,HIF1A,HSPG2,LAMA5,LOX,LRP1,MEF2C,MYLK,MYO1E,NF1,SERPINF1,PKD1,SFRP2,SPARC,STAT1,TGFBI,THBS1,THBS2,HPSE,PLXND1,STAB1,ERAP1,PROK2,PDGFD,JAM3,ANTXR1,NFATC1,ADARB1,DUSP3,ERBB4,PRKG1,STC1,LIMCH1,KANK1,PXN,TMEM201,ACTC1,ACTG2,CD109,CD74,TNC,WNK1
19_Member	GO Biological Processes	GO:0001568	blood vessel development	-10.1121	-7.54582	39/766	861,1278,1281,1282,1284,1289,1295,1296,1311,1634,1950,2335,2719,2752,3091,3339,3911,4015,4035,4208,4638,4643,4763,5176,5310,6423,6678,6772,7045,7057,7058,10855,23129,23166,51752,60675,80310,83700,84168	RUNX1,COL1A2,COL3A1,COL4A1,COL4A2,COL5A1,COL8A1,COL8A2,COMP,DCN,EGF,FN1,GPC3,GLUL,HIF1A,HSPG2,LAMA5,LOX,LRP1,MEF2C,MYLK,MYO1E,NF1,SERPINF1,PKD1,SFRP2,SPARC,STAT1,TGFBI,THBS1,THBS2,HPSE,PLXND1,STAB1,ERAP1,PROK2,PDGFD,JAM3,ANTXR1
19_Member	GO Biological Processes	GO:0048514	blood vessel morphogenesis	-7.48933	-5.17594	32/685	861,1281,1282,1284,1295,1296,1311,1634,1950,2335,2752,3091,3339,3911,4015,4035,4638,4643,4763,5176,6423,6678,6772,7045,7057,7058,10855,23129,23166,51752,60675,83700	RUNX1,COL3A1,COL4A1,COL4A2,COL8A1,COL8A2,COMP,DCN,EGF,FN1,GLUL,HIF1A,HSPG2,LAMA5,LOX,LRP1,MYLK,MYO1E,NF1,SERPINF1,SFRP2,SPARC,STAT1,TGFBI,THBS1,THBS2,HPSE,PLXND1,STAB1,ERAP1,PROK2,JAM3
19_Member	GO Biological Processes	GO:0001525	angiogenesis	-5.67154	-3.49752	26/593	861,1282,1284,1295,1296,1634,1950,2335,2752,3091,3339,3911,4763,5176,6423,6678,6772,7045,7057,7058,10855,23129,23166,51752,60675,83700	RUNX1,COL4A1,COL4A2,COL8A1,COL8A2,DCN,EGF,FN1,GLUL,HIF1A,HSPG2,LAMA5,NF1,SERPINF1,SFRP2,SPARC,STAT1,TGFBI,THBS1,THBS2,HPSE,PLXND1,STAB1,ERAP1,PROK2,JAM3
19_Member	GO Biological Processes	GO:1901342	regulation of vasculature development	-4.34025	-2.33372	19/430	861,1284,1634,2752,3091,3339,4763,4772,5176,6423,6678,6772,7057,7058,23129,23166,51752,60675,80310	RUNX1,COL4A2,DCN,GLUL,HIF1A,HSPG2,NF1,NFATC1,SERPINF1,SFRP2,SPARC,STAT1,THBS1,THBS2,PLXND1,STAB1,ERAP1,PROK2,PDGFD
19_Member	GO Biological Processes	GO:0045765	regulation of angiogenesis	-3.89918	-1.98607	17/388	861,1284,1634,2752,3091,3339,4763,5176,6423,6678,6772,7057,7058,23129,23166,51752,60675	RUNX1,COL4A2,DCN,GLUL,HIF1A,HSPG2,NF1,SERPINF1,SFRP2,SPARC,STAT1,THBS1,THBS2,PLXND1,STAB1,ERAP1,PROK2
19_Member	GO Biological Processes	GO:1901343	negative regulation of vasculature development	-3.64082	-1.76498	11/194	1284,1634,3339,4763,4772,5176,6678,6772,7057,7058,23166	COL4A2,DCN,HSPG2,NF1,NFATC1,SERPINF1,SPARC,STAT1,THBS1,THBS2,STAB1
19_Member	GO Biological Processes	GO:0030336	negative regulation of cell migration	-3.57935	-1.71756	15/337	104,1281,1634,1845,2066,4035,4208,4763,5176,5592,6423,6781,7057,22998,23189	ADARB1,COL3A1,DCN,DUSP3,ERBB4,LRP1,MEF2C,NF1,SERPINF1,PRKG1,SFRP2,STC1,THBS1,LIMCH1,KANK1
19_Member	GO Biological Processes	GO:0001667	ameboidal-type cell migration	-3.4466	-1.62445	18/464	1634,2066,2335,2719,2752,3091,3911,4208,4763,5176,5829,6678,6772,6781,7057,23129,23189,199953	DCN,ERBB4,FN1,GPC3,GLUL,HIF1A,LAMA5,MEF2C,NF1,SERPINF1,PXN,SPARC,STAT1,STC1,THBS1,PLXND1,KANK1,TMEM201
19_Member	GO Biological Processes	GO:2000146	negative regulation of cell motility	-3.37987	-1.57867	15/352	104,1281,1634,1845,2066,4035,4208,4763,5176,5592,6423,6781,7057,22998,23189	ADARB1,COL3A1,DCN,DUSP3,ERBB4,LRP1,MEF2C,NF1,SERPINF1,PRKG1,SFRP2,STC1,THBS1,LIMCH1,KANK1
19_Member	GO Biological Processes	GO:0090130	tissue migration	-3.30357	-1.51773	15/358	70,72,1634,2752,3091,4208,4763,5176,5829,6678,6772,6781,7057,23129,23189	ACTC1,ACTG2,DCN,GLUL,HIF1A,MEF2C,NF1,SERPINF1,PXN,SPARC,STAT1,STC1,THBS1,PLXND1,KANK1
19_Member	GO Biological Processes	GO:0016525	negative regulation of angiogenesis	-3.29019	-1.50782	10/180	1284,1634,3339,4763,5176,6678,6772,7057,7058,23166	COL4A2,DCN,HSPG2,NF1,SERPINF1,SPARC,STAT1,THBS1,THBS2,STAB1
19_Member	GO Biological Processes	GO:2000181	negative regulation of blood vessel morphogenesis	-3.25271	-1.47946	10/182	1284,1634,3339,4763,5176,6678,6772,7057,7058,23166	COL4A2,DCN,HSPG2,NF1,SERPINF1,SPARC,STAT1,THBS1,THBS2,STAB1
19_Member	GO Biological Processes	GO:0051271	negative regulation of cellular component movement	-2.96034	-1.25484	15/387	104,1281,1634,1845,2066,4035,4208,4763,5176,5592,6423,6781,7057,22998,23189	ADARB1,COL3A1,DCN,DUSP3,ERBB4,LRP1,MEF2C,NF1,SERPINF1,PRKG1,SFRP2,STC1,THBS1,LIMCH1,KANK1
19_Member	GO Biological Processes	GO:0050680	negative regulation of epithelial cell proliferation	-2.95864	-1.2541	9/165	2719,4208,4763,5176,6423,6678,6772,7057,135228	GPC3,MEF2C,NF1,SERPINF1,SFRP2,SPARC,STAT1,THBS1,CD109
19_Member	GO Biological Processes	GO:0043542	endothelial cell migration	-2.95461	-1.25103	12/271	1634,2752,3091,4208,4763,5176,5829,6678,6772,6781,7057,23129	DCN,GLUL,HIF1A,MEF2C,NF1,SERPINF1,PXN,SPARC,STAT1,STC1,THBS1,PLXND1
19_Member	GO Biological Processes	GO:0040013	negative regulation of locomotion	-2.82967	-1.16381	15/399	104,1281,1634,1845,2066,4035,4208,4763,5176,5592,6423,6781,7057,22998,23189	ADARB1,COL3A1,DCN,DUSP3,ERBB4,LRP1,MEF2C,NF1,SERPINF1,PRKG1,SFRP2,STC1,THBS1,LIMCH1,KANK1
19_Member	GO Biological Processes	GO:0007162	negative regulation of cell adhesion	-2.80817	-1.14755	12/282	861,972,1845,3371,4035,4763,5592,7045,7057,23129,23189,65125	RUNX1,CD74,DUSP3,TNC,LRP1,NF1,PRKG1,TGFBI,THBS1,PLXND1,KANK1,WNK1
19_Member	GO Biological Processes	GO:0010631	epithelial cell migration	-2.48984	-0.896792	13/349	1634,2752,3091,4208,4763,5176,5829,6678,6772,6781,7057,23129,23189	DCN,GLUL,HIF1A,MEF2C,NF1,SERPINF1,PXN,SPARC,STAT1,STC1,THBS1,PLXND1,KANK1
19_Member	GO Biological Processes	GO:0090132	epithelium migration	-2.45845	-0.871327	13/352	1634,2752,3091,4208,4763,5176,5829,6678,6772,6781,7057,23129,23189	DCN,GLUL,HIF1A,MEF2C,NF1,SERPINF1,PXN,SPARC,STAT1,STC1,THBS1,PLXND1,KANK1
19_Member	GO Biological Processes	GO:0001937	negative regulation of endothelial cell proliferation	-2.14319	-0.628956	5/78	4208,4763,6678,6772,7057	MEF2C,NF1,SPARC,STAT1,THBS1
19_Member	GO Biological Processes	GO:0010594	regulation of endothelial cell migration	-2.05543	-0.555251	9/226	1634,2752,3091,4208,4763,5176,6678,6781,7057	DCN,GLUL,HIF1A,MEF2C,NF1,SERPINF1,SPARC,STC1,THBS1
20_Summary	GO Biological Processes	GO:0001501	skeletal system development	-9.80824	-7.2756	31/518	1278,1281,1290,1293,1301,1303,1310,1311,1462,1513,2200,3091,4015,4060,4208,5310,5744,5745,6423,6497,6678,6781,6935,7045,7059,7483,11214,64764,79633,81792,158326,1289,80310,2066,9472,10611,26011,55841,104,2258,2335,3371,3913,4035,84189	COL1A2,COL3A1,COL5A2,COL6A3,COL11A1,COL12A1,COL19A1,COMP,VCAN,CTSK,FBN1,HIF1A,LOX,LUM,MEF2C,PKD1,PTHLH,PTH1R,SFRP2,SKI,SPARC,STC1,ZEB1,TGFBI,THBS3,WNT9A,AKAP13,CREB3L2,FAT4,ADAMTS12,FREM1,COL5A1,PDGFD,ERBB4,AKAP6,PDLIM5,TENM4,WWC3,ADARB1,FGF13,FN1,TNC,LAMB2,LRP1,SLITRK6
20_Member	GO Biological Processes	GO:0001501	skeletal system development	-9.80824	-7.2756	31/518	1278,1281,1290,1293,1301,1303,1310,1311,1462,1513,2200,3091,4015,4060,4208,5310,5744,5745,6423,6497,6678,6781,6935,7045,7059,7483,11214,64764,79633,81792,158326	COL1A2,COL3A1,COL5A2,COL6A3,COL11A1,COL12A1,COL19A1,COMP,VCAN,CTSK,FBN1,HIF1A,LOX,LUM,MEF2C,PKD1,PTHLH,PTH1R,SFRP2,SKI,SPARC,STC1,ZEB1,TGFBI,THBS3,WNT9A,AKAP13,CREB3L2,FAT4,ADAMTS12,FREM1
20_Member	GO Biological Processes	GO:0061448	connective tissue development	-9.50989	-6.99627	22/272	1289,1293,1301,1303,1311,1513,3091,4015,4060,4208,5310,5744,5745,6423,6781,6935,7045,7059,7483,64764,80310,81792	COL5A1,COL6A3,COL11A1,COL12A1,COMP,CTSK,HIF1A,LOX,LUM,MEF2C,PKD1,PTHLH,PTH1R,SFRP2,STC1,ZEB1,TGFBI,THBS3,WNT9A,CREB3L2,PDGFD,ADAMTS12
20_Member	GO Biological Processes	GO:0051216	cartilage development	-9.17501	-6.71939	19/208	1293,1301,1303,1311,1513,3091,4060,4208,5310,5744,5745,6423,6781,6935,7045,7059,7483,64764,81792	COL6A3,COL11A1,COL12A1,COMP,CTSK,HIF1A,LUM,MEF2C,PKD1,PTHLH,PTH1R,SFRP2,STC1,ZEB1,TGFBI,THBS3,WNT9A,CREB3L2,ADAMTS12
20_Member	GO Biological Processes	GO:0002062	chondrocyte differentiation	-6.39927	-4.16112	12/121	1293,1301,1303,1311,4208,5744,5745,6423,7045,7483,64764,81792	COL6A3,COL11A1,COL12A1,COMP,MEF2C,PTHLH,PTH1R,SFRP2,TGFBI,WNT9A,CREB3L2,ADAMTS12
20_Member	GO Biological Processes	GO:0060348	bone development	-5.19997	-3.06914	14/213	1293,1303,1311,2200,4015,4208,6423,6497,6678,6781,7059,11214,79633,158326	COL6A3,COL12A1,COMP,FBN1,LOX,MEF2C,SFRP2,SKI,SPARC,STC1,THBS3,AKAP13,FAT4,FREM1
20_Member	GO Biological Processes	GO:0060349	bone morphogenesis	-4.21046	-2.2265	9/112	1293,1303,1311,4208,6423,6497,6781,7059,158326	COL6A3,COL12A1,COMP,MEF2C,SFRP2,SKI,STC1,THBS3,FREM1
20_Member	GO Biological Processes	GO:0035265	organ growth	-4.11307	-2.1488	12/202	1293,1303,1311,2066,4208,6781,7059,9472,10611,11214,26011,55841	COL6A3,COL12A1,COMP,ERBB4,MEF2C,STC1,THBS3,AKAP6,PDLIM5,AKAP13,TENM4,WWC3
20_Member	GO Biological Processes	GO:0002063	chondrocyte development	-4.03382	-2.08503	6/48	1293,1301,1303,1311,5744,6423	COL6A3,COL11A1,COL12A1,COMP,PTHLH,SFRP2
20_Member	GO Biological Processes	GO:0048705	skeletal system morphogenesis	-4.01784	-2.07243	13/239	1293,1301,1303,1311,4208,5310,6423,6497,6781,6935,7059,7483,158326	COL6A3,COL11A1,COL12A1,COMP,MEF2C,PKD1,SFRP2,SKI,STC1,ZEB1,THBS3,WNT9A,FREM1
20_Member	GO Biological Processes	GO:0003417	growth plate cartilage development	-3.66259	-1.78244	5/36	1293,1303,1311,6781,7059	COL6A3,COL12A1,COMP,STC1,THBS3
20_Member	GO Biological Processes	GO:0003416	endochondral bone growth	-3.24696	-1.47707	5/44	1293,1303,1311,6781,7059	COL6A3,COL12A1,COMP,STC1,THBS3
20_Member	GO Biological Processes	GO:0060351	cartilage development involved in endochondral bone morphogenesis	-3.1134	-1.37917	5/47	1293,1303,1311,6781,7059	COL6A3,COL12A1,COMP,STC1,THBS3
20_Member	GO Biological Processes	GO:0098868	bone growth	-3.1134	-1.37917	5/47	1293,1303,1311,6781,7059	COL6A3,COL12A1,COMP,STC1,THBS3
20_Member	GO Biological Processes	GO:0060350	endochondral bone morphogenesis	-3.0637	-1.33775	6/72	1293,1303,1311,4208,6781,7059	COL6A3,COL12A1,COMP,MEF2C,STC1,THBS3
20_Member	GO Biological Processes	GO:0060536	cartilage morphogenesis	-3.00895	-1.29761	4/29	1293,1303,4208,6781	COL6A3,COL12A1,MEF2C,STC1
20_Member	GO Biological Processes	GO:0003422	growth plate cartilage morphogenesis	-2.53071	-0.933172	3/19	1293,1303,6781	COL6A3,COL12A1,STC1
20_Member	GO Biological Processes	GO:0048589	developmental growth	-2.43956	-0.858801	20/663	104,1293,1303,1311,2066,2258,2335,3371,3913,4035,4208,6423,6781,7059,9472,10611,11214,26011,55841,84189	ADARB1,COL6A3,COL12A1,COMP,ERBB4,FGF13,FN1,TNC,LAMB2,LRP1,MEF2C,SFRP2,STC1,THBS3,AKAP6,PDLIM5,AKAP13,TENM4,WWC3,SLITRK6

## Sheet: early positive response-GO
GroupID	Category	Term	Description	LogP	Log(q-value)	InTerm_InList	Genes	Symbols
1_Summary	GO Biological Processes	GO:0061061	muscle structure development	-11.0773	-6.71904	59/657	186,287,445,467,607,627,688,1000,1134,1491,1499,1786,1901,1984,2034,2047,2254,2263,2275,2294,2817,3679,3908,3911,4000,4208,4211,4634,4656,5081,5318,5725,5997,5999,6525,6664,7048,7168,7345,7494,8038,9099,11155,22989,23028,23363,23462,50804,51176,51676,57538,64091,84033,93649,144165,161882,347273,442721,642658,2138,5350,25976,26011,56999,302,2252,2261,4921,10018	AGTR2,ANK2,ASS1,ATF3,BCL9,BDNF,KLF5,CDH2,CHRNA1,CTH,CTNNB1,DNMT1,S1PR1,EIF5A,EPAS1,EPHB1,FGF9,FGFR2,FHL3,FOXF1,GPC1,ITGA7,LAMA2,LAMA5,LMNA,MEF2C,MEIS1,MYL3,MYOG,PAX7,PKP2,PTBP1,RGS2,RGS4,SMTN,SOX11,TGFBR2,TPM1,UCHL1,XBP1,ADAM12,USP2,LDB3,MYH15,KDM1A,OBSL1,HEY1,MYEF2,LEF1,ASB2,ALPK3,POPDC2,OBSCN,MYOCD,PRICKLE1,ZFPM1,CAVIN4,LMOD2,SCX,EYA1,PLN,TIPARP,TENM4,ADAMTS9,ANXA2,FGF7,FGFR3,DDR2,BCL2L11
1_Member	GO Biological Processes	GO:0061061	muscle structure development	-11.0773	-6.71904	59/657	186,287,445,467,607,627,688,1000,1134,1491,1499,1786,1901,1984,2034,2047,2254,2263,2275,2294,2817,3679,3908,3911,4000,4208,4211,4634,4656,5081,5318,5725,5997,5999,6525,6664,7048,7168,7345,7494,8038,9099,11155,22989,23028,23363,23462,50804,51176,51676,57538,64091,84033,93649,144165,161882,347273,442721,642658	AGTR2,ANK2,ASS1,ATF3,BCL9,BDNF,KLF5,CDH2,CHRNA1,CTH,CTNNB1,DNMT1,S1PR1,EIF5A,EPAS1,EPHB1,FGF9,FGFR2,FHL3,FOXF1,GPC1,ITGA7,LAMA2,LAMA5,LMNA,MEF2C,MEIS1,MYL3,MYOG,PAX7,PKP2,PTBP1,RGS2,RGS4,SMTN,SOX11,TGFBR2,TPM1,UCHL1,XBP1,ADAM12,USP2,LDB3,MYH15,KDM1A,OBSL1,HEY1,MYEF2,LEF1,ASB2,ALPK3,POPDC2,OBSCN,MYOCD,PRICKLE1,ZFPM1,CAVIN4,LMOD2,SCX
1_Member	GO Biological Processes	GO:0007517	muscle organ development	-7.87008	-4.98894	38/404	445,467,607,688,1134,1499,1901,2047,2254,2263,2275,2817,3679,3908,3911,4208,4211,4634,4656,5081,5318,5997,5999,6525,6664,7048,7168,7494,9099,22989,23363,51176,51676,64091,93649,161882,347273,642658	ASS1,ATF3,BCL9,KLF5,CHRNA1,CTNNB1,S1PR1,EPHB1,FGF9,FGFR2,FHL3,GPC1,ITGA7,LAMA2,LAMA5,MEF2C,MEIS1,MYL3,MYOG,PAX7,PKP2,RGS2,RGS4,SMTN,SOX11,TGFBR2,TPM1,XBP1,USP2,MYH15,OBSL1,LEF1,ASB2,POPDC2,MYOCD,ZFPM1,CAVIN4,SCX
1_Member	GO Biological Processes	GO:0060537	muscle tissue development	-7.57475	-4.81855	37/397	186,467,607,688,1134,1499,1901,2047,2138,2254,2263,2817,4000,4208,4211,4634,4656,5081,5318,5350,5997,5999,6664,7048,7168,22989,23363,25976,26011,51176,51676,56999,57538,64091,93649,161882,642658	AGTR2,ATF3,BCL9,KLF5,CHRNA1,CTNNB1,S1PR1,EPHB1,EYA1,FGF9,FGFR2,GPC1,LMNA,MEF2C,MEIS1,MYL3,MYOG,PAX7,PKP2,PLN,RGS2,RGS4,SOX11,TGFBR2,TPM1,MYH15,OBSL1,TIPARP,TENM4,LEF1,ASB2,ADAMTS9,ALPK3,POPDC2,MYOCD,ZFPM1,SCX
1_Member	GO Biological Processes	GO:0014706	striated muscle tissue development	-7.53904	-4.79357	36/381	186,467,607,688,1134,1499,1901,2047,2138,2254,2263,2817,4000,4208,4211,4634,4656,5081,5318,5350,5997,5999,6664,7048,7168,22989,23363,26011,51176,51676,56999,57538,64091,93649,161882,642658	AGTR2,ATF3,BCL9,KLF5,CHRNA1,CTNNB1,S1PR1,EPHB1,EYA1,FGF9,FGFR2,GPC1,LMNA,MEF2C,MEIS1,MYL3,MYOG,PAX7,PKP2,PLN,RGS2,RGS4,SOX11,TGFBR2,TPM1,MYH15,OBSL1,TENM4,LEF1,ASB2,ADAMTS9,ALPK3,POPDC2,MYOCD,ZFPM1,SCX
1_Member	GO Biological Processes	GO:0035914	skeletal muscle cell differentiation	-5.39685	-3.12495	12/71	467,607,688,2047,2817,4208,4656,5081,6664,51676,93649,642658	ATF3,BCL9,KLF5,EPHB1,GPC1,MEF2C,MYOG,PAX7,SOX11,ASB2,MYOCD,SCX
1_Member	GO Biological Processes	GO:0060538	skeletal muscle organ development	-4.73969	-2.64388	18/170	445,467,607,688,1134,1499,2047,2817,4208,4634,4656,5081,6664,22989,51676,64091,93649,642658	ASS1,ATF3,BCL9,KLF5,CHRNA1,CTNNB1,EPHB1,GPC1,MEF2C,MYL3,MYOG,PAX7,SOX11,MYH15,ASB2,POPDC2,MYOCD,SCX
1_Member	GO Biological Processes	GO:0007519	skeletal muscle tissue development	-4.49512	-2.45492	17/161	467,607,688,1134,1499,2047,2817,4208,4634,4656,5081,6664,22989,51676,64091,93649,642658	ATF3,BCL9,KLF5,CHRNA1,CTNNB1,EPHB1,GPC1,MEF2C,MYL3,MYOG,PAX7,SOX11,MYH15,ASB2,POPDC2,MYOCD,SCX
1_Member	GO Biological Processes	GO:0048738	cardiac muscle tissue development	-4.06872	-2.14979	20/226	186,1901,2254,2263,4000,4208,4211,4634,5318,5350,5997,5999,7048,7168,23363,26011,56999,57538,93649,161882	AGTR2,S1PR1,FGF9,FGFR2,LMNA,MEF2C,MEIS1,MYL3,PKP2,PLN,RGS2,RGS4,TGFBR2,TPM1,OBSL1,TENM4,ADAMTS9,ALPK3,MYOCD,ZFPM1
1_Member	GO Biological Processes	GO:0016202	regulation of striated muscle tissue development	-2.76671	-1.21259	13/150	1499,2047,2254,2263,2817,4208,4211,4656,5997,5999,7048,51176,93649	CTNNB1,EPHB1,FGF9,FGFR2,GPC1,MEF2C,MEIS1,MYOG,RGS2,RGS4,TGFBR2,LEF1,MYOCD
1_Member	GO Biological Processes	GO:1901861	regulation of muscle tissue development	-2.71524	-1.18163	13/152	1499,2047,2254,2263,2817,4208,4211,4656,5997,5999,7048,51176,93649	CTNNB1,EPHB1,FGF9,FGFR2,GPC1,MEF2C,MEIS1,MYOG,RGS2,RGS4,TGFBR2,LEF1,MYOCD
1_Member	GO Biological Processes	GO:0055017	cardiac muscle tissue growth	-2.70131	-1.17236	10/100	186,1901,2254,2263,4208,4211,5997,5999,7048,26011	AGTR2,S1PR1,FGF9,FGFR2,MEF2C,MEIS1,RGS2,RGS4,TGFBR2,TENM4
1_Member	GO Biological Processes	GO:0048634	regulation of muscle organ development	-2.66482	-1.14712	13/154	1499,2047,2254,2263,2817,4208,4211,4656,5997,5999,7048,51176,93649	CTNNB1,EPHB1,FGF9,FGFR2,GPC1,MEF2C,MEIS1,MYOG,RGS2,RGS4,TGFBR2,LEF1,MYOCD
1_Member	GO Biological Processes	GO:0035265	organ growth	-2.59022	-1.08625	15/195	186,302,1901,2252,2254,2261,2263,4208,4211,4921,5997,5999,7048,10018,26011	AGTR2,ANXA2,S1PR1,FGF7,FGF9,FGFR3,FGFR2,MEF2C,MEIS1,DDR2,RGS2,RGS4,TGFBR2,BCL2L11,TENM4
1_Member	GO Biological Processes	GO:0045843	negative regulation of striated muscle tissue development	-2.58027	-1.08592	7/56	2047,4211,5997,5999,7048,51176,93649	EPHB1,MEIS1,RGS2,RGS4,TGFBR2,LEF1,MYOCD
1_Member	GO Biological Processes	GO:0048635	negative regulation of muscle organ development	-2.5359	-1.05789	7/57	2047,4211,5997,5999,7048,51176,93649	EPHB1,MEIS1,RGS2,RGS4,TGFBR2,LEF1,MYOCD
1_Member	GO Biological Processes	GO:1901862	negative regulation of muscle tissue development	-2.49258	-1.02697	7/58	2047,4211,5997,5999,7048,51176,93649	EPHB1,MEIS1,RGS2,RGS4,TGFBR2,LEF1,MYOCD
1_Member	GO Biological Processes	GO:0060419	heart growth	-2.48463	-1.02682	10/107	186,1901,2254,2263,4208,4211,5997,5999,7048,26011	AGTR2,S1PR1,FGF9,FGFR2,MEF2C,MEIS1,RGS2,RGS4,TGFBR2,TENM4
1_Member	GO Biological Processes	GO:2001014	regulation of skeletal muscle cell differentiation	-2.31701	-0.912026	4/21	2047,2817,4208,93649	EPHB1,GPC1,MEF2C,MYOCD
1_Member	GO Biological Processes	GO:0014855	striated muscle cell proliferation	-2.29701	-0.897808	8/79	2047,2254,2263,4208,4211,4656,7048,26011	EPHB1,FGF9,FGFR2,MEF2C,MEIS1,MYOG,TGFBR2,TENM4
1_Member	GO Biological Processes	GO:0048641	regulation of skeletal muscle tissue development	-2.10955	-0.772918	6/52	1499,2047,2817,4208,4656,93649	CTNNB1,EPHB1,GPC1,MEF2C,MYOG,MYOCD
2_Summary	GO Biological Processes	GO:0034660	ncRNA metabolic process	-10.7268	-6.679	52/547	16,833,1736,2091,3181,3376,4141,4691,4809,4839,5430,5464,5901,6741,6897,7453,8565,8602,9136,9221,9255,9790,10171,10360,10799,10940,22984,23016,23536,26156,27044,27340,27341,29960,51095,51202,53918,54433,54487,54920,55127,55226,55661,55687,57510,57647,64859,65083,79050,80745,84916,134430,9816,26574,51068,54475,55027,55299,56647,26354,55341,102157402,1983,3320,6426,8607,8669,10146,10181,54496,55239…	AARS,CARS,DKC1,FBL,HNRNPA2B1,IARS,MARS,NCL,SNU13,NOP2,POLR2A,PPA1,RAN,SSB,TARS,WARS,YARS,NOP14,RRP9,NOLC1,AIMP1,BMS1,RCL1,NPM3,RPP40,POP1,PDCD11,EXOSC7,ADAT1,RSL1D1,SND1,UTP20,RRP7A,MRM2,TRNT1,DDX47,PELO,GAR1,DGCR8,DUS2,HEATR1,NAT10,DDX27,TRMU,XPO5,DHX37,NABP1,NOL6,NOC4L,THUMPD2,UTP4,WDR36,URB2,AATF,NMD3,NLE1,HEATR3,BRIX1,BCCIP,GNL3,LSG1,AK6,EIF5,HSP90AA1,SRSF1,RUVBL1,EIF3J,G3BP1,RBM5,PRMT7,OGFOD…
2_Member	GO Biological Processes	GO:0034660	ncRNA metabolic process	-10.7268	-6.679	52/547	16,833,1736,2091,3181,3376,4141,4691,4809,4839,5430,5464,5901,6741,6897,7453,8565,8602,9136,9221,9255,9790,10171,10360,10799,10940,22984,23016,23536,26156,27044,27340,27341,29960,51095,51202,53918,54433,54487,54920,55127,55226,55661,55687,57510,57647,64859,65083,79050,80745,84916,134430	AARS,CARS,DKC1,FBL,HNRNPA2B1,IARS,MARS,NCL,SNU13,NOP2,POLR2A,PPA1,RAN,SSB,TARS,WARS,YARS,NOP14,RRP9,NOLC1,AIMP1,BMS1,RCL1,NPM3,RPP40,POP1,PDCD11,EXOSC7,ADAT1,RSL1D1,SND1,UTP20,RRP7A,MRM2,TRNT1,DDX47,PELO,GAR1,DGCR8,DUS2,HEATR1,NAT10,DDX27,TRMU,XPO5,DHX37,NABP1,NOL6,NOC4L,THUMPD2,UTP4,WDR36
2_Member	GO Biological Processes	GO:0042254	ribosome biogenesis	-9.87683	-6.12063	34/282	1736,2091,4809,4839,5901,8602,9136,9221,9790,9816,10171,10360,22984,23016,26156,26574,27340,27341,29960,51068,51202,54433,54475,55027,55127,55226,55299,55661,56647,57647,65083,79050,84916,134430	DKC1,FBL,SNU13,NOP2,RAN,NOP14,RRP9,NOLC1,BMS1,URB2,RCL1,NPM3,PDCD11,EXOSC7,RSL1D1,AATF,UTP20,RRP7A,MRM2,NMD3,DDX47,GAR1,NLE1,HEATR3,HEATR1,NAT10,BRIX1,DDX27,BCCIP,DHX37,NOL6,NOC4L,UTP4,WDR36
2_Member	KEGG Pathway	hsa03008	Ribosome biogenesis in eukaryotes	-8.69609	-5.51392	19/105	1736,2091,4809,5901,9790,10171,10799,10940,26354,27341,51068,54433,55127,55226,55341,65083,84916,134430,102157402	DKC1,FBL,SNU13,RAN,BMS1,RCL1,RPP40,POP1,GNL3,RRP7A,NMD3,GAR1,HEATR1,NAT10,LSG1,NOL6,UTP4,WDR36,AK6
2_Member	GO Biological Processes	GO:0016072	rRNA metabolic process	-8.54083	-5.45296	29/240	1736,2091,4141,4691,4809,4839,8602,9136,9221,9790,10171,10360,22984,23016,26156,27340,27341,29960,51202,53918,54433,55127,55226,55661,57647,65083,79050,84916,134430	DKC1,FBL,MARS,NCL,SNU13,NOP2,NOP14,RRP9,NOLC1,BMS1,RCL1,NPM3,PDCD11,EXOSC7,RSL1D1,UTP20,RRP7A,MRM2,DDX47,PELO,GAR1,HEATR1,NAT10,DDX27,DHX37,NOL6,NOC4L,UTP4,WDR36
2_Member	GO Biological Processes	GO:0022613	ribonucleoprotein complex biogenesis	-8.53246	-5.45296	44/485	1736,1983,2091,3320,4809,4839,5901,6426,8602,8607,8669,9136,9221,9790,9816,10146,10171,10181,10360,22984,23016,26156,26574,27340,27341,29960,51068,51202,54433,54475,54496,55027,55127,55226,55239,55299,55661,56647,57647,65083,79050,84916,90381,134430	DKC1,EIF5,FBL,HSP90AA1,SNU13,NOP2,RAN,SRSF1,NOP14,RUVBL1,EIF3J,RRP9,NOLC1,BMS1,URB2,G3BP1,RCL1,RBM5,NPM3,PDCD11,EXOSC7,RSL1D1,AATF,UTP20,RRP7A,MRM2,NMD3,DDX47,GAR1,NLE1,PRMT7,HEATR3,HEATR1,NAT10,OGFOD1,BRIX1,DDX27,BCCIP,DHX37,NOL6,NOC4L,UTP4,TICRR,WDR36
2_Member	GO Biological Processes	GO:0034470	ncRNA processing	-8.20042	-5.25714	37/376	16,1736,2091,3181,4809,4839,6741,8602,9136,9221,9790,10171,10360,10799,10940,22984,23016,23536,26156,27340,27341,29960,51095,51202,54433,54487,54920,55127,55226,55661,55687,57647,65083,79050,80745,84916,134430	AARS,DKC1,FBL,HNRNPA2B1,SNU13,NOP2,SSB,NOP14,RRP9,NOLC1,BMS1,RCL1,NPM3,RPP40,POP1,PDCD11,EXOSC7,ADAT1,RSL1D1,UTP20,RRP7A,MRM2,TRNT1,DDX47,GAR1,DGCR8,DUS2,HEATR1,NAT10,DDX27,TRMU,DHX37,NOL6,NOC4L,THUMPD2,UTP4,WDR36
2_Member	GO Biological Processes	GO:0006364	rRNA processing	-8.16629	-5.25519	26/205	1736,2091,4809,4839,8602,9136,9221,9790,10171,10360,22984,23016,26156,27340,27341,29960,51202,54433,55127,55226,55661,57647,65083,79050,84916,134430	DKC1,FBL,SNU13,NOP2,NOP14,RRP9,NOLC1,BMS1,RCL1,NPM3,PDCD11,EXOSC7,RSL1D1,UTP20,RRP7A,MRM2,DDX47,GAR1,HEATR1,NAT10,DDX27,DHX37,NOL6,NOC4L,UTP4,WDR36
2_Member	GO Cellular Components	GO:0030686	90S preribosome	-7.70528	-4.89109	10/29	8602,9790,26156,27340,27341,55127,65083,79050,84916,134430	NOP14,BMS1,RSL1D1,UTP20,RRP7A,HEATR1,NOL6,NOC4L,UTP4,WDR36
2_Member	GO Cellular Components	GO:0032040	small-subunit processome	-7.64878	-4.86144	11/37	2091,4809,8602,9136,22984,27340,55127,65083,79050,84916,134430	FBL,SNU13,NOP14,RRP9,PDCD11,UTP20,HEATR1,NOL6,NOC4L,UTP4,WDR36
2_Member	GO Cellular Components	GO:0030684	preribosome	-6.90366	-4.24437	14/73	2091,4809,8602,9136,9790,22984,26156,27340,27341,55127,65083,79050,84916,134430	FBL,SNU13,NOP14,RRP9,BMS1,PDCD11,RSL1D1,UTP20,RRP7A,HEATR1,NOL6,NOC4L,UTP4,WDR36
2_Member	GO Biological Processes	GO:0030490	maturation of SSU-rRNA	-4.09202	-2.16189	8/43	8602,9790,10171,27340,55127,55226,57647,84916	NOP14,BMS1,RCL1,UTP20,HEATR1,NAT10,DHX37,UTP4
2_Member	GO Biological Processes	GO:0000462	maturation of SSU-rRNA from tricistronic rRNA transcript (SSU-rRNA, 5.8S rRNA, LSU-rRNA)	-4.02448	-2.12106	7/33	8602,9790,10171,27340,55127,57647,84916	NOP14,BMS1,RCL1,UTP20,HEATR1,DHX37,UTP4
2_Member	GO Biological Processes	GO:0042274	ribosomal small subunit biogenesis	-3.60979	-1.81856	9/63	8602,9790,10171,27340,27341,55127,55226,57647,84916	NOP14,BMS1,RCL1,UTP20,RRP7A,HEATR1,NAT10,DHX37,UTP4
3_Summary	GO Biological Processes	GO:0000904	cell morphogenesis involved in differentiation	-10.5601	-6.679	61/713	323,627,1000,1499,1749,1969,2041,2045,2047,2195,2263,2817,2887,2932,3037,3320,3908,3911,4208,4747,5295,5362,5800,6405,6709,6711,6712,6768,6792,6812,7345,7430,7533,7804,9201,9355,9499,9638,10417,22854,22941,23043,23363,23768,25861,25987,51176,51199,54437,55604,55619,56896,65059,80725,80781,84189,120892,134430,150465,161882,374946,1857,8506,10570,23025,347,2042,185,1901,1902,2155,2252,3569,5228,742…	APBB2,BDNF,CDH2,CTNNB1,DLX5,EPHA2,EPHA1,EPHA7,EPHB1,FAT1,FGFR2,GPC1,GRB10,GSK3B,HAS2,HSP90AA1,LAMA2,LAMA5,MEF2C,NEFL,PIK3R1,PLXNA2,PTPRO,SEMA3F,SPTAN1,SPTBN1,SPTBN2,ST14,CDKL5,STXBP1,UCHL1,EZR,YWHAH,LRP8,DCLK1,LHX2,MYOT,FEZ1,SPON2,NTNG1,SHANK2,TNIK,OBSL1,FLRT2,WHRN,TSKU,LEF1,NIN,SEMA5B,CARMIL1,DOCK10,DPYSL5,RAPH1,SRCIN1,COL18A1,SLITRK6,LRRK2,WDR36,TTL,ZFPM1,DRAXIN,DVL3,CNTNAP1,DPYSL4,UNC13A,APOD,…
3_Member	GO Biological Processes	GO:0000904	cell morphogenesis involved in differentiation	-10.5601	-6.679	61/713	323,627,1000,1499,1749,1969,2041,2045,2047,2195,2263,2817,2887,2932,3037,3320,3908,3911,4208,4747,5295,5362,5800,6405,6709,6711,6712,6768,6792,6812,7345,7430,7533,7804,9201,9355,9499,9638,10417,22854,22941,23043,23363,23768,25861,25987,51176,51199,54437,55604,55619,56896,65059,80725,80781,84189,120892,134430,150465,161882,374946	APBB2,BDNF,CDH2,CTNNB1,DLX5,EPHA2,EPHA1,EPHA7,EPHB1,FAT1,FGFR2,GPC1,GRB10,GSK3B,HAS2,HSP90AA1,LAMA2,LAMA5,MEF2C,NEFL,PIK3R1,PLXNA2,PTPRO,SEMA3F,SPTAN1,SPTBN1,SPTBN2,ST14,CDKL5,STXBP1,UCHL1,EZR,YWHAH,LRP8,DCLK1,LHX2,MYOT,FEZ1,SPON2,NTNG1,SHANK2,TNIK,OBSL1,FLRT2,WHRN,TSKU,LEF1,NIN,SEMA5B,CARMIL1,DOCK10,DPYSL5,RAPH1,SRCIN1,COL18A1,SLITRK6,LRRK2,WDR36,TTL,ZFPM1,DRAXIN
3_Member	GO Biological Processes	GO:0048667	cell morphogenesis involved in neuron differentiation	-9.40531	-5.82521	50/559	323,627,1000,1749,2045,2047,2263,2817,2887,2932,3320,3908,4208,4747,5295,5362,5800,6405,6709,6711,6712,6792,6812,7345,7430,7533,7804,9201,9355,9499,9638,10417,22854,22941,23043,23363,23768,25861,25987,51199,54437,55619,56896,65059,80725,84189,120892,134430,150465,374946	APBB2,BDNF,CDH2,DLX5,EPHA7,EPHB1,FGFR2,GPC1,GRB10,GSK3B,HSP90AA1,LAMA2,MEF2C,NEFL,PIK3R1,PLXNA2,PTPRO,SEMA3F,SPTAN1,SPTBN1,SPTBN2,CDKL5,STXBP1,UCHL1,EZR,YWHAH,LRP8,DCLK1,LHX2,MYOT,FEZ1,SPON2,NTNG1,SHANK2,TNIK,OBSL1,FLRT2,WHRN,TSKU,NIN,SEMA5B,DOCK10,DPYSL5,RAPH1,SRCIN1,SLITRK6,LRRK2,WDR36,TTL,DRAXIN
3_Member	GO Biological Processes	GO:0048812	neuron projection morphogenesis	-9.20237	-5.7294	53/621	323,627,1000,1499,1749,1857,2045,2047,2263,2817,2887,2932,3320,3908,4747,5295,5362,5800,6405,6709,6711,6712,6792,6812,7345,7430,7533,7804,8506,9201,9355,9499,9638,10417,10570,22854,22941,23025,23043,23363,23768,25987,51199,54437,55619,56896,65059,80725,84189,120892,134430,150465,374946	APBB2,BDNF,CDH2,CTNNB1,DLX5,DVL3,EPHA7,EPHB1,FGFR2,GPC1,GRB10,GSK3B,HSP90AA1,LAMA2,NEFL,PIK3R1,PLXNA2,PTPRO,SEMA3F,SPTAN1,SPTBN1,SPTBN2,CDKL5,STXBP1,UCHL1,EZR,YWHAH,LRP8,CNTNAP1,DCLK1,LHX2,MYOT,FEZ1,SPON2,DPYSL4,NTNG1,SHANK2,UNC13A,TNIK,OBSL1,FLRT2,TSKU,NIN,SEMA5B,DOCK10,DPYSL5,RAPH1,SRCIN1,SLITRK6,LRRK2,WDR36,TTL,DRAXIN
3_Member	GO Biological Processes	GO:0120039	plasma membrane bounded cell projection morphogenesis	-8.86048	-5.56608	53/635	323,627,1000,1499,1749,1857,2045,2047,2263,2817,2887,2932,3320,3908,4747,5295,5362,5800,6405,6709,6711,6712,6792,6812,7345,7430,7533,7804,8506,9201,9355,9499,9638,10417,10570,22854,22941,23025,23043,23363,23768,25987,51199,54437,55619,56896,65059,80725,84189,120892,134430,150465,374946	APBB2,BDNF,CDH2,CTNNB1,DLX5,DVL3,EPHA7,EPHB1,FGFR2,GPC1,GRB10,GSK3B,HSP90AA1,LAMA2,NEFL,PIK3R1,PLXNA2,PTPRO,SEMA3F,SPTAN1,SPTBN1,SPTBN2,CDKL5,STXBP1,UCHL1,EZR,YWHAH,LRP8,CNTNAP1,DCLK1,LHX2,MYOT,FEZ1,SPON2,DPYSL4,NTNG1,SHANK2,UNC13A,TNIK,OBSL1,FLRT2,TSKU,NIN,SEMA5B,DOCK10,DPYSL5,RAPH1,SRCIN1,SLITRK6,LRRK2,WDR36,TTL,DRAXIN
3_Member	GO Biological Processes	GO:0048858	cell projection morphogenesis	-8.83653	-5.56608	53/636	323,627,1000,1499,1749,1857,2045,2047,2263,2817,2887,2932,3320,3908,4747,5295,5362,5800,6405,6709,6711,6712,6792,6812,7345,7430,7533,7804,8506,9201,9355,9499,9638,10417,10570,22854,22941,23025,23043,23363,23768,25987,51199,54437,55619,56896,65059,80725,84189,120892,134430,150465,374946	APBB2,BDNF,CDH2,CTNNB1,DLX5,DVL3,EPHA7,EPHB1,FGFR2,GPC1,GRB10,GSK3B,HSP90AA1,LAMA2,NEFL,PIK3R1,PLXNA2,PTPRO,SEMA3F,SPTAN1,SPTBN1,SPTBN2,CDKL5,STXBP1,UCHL1,EZR,YWHAH,LRP8,CNTNAP1,DCLK1,LHX2,MYOT,FEZ1,SPON2,DPYSL4,NTNG1,SHANK2,UNC13A,TNIK,OBSL1,FLRT2,TSKU,NIN,SEMA5B,DOCK10,DPYSL5,RAPH1,SRCIN1,SLITRK6,LRRK2,WDR36,TTL,DRAXIN
3_Member	GO Biological Processes	GO:0032990	cell part morphogenesis	-8.39314	-5.3571	53/655	323,627,1000,1499,1749,1857,2045,2047,2263,2817,2887,2932,3320,3908,4747,5295,5362,5800,6405,6709,6711,6712,6792,6812,7345,7430,7533,7804,8506,9201,9355,9499,9638,10417,10570,22854,22941,23025,23043,23363,23768,25987,51199,54437,55619,56896,65059,80725,84189,120892,134430,150465,374946	APBB2,BDNF,CDH2,CTNNB1,DLX5,DVL3,EPHA7,EPHB1,FGFR2,GPC1,GRB10,GSK3B,HSP90AA1,LAMA2,NEFL,PIK3R1,PLXNA2,PTPRO,SEMA3F,SPTAN1,SPTBN1,SPTBN2,CDKL5,STXBP1,UCHL1,EZR,YWHAH,LRP8,CNTNAP1,DCLK1,LHX2,MYOT,FEZ1,SPON2,DPYSL4,NTNG1,SHANK2,UNC13A,TNIK,OBSL1,FLRT2,TSKU,NIN,SEMA5B,DOCK10,DPYSL5,RAPH1,SRCIN1,SLITRK6,LRRK2,WDR36,TTL,DRAXIN
3_Member	GO Biological Processes	GO:0007409	axonogenesis	-7.59276	-4.82556	40/449	323,627,1000,1749,2045,2047,2263,2817,2887,2932,3320,3908,4747,5295,5362,5800,6405,6709,6711,6712,6792,6812,7345,7430,9201,9355,9499,9638,10417,22854,23768,25987,51199,54437,56896,65059,84189,134430,150465,374946	APBB2,BDNF,CDH2,DLX5,EPHA7,EPHB1,FGFR2,GPC1,GRB10,GSK3B,HSP90AA1,LAMA2,NEFL,PIK3R1,PLXNA2,PTPRO,SEMA3F,SPTAN1,SPTBN1,SPTBN2,CDKL5,STXBP1,UCHL1,EZR,DCLK1,LHX2,MYOT,FEZ1,SPON2,NTNG1,FLRT2,TSKU,NIN,SEMA5B,DPYSL5,RAPH1,SLITRK6,WDR36,TTL,DRAXIN
3_Member	GO Biological Processes	GO:0061564	axon development	-7.3889	-4.67177	42/493	323,347,627,1000,1749,2042,2045,2047,2263,2817,2887,2932,3320,3908,4747,5295,5362,5800,6405,6709,6711,6712,6792,6812,7345,7430,9201,9355,9499,9638,10417,22854,23768,25987,51199,54437,56896,65059,84189,134430,150465,374946	APBB2,APOD,BDNF,CDH2,DLX5,EPHA3,EPHA7,EPHB1,FGFR2,GPC1,GRB10,GSK3B,HSP90AA1,LAMA2,NEFL,PIK3R1,PLXNA2,PTPRO,SEMA3F,SPTAN1,SPTBN1,SPTBN2,CDKL5,STXBP1,UCHL1,EZR,DCLK1,LHX2,MYOT,FEZ1,SPON2,NTNG1,FLRT2,TSKU,NIN,SEMA5B,DPYSL5,RAPH1,SLITRK6,WDR36,TTL,DRAXIN
3_Member	GO Biological Processes	GO:0097485	neuron projection guidance	-5.56517	-3.25613	25/260	323,627,1749,2045,2047,2817,2887,3908,5295,5362,5800,6405,6709,6711,6712,7430,9355,9499,9638,10417,10570,23768,54437,56896,374946	APBB2,BDNF,DLX5,EPHA7,EPHB1,GPC1,GRB10,LAMA2,PIK3R1,PLXNA2,PTPRO,SEMA3F,SPTAN1,SPTBN1,SPTBN2,EZR,LHX2,MYOT,FEZ1,SPON2,DPYSL4,FLRT2,SEMA5B,DPYSL5,DRAXIN
3_Member	GO Biological Processes	GO:0007411	axon guidance	-5.09322	-2.87798	24/259	323,627,1749,2045,2047,2817,2887,3908,5295,5362,5800,6405,6709,6711,6712,7430,9355,9499,9638,10417,23768,54437,56896,374946	APBB2,BDNF,DLX5,EPHA7,EPHB1,GPC1,GRB10,LAMA2,PIK3R1,PLXNA2,PTPRO,SEMA3F,SPTAN1,SPTBN1,SPTBN2,EZR,LHX2,MYOT,FEZ1,SPON2,FLRT2,SEMA5B,DPYSL5,DRAXIN
3_Member	GO Biological Processes	GO:0006935	chemotaxis	-3.51498	-1.73955	38/620	185,323,627,1749,1901,1902,1969,2045,2047,2155,2252,2817,2887,3569,3908,5228,5295,5362,5800,6405,6709,6711,6712,7424,7430,9255,9355,9499,9638,10417,10570,23768,51176,51554,54437,56896,60675,374946	AGTR1,APBB2,BDNF,DLX5,S1PR1,LPAR1,EPHA2,EPHA7,EPHB1,F7,FGF7,GPC1,GRB10,IL6,LAMA2,PGF,PIK3R1,PLXNA2,PTPRO,SEMA3F,SPTAN1,SPTBN1,SPTBN2,VEGFC,EZR,AIMP1,LHX2,MYOT,FEZ1,SPON2,DPYSL4,FLRT2,LEF1,ACKR4,SEMA5B,DPYSL5,PROK2,DRAXIN
3_Member	GO Biological Processes	GO:0042330	taxis	-3.48781	-1.72173	38/622	185,323,627,1749,1901,1902,1969,2045,2047,2155,2252,2817,2887,3569,3908,5228,5295,5362,5800,6405,6709,6711,6712,7424,7430,9255,9355,9499,9638,10417,10570,23768,51176,51554,54437,56896,60675,374946	AGTR1,APBB2,BDNF,DLX5,S1PR1,LPAR1,EPHA2,EPHA7,EPHB1,F7,FGF7,GPC1,GRB10,IL6,LAMA2,PGF,PIK3R1,PLXNA2,PTPRO,SEMA3F,SPTAN1,SPTBN1,SPTBN2,VEGFC,EZR,AIMP1,LHX2,MYOT,FEZ1,SPON2,DPYSL4,FLRT2,LEF1,ACKR4,SEMA5B,DPYSL5,PROK2,DRAXIN
4_Summary	GO Biological Processes	GO:0060322	head development	-9.4448	-5.82521	61/760	16,18,186,238,347,835,1000,1152,1499,1662,1749,1869,1901,1902,1909,2045,2254,2263,2932,3176,4192,4747,5362,5793,5901,5997,5999,6344,6712,6867,7048,7533,7804,8893,9201,9289,9355,10018,10541,22941,23026,23028,23657,25777,25861,25976,25987,51176,51199,51377,54407,57526,64426,84100,84879,120892,139411,342371,374946,388662,642658	AARS,ABAT,AGTR2,ALK,APOD,CASP2,CDH2,CKB,CTNNB1,DDX10,DLX5,E2F1,S1PR1,LPAR1,EDNRA,EPHA7,FGF9,FGFR2,GSK3B,HNMT,MDK,NEFL,PLXNA2,PTPRG,RAN,RGS2,RGS4,SCTR,SPTBN2,TACC1,TGFBR2,YWHAH,LRP8,EIF2B5,DCLK1,ADGRG1,LHX2,BCL2L11,ANP32B,SHANK2,MYO16,KDM1A,SLC7A11,SUN2,WHRN,TIPARP,TSKU,LEF1,NIN,UCHL5,SLC38A2,PCDH19,SUDS3,ARL6,MFSD2A,LRRK2,PTCHD1,ATXN1L,DRAXIN,SLC6A17,SCX
4_Member	GO Biological Processes	GO:0060322	head development	-9.4448	-5.82521	61/760	16,18,186,238,347,835,1000,1152,1499,1662,1749,1869,1901,1902,1909,2045,2254,2263,2932,3176,4192,4747,5362,5793,5901,5997,5999,6344,6712,6867,7048,7533,7804,8893,9201,9289,9355,10018,10541,22941,23026,23028,23657,25777,25861,25976,25987,51176,51199,51377,54407,57526,64426,84100,84879,120892,139411,342371,374946,388662,642658	AARS,ABAT,AGTR2,ALK,APOD,CASP2,CDH2,CKB,CTNNB1,DDX10,DLX5,E2F1,S1PR1,LPAR1,EDNRA,EPHA7,FGF9,FGFR2,GSK3B,HNMT,MDK,NEFL,PLXNA2,PTPRG,RAN,RGS2,RGS4,SCTR,SPTBN2,TACC1,TGFBR2,YWHAH,LRP8,EIF2B5,DCLK1,ADGRG1,LHX2,BCL2L11,ANP32B,SHANK2,MYO16,KDM1A,SLC7A11,SUN2,WHRN,TIPARP,TSKU,LEF1,NIN,UCHL5,SLC38A2,PCDH19,SUDS3,ARL6,MFSD2A,LRRK2,PTCHD1,ATXN1L,DRAXIN,SLC6A17,SCX
4_Member	GO Biological Processes	GO:0007420	brain development	-8.72724	-5.51511	57/716	16,18,186,238,347,835,1000,1152,1499,1749,1869,1901,1902,2045,2254,2263,2932,3176,4192,4747,5362,5793,5901,5997,5999,6344,6712,6867,7048,7533,7804,8893,9201,9289,9355,10018,10541,22941,23026,23028,23657,25777,25861,25987,51176,51199,51377,54407,57526,64426,84100,84879,120892,139411,342371,374946,388662	AARS,ABAT,AGTR2,ALK,APOD,CASP2,CDH2,CKB,CTNNB1,DLX5,E2F1,S1PR1,LPAR1,EPHA7,FGF9,FGFR2,GSK3B,HNMT,MDK,NEFL,PLXNA2,PTPRG,RAN,RGS2,RGS4,SCTR,SPTBN2,TACC1,TGFBR2,YWHAH,LRP8,EIF2B5,DCLK1,ADGRG1,LHX2,BCL2L11,ANP32B,SHANK2,MYO16,KDM1A,SLC7A11,SUN2,WHRN,TSKU,LEF1,NIN,UCHL5,SLC38A2,PCDH19,SUDS3,ARL6,MFSD2A,LRRK2,PTCHD1,ATXN1L,DRAXIN,SLC6A17
4_Member	GO Biological Processes	GO:0021537	telencephalon development	-5.35594	-3.0946	24/250	238,1000,1499,1749,1902,2932,4192,4747,5901,6867,7804,8893,9289,9355,23028,23657,25777,25987,51176,51199,51377,54407,84879,120892	ALK,CDH2,CTNNB1,DLX5,LPAR1,GSK3B,MDK,NEFL,RAN,TACC1,LRP8,EIF2B5,ADGRG1,LHX2,KDM1A,SLC7A11,SUN2,TSKU,LEF1,NIN,UCHL5,SLC38A2,MFSD2A,LRRK2
4_Member	GO Biological Processes	GO:0030900	forebrain development	-4.50175	-2.45946	29/375	238,1000,1499,1749,1869,1902,2263,2932,4192,4747,5901,6867,7804,8893,9201,9289,9355,23028,23657,25777,25987,51176,51199,51377,54407,84879,120892,139411,374946	ALK,CDH2,CTNNB1,DLX5,E2F1,LPAR1,FGFR2,GSK3B,MDK,NEFL,RAN,TACC1,LRP8,EIF2B5,DCLK1,ADGRG1,LHX2,KDM1A,SLC7A11,SUN2,TSKU,LEF1,NIN,UCHL5,SLC38A2,MFSD2A,LRRK2,PTCHD1,DRAXIN
4_Member	GO Biological Processes	GO:0021543	pallium development	-4.22687	-2.26481	17/169	238,1000,1499,2932,4192,4747,5901,6867,7804,8893,9289,9355,23028,25777,51176,54407,84879	ALK,CDH2,CTNNB1,GSK3B,MDK,NEFL,RAN,TACC1,LRP8,EIF2B5,ADGRG1,LHX2,KDM1A,SUN2,LEF1,SLC38A2,MFSD2A
4_Member	GO Biological Processes	GO:0021987	cerebral cortex development	-3.44042	-1.69495	12/111	1000,1499,2932,4192,4747,6867,7804,9289,9355,23028,25777,54407	CDH2,CTNNB1,GSK3B,MDK,NEFL,TACC1,LRP8,ADGRG1,LHX2,KDM1A,SUN2,SLC38A2
4_Member	GO Biological Processes	GO:0021766	hippocampus development	-2.91715	-1.31094	9/78	238,2932,4192,4747,5901,7804,8893,51176,84879	ALK,GSK3B,MDK,NEFL,RAN,LRP8,EIF2B5,LEF1,MFSD2A
4_Member	GO Biological Processes	GO:0021761	limbic system development	-2.54436	-1.06348	10/105	238,2263,2932,4192,4747,5901,7804,8893,51176,84879	ALK,FGFR2,GSK3B,MDK,NEFL,RAN,LRP8,EIF2B5,LEF1,MFSD2A
5_Summary	GO Biological Processes	GO:0034504	protein localization to nucleus	-9.18457	-5.7294	32/269	186,347,580,948,1736,2254,2932,3836,4000,4985,5295,5743,5901,6950,7175,9201,9221,9631,9688,10575,10576,10694,22948,25777,51068,55027,55374,55705,120892,137735,144165,201163,1984,3181,6426,6428,6429,6741,7884,10541,26097,55341,56647,57510,65083,1869,3301,3320,3329,5373,6731,6734,7533,8528,8626,10018,23600,29927,54543,54677,58480,196294,2294,3162,5350,5621,79899	AGTR2,APOD,BARD1,CD36,DKC1,FGF9,GSK3B,KPNA1,LMNA,OPRD1,PIK3R1,PTGS2,RAN,TCP1,TPR,DCLK1,NOLC1,NUP155,NUP93,CCT4,CCT2,CCT8,CCT5,SUN2,NMD3,HEATR3,TMCO6,IPO9,LRRK2,ABRA,PRICKLE1,FLCN,EIF5A,HNRNPA2B1,SRSF1,SRSF3,SRSF4,SSB,SLBP,ANP32B,CHTOP,LSG1,BCCIP,XPO5,NOL6,E2F1,DNAJA1,HSP90AA1,HSPD1,PMM2,SRP72,SRPRA,YWHAH,DDO,TP63,BCL2L11,AMACR,SEC61A1,TOMM7,CROT,RHOU,IMMP1L,FOXF1,HMOX1,PLN,PRNP,PRR5L
5_Member	GO Biological Processes	GO:0034504	protein localization to nucleus	-9.18457	-5.7294	32/269	186,347,580,948,1736,2254,2932,3836,4000,4985,5295,5743,5901,6950,7175,9201,9221,9631,9688,10575,10576,10694,22948,25777,51068,55027,55374,55705,120892,137735,144165,201163	AGTR2,APOD,BARD1,CD36,DKC1,FGF9,GSK3B,KPNA1,LMNA,OPRD1,PIK3R1,PTGS2,RAN,TCP1,TPR,DCLK1,NOLC1,NUP155,NUP93,CCT4,CCT2,CCT8,CCT5,SUN2,NMD3,HEATR3,TMCO6,IPO9,LRRK2,ABRA,PRICKLE1,FLCN
5_Member	GO Biological Processes	GO:0006913	nucleocytoplasmic transport	-8.27529	-5.29776	36/357	186,347,580,948,1984,2254,2932,3181,3836,4000,4985,5295,5743,5901,6426,6428,6429,6741,7175,7884,9221,9631,9688,10541,26097,51068,55027,55341,55374,55705,56647,57510,65083,120892,137735,144165	AGTR2,APOD,BARD1,CD36,EIF5A,FGF9,GSK3B,HNRNPA2B1,KPNA1,LMNA,OPRD1,PIK3R1,PTGS2,RAN,SRSF1,SRSF3,SRSF4,SSB,TPR,SLBP,NOLC1,NUP155,NUP93,ANP32B,CHTOP,NMD3,HEATR3,LSG1,TMCO6,IPO9,BCCIP,XPO5,NOL6,LRRK2,ABRA,PRICKLE1
5_Member	GO Biological Processes	GO:0051169	nuclear transport	-8.17919	-5.25519	36/360	186,347,580,948,1984,2254,2932,3181,3836,4000,4985,5295,5743,5901,6426,6428,6429,6741,7175,7884,9221,9631,9688,10541,26097,51068,55027,55341,55374,55705,56647,57510,65083,120892,137735,144165	AGTR2,APOD,BARD1,CD36,EIF5A,FGF9,GSK3B,HNRNPA2B1,KPNA1,LMNA,OPRD1,PIK3R1,PTGS2,RAN,SRSF1,SRSF3,SRSF4,SSB,TPR,SLBP,NOLC1,NUP155,NUP93,ANP32B,CHTOP,NMD3,HEATR3,LSG1,TMCO6,IPO9,BCCIP,XPO5,NOL6,LRRK2,ABRA,PRICKLE1
5_Member	GO Biological Processes	GO:0072594	establishment of protein localization to organelle	-6.48537	-3.96269	43/551	186,347,948,1736,1869,2254,3301,3320,3329,3836,4000,4985,5295,5373,5743,5901,6731,6734,6950,7175,7533,8528,8626,9221,9631,9688,10018,10575,10576,10694,22948,23600,29927,54543,54677,55027,55374,55705,58480,120892,137735,144165,196294	AGTR2,APOD,CD36,DKC1,E2F1,FGF9,DNAJA1,HSP90AA1,HSPD1,KPNA1,LMNA,OPRD1,PIK3R1,PMM2,PTGS2,RAN,SRP72,SRPRA,TCP1,TPR,YWHAH,DDO,TP63,NOLC1,NUP155,NUP93,BCL2L11,CCT4,CCT2,CCT8,CCT5,AMACR,SEC61A1,TOMM7,CROT,HEATR3,TMCO6,IPO9,RHOU,LRRK2,ABRA,PRICKLE1,IMMP1L
5_Member	GO Biological Processes	GO:0006606	protein import into nucleus	-6.46271	-3.94955	20/157	186,347,948,2254,3836,4000,4985,5295,5743,5901,7175,9221,9631,9688,55027,55374,55705,120892,137735,144165	AGTR2,APOD,CD36,FGF9,KPNA1,LMNA,OPRD1,PIK3R1,PTGS2,RAN,TPR,NOLC1,NUP155,NUP93,HEATR3,TMCO6,IPO9,LRRK2,ABRA,PRICKLE1
5_Member	GO Biological Processes	GO:0017038	protein import	-5.99446	-3.5707	23/214	186,347,948,2254,3320,3329,3836,4000,4985,5295,5743,5901,7175,9221,9631,9688,54543,55027,55374,55705,120892,137735,144165	AGTR2,APOD,CD36,FGF9,HSP90AA1,HSPD1,KPNA1,LMNA,OPRD1,PIK3R1,PTGS2,RAN,TPR,NOLC1,NUP155,NUP93,TOMM7,HEATR3,TMCO6,IPO9,LRRK2,ABRA,PRICKLE1
5_Member	GO Biological Processes	GO:0051170	import into nucleus	-5.59255	-3.27171	20/178	186,347,948,2254,3836,4000,4985,5295,5743,5901,7175,9221,9631,9688,55027,55374,55705,120892,137735,144165	AGTR2,APOD,CD36,FGF9,KPNA1,LMNA,OPRD1,PIK3R1,PTGS2,RAN,TPR,NOLC1,NUP155,NUP93,HEATR3,TMCO6,IPO9,LRRK2,ABRA,PRICKLE1
5_Member	GO Biological Processes	GO:0046822	regulation of nucleocytoplasmic transport	-3.40444	-1.6715	12/112	186,347,580,948,2932,5295,5743,7175,9221,10541,57510,120892	AGTR2,APOD,BARD1,CD36,GSK3B,PIK3R1,PTGS2,TPR,NOLC1,ANP32B,XPO5,LRRK2
5_Member	GO Biological Processes	GO:0042306	regulation of protein import into nucleus	-2.87671	-1.2849	8/64	186,347,948,5295,5743,7175,9221,120892	AGTR2,APOD,CD36,PIK3R1,PTGS2,TPR,NOLC1,LRRK2
5_Member	GO Biological Processes	GO:0032387	negative regulation of intracellular transport	-2.78907	-1.22947	8/66	347,580,948,2294,3162,5350,7175,120892	APOD,BARD1,CD36,FOXF1,HMOX1,PLN,TPR,LRRK2
5_Member	GO Biological Processes	GO:1904589	regulation of protein import	-2.7466	-1.1952	8/67	186,347,948,5295,5743,7175,9221,120892	AGTR2,APOD,CD36,PIK3R1,PTGS2,TPR,NOLC1,LRRK2
5_Member	GO Biological Processes	GO:0033157	regulation of intracellular protein transport	-2.26013	-0.875462	16/232	186,347,580,948,2932,5295,5621,5743,7175,9221,10541,54543,57510,58480,79899,120892	AGTR2,APOD,BARD1,CD36,GSK3B,PIK3R1,PRNP,PTGS2,TPR,NOLC1,ANP32B,TOMM7,XPO5,RHOU,PRR5L,LRRK2
5_Member	GO Biological Processes	GO:0046823	negative regulation of nucleocytoplasmic transport	-2.24141	-0.861791	4/22	347,580,948,7175	APOD,BARD1,CD36,TPR
6_Summary	GO Biological Processes	GO:0006261	DNA-dependent DNA replication	-8.96087	-5.56608	23/149	2237,4171,4172,4173,4174,4175,5001,5111,5426,5558,5982,7884,9837,51053,55388,63922,81620,84296,90381,144455,253714,254394,348654,580,5429,6282,51514,1786,8467,29128	FEN1,MCM2,MCM3,MCM4,MCM5,MCM6,ORC5,PCNA,POLE,PRIM2,RFC2,SLBP,GINS1,GMNN,MCM10,CHTF18,CDT1,GINS4,TICRR,E2F7,MMS22L,MCM9,GEN1,BARD1,POLH,S100A11,DTL,DNMT1,SMARCA5,UHRF1
6_Member	GO Biological Processes	GO:0006261	DNA-dependent DNA replication	-8.96087	-5.56608	23/149	2237,4171,4172,4173,4174,4175,5001,5111,5426,5558,5982,7884,9837,51053,55388,63922,81620,84296,90381,144455,253714,254394,348654	FEN1,MCM2,MCM3,MCM4,MCM5,MCM6,ORC5,PCNA,POLE,PRIM2,RFC2,SLBP,GINS1,GMNN,MCM10,CHTF18,CDT1,GINS4,TICRR,E2F7,MMS22L,MCM9,GEN1
6_Member	KEGG Pathway	hsa03030	DNA replication	-6.69461	-4.06874	10/36	2237,4171,4172,4173,4174,4175,5111,5426,5558,5982	FEN1,MCM2,MCM3,MCM4,MCM5,MCM6,PCNA,POLE,PRIM2,RFC2
6_Member	GO Biological Processes	GO:0006260	DNA replication	-6.3255	-3.82457	27/269	580,2237,4171,4172,4173,4174,4175,5001,5111,5426,5429,5558,5982,6282,7884,9837,51053,51514,55388,63922,81620,84296,90381,144455,253714,254394,348654	BARD1,FEN1,MCM2,MCM3,MCM4,MCM5,MCM6,ORC5,PCNA,POLE,POLH,PRIM2,RFC2,S100A11,SLBP,GINS1,GMNN,DTL,MCM10,CHTF18,CDT1,GINS4,TICRR,E2F7,MMS22L,MCM9,GEN1
6_Member	GO Cellular Components	GO:0005657	replication fork	-4.80781	-2.6767	11/68	1786,4172,5111,5429,5558,5982,8467,29128,55388,84296,253714	DNMT1,MCM3,PCNA,POLH,PRIM2,RFC2,SMARCA5,UHRF1,MCM10,GINS4,MMS22L
6_Member	GO Biological Processes	GO:0006271	DNA strand elongation involved in DNA replication	-3.72573	-1.90277	5/17	2237,5111,5426,9837,84296	FEN1,PCNA,POLE,GINS1,GINS4
6_Member	GO Biological Processes	GO:0044786	cell cycle DNA replication	-3.60979	-1.81856	9/63	2237,5111,5558,5982,7884,9837,51053,81620,144455	FEN1,PCNA,PRIM2,RFC2,SLBP,GINS1,GMNN,CDT1,E2F7
6_Member	GO Biological Processes	GO:0033260	nuclear DNA replication	-3.49262	-1.72543	8/52	2237,5111,5558,5982,7884,9837,51053,81620	FEN1,PCNA,PRIM2,RFC2,SLBP,GINS1,GMNN,CDT1
6_Member	GO Cellular Components	GO:0043596	nuclear replication fork	-3.33821	-1.62537	7/42	4172,5111,5558,8467,55388,84296,253714	MCM3,PCNA,PRIM2,SMARCA5,MCM10,GINS4,MMS22L
6_Member	GO Biological Processes	GO:0022616	DNA strand elongation	-2.97371	-1.34785	5/24	2237,5111,5426,9837,84296	FEN1,PCNA,POLE,GINS1,GINS4
6_Member	GO Molecular Functions	GO:0008297	single-stranded DNA exodeoxyribonuclease activity	-2.41866	-0.983125	3/10	2237,5426,348654	FEN1,POLE,GEN1
6_Member	GO Biological Processes	GO:0032201	telomere maintenance via semi-conservative replication	-2.10232	-0.76937	4/24	2237,5111,5558,5982	FEN1,PCNA,PRIM2,RFC2
7_Summary	GO Biological Processes	GO:1903827	regulation of cellular protein localization	-8.86777	-5.56608	46/508	186,324,347,580,627,948,1000,1499,1736,1857,1869,1969,2042,2932,3301,3320,4000,5295,5583,5621,5743,6711,6950,7175,7430,7533,8626,9201,9221,10541,10575,10576,10694,22948,23028,23657,26154,26354,51068,54543,57510,58480,79899,81620,120892,201163,18,384,952,3329,3569,7200,7424,7494,8651,9786,10497,10961,11132,57678,80725,94121,133308,192683,284297,9255,302,2294,3162,5350,6812,8499,60561,2171,2887,375…	AGTR2,APC,APOD,BARD1,BDNF,CD36,CDH2,CTNNB1,DKC1,DVL3,E2F1,EPHA2,EPHA3,GSK3B,DNAJA1,HSP90AA1,LMNA,PIK3R1,PRKCH,PRNP,PTGS2,SPTBN1,TCP1,TPR,EZR,YWHAH,TP63,DCLK1,NOLC1,ANP32B,CCT4,CCT2,CCT8,CCT5,KDM1A,SLC7A11,ABCA12,GNL3,NMD3,TOMM7,XPO5,RHOU,PRR5L,CDT1,LRRK2,FLCN,ABAT,ARG2,CD38,HSPD1,IL6,TRH,VEGFC,XBP1,SOCS1,KIAA0586,UNC13B,ERP29,CAPN10,GPAM,SRCIN1,SYTL4,SLC9B2,SCAMP5,SSC5D,AIMP1,ANXA2,FOXF1,HMOX1,PL…
7_Member	GO Biological Processes	GO:1903827	regulation of cellular protein localization	-8.86777	-5.56608	46/508	186,324,347,580,627,948,1000,1499,1736,1857,1869,1969,2042,2932,3301,3320,4000,5295,5583,5621,5743,6711,6950,7175,7430,7533,8626,9201,9221,10541,10575,10576,10694,22948,23028,23657,26154,26354,51068,54543,57510,58480,79899,81620,120892,201163	AGTR2,APC,APOD,BARD1,BDNF,CD36,CDH2,CTNNB1,DKC1,DVL3,E2F1,EPHA2,EPHA3,GSK3B,DNAJA1,HSP90AA1,LMNA,PIK3R1,PRKCH,PRNP,PTGS2,SPTBN1,TCP1,TPR,EZR,YWHAH,TP63,DCLK1,NOLC1,ANP32B,CCT4,CCT2,CCT8,CCT5,KDM1A,SLC7A11,ABCA12,GNL3,NMD3,TOMM7,XPO5,RHOU,PRR5L,CDT1,LRRK2,FLCN
7_Member	GO Biological Processes	GO:1903829	positive regulation of cellular protein localization	-5.88113	-3.49136	29/318	324,1736,1869,1969,2042,2932,5295,5583,5621,5743,6711,6950,7175,7430,7533,8626,10541,10575,10576,10694,22948,26154,26354,51068,54543,58480,79899,81620,120892	APC,DKC1,E2F1,EPHA2,EPHA3,GSK3B,PIK3R1,PRKCH,PRNP,PTGS2,SPTBN1,TCP1,TPR,EZR,YWHAH,TP63,ANP32B,CCT4,CCT2,CCT8,CCT5,ABCA12,GNL3,NMD3,TOMM7,RHOU,PRR5L,CDT1,LRRK2
7_Member	GO Biological Processes	GO:0070201	regulation of establishment of protein localization	-5.26928	-3.02497	48/717	18,186,347,384,580,948,952,1736,1869,2932,3301,3329,3569,5295,5621,5743,6711,6950,7175,7200,7424,7430,7494,7533,8626,8651,9221,9786,10497,10541,10575,10576,10694,10961,11132,22948,23657,54543,57510,57678,58480,79899,80725,94121,120892,133308,192683,284297	ABAT,AGTR2,APOD,ARG2,BARD1,CD36,CD38,DKC1,E2F1,GSK3B,DNAJA1,HSPD1,IL6,PIK3R1,PRNP,PTGS2,SPTBN1,TCP1,TPR,TRH,VEGFC,EZR,XBP1,YWHAH,TP63,SOCS1,NOLC1,KIAA0586,UNC13B,ANP32B,CCT4,CCT2,CCT8,ERP29,CAPN10,CCT5,SLC7A11,TOMM7,XPO5,GPAM,RHOU,PRR5L,SRCIN1,SYTL4,LRRK2,SLC9B2,SCAMP5,SSC5D
7_Member	GO Biological Processes	GO:1904951	positive regulation of establishment of protein localization	-4.80485	-2.6767	33/438	18,186,952,1736,1869,2932,3329,3569,5295,5621,5743,6711,6950,7175,7200,7424,7430,7494,7533,8626,10497,10541,10575,10576,10694,11132,22948,54543,58480,79899,94121,120892,192683	ABAT,AGTR2,CD38,DKC1,E2F1,GSK3B,HSPD1,IL6,PIK3R1,PRNP,PTGS2,SPTBN1,TCP1,TPR,TRH,VEGFC,EZR,XBP1,YWHAH,TP63,UNC13B,ANP32B,CCT4,CCT2,CCT8,CAPN10,CCT5,TOMM7,RHOU,PRR5L,SYTL4,LRRK2,SCAMP5
7_Member	GO Biological Processes	GO:0051223	regulation of protein transport	-2.84114	-1.26464	38/674	18,186,347,384,580,948,952,2932,3301,3329,3569,5295,5621,5743,6711,7175,7200,7424,7430,7494,8651,9221,10497,10541,10961,11132,23657,54543,57510,57678,58480,79899,80725,94121,120892,133308,192683,284297	ABAT,AGTR2,APOD,ARG2,BARD1,CD36,CD38,GSK3B,DNAJA1,HSPD1,IL6,PIK3R1,PRNP,PTGS2,SPTBN1,TPR,TRH,VEGFC,EZR,XBP1,SOCS1,NOLC1,UNC13B,ANP32B,ERP29,CAPN10,SLC7A11,TOMM7,XPO5,GPAM,RHOU,PRR5L,SRCIN1,SYTL4,LRRK2,SLC9B2,SCAMP5,SSC5D
7_Member	GO Biological Processes	GO:0090087	regulation of peptide transport	-2.77502	-1.21953	39/703	18,186,347,384,580,948,952,2932,3301,3329,3569,5295,5621,5743,6711,7175,7200,7424,7430,7494,8651,9221,9255,10497,10541,10961,11132,23657,54543,57510,57678,58480,79899,80725,94121,120892,133308,192683,284297	ABAT,AGTR2,APOD,ARG2,BARD1,CD36,CD38,GSK3B,DNAJA1,HSPD1,IL6,PIK3R1,PRNP,PTGS2,SPTBN1,TPR,TRH,VEGFC,EZR,XBP1,SOCS1,NOLC1,AIMP1,UNC13B,ANP32B,ERP29,CAPN10,SLC7A11,TOMM7,XPO5,GPAM,RHOU,PRR5L,SRCIN1,SYTL4,LRRK2,SLC9B2,SCAMP5,SSC5D
7_Member	GO Biological Processes	GO:0032386	regulation of intracellular transport	-2.59065	-1.08625	26/424	186,302,347,580,948,2294,2932,3162,5295,5350,5621,5743,6812,7175,7430,8499,9221,10497,10541,11132,54543,57510,58480,60561,79899,120892	AGTR2,ANXA2,APOD,BARD1,CD36,FOXF1,GSK3B,HMOX1,PIK3R1,PLN,PRNP,PTGS2,STXBP1,TPR,EZR,PPFIA2,NOLC1,UNC13B,ANP32B,CAPN10,TOMM7,XPO5,RHOU,RINT1,PRR5L,LRRK2
7_Member	GO Biological Processes	GO:0051222	positive regulation of protein transport	-2.27838	-0.890549	24/403	18,186,952,2932,3329,3569,5295,5621,5743,6711,7175,7200,7424,7430,7494,10497,10541,11132,54543,58480,79899,94121,120892,192683	ABAT,AGTR2,CD38,GSK3B,HSPD1,IL6,PIK3R1,PRNP,PTGS2,SPTBN1,TPR,TRH,VEGFC,EZR,XBP1,UNC13B,ANP32B,CAPN10,TOMM7,RHOU,PRR5L,SYTL4,LRRK2,SCAMP5
7_Member	GO Biological Processes	GO:0032388	positive regulation of intracellular transport	-2.21529	-0.843352	15/214	302,2932,5295,5621,5743,6812,7175,7430,10497,10541,11132,54543,58480,79899,120892	ANXA2,GSK3B,PIK3R1,PRNP,PTGS2,STXBP1,TPR,EZR,UNC13B,ANP32B,CAPN10,TOMM7,RHOU,PRR5L,LRRK2
7_Member	GO Biological Processes	GO:0051051	negative regulation of transport	-2.20241	-0.832269	28/500	18,186,347,384,580,948,2042,2171,2294,2887,3162,3757,5350,5743,5997,5999,7175,7200,7430,10961,29091,29763,80725,91404,94121,120892,192683,284297	ABAT,AGTR2,APOD,ARG2,BARD1,CD36,EPHA3,FABP5,FOXF1,GRB10,HMOX1,KCNH2,PLN,PTGS2,RGS2,RGS4,TPR,TRH,EZR,ERP29,STXBP6,PACSIN3,SRCIN1,SESTD1,SYTL4,LRRK2,SCAMP5,SSC5D
8_Summary	GO Biological Processes	GO:0006520	cellular amino acid metabolic process	-8.8104	-5.56608	35/325	16,18,159,384,440,445,586,833,1152,1491,2184,2571,2729,2731,3176,3376,4141,4942,5464,5723,6472,6519,6897,7453,8528,8565,9255,23657,29968,64902,84706,84842,85300,121278,152926,211,2103,2171,3037,4656,5207,5321,5564,5743,6296,7494,23600,25902,51495,57103,64834,387712,10797,6888,467,1621,1633,2987,4832,5901,6615,11164,51363,57678,79611,140710,55214,55239,9942,54677,55862	AARS,ABAT,ADSS,ARG2,ASNS,ASS1,BCAT1,CARS,CKB,CTH,FAH,GAD1,GCLC,GLDC,HNMT,IARS,MARS,OAT,PPA1,PSPH,SHMT2,SLC3A1,TARS,WARS,DDO,YARS,AIMP1,SLC7A11,PSAT1,AGXT2,GPT2,HPDL,ATCAY,TPH2,PPM1K,ALAS1,ESRRB,FABP5,HAS2,MYOG,PFKFB1,PLA2G4A,PRKAB1,PTGS2,ACSM3,XBP1,AMACR,MTHFD1L,HACD3,TIGAR,ELOVL1,ENO4,MTHFD2,TALDO1,ATF3,DBH,DCK,GUK1,NME3,RAN,SNAI1,NUDT5,CHST15,GPAM,ACSS3,SOGA1,P3H2,OGFOD1,XYLB,CROT,ECHDC1
8_Member	GO Biological Processes	GO:0006520	cellular amino acid metabolic process	-8.8104	-5.56608	35/325	16,18,159,384,440,445,586,833,1152,1491,2184,2571,2729,2731,3176,3376,4141,4942,5464,5723,6472,6519,6897,7453,8528,8565,9255,23657,29968,64902,84706,84842,85300,121278,152926	AARS,ABAT,ADSS,ARG2,ASNS,ASS1,BCAT1,CARS,CKB,CTH,FAH,GAD1,GCLC,GLDC,HNMT,IARS,MARS,OAT,PPA1,PSPH,SHMT2,SLC3A1,TARS,WARS,DDO,YARS,AIMP1,SLC7A11,PSAT1,AGXT2,GPT2,HPDL,ATCAY,TPH2,PPM1K
8_Member	GO Biological Processes	GO:1901605	alpha-amino acid metabolic process	-4.61015	-2.53979	21/224	159,384,440,445,586,1152,1491,2184,2571,2729,2731,3176,4942,5723,6472,8528,23657,29968,64902,84706,85300	ADSS,ARG2,ASNS,ASS1,BCAT1,CKB,CTH,FAH,GAD1,GCLC,GLDC,HNMT,OAT,PSPH,SHMT2,DDO,SLC7A11,PSAT1,AGXT2,GPT2,ATCAY
8_Member	GO Biological Processes	GO:0008652	cellular amino acid biosynthetic process	-4.51987	-2.47372	12/86	18,440,445,586,1491,2571,4942,5723,6472,29968,64902,84706	ABAT,ASNS,ASS1,BCAT1,CTH,GAD1,OAT,PSPH,SHMT2,PSAT1,AGXT2,GPT2
8_Member	GO Biological Processes	GO:0009063	cellular amino acid catabolic process	-4.36059	-2.36027	14/118	18,384,586,1491,2184,2571,2731,3176,4942,6472,8528,64902,84706,152926	ABAT,ARG2,BCAT1,CTH,FAH,GAD1,GLDC,HNMT,OAT,SHMT2,DDO,AGXT2,GPT2,PPM1K
8_Member	GO Molecular Functions	GO:0008483	transaminase activity	-4.30025	-2.3149	6/21	18,586,4942,29968,64902,84706	ABAT,BCAT1,OAT,PSAT1,AGXT2,GPT2
8_Member	GO Molecular Functions	GO:0030170	pyridoxal phosphate binding	-4.14118	-2.19956	9/54	18,211,1491,2571,2731,4942,6472,64902,84706	ABAT,ALAS1,CTH,GAD1,GLDC,OAT,SHMT2,AGXT2,GPT2
8_Member	GO Molecular Functions	GO:0070279	vitamin B6 binding	-4.14118	-2.19956	9/54	18,211,1491,2571,2731,4942,6472,64902,84706	ABAT,ALAS1,CTH,GAD1,GLDC,OAT,SHMT2,AGXT2,GPT2
8_Member	GO Molecular Functions	GO:0016769	transferase activity, transferring nitrogenous groups	-4.05566	-2.13831	6/23	18,586,4942,29968,64902,84706	ABAT,BCAT1,OAT,PSAT1,AGXT2,GPT2
8_Member	GO Biological Processes	GO:0046394	carboxylic acid biosynthetic process	-3.39209	-1.66017	28/414	18,440,445,586,1491,2103,2171,2571,3037,4656,4942,5207,5321,5564,5723,5743,6296,6472,7494,23600,25902,29968,51495,57103,64834,64902,84706,387712	ABAT,ASNS,ASS1,BCAT1,CTH,ESRRB,FABP5,GAD1,HAS2,MYOG,OAT,PFKFB1,PLA2G4A,PRKAB1,PSPH,PTGS2,ACSM3,SHMT2,XBP1,AMACR,MTHFD1L,PSAT1,HACD3,TIGAR,ELOVL1,AGXT2,GPT2,ENO4
8_Member	GO Biological Processes	GO:0016053	organic acid biosynthetic process	-3.37548	-1.64866	28/415	18,440,445,586,1491,2103,2171,2571,3037,4656,4942,5207,5321,5564,5723,5743,6296,6472,7494,23600,25902,29968,51495,57103,64834,64902,84706,387712	ABAT,ASNS,ASS1,BCAT1,CTH,ESRRB,FABP5,GAD1,HAS2,MYOG,OAT,PFKFB1,PLA2G4A,PRKAB1,PSPH,PTGS2,ACSM3,SHMT2,XBP1,AMACR,MTHFD1L,PSAT1,HACD3,TIGAR,ELOVL1,AGXT2,GPT2,ENO4
8_Member	GO Biological Processes	GO:0043648	dicarboxylic acid metabolic process	-3.36892	-1.64615	12/113	159,445,2571,2729,4942,6472,8528,10797,23657,25902,84706,85300	ADSS,ASS1,GAD1,GCLC,OAT,SHMT2,DDO,MTHFD2,SLC7A11,MTHFD1L,GPT2,ATCAY
8_Member	GO Biological Processes	GO:1901607	alpha-amino acid biosynthetic process	-3.30837	-1.6015	9/69	440,445,586,1491,4942,5723,6472,29968,64902	ASNS,ASS1,BCAT1,CTH,OAT,PSPH,SHMT2,PSAT1,AGXT2
8_Member	KEGG Pathway	hsa01230	Biosynthesis of amino acids	-3.04038	-1.39896	9/75	384,445,586,1491,5723,6472,6888,29968,84706	ARG2,ASS1,BCAT1,CTH,PSPH,SHMT2,TALDO1,PSAT1,GPT2
8_Member	GO Biological Processes	GO:0009064	glutamine family amino acid metabolic process	-2.87752	-1.2849	9/79	384,440,445,2184,2571,2729,4942,23657,85300	ARG2,ASNS,ASS1,FAH,GAD1,GCLC,OAT,SLC7A11,ATCAY
8_Member	GO Biological Processes	GO:0044283	small molecule biosynthetic process	-2.83448	-1.26068	41/744	18,440,445,467,586,1491,1621,1633,2103,2171,2571,2987,3037,4656,4832,4942,5207,5321,5564,5723,5743,5901,6296,6472,6615,6888,7494,11164,23600,25902,29968,51363,51495,57103,57678,64834,64902,79611,84706,140710,387712	ABAT,ASNS,ASS1,ATF3,BCAT1,CTH,DBH,DCK,ESRRB,FABP5,GAD1,GUK1,HAS2,MYOG,NME3,OAT,PFKFB1,PLA2G4A,PRKAB1,PSPH,PTGS2,RAN,ACSM3,SHMT2,SNAI1,TALDO1,XBP1,NUDT5,AMACR,MTHFD1L,PSAT1,CHST15,HACD3,TIGAR,GPAM,ELOVL1,AGXT2,ACSS3,GPT2,SOGA1,ENO4
8_Member	GO Biological Processes	GO:1901606	alpha-amino acid catabolic process	-2.70131	-1.17236	10/100	384,2184,2571,2731,3176,4942,6472,8528,64902,84706	ARG2,FAH,GAD1,GLDC,HNMT,OAT,SHMT2,DDO,AGXT2,GPT2
8_Member	GO Molecular Functions	GO:0019842	vitamin binding	-2.55622	-1.07186	12/140	18,211,1491,1621,2571,2731,4942,6472,55214,55239,64902,84706	ABAT,ALAS1,CTH,DBH,GAD1,GLDC,OAT,SHMT2,P3H2,OGFOD1,AGXT2,GPT2
8_Member	GO Biological Processes	GO:0016054	organic acid catabolic process	-2.38788	-0.964629	18/266	18,384,586,1491,2184,2571,2731,3176,4942,6472,8528,9942,23600,54677,55862,64902,84706,152926	ABAT,ARG2,BCAT1,CTH,FAH,GAD1,GLDC,HNMT,OAT,SHMT2,DDO,XYLB,AMACR,CROT,ECHDC1,AGXT2,GPT2,PPM1K
8_Member	GO Biological Processes	GO:0046395	carboxylic acid catabolic process	-2.38788	-0.964629	18/266	18,384,586,1491,2184,2571,2731,3176,4942,6472,8528,9942,23600,54677,55862,64902,84706,152926	ABAT,ARG2,BCAT1,CTH,FAH,GAD1,GLDC,HNMT,OAT,SHMT2,DDO,XYLB,AMACR,CROT,ECHDC1,AGXT2,GPT2,PPM1K
9_Summary	GO Biological Processes	GO:0043009	chordate embryonic development	-8.6523	-5.49816	49/570	1499,1857,1909,1969,2034,2103,2138,2254,2263,2294,2530,3169,3225,3705,4097,4208,5081,5333,5362,6426,6615,6664,6768,7020,7048,7168,8553,8642,9221,9355,9464,9620,9837,10018,22846,23462,25902,27341,51176,51339,54475,57534,64131,79805,84296,144165,144455,201163,642658,2494,186,1901,2045,2252,3911,4634,4919,5228,5318,7052,7424,7430,8626,23363,26249,51384,55083,84283,161882,341640,1749,4254,5426,9132,2…	CTNNB1,DVL3,EDNRA,EPHA2,EPAS1,ESRRB,EYA1,FGF9,FGFR2,FOXF1,FUT8,FOXA1,HOXC9,ITPK1,MAFG,MEF2C,PAX7,PLCD1,PLXNA2,SRSF1,SNAI1,SOX11,ST14,TFAP2A,TGFBR2,TPM1,BHLHE40,DCHS1,NOLC1,LHX2,HAND2,CELSR1,GINS1,BCL2L11,VASH1,HEY1,MTHFD1L,RRP7A,LEF1,DACT1,NLE1,MIB1,XYLT1,VASH2,GINS4,PRICKLE1,E2F7,FLCN,SCX,NR5A2,AGTR2,S1PR1,EPHA7,FGF7,LAMA5,MYL3,ROR1,PGF,PKP2,TGM2,VEGFC,EZR,TP63,OBSL1,KLHL3,WNT16,KIF26B,TMEM79,ZF…
9_Member	GO Biological Processes	GO:0043009	chordate embryonic development	-8.6523	-5.49816	49/570	1499,1857,1909,1969,2034,2103,2138,2254,2263,2294,2530,3169,3225,3705,4097,4208,5081,5333,5362,6426,6615,6664,6768,7020,7048,7168,8553,8642,9221,9355,9464,9620,9837,10018,22846,23462,25902,27341,51176,51339,54475,57534,64131,79805,84296,144165,144455,201163,642658	CTNNB1,DVL3,EDNRA,EPHA2,EPAS1,ESRRB,EYA1,FGF9,FGFR2,FOXF1,FUT8,FOXA1,HOXC9,ITPK1,MAFG,MEF2C,PAX7,PLCD1,PLXNA2,SRSF1,SNAI1,SOX11,ST14,TFAP2A,TGFBR2,TPM1,BHLHE40,DCHS1,NOLC1,LHX2,HAND2,CELSR1,GINS1,BCL2L11,VASH1,HEY1,MTHFD1L,RRP7A,LEF1,DACT1,NLE1,MIB1,XYLT1,VASH2,GINS4,PRICKLE1,E2F7,FLCN,SCX
9_Member	GO Biological Processes	GO:0009792	embryo development ending in birth or egg hatching	-8.60952	-5.48171	50/590	1499,1857,1909,1969,2034,2103,2138,2254,2263,2294,2494,2530,3169,3225,3705,4097,4208,5081,5333,5362,6426,6615,6664,6768,7020,7048,7168,8553,8642,9221,9355,9464,9620,9837,10018,22846,23462,25902,27341,51176,51339,54475,57534,64131,79805,84296,144165,144455,201163,642658	CTNNB1,DVL3,EDNRA,EPHA2,EPAS1,ESRRB,EYA1,FGF9,FGFR2,FOXF1,NR5A2,FUT8,FOXA1,HOXC9,ITPK1,MAFG,MEF2C,PAX7,PLCD1,PLXNA2,SRSF1,SNAI1,SOX11,ST14,TFAP2A,TGFBR2,TPM1,BHLHE40,DCHS1,NOLC1,LHX2,HAND2,CELSR1,GINS1,BCL2L11,VASH1,HEY1,MTHFD1L,RRP7A,LEF1,DACT1,NLE1,MIB1,XYLT1,VASH2,GINS4,PRICKLE1,E2F7,FLCN,SCX
9_Member	GO Biological Processes	GO:0048729	tissue morphogenesis	-6.72503	-4.09105	47/617	186,1499,1857,1901,1909,1969,2045,2138,2252,2263,2294,3169,3911,4208,4634,4919,5081,5228,5318,6615,6664,6768,7020,7048,7052,7168,7424,7430,8626,8642,9355,9464,9620,23363,23462,25902,26249,51176,51339,51384,55083,57534,84283,144165,161882,341640,642658	AGTR2,CTNNB1,DVL3,S1PR1,EDNRA,EPHA2,EPHA7,EYA1,FGF7,FGFR2,FOXF1,FOXA1,LAMA5,MEF2C,MYL3,ROR1,PAX7,PGF,PKP2,SNAI1,SOX11,ST14,TFAP2A,TGFBR2,TGM2,TPM1,VEGFC,EZR,TP63,DCHS1,LHX2,HAND2,CELSR1,OBSL1,HEY1,MTHFD1L,KLHL3,LEF1,DACT1,WNT16,KIF26B,MIB1,TMEM79,PRICKLE1,ZFPM1,FREM2,SCX
9_Member	GO Biological Processes	GO:0002009	morphogenesis of an epithelium	-5.88635	-3.49188	38/483	186,1499,1857,1909,1969,2045,2138,2252,2263,2294,3169,3911,4208,4919,5228,6615,6664,6768,7020,7048,7052,7424,7430,8626,8642,9355,9464,9620,25902,26249,51176,51339,51384,55083,57534,84283,144165,341640	AGTR2,CTNNB1,DVL3,EDNRA,EPHA2,EPHA7,EYA1,FGF7,FGFR2,FOXF1,FOXA1,LAMA5,MEF2C,ROR1,PGF,SNAI1,SOX11,ST14,TFAP2A,TGFBR2,TGM2,VEGFC,EZR,TP63,DCHS1,LHX2,HAND2,CELSR1,MTHFD1L,KLHL3,LEF1,DACT1,WNT16,KIF26B,MIB1,TMEM79,PRICKLE1,FREM2
9_Member	GO Biological Processes	GO:0048568	embryonic organ development	-5.53411	-3.23276	34/423	1499,1749,1969,2034,2103,2138,2254,2263,2294,3225,4208,4254,5333,5426,6615,6664,6768,7020,7048,9132,9464,9620,22846,23462,25861,25902,51176,51384,57534,79805,84189,144455,161882,204851	CTNNB1,DLX5,EPHA2,EPAS1,ESRRB,EYA1,FGF9,FGFR2,FOXF1,HOXC9,MEF2C,KITLG,PLCD1,POLE,SNAI1,SOX11,ST14,TFAP2A,TGFBR2,KCNQ4,HAND2,CELSR1,VASH1,HEY1,WHRN,MTHFD1L,LEF1,WNT16,MIB1,VASH2,SLITRK6,E2F7,ZFPM1,HIPK1
9_Member	GO Biological Processes	GO:0001701	in utero embryonic development	-5.07092	-2.85958	27/313	1499,1909,2034,2103,2263,2294,2530,4097,5333,6426,6615,6768,7048,7168,9464,9837,10018,22846,23462,27341,51176,54475,57534,79805,84296,144455,201163	CTNNB1,EDNRA,EPAS1,ESRRB,FGFR2,FOXF1,FUT8,MAFG,PLCD1,SRSF1,SNAI1,ST14,TGFBR2,TPM1,HAND2,GINS1,BCL2L11,VASH1,HEY1,RRP7A,LEF1,NLE1,MIB1,VASH2,GINS4,E2F7,FLCN
9_Member	GO Biological Processes	GO:0001763	morphogenesis of a branching structure	-4.95612	-2.77684	20/196	186,1499,1909,1969,2045,2138,2252,2263,2294,3169,3911,5228,6768,7048,7052,8626,8642,9620,51176,120892	AGTR2,CTNNB1,EDNRA,EPHA2,EPHA7,EYA1,FGF7,FGFR2,FOXF1,FOXA1,LAMA5,PGF,ST14,TGFBR2,TGM2,TP63,DCHS1,CELSR1,LEF1,LRRK2
9_Member	GO Biological Processes	GO:0048598	embryonic morphogenesis	-4.83298	-2.68691	40/577	1499,1749,1857,1969,2138,2254,2263,2294,3225,3679,3909,3911,4208,6045,6468,6615,6664,6768,7020,7048,7424,8626,9132,9355,9464,9620,10018,10586,25861,25902,26011,51176,51339,51384,57534,84189,144165,204851,341640,642658	CTNNB1,DLX5,DVL3,EPHA2,EYA1,FGF9,FGFR2,FOXF1,HOXC9,ITGA7,LAMA3,LAMA5,MEF2C,RNF2,FBXW4,SNAI1,SOX11,ST14,TFAP2A,TGFBR2,VEGFC,TP63,KCNQ4,LHX2,HAND2,CELSR1,BCL2L11,MAB21L2,WHRN,MTHFD1L,TENM4,LEF1,DACT1,WNT16,MIB1,SLITRK6,PRICKLE1,HIPK1,FREM2,SCX
9_Member	GO Biological Processes	GO:0060562	epithelial tube morphogenesis	-4.62128	-2.54633	26/313	186,1499,1857,1909,1969,2045,2138,2263,2294,3169,3911,4208,5228,6664,6768,7048,8642,9355,9464,9620,25902,26249,51176,55083,57534,144165	AGTR2,CTNNB1,DVL3,EDNRA,EPHA2,EPHA7,EYA1,FGFR2,FOXF1,FOXA1,LAMA5,MEF2C,PGF,SOX11,ST14,TGFBR2,DCHS1,LHX2,HAND2,CELSR1,MTHFD1L,KLHL3,LEF1,KIF26B,MIB1,PRICKLE1
9_Member	GO Biological Processes	GO:0061138	morphogenesis of a branching epithelium	-4.34196	-2.34731	18/182	186,1499,1909,1969,2138,2252,2263,2294,3169,3911,5228,6768,7048,7052,8626,8642,9620,51176	AGTR2,CTNNB1,EDNRA,EPHA2,EYA1,FGF7,FGFR2,FOXF1,FOXA1,LAMA5,PGF,ST14,TGFBR2,TGM2,TP63,DCHS1,CELSR1,LEF1
9_Member	GO Biological Processes	GO:0016331	morphogenesis of embryonic epithelium	-3.80397	-1.96423	15/149	1499,1857,2263,3911,6664,6768,7020,7424,8626,9355,9620,25902,51384,57534,144165	CTNNB1,DVL3,FGFR2,LAMA5,SOX11,ST14,TFAP2A,VEGFC,TP63,LHX2,CELSR1,MTHFD1L,WNT16,MIB1,PRICKLE1
9_Member	GO Biological Processes	GO:0021915	neural tube development	-3.43614	-1.69418	15/161	1857,1969,3169,3705,5081,5362,6664,6768,8642,9355,9620,25902,51339,57534,144165	DVL3,EPHA2,FOXA1,ITPK1,PAX7,PLXNA2,SOX11,ST14,DCHS1,LHX2,CELSR1,MTHFD1L,DACT1,MIB1,PRICKLE1
9_Member	GO Biological Processes	GO:0007389	pattern specification process	-3.4062	-1.6715	29/434	324,1499,2138,2263,2294,3169,3225,4208,4281,5081,5362,6045,6405,6615,7048,8553,8626,8642,9289,9355,9464,9620,25914,29880,51176,54475,57534,84100,204851	APC,CTNNB1,EYA1,FGFR2,FOXF1,FOXA1,HOXC9,MEF2C,MID1,PAX7,PLXNA2,RNF2,SEMA3F,SNAI1,TGFBR2,BHLHE40,TP63,DCHS1,ADGRG1,LHX2,HAND2,CELSR1,RTTN,ALG5,LEF1,NLE1,MIB1,ARL6,HIPK1
9_Member	GO Biological Processes	GO:0048754	branching morphogenesis of an epithelial tube	-3.25335	-1.56533	14/150	186,1499,1909,1969,2138,2263,2294,3169,3911,5228,7048,8642,9620,51176	AGTR2,CTNNB1,EDNRA,EPHA2,EYA1,FGFR2,FOXF1,FOXA1,LAMA5,PGF,TGFBR2,DCHS1,CELSR1,LEF1
9_Member	GO Biological Processes	GO:0048562	embryonic organ morphogenesis	-3.17249	-1.49457	21/284	1499,1749,1969,2138,2254,2263,2294,3225,4208,6664,7020,7048,9132,9464,9620,25861,25902,51384,57534,84189,204851	CTNNB1,DLX5,EPHA2,EYA1,FGF9,FGFR2,FOXF1,HOXC9,MEF2C,SOX11,TFAP2A,TGFBR2,KCNQ4,HAND2,CELSR1,WHRN,MTHFD1L,WNT16,MIB1,SLITRK6,HIPK1
9_Member	GO Biological Processes	GO:0035148	tube formation	-2.43151	-0.983874	12/145	1499,1857,2263,6664,6768,7052,9355,9620,10018,25902,57534,144165	CTNNB1,DVL3,FGFR2,SOX11,ST14,TGM2,LHX2,CELSR1,BCL2L11,MTHFD1L,MIB1,PRICKLE1
10_Summary	GO Biological Processes	GO:0050808	synapse organization	-8.47279	-5.41556	38/384	40,119,627,1000,1007,1134,1499,1740,2045,2047,4208,4747,5621,5800,6405,6712,6792,7804,8499,9499,10397,10497,10810,22854,22941,22997,23025,23657,23768,27253,54549,55619,80725,84189,91752,120892,147381,221935,1902,2932,7533,9201,23043,23363	ASIC2,ADD2,BDNF,CDH2,CDH9,CHRNA1,CTNNB1,DLG2,EPHA7,EPHB1,MEF2C,NEFL,PRNP,PTPRO,SEMA3F,SPTBN2,CDKL5,LRP8,PPFIA2,MYOT,NDRG1,UNC13B,WASF3,NTNG1,SHANK2,IGSF9B,UNC13A,SLC7A11,FLRT2,PCDH17,SDK2,DOCK10,SRCIN1,SLITRK6,ZNF804A,LRRK2,CBLN2,SDK1,LPAR1,GSK3B,YWHAH,DCLK1,TNIK,OBSL1
10_Member	GO Biological Processes	GO:0050808	synapse organization	-8.47279	-5.41556	38/384	40,119,627,1000,1007,1134,1499,1740,2045,2047,4208,4747,5621,5800,6405,6712,6792,7804,8499,9499,10397,10497,10810,22854,22941,22997,23025,23657,23768,27253,54549,55619,80725,84189,91752,120892,147381,221935	ASIC2,ADD2,BDNF,CDH2,CDH9,CHRNA1,CTNNB1,DLG2,EPHA7,EPHB1,MEF2C,NEFL,PRNP,PTPRO,SEMA3F,SPTBN2,CDKL5,LRP8,PPFIA2,MYOT,NDRG1,UNC13B,WASF3,NTNG1,SHANK2,IGSF9B,UNC13A,SLC7A11,FLRT2,PCDH17,SDK2,DOCK10,SRCIN1,SLITRK6,ZNF804A,LRRK2,CBLN2,SDK1
10_Member	GO Biological Processes	GO:0099173	postsynapse organization	-4.56524	-2.50691	17/159	1000,1740,2045,2047,4747,5621,6405,6712,6792,7804,10397,22941,23657,55619,80725,91752,120892	CDH2,DLG2,EPHA7,EPHB1,NEFL,PRNP,SEMA3F,SPTBN2,CDKL5,LRP8,NDRG1,SHANK2,SLC7A11,DOCK10,SRCIN1,ZNF804A,LRRK2
10_Member	GO Biological Processes	GO:0007416	synapse assembly	-3.82647	-1.9801	16/165	40,119,627,1000,1007,2045,2047,4208,6712,22941,23768,27253,54549,84189,147381,221935	ASIC2,ADD2,BDNF,CDH2,CDH9,EPHA7,EPHB1,MEF2C,SPTBN2,SHANK2,FLRT2,PCDH17,SDK2,SLITRK6,CBLN2,SDK1
10_Member	GO Biological Processes	GO:0050807	regulation of synapse organization	-3.4515	-1.69746	18/214	40,627,1000,2045,2047,4208,5621,5800,6405,6792,7804,23657,23768,80725,84189,91752,120892,147381	ASIC2,BDNF,CDH2,EPHA7,EPHB1,MEF2C,PRNP,PTPRO,SEMA3F,CDKL5,LRP8,SLC7A11,FLRT2,SRCIN1,SLITRK6,ZNF804A,LRRK2,CBLN2
10_Member	GO Biological Processes	GO:0050803	regulation of synapse structure or activity	-3.30751	-1.6015	18/220	40,627,1000,2045,2047,4208,5621,5800,6405,6792,7804,23657,23768,80725,84189,91752,120892,147381	ASIC2,BDNF,CDH2,EPHA7,EPHB1,MEF2C,PRNP,PTPRO,SEMA3F,CDKL5,LRP8,SLC7A11,FLRT2,SRCIN1,SLITRK6,ZNF804A,LRRK2,CBLN2
10_Member	GO Biological Processes	GO:0060996	dendritic spine development	-3.05208	-1.40816	10/90	1902,2047,4208,6792,7804,22941,55619,80725,120892,221935	LPAR1,EPHB1,MEF2C,CDKL5,LRP8,SHANK2,DOCK10,SRCIN1,LRRK2,SDK1
10_Member	GO Biological Processes	GO:0099175	regulation of postsynapse organization	-2.83533	-1.26068	10/96	1000,2045,5621,6405,6792,7804,23657,80725,91752,120892	CDH2,EPHA7,PRNP,SEMA3F,CDKL5,LRP8,SLC7A11,SRCIN1,ZNF804A,LRRK2
10_Member	GO Biological Processes	GO:0106027	neuron projection organization	-2.72575	-1.18966	9/83	2047,2932,5621,7804,22941,55619,80725,91752,120892	EPHB1,GSK3B,PRNP,LRP8,SHANK2,DOCK10,SRCIN1,ZNF804A,LRRK2
10_Member	GO Biological Processes	GO:0060998	regulation of dendritic spine development	-2.70498	-1.1736	8/68	1902,4208,6792,7804,22941,80725,120892,221935	LPAR1,MEF2C,CDKL5,LRP8,SHANK2,SRCIN1,LRRK2,SDK1
10_Member	GO Biological Processes	GO:0048813	dendrite morphogenesis	-2.66109	-1.14488	12/136	2047,2932,6792,7533,7804,9201,22941,23043,23363,55619,80725,120892	EPHB1,GSK3B,CDKL5,YWHAH,LRP8,DCLK1,SHANK2,TNIK,OBSL1,DOCK10,SRCIN1,LRRK2
10_Member	GO Biological Processes	GO:0050773	regulation of dendrite development	-2.582	-1.08592	12/139	1902,2932,4208,6792,7533,7804,22941,23043,23363,80725,120892,221935	LPAR1,GSK3B,MEF2C,CDKL5,YWHAH,LRP8,SHANK2,TNIK,OBSL1,SRCIN1,LRRK2,SDK1
10_Member	GO Biological Processes	GO:0097061	dendritic spine organization	-2.43561	-0.986906	8/75	2047,5621,7804,22941,55619,80725,91752,120892	EPHB1,PRNP,LRP8,SHANK2,DOCK10,SRCIN1,ZNF804A,LRRK2
10_Member	GO Biological Processes	GO:0016358	dendrite development	-2.14358	-0.797737	15/218	1902,2047,2932,4208,6792,7533,7804,9201,22941,23043,23363,55619,80725,120892,221935	LPAR1,EPHB1,GSK3B,MEF2C,CDKL5,YWHAH,LRP8,DCLK1,SHANK2,TNIK,OBSL1,DOCK10,SRCIN1,LRRK2,SDK1
10_Member	GO Biological Processes	GO:0048814	regulation of dendrite morphogenesis	-2.04792	-0.729865	8/87	2932,6792,7533,7804,23043,23363,80725,120892	GSK3B,CDKL5,YWHAH,LRP8,TNIK,OBSL1,SRCIN1,LRRK2
10_Member	GO Biological Processes	GO:0060997	dendritic spine morphogenesis	-2.03066	-0.720457	6/54	2047,7804,22941,55619,80725,120892	EPHB1,LRP8,SHANK2,DOCK10,SRCIN1,LRRK2
11_Summary	GO Biological Processes	GO:0001944	vasculature development	-8.32565	-5.3255	60/793	185,302,347,688,1000,1491,1499,1786,1901,1909,1969,2034,2041,2047,2138,2254,2263,2294,3037,3162,3569,3911,4208,4211,4691,5228,5333,5468,5743,6050,6303,7048,7127,7410,7424,7453,7494,8038,9255,9289,9464,10203,10541,22846,23462,25976,51176,56999,57534,60675,79805,80781,83478,93649,140862,144165,144455,147372,204851,221981,4656,7052,7168,26011,51135,60560,186,324,384,590,1869,4000,5621,6282,6664,7020…	AGTR1,ANXA2,APOD,KLF5,CDH2,CTH,CTNNB1,DNMT1,S1PR1,EDNRA,EPHA2,EPAS1,EPHA1,EPHB1,EYA1,FGF9,FGFR2,FOXF1,HAS2,HMOX1,IL6,LAMA5,MEF2C,MEIS1,NCL,PGF,PLCD1,PPARG,PTGS2,RNH1,SAT1,TGFBR2,TNFAIP2,VAV2,VEGFC,WARS,XBP1,ADAM12,AIMP1,ADGRG1,HAND2,CALCRL,ANP32B,VASH1,HEY1,TIPARP,LEF1,ADAMTS9,MIB1,PROK2,VASH2,COL18A1,ARHGAP24,MYOCD,ISM1,PRICKLE1,E2F7,CCBE1,HIPK1,THSD7A,MYOG,TGM2,TPM1,TENM4,IRAK4,NAA35,AGTR2,APC,…
11_Member	GO Biological Processes	GO:0001944	vasculature development	-8.32565	-5.3255	60/793	185,302,347,688,1000,1491,1499,1786,1901,1909,1969,2034,2041,2047,2138,2254,2263,2294,3037,3162,3569,3911,4208,4211,4691,5228,5333,5468,5743,6050,6303,7048,7127,7410,7424,7453,7494,8038,9255,9289,9464,10203,10541,22846,23462,25976,51176,56999,57534,60675,79805,80781,83478,93649,140862,144165,144455,147372,204851,221981	AGTR1,ANXA2,APOD,KLF5,CDH2,CTH,CTNNB1,DNMT1,S1PR1,EDNRA,EPHA2,EPAS1,EPHA1,EPHB1,EYA1,FGF9,FGFR2,FOXF1,HAS2,HMOX1,IL6,LAMA5,MEF2C,MEIS1,NCL,PGF,PLCD1,PPARG,PTGS2,RNH1,SAT1,TGFBR2,TNFAIP2,VAV2,VEGFC,WARS,XBP1,ADAM12,AIMP1,ADGRG1,HAND2,CALCRL,ANP32B,VASH1,HEY1,TIPARP,LEF1,ADAMTS9,MIB1,PROK2,VASH2,COL18A1,ARHGAP24,MYOCD,ISM1,PRICKLE1,E2F7,CCBE1,HIPK1,THSD7A
11_Member	GO Biological Processes	GO:0048514	blood vessel morphogenesis	-8.25808	-5.29776	54/680	185,302,347,688,1000,1499,1901,1909,1969,2034,2041,2047,2138,2254,2263,2294,3037,3162,3569,3911,4211,4691,5228,5333,5468,5743,6050,6303,7048,7127,7410,7424,7453,7494,8038,9255,9289,9464,10203,22846,23462,25976,51176,56999,60675,79805,80781,83478,93649,140862,144455,147372,204851,221981	AGTR1,ANXA2,APOD,KLF5,CDH2,CTNNB1,S1PR1,EDNRA,EPHA2,EPAS1,EPHA1,EPHB1,EYA1,FGF9,FGFR2,FOXF1,HAS2,HMOX1,IL6,LAMA5,MEIS1,NCL,PGF,PLCD1,PPARG,PTGS2,RNH1,SAT1,TGFBR2,TNFAIP2,VAV2,VEGFC,WARS,XBP1,ADAM12,AIMP1,ADGRG1,HAND2,CALCRL,VASH1,HEY1,TIPARP,LEF1,ADAMTS9,PROK2,VASH2,COL18A1,ARHGAP24,MYOCD,ISM1,E2F7,CCBE1,HIPK1,THSD7A
11_Member	GO Biological Processes	GO:0001568	blood vessel development	-7.82072	-4.97448	57/759	185,302,347,688,1000,1499,1901,1909,1969,2034,2041,2047,2138,2254,2263,2294,3037,3162,3569,3911,4208,4211,4691,5228,5333,5468,5743,6050,6303,7048,7127,7410,7424,7453,7494,8038,9255,9289,9464,10203,22846,23462,25976,51176,56999,57534,60675,79805,80781,83478,93649,140862,144165,144455,147372,204851,221981	AGTR1,ANXA2,APOD,KLF5,CDH2,CTNNB1,S1PR1,EDNRA,EPHA2,EPAS1,EPHA1,EPHB1,EYA1,FGF9,FGFR2,FOXF1,HAS2,HMOX1,IL6,LAMA5,MEF2C,MEIS1,NCL,PGF,PLCD1,PPARG,PTGS2,RNH1,SAT1,TGFBR2,TNFAIP2,VAV2,VEGFC,WARS,XBP1,ADAM12,AIMP1,ADGRG1,HAND2,CALCRL,VASH1,HEY1,TIPARP,LEF1,ADAMTS9,MIB1,PROK2,VASH2,COL18A1,ARHGAP24,MYOCD,ISM1,PRICKLE1,E2F7,CCBE1,HIPK1,THSD7A
11_Member	GO Biological Processes	GO:0001525	angiogenesis	-7.72702	-4.90025	48/590	185,302,347,688,1499,1901,1909,1969,2034,2041,2047,2254,2263,3162,3569,3911,4211,4691,5228,5333,5468,5743,6050,6303,7048,7127,7410,7424,7453,7494,8038,9255,9289,9464,10203,22846,23462,51176,56999,60675,79805,80781,83478,140862,144455,147372,204851,221981	AGTR1,ANXA2,APOD,KLF5,CTNNB1,S1PR1,EDNRA,EPHA2,EPAS1,EPHA1,EPHB1,FGF9,FGFR2,HMOX1,IL6,LAMA5,MEIS1,NCL,PGF,PLCD1,PPARG,PTGS2,RNH1,SAT1,TGFBR2,TNFAIP2,VAV2,VEGFC,WARS,XBP1,ADAM12,AIMP1,ADGRG1,HAND2,CALCRL,VASH1,HEY1,LEF1,ADAMTS9,PROK2,VASH2,COL18A1,ARHGAP24,ISM1,E2F7,CCBE1,HIPK1,THSD7A
11_Member	GO Biological Processes	GO:0033002	muscle cell proliferation	-4.76154	-2.65614	22/236	347,1499,1786,1901,2047,2254,2263,3162,3569,4208,4211,4656,5468,5743,7048,7052,7168,10203,26011,51135,60560,93649	APOD,CTNNB1,DNMT1,S1PR1,EPHB1,FGF9,FGFR2,HMOX1,IL6,MEF2C,MEIS1,MYOG,PPARG,PTGS2,TGFBR2,TGM2,TPM1,CALCRL,TENM4,IRAK4,NAA35,MYOCD
11_Member	GO Biological Processes	GO:0048659	smooth muscle cell proliferation	-4.73969	-2.64388	18/170	347,1499,1786,1901,2254,2263,3162,3569,4208,5468,5743,7048,7052,7168,10203,51135,60560,93649	APOD,CTNNB1,DNMT1,S1PR1,FGF9,FGFR2,HMOX1,IL6,MEF2C,PPARG,PTGS2,TGFBR2,TGM2,TPM1,CALCRL,IRAK4,NAA35,MYOCD
11_Member	GO Biological Processes	GO:0048660	regulation of smooth muscle cell proliferation	-4.25937	-2.29205	17/168	347,1499,1786,1901,2254,2263,3162,3569,4208,5468,5743,7048,7052,7168,10203,51135,93649	APOD,CTNNB1,DNMT1,S1PR1,FGF9,FGFR2,HMOX1,IL6,MEF2C,PPARG,PTGS2,TGFBR2,TGM2,TPM1,CALCRL,IRAK4,MYOCD
11_Member	GO Biological Processes	GO:0048661	positive regulation of smooth muscle cell proliferation	-3.34027	-1.62645	11/98	1786,1901,2254,2263,3162,3569,5743,7048,7052,10203,51135	DNMT1,S1PR1,FGF9,FGFR2,HMOX1,IL6,PTGS2,TGFBR2,TGM2,CALCRL,IRAK4
11_Member	GO Biological Processes	GO:0008285	negative regulation of cell proliferation	-2.93484	-1.31615	42/758	186,324,347,384,590,1499,1869,2047,2263,3162,3569,4000,4208,4211,4656,5468,5621,5743,6282,6664,7020,7048,7168,7453,9255,9289,9678,10181,10397,11221,22846,23026,27102,27340,51043,55214,80781,85004,93649,138151,144455,201163	AGTR2,APC,APOD,ARG2,BCHE,CTNNB1,E2F1,EPHB1,FGFR2,HMOX1,IL6,LMNA,MEF2C,MEIS1,MYOG,PPARG,PRNP,PTGS2,S100A11,SOX11,TFAP2A,TGFBR2,TPM1,WARS,AIMP1,ADGRG1,PHF14,RBM5,NDRG1,DUSP10,VASH1,MYO16,EIF2AK1,UTP20,ZBTB7B,P3H2,COL18A1,RERG,MYOCD,NACC2,E2F7,FLCN
11_Member	GO Biological Processes	GO:1901342	regulation of vasculature development	-2.57688	-1.08314	26/425	185,1491,1499,1786,1969,2041,2254,3162,3569,5228,5468,5743,6050,7048,7424,7453,7494,8038,22846,23462,56999,60675,79805,93649,140862,204851	AGTR1,CTH,CTNNB1,DNMT1,EPHA2,EPHA1,FGF9,HMOX1,IL6,PGF,PPARG,PTGS2,RNH1,TGFBR2,VEGFC,WARS,XBP1,ADAM12,VASH1,HEY1,ADAMTS9,PROK2,VASH2,MYOCD,ISM1,HIPK1
12_Summary	GO Biological Processes	GO:0001655	urogenital system development	-8.32203	-5.3255	34/323	185,186,384,445,1499,2045,2138,2263,2288,2294,3037,3169,3655,3911,4072,4208,5228,5800,6664,7020,8626,8642,9688,10018,25937,25976,26249,29927,51196,54475,55083,93649,120892,201163	AGTR1,AGTR2,ARG2,ASS1,CTNNB1,EPHA7,EYA1,FGFR2,FKBP4,FOXF1,HAS2,FOXA1,ITGA6,LAMA5,EPCAM,MEF2C,PGF,PTPRO,SOX11,TFAP2A,TP63,DCHS1,NUP93,BCL2L11,WWTR1,TIPARP,KLHL3,SEC61A1,PLCE1,NLE1,KIF26B,MYOCD,LRRK2,FLCN
12_Member	GO Biological Processes	GO:0001655	urogenital system development	-8.32203	-5.3255	34/323	185,186,384,445,1499,2045,2138,2263,2288,2294,3037,3169,3655,3911,4072,4208,5228,5800,6664,7020,8626,8642,9688,10018,25937,25976,26249,29927,51196,54475,55083,93649,120892,201163	AGTR1,AGTR2,ARG2,ASS1,CTNNB1,EPHA7,EYA1,FGFR2,FKBP4,FOXF1,HAS2,FOXA1,ITGA6,LAMA5,EPCAM,MEF2C,PGF,PTPRO,SOX11,TFAP2A,TP63,DCHS1,NUP93,BCL2L11,WWTR1,TIPARP,KLHL3,SEC61A1,PLCE1,NLE1,KIF26B,MYOCD,LRRK2,FLCN
12_Member	GO Biological Processes	GO:0072001	renal system development	-7.90667	-5.01081	31/287	185,186,384,445,1499,2045,2138,2263,2294,3037,3655,3911,4072,4208,5228,5800,6664,7020,8642,9688,10018,25937,25976,26249,29927,51196,54475,55083,93649,120892,201163	AGTR1,AGTR2,ARG2,ASS1,CTNNB1,EPHA7,EYA1,FGFR2,FOXF1,HAS2,ITGA6,LAMA5,EPCAM,MEF2C,PGF,PTPRO,SOX11,TFAP2A,DCHS1,NUP93,BCL2L11,WWTR1,TIPARP,KLHL3,SEC61A1,PLCE1,NLE1,KIF26B,MYOCD,LRRK2,FLCN
12_Member	GO Biological Processes	GO:0001822	kidney development	-6.76337	-4.12112	28/272	185,186,384,445,1499,2045,2138,2263,3037,3911,4072,4208,5228,5800,6664,7020,8642,9688,10018,25937,25976,26249,29927,51196,54475,55083,120892,201163	AGTR1,AGTR2,ARG2,ASS1,CTNNB1,EPHA7,EYA1,FGFR2,HAS2,LAMA5,EPCAM,MEF2C,PGF,PTPRO,SOX11,TFAP2A,DCHS1,NUP93,BCL2L11,WWTR1,TIPARP,KLHL3,SEC61A1,PLCE1,NLE1,KIF26B,LRRK2,FLCN
12_Member	GO Biological Processes	GO:0072073	kidney epithelium development	-4.69103	-2.59994	16/140	186,384,1499,2045,2138,2263,3911,4072,4208,5228,5800,8642,9688,25937,26249,55083	AGTR2,ARG2,CTNNB1,EPHA7,EYA1,FGFR2,LAMA5,EPCAM,MEF2C,PGF,PTPRO,DCHS1,NUP93,WWTR1,KLHL3,KIF26B
12_Member	GO Biological Processes	GO:0072006	nephron development	-3.65751	-1.85434	14/137	186,1499,2138,3911,4208,5228,5800,8642,9688,25937,26249,29927,51196,55083	AGTR2,CTNNB1,EYA1,LAMA5,MEF2C,PGF,PTPRO,DCHS1,NUP93,WWTR1,KLHL3,SEC61A1,PLCE1,KIF26B
12_Member	GO Biological Processes	GO:0072009	nephron epithelium development	-3.51379	-1.73955	12/109	186,1499,2138,3911,4208,5228,5800,8642,9688,25937,26249,55083	AGTR2,CTNNB1,EYA1,LAMA5,MEF2C,PGF,PTPRO,DCHS1,NUP93,WWTR1,KLHL3,KIF26B
12_Member	GO Biological Processes	GO:0072080	nephron tubule development	-2.94123	-1.32175	10/93	186,1499,2138,3911,4208,5228,8642,25937,26249,55083	AGTR2,CTNNB1,EYA1,LAMA5,MEF2C,PGF,DCHS1,WWTR1,KLHL3,KIF26B
12_Member	GO Biological Processes	GO:0061333	renal tubule morphogenesis	-2.91715	-1.31094	9/78	186,1499,2138,3911,4208,5228,8642,26249,55083	AGTR2,CTNNB1,EYA1,LAMA5,MEF2C,PGF,DCHS1,KLHL3,KIF26B
12_Member	GO Biological Processes	GO:0060993	kidney morphogenesis	-2.8701	-1.2849	10/95	186,1499,2138,3911,5228,8642,25937,26249,55083,120892	AGTR2,CTNNB1,EYA1,LAMA5,PGF,DCHS1,WWTR1,KLHL3,KIF26B,LRRK2
12_Member	GO Biological Processes	GO:0061326	renal tubule development	-2.8701	-1.2849	10/95	186,1499,2138,3911,4208,5228,8642,25937,26249,55083	AGTR2,CTNNB1,EYA1,LAMA5,MEF2C,PGF,DCHS1,WWTR1,KLHL3,KIF26B
12_Member	GO Biological Processes	GO:0001657	ureteric bud development	-2.83533	-1.26068	10/96	186,384,1499,2138,2263,3911,4072,5228,8642,55083	AGTR2,ARG2,CTNNB1,EYA1,FGFR2,LAMA5,EPCAM,PGF,DCHS1,KIF26B
12_Member	GO Biological Processes	GO:0072163	mesonephric epithelium development	-2.80108	-1.23592	10/97	186,384,1499,2138,2263,3911,4072,5228,8642,55083	AGTR2,ARG2,CTNNB1,EYA1,FGFR2,LAMA5,EPCAM,PGF,DCHS1,KIF26B
12_Member	GO Biological Processes	GO:0072164	mesonephric tubule development	-2.80108	-1.23592	10/97	186,384,1499,2138,2263,3911,4072,5228,8642,55083	AGTR2,ARG2,CTNNB1,EYA1,FGFR2,LAMA5,EPCAM,PGF,DCHS1,KIF26B
12_Member	GO Biological Processes	GO:0001823	mesonephros development	-2.66902	-1.14898	10/101	186,384,1499,2138,2263,3911,4072,5228,8642,55083	AGTR2,ARG2,CTNNB1,EYA1,FGFR2,LAMA5,EPCAM,PGF,DCHS1,KIF26B
12_Member	GO Biological Processes	GO:0072078	nephron tubule morphogenesis	-2.4719	-1.01759	8/74	186,1499,2138,3911,5228,8642,26249,55083	AGTR2,CTNNB1,EYA1,LAMA5,PGF,DCHS1,KLHL3,KIF26B
12_Member	GO Biological Processes	GO:0072088	nephron epithelium morphogenesis	-2.39999	-0.971931	8/76	186,1499,2138,3911,5228,8642,26249,55083	AGTR2,CTNNB1,EYA1,LAMA5,PGF,DCHS1,KLHL3,KIF26B
12_Member	GO Biological Processes	GO:0072028	nephron morphogenesis	-2.33071	-0.917432	8/78	186,1499,2138,3911,5228,8642,26249,55083	AGTR2,CTNNB1,EYA1,LAMA5,PGF,DCHS1,KLHL3,KIF26B
12_Member	GO Biological Processes	GO:0060675	ureteric bud morphogenesis	-2.21548	-0.843352	7/65	186,1499,2138,3911,5228,8642,55083	AGTR2,CTNNB1,EYA1,LAMA5,PGF,DCHS1,KIF26B
12_Member	GO Biological Processes	GO:0072171	mesonephric tubule morphogenesis	-2.17926	-0.818987	7/66	186,1499,2138,3911,5228,8642,55083	AGTR2,CTNNB1,EYA1,LAMA5,PGF,DCHS1,KIF26B
13_Summary	GO Cellular Components	GO:0042555	MCM complex	-7.85544	-4.98855	7/11	4171,4172,4173,4174,4175,253714,254394,5001,55388,81620,90381,2237,5111,6741,23028,25777,54433,55226,64859,324,1786,3070,3181,6615,7175,10428,25909,55055,79003,284058,3329,595,896,993,1869,2932,7533	MCM2,MCM3,MCM4,MCM5,MCM6,MMS22L,MCM9,ORC5,MCM10,CDT1,TICRR,FEN1,PCNA,SSB,KDM1A,SUN2,GAR1,NAT10,NABP1,APC,DNMT1,HELLS,HNRNPA2B1,SNAI1,TPR,CFDP1,AHCTF1,ZWILCH,MIS12,KANSL1,HSPD1,CCND1,CCND3,CDC25A,E2F1,GSK3B,YWHAH
13_Member	GO Cellular Components	GO:0042555	MCM complex	-7.85544	-4.98855	7/11	4171,4172,4173,4174,4175,253714,254394	MCM2,MCM3,MCM4,MCM5,MCM6,MMS22L,MCM9
13_Member	GO Biological Processes	GO:0006270	DNA replication initiation	-6.1314	-3.67077	9/32	4171,4172,4173,4174,4175,5001,55388,81620,90381	MCM2,MCM3,MCM4,MCM5,MCM6,ORC5,MCM10,CDT1,TICRR
13_Member	GO Cellular Components	GO:0000784	nuclear chromosome, telomeric region	-4.12204	-2.18703	14/124	2237,4171,4172,4173,4174,4175,5001,5111,6741,23028,25777,54433,55226,64859	FEN1,MCM2,MCM3,MCM4,MCM5,MCM6,ORC5,PCNA,SSB,KDM1A,SUN2,GAR1,NAT10,NABP1
13_Member	GO Cellular Components	GO:0098687	chromosomal region	-3.89743	-2.02843	26/346	324,1786,2237,3070,3181,4171,4172,4173,4174,4175,5001,5111,6615,6741,7175,10428,23028,25777,25909,54433,55055,55226,64859,79003,81620,284058	APC,DNMT1,FEN1,HELLS,HNRNPA2B1,MCM2,MCM3,MCM4,MCM5,MCM6,ORC5,PCNA,SNAI1,SSB,TPR,CFDP1,KDM1A,SUN2,AHCTF1,GAR1,ZWILCH,NAT10,NABP1,MIS12,CDT1,KANSL1
13_Member	GO Molecular Functions	GO:0003688	DNA replication origin binding	-3.72573	-1.90277	5/17	3329,4171,4174,5001,55388	HSPD1,MCM2,MCM5,ORC5,MCM10
13_Member	KEGG Pathway	hsa04110	Cell cycle	-3.54672	-1.76758	13/124	595,896,993,1869,2932,4171,4172,4173,4174,4175,5001,5111,7533	CCND1,CCND3,CDC25A,E2F1,GSK3B,MCM2,MCM3,MCM4,MCM5,MCM6,ORC5,PCNA,YWHAH
13_Member	GO Cellular Components	GO:0000781	chromosome, telomeric region	-3.52415	-1.74682	15/158	2237,3181,4171,4172,4173,4174,4175,5001,5111,6741,23028,25777,54433,55226,64859	FEN1,HNRNPA2B1,MCM2,MCM3,MCM4,MCM5,MCM6,ORC5,PCNA,SSB,KDM1A,SUN2,GAR1,NAT10,NABP1
13_Member	GO Biological Processes	GO:0006268	DNA unwinding involved in DNA replication	-2.29128	-0.897808	3/11	4171,4173,4175	MCM2,MCM4,MCM6
14_Summary	GO Cellular Components	GO:0098794	postsynapse	-7.81423	-4.97448	49/605	40,119,287,1000,1007,1131,1132,1134,1499,1740,1902,2045,2171,2932,3781,3836,3908,4208,4747,4985,5621,5701,5705,5800,6536,6711,6712,6792,6812,7804,8572,9201,9743,10810,22941,22997,23043,25945,27253,54477,54873,55619,57406,57534,80725,91752,116444,120892,140735,10497,2914,3765,8506,22854,23025	ASIC2,ADD2,ANK2,CDH2,CDH9,CHRM3,CHRM4,CHRNA1,CTNNB1,DLG2,LPAR1,EPHA7,FABP5,GSK3B,KCNN2,KPNA1,LAMA2,MEF2C,NEFL,OPRD1,PRNP,PSMC2,PSMC5,PTPRO,SLC6A9,SPTBN1,SPTBN2,CDKL5,STXBP1,LRP8,PDLIM4,DCLK1,ARHGAP32,WASF3,SHANK2,IGSF9B,TNIK,NECTIN3,PCDH17,PLEKHA5,PALMD,DOCK10,ABHD6,MIB1,SRCIN1,ZNF804A,GRIN3B,LRRK2,DYNLL2,UNC13B,GRM4,KCNJ9,CNTNAP1,NTNG1,UNC13A
14_Member	GO Cellular Components	GO:0098794	postsynapse	-7.81423	-4.97448	49/605	40,119,287,1000,1007,1131,1132,1134,1499,1740,1902,2045,2171,2932,3781,3836,3908,4208,4747,4985,5621,5701,5705,5800,6536,6711,6712,6792,6812,7804,8572,9201,9743,10810,22941,22997,23043,25945,27253,54477,54873,55619,57406,57534,80725,91752,116444,120892,140735	ASIC2,ADD2,ANK2,CDH2,CDH9,CHRM3,CHRM4,CHRNA1,CTNNB1,DLG2,LPAR1,EPHA7,FABP5,GSK3B,KCNN2,KPNA1,LAMA2,MEF2C,NEFL,OPRD1,PRNP,PSMC2,PSMC5,PTPRO,SLC6A9,SPTBN1,SPTBN2,CDKL5,STXBP1,LRP8,PDLIM4,DCLK1,ARHGAP32,WASF3,SHANK2,IGSF9B,TNIK,NECTIN3,PCDH17,PLEKHA5,PALMD,DOCK10,ABHD6,MIB1,SRCIN1,ZNF804A,GRIN3B,LRRK2,DYNLL2
14_Member	GO Cellular Components	GO:0014069	postsynaptic density	-4.12268	-2.18703	25/316	119,1000,1131,1499,1740,2045,2171,3836,4985,5621,5800,6536,6711,6792,7804,9201,9743,22941,22997,23043,25945,54477,57534,80725,140735	ADD2,CDH2,CHRM3,CTNNB1,DLG2,EPHA7,FABP5,KPNA1,OPRD1,PRNP,PTPRO,SLC6A9,SPTBN1,CDKL5,LRP8,DCLK1,ARHGAP32,SHANK2,IGSF9B,TNIK,NECTIN3,PLEKHA5,MIB1,SRCIN1,DYNLL2
14_Member	GO Cellular Components	GO:0032279	asymmetric synapse	-4.03554	-2.12907	25/320	119,1000,1131,1499,1740,2045,2171,3836,4985,5621,5800,6536,6711,6792,7804,9201,9743,22941,22997,23043,25945,54477,57534,80725,140735	ADD2,CDH2,CHRM3,CTNNB1,DLG2,EPHA7,FABP5,KPNA1,OPRD1,PRNP,PTPRO,SLC6A9,SPTBN1,CDKL5,LRP8,DCLK1,ARHGAP32,SHANK2,IGSF9B,TNIK,NECTIN3,PLEKHA5,MIB1,SRCIN1,DYNLL2
14_Member	GO Cellular Components	GO:0099572	postsynaptic specialization	-4.02018	-2.11828	26/340	119,1000,1131,1134,1499,1740,2045,2171,3836,4985,5621,5800,6536,6711,6792,7804,9201,9743,22941,22997,23043,25945,54477,57534,80725,140735	ADD2,CDH2,CHRM3,CHRNA1,CTNNB1,DLG2,EPHA7,FABP5,KPNA1,OPRD1,PRNP,PTPRO,SLC6A9,SPTBN1,CDKL5,LRP8,DCLK1,ARHGAP32,SHANK2,IGSF9B,TNIK,NECTIN3,PLEKHA5,MIB1,SRCIN1,DYNLL2
14_Member	GO Cellular Components	GO:0098984	neuron to neuron synapse	-3.97885	-2.09481	26/342	119,1000,1131,1499,1740,2045,2171,3836,4985,5621,5800,6536,6711,6792,7804,9201,9743,10497,22941,22997,23043,25945,54477,57534,80725,140735	ADD2,CDH2,CHRM3,CTNNB1,DLG2,EPHA7,FABP5,KPNA1,OPRD1,PRNP,PTPRO,SLC6A9,SPTBN1,CDKL5,LRP8,DCLK1,ARHGAP32,UNC13B,SHANK2,IGSF9B,TNIK,NECTIN3,PLEKHA5,MIB1,SRCIN1,DYNLL2
14_Member	GO Cellular Components	GO:0097060	synaptic membrane	-3.45531	-1.69911	29/431	287,1000,1007,1131,1132,1134,1499,1740,2045,2171,2914,3765,4985,5800,6536,6812,8506,8572,9743,10497,22854,22941,22997,23025,25945,27253,57406,80725,116444	ANK2,CDH2,CDH9,CHRM3,CHRM4,CHRNA1,CTNNB1,DLG2,EPHA7,FABP5,GRM4,KCNJ9,OPRD1,PTPRO,SLC6A9,STXBP1,CNTNAP1,PDLIM4,ARHGAP32,UNC13B,NTNG1,SHANK2,IGSF9B,UNC13A,NECTIN3,PCDH17,ABHD6,SRCIN1,GRIN3B
14_Member	GO Cellular Components	GO:0042734	presynaptic membrane	-2.95057	-1.32791	14/161	1000,1007,1131,1499,2914,3765,4985,6536,6812,8506,10497,22854,23025,27253	CDH2,CDH9,CHRM3,CTNNB1,GRM4,KCNJ9,OPRD1,SLC6A9,STXBP1,CNTNAP1,UNC13B,NTNG1,UNC13A,PCDH17
14_Member	GO Cellular Components	GO:0045211	postsynaptic membrane	-2.84619	-1.26825	22/322	287,1000,1007,1131,1132,1134,1499,1740,2045,2171,4985,5800,6536,8572,9743,22941,22997,25945,27253,57406,80725,116444	ANK2,CDH2,CDH9,CHRM3,CHRM4,CHRNA1,CTNNB1,DLG2,EPHA7,FABP5,OPRD1,PTPRO,SLC6A9,PDLIM4,ARHGAP32,SHANK2,IGSF9B,NECTIN3,PCDH17,ABHD6,SRCIN1,GRIN3B
14_Member	GO Cellular Components	GO:0099055	integral component of postsynaptic membrane	-2.70056	-1.17224	11/117	1000,1007,1131,1134,2045,4985,5800,6536,25945,27253,57406	CDH2,CDH9,CHRM3,CHRNA1,EPHA7,OPRD1,PTPRO,SLC6A9,NECTIN3,PCDH17,ABHD6
14_Member	GO Cellular Components	GO:0098936	intrinsic component of postsynaptic membrane	-2.55709	-1.07215	11/122	1000,1007,1131,1134,2045,4985,5800,6536,25945,27253,57406	CDH2,CDH9,CHRM3,CHRNA1,EPHA7,OPRD1,PTPRO,SLC6A9,NECTIN3,PCDH17,ABHD6
14_Member	GO Cellular Components	GO:0099240	intrinsic component of synaptic membrane	-2.3828	-0.962055	13/166	1000,1007,1131,1134,2045,3765,4985,5800,6536,22854,25945,27253,57406	CDH2,CDH9,CHRM3,CHRNA1,EPHA7,KCNJ9,OPRD1,PTPRO,SLC6A9,NTNG1,NECTIN3,PCDH17,ABHD6
14_Member	GO Cellular Components	GO:0099699	integral component of synaptic membrane	-2.22338	-0.848607	12/154	1000,1007,1131,1134,2045,3765,4985,5800,6536,25945,27253,57406	CDH2,CDH9,CHRM3,CHRNA1,EPHA7,KCNJ9,OPRD1,PTPRO,SLC6A9,NECTIN3,PCDH17,ABHD6
14_Member	GO Cellular Components	GO:0098889	intrinsic component of presynaptic membrane	-2.13728	-0.792698	8/84	1000,1007,1131,3765,4985,6536,22854,27253	CDH2,CDH9,CHRM3,KCNJ9,OPRD1,SLC6A9,NTNG1,PCDH17
15_Summary	GO Biological Processes	GO:0006403	RNA localization	-7.64705	-4.86144	27/232	1736,1984,2091,3181,5901,6426,6428,6429,6741,6950,7048,7175,7884,8607,9631,9688,10128,10575,10576,10694,22948,25909,26097,51068,56647,57510,65083,580,2932,10541,55341,1740,2288,7127,7430,29091,138151,140735,201134	DKC1,EIF5A,FBL,HNRNPA2B1,RAN,SRSF1,SRSF3,SRSF4,SSB,TCP1,TGFBR2,TPR,SLBP,RUVBL1,NUP155,NUP93,LRPPRC,CCT4,CCT2,CCT8,CCT5,AHCTF1,CHTOP,NMD3,BCCIP,XPO5,NOL6,BARD1,GSK3B,ANP32B,LSG1,DLG2,FKBP4,TNFAIP2,EZR,STXBP6,NACC2,DYNLL2,CEP112
15_Member	GO Biological Processes	GO:0006403	RNA localization	-7.64705	-4.86144	27/232	1736,1984,2091,3181,5901,6426,6428,6429,6741,6950,7048,7175,7884,8607,9631,9688,10128,10575,10576,10694,22948,25909,26097,51068,56647,57510,65083	DKC1,EIF5A,FBL,HNRNPA2B1,RAN,SRSF1,SRSF3,SRSF4,SSB,TCP1,TGFBR2,TPR,SLBP,RUVBL1,NUP155,NUP93,LRPPRC,CCT4,CCT2,CCT8,CCT5,AHCTF1,CHTOP,NMD3,BCCIP,XPO5,NOL6
15_Member	GO Biological Processes	GO:0051168	nuclear export	-5.02253	-2.82564	20/194	580,1984,2932,3181,5901,6426,6428,6429,6741,7175,7884,9631,9688,10541,26097,51068,55341,56647,57510,65083	BARD1,EIF5A,GSK3B,HNRNPA2B1,RAN,SRSF1,SRSF3,SRSF4,SSB,TPR,SLBP,NUP155,NUP93,ANP32B,CHTOP,NMD3,LSG1,BCCIP,XPO5,NOL6
15_Member	GO Biological Processes	GO:0006611	protein export from nucleus	-4.94915	-2.77416	19/180	580,1984,2932,3181,5901,6426,6428,6429,6741,7175,7884,9631,9688,10541,26097,51068,56647,57510,65083	BARD1,EIF5A,GSK3B,HNRNPA2B1,RAN,SRSF1,SRSF3,SRSF4,SSB,TPR,SLBP,NUP155,NUP93,ANP32B,CHTOP,NMD3,BCCIP,XPO5,NOL6
15_Member	GO Biological Processes	GO:0006405	RNA export from nucleus	-4.80976	-2.6767	16/137	1984,3181,5901,6426,6428,6429,6741,7175,7884,9631,9688,26097,51068,56647,57510,65083	EIF5A,HNRNPA2B1,RAN,SRSF1,SRSF3,SRSF4,SSB,TPR,SLBP,NUP155,NUP93,CHTOP,NMD3,BCCIP,XPO5,NOL6
15_Member	GO Biological Processes	GO:0071426	ribonucleoprotein complex export from nucleus	-4.52473	-2.47372	15/129	1984,3181,5901,6426,6428,6429,6741,7175,7884,9631,9688,26097,51068,56647,65083	EIF5A,HNRNPA2B1,RAN,SRSF1,SRSF3,SRSF4,SSB,TPR,SLBP,NUP155,NUP93,CHTOP,NMD3,BCCIP,NOL6
15_Member	GO Biological Processes	GO:0071166	ribonucleoprotein complex localization	-4.48497	-2.45099	15/130	1984,3181,5901,6426,6428,6429,6741,7175,7884,9631,9688,26097,51068,56647,65083	EIF5A,HNRNPA2B1,RAN,SRSF1,SRSF3,SRSF4,SSB,TPR,SLBP,NUP155,NUP93,CHTOP,NMD3,BCCIP,NOL6
15_Member	GO Biological Processes	GO:0050657	nucleic acid transport	-4.45907	-2.43325	19/195	1984,3181,5901,6426,6428,6429,6741,7048,7175,7884,9631,9688,10128,25909,26097,51068,56647,57510,65083	EIF5A,HNRNPA2B1,RAN,SRSF1,SRSF3,SRSF4,SSB,TGFBR2,TPR,SLBP,NUP155,NUP93,LRPPRC,AHCTF1,CHTOP,NMD3,BCCIP,XPO5,NOL6
15_Member	GO Biological Processes	GO:0050658	RNA transport	-4.45907	-2.43325	19/195	1984,3181,5901,6426,6428,6429,6741,7048,7175,7884,9631,9688,10128,25909,26097,51068,56647,57510,65083	EIF5A,HNRNPA2B1,RAN,SRSF1,SRSF3,SRSF4,SSB,TGFBR2,TPR,SLBP,NUP155,NUP93,LRPPRC,AHCTF1,CHTOP,NMD3,BCCIP,XPO5,NOL6
15_Member	GO Biological Processes	GO:0051236	establishment of RNA localization	-4.36777	-2.36553	19/198	1984,3181,5901,6426,6428,6429,6741,7048,7175,7884,9631,9688,10128,25909,26097,51068,56647,57510,65083	EIF5A,HNRNPA2B1,RAN,SRSF1,SRSF3,SRSF4,SSB,TGFBR2,TPR,SLBP,NUP155,NUP93,LRPPRC,AHCTF1,CHTOP,NMD3,BCCIP,XPO5,NOL6
15_Member	GO Biological Processes	GO:0031503	protein-containing complex localization	-4.08562	-2.15872	23/280	1740,1984,2288,3181,5901,6426,6428,6429,6741,7127,7175,7430,7884,9631,9688,26097,29091,51068,56647,65083,138151,140735,201134	DLG2,EIF5A,FKBP4,HNRNPA2B1,RAN,SRSF1,SRSF3,SRSF4,SSB,TNFAIP2,TPR,EZR,SLBP,NUP155,NUP93,CHTOP,STXBP6,NMD3,BCCIP,NOL6,NACC2,DYNLL2,CEP112
15_Member	GO Biological Processes	GO:0015931	nucleobase-containing compound transport	-3.34836	-1.63158	19/237	1984,3181,5901,6426,6428,6429,6741,7048,7175,7884,9631,9688,10128,25909,26097,51068,56647,57510,65083	EIF5A,HNRNPA2B1,RAN,SRSF1,SRSF3,SRSF4,SSB,TGFBR2,TPR,SLBP,NUP155,NUP93,LRPPRC,AHCTF1,CHTOP,NMD3,BCCIP,XPO5,NOL6
15_Member	GO Biological Processes	GO:0006406	mRNA export from nucleus	-2.39808	-0.971931	10/110	1984,3181,6426,6428,6429,7175,7884,9631,9688,26097	EIF5A,HNRNPA2B1,SRSF1,SRSF3,SRSF4,TPR,SLBP,NUP155,NUP93,CHTOP
15_Member	GO Biological Processes	GO:0071427	mRNA-containing ribonucleoprotein complex export from nucleus	-2.39808	-0.971931	10/110	1984,3181,6426,6428,6429,7175,7884,9631,9688,26097	EIF5A,HNRNPA2B1,SRSF1,SRSF3,SRSF4,TPR,SLBP,NUP155,NUP93,CHTOP
15_Member	GO Biological Processes	GO:0051028	mRNA transport	-2.29054	-0.897808	12/151	1984,3181,6426,6428,6429,7175,7884,9631,9688,10128,25909,26097	EIF5A,HNRNPA2B1,SRSF1,SRSF3,SRSF4,TPR,SLBP,NUP155,NUP93,LRPPRC,AHCTF1,CHTOP
16_Summary	GO Biological Processes	GO:1900180	regulation of protein localization to nucleus	-7.63992	-4.86144	19/121	186,347,948,1736,2932,4000,5295,5743,6950,7175,9201,9221,10575,10576,10694,22948,51068,120892,201163,26354,8607,1499,3181,3320,5982,63922,1786,2070,2138,3836,5111,5429,5468,5893,6282,7037,10039,23028,51053,55226,57103,63979,81620,84309,90381,144455,2237,5558,54433,5426,51514,535,3301,54545,580,952,1134,1901,2034,2103,3569,25861,25937,26154,51542,134430,642658,79003,254394,287,1857,3329,5621,6812,…	AGTR2,APOD,CD36,DKC1,GSK3B,LMNA,PIK3R1,PTGS2,TCP1,TPR,DCLK1,NOLC1,CCT4,CCT2,CCT8,CCT5,NMD3,LRRK2,FLCN,GNL3,RUVBL1,CTNNB1,HNRNPA2B1,HSP90AA1,RFC2,CHTF18,DNMT1,EYA4,EYA1,KPNA1,PCNA,POLH,PPARG,RAD52,S100A11,TFRC,PARP3,KDM1A,GMNN,NAT10,TIGAR,FIGNL1,CDT1,NUDT16L1,TICRR,E2F7,FEN1,PRIM2,GAR1,POLE,DTL,ATP6V0A1,DNAJA1,MTMR12,BARD1,CD38,CHRNA1,S1PR1,EPAS1,ESRRB,IL6,WHRN,WWTR1,ABCA12,VPS54,WDR36,SCX,MIS12,M…
16_Member	GO Biological Processes	GO:1900180	regulation of protein localization to nucleus	-7.63992	-4.86144	19/121	186,347,948,1736,2932,4000,5295,5743,6950,7175,9201,9221,10575,10576,10694,22948,51068,120892,201163	AGTR2,APOD,CD36,DKC1,GSK3B,LMNA,PIK3R1,PTGS2,TCP1,TPR,DCLK1,NOLC1,CCT4,CCT2,CCT8,CCT5,NMD3,LRRK2,FLCN
16_Member	GO Biological Processes	GO:1904816	positive regulation of protein localization to chromosome, telomeric region	-7.48808	-4.75307	7/12	1736,6950,10575,10576,10694,22948,26354	DKC1,TCP1,CCT4,CCT2,CCT8,CCT5,GNL3
16_Member	GO Biological Processes	GO:1904869	regulation of protein localization to Cajal body	-6.95987	-4.2918	6/9	1736,6950,10575,10576,10694,22948	DKC1,TCP1,CCT4,CCT2,CCT8,CCT5
16_Member	GO Biological Processes	GO:1904871	positive regulation of protein localization to Cajal body	-6.95987	-4.2918	6/9	1736,6950,10575,10576,10694,22948	DKC1,TCP1,CCT4,CCT2,CCT8,CCT5
16_Member	GO Biological Processes	GO:1904814	regulation of protein localization to chromosome, telomeric region	-6.87692	-4.22624	7/14	1736,6950,10575,10576,10694,22948,26354	DKC1,TCP1,CCT4,CCT2,CCT8,CCT5,GNL3
16_Member	GO Biological Processes	GO:1904874	positive regulation of telomerase RNA localization to Cajal body	-6.61675	-4.00668	7/15	1736,6950,8607,10575,10576,10694,22948	DKC1,TCP1,RUVBL1,CCT4,CCT2,CCT8,CCT5
16_Member	GO Biological Processes	GO:1903405	protein localization to nuclear body	-6.57452	-4.00317	6/10	1736,6950,10575,10576,10694,22948	DKC1,TCP1,CCT4,CCT2,CCT8,CCT5
16_Member	GO Biological Processes	GO:1904851	positive regulation of establishment of protein localization to telomere	-6.57452	-4.00317	6/10	1736,6950,10575,10576,10694,22948	DKC1,TCP1,CCT4,CCT2,CCT8,CCT5
16_Member	GO Biological Processes	GO:1904867	protein localization to Cajal body	-6.57452	-4.00317	6/10	1736,6950,10575,10576,10694,22948	DKC1,TCP1,CCT4,CCT2,CCT8,CCT5
16_Member	GO Biological Processes	GO:0070203	regulation of establishment of protein localization to telomere	-6.24468	-3.76724	6/11	1736,6950,10575,10576,10694,22948	DKC1,TCP1,CCT4,CCT2,CCT8,CCT5
16_Member	GO Biological Processes	GO:1904872	regulation of telomerase RNA localization to Cajal body	-5.96099	-3.55222	7/18	1736,6950,8607,10575,10576,10694,22948	DKC1,TCP1,RUVBL1,CCT4,CCT2,CCT8,CCT5
16_Member	GO Biological Processes	GO:0070202	regulation of establishment of protein localization to chromosome	-5.95623	-3.55222	6/12	1736,6950,10575,10576,10694,22948	DKC1,TCP1,CCT4,CCT2,CCT8,CCT5
16_Member	GO Biological Processes	GO:1990173	protein localization to nucleoplasm	-5.95623	-3.55222	6/12	1736,6950,10575,10576,10694,22948	DKC1,TCP1,CCT4,CCT2,CCT8,CCT5
16_Member	GO Biological Processes	GO:0090670	RNA localization to Cajal body	-5.77422	-3.41159	7/19	1736,6950,8607,10575,10576,10694,22948	DKC1,TCP1,RUVBL1,CCT4,CCT2,CCT8,CCT5
16_Member	GO Biological Processes	GO:0090671	telomerase RNA localization to Cajal body	-5.77422	-3.41159	7/19	1736,6950,8607,10575,10576,10694,22948	DKC1,TCP1,RUVBL1,CCT4,CCT2,CCT8,CCT5
16_Member	GO Biological Processes	GO:0090672	telomerase RNA localization	-5.77422	-3.41159	7/19	1736,6950,8607,10575,10576,10694,22948	DKC1,TCP1,RUVBL1,CCT4,CCT2,CCT8,CCT5
16_Member	GO Biological Processes	GO:0090685	RNA localization to nucleus	-5.77422	-3.41159	7/19	1736,6950,8607,10575,10576,10694,22948	DKC1,TCP1,RUVBL1,CCT4,CCT2,CCT8,CCT5
16_Member	GO Biological Processes	GO:0090666	scaRNA localization to Cajal body	-5.20829	-2.98037	4/5	1736,6950,10575,10576	DKC1,TCP1,CCT4,CCT2
16_Member	GO Biological Processes	GO:0070200	establishment of protein localization to telomere	-5.06862	-2.85958	6/16	1736,6950,10575,10576,10694,22948	DKC1,TCP1,CCT4,CCT2,CCT8,CCT5
16_Member	GO Biological Processes	GO:2000573	positive regulation of DNA biosynthetic process	-4.9358	-2.76954	11/66	1499,1736,3181,3320,5982,6950,10575,10576,10694,22948,63922	CTNNB1,DKC1,HNRNPA2B1,HSP90AA1,RFC2,TCP1,CCT4,CCT2,CCT8,CCT5,CHTF18
16_Member	GO Biological Processes	GO:0051052	regulation of DNA metabolic process	-4.8991	-2.74047	32/414	1499,1736,1786,2070,2138,3181,3320,3836,5111,5429,5468,5893,5982,6282,6950,7037,10039,10575,10576,10694,22948,23028,26354,51053,55226,57103,63922,63979,81620,84309,90381,144455	CTNNB1,DKC1,DNMT1,EYA4,EYA1,HNRNPA2B1,HSP90AA1,KPNA1,PCNA,POLH,PPARG,RAD52,RFC2,S100A11,TCP1,TFRC,PARP3,CCT4,CCT2,CCT8,CCT5,KDM1A,GNL3,GMNN,NAT10,TIGAR,CHTF18,FIGNL1,CDT1,NUDT16L1,TICRR,E2F7
16_Member	GO Biological Processes	GO:2000278	regulation of DNA biosynthetic process	-4.79834	-2.6767	14/108	1499,1736,3181,3320,5468,5982,6950,10039,10575,10576,10694,22948,55226,63922	CTNNB1,DKC1,HNRNPA2B1,HSP90AA1,PPARG,RFC2,TCP1,PARP3,CCT4,CCT2,CCT8,CCT5,NAT10,CHTF18
16_Member	GO Cellular Components	GO:0005832	chaperonin-containing T-complex	-4.7795	-2.67058	5/11	6950,10575,10576,10694,22948	TCP1,CCT4,CCT2,CCT8,CCT5
16_Member	GO Biological Processes	GO:0051054	positive regulation of DNA metabolic process	-4.72769	-2.63425	21/220	1499,1736,1786,2070,2138,3181,3320,5111,5982,6950,7037,10039,10575,10576,10694,22948,26354,57103,63922,81620,144455	CTNNB1,DKC1,DNMT1,EYA4,EYA1,HNRNPA2B1,HSP90AA1,PCNA,RFC2,TCP1,TFRC,PARP3,CCT4,CCT2,CCT8,CCT5,GNL3,TIGAR,CHTF18,CDT1,E2F7
16_Member	GO Biological Processes	GO:0000723	telomere maintenance	-4.63666	-2.55944	17/157	1499,1736,2237,3181,3320,5111,5558,5982,6950,10039,10575,10576,10694,22948,26354,54433,55226	CTNNB1,DKC1,FEN1,HNRNPA2B1,HSP90AA1,PCNA,PRIM2,RFC2,TCP1,PARP3,CCT4,CCT2,CCT8,CCT5,GNL3,GAR1,NAT10
16_Member	GO Biological Processes	GO:1904358	positive regulation of telomere maintenance via telomere lengthening	-4.58932	-2.52553	8/37	1499,1736,3181,6950,10575,10576,10694,22948	CTNNB1,DKC1,HNRNPA2B1,TCP1,CCT4,CCT2,CCT8,CCT5
16_Member	GO Biological Processes	GO:0071897	DNA biosynthetic process	-4.52112	-2.47372	19/193	1499,1736,3181,3320,5111,5426,5429,5468,5982,6950,10039,10575,10576,10694,22948,51514,54433,55226,63922	CTNNB1,DKC1,HNRNPA2B1,HSP90AA1,PCNA,POLE,POLH,PPARG,RFC2,TCP1,PARP3,CCT4,CCT2,CCT8,CCT5,DTL,GAR1,NAT10,CHTF18
16_Member	GO Biological Processes	GO:0070198	protein localization to chromosome, telomeric region	-4.51811	-2.47372	7/28	1736,6950,10575,10576,10694,22948,26354	DKC1,TCP1,CCT4,CCT2,CCT8,CCT5,GNL3
16_Member	GO Biological Processes	GO:1901998	toxin transport	-4.41278	-2.40287	8/39	535,3301,6950,10575,10576,10694,22948,54545	ATP6V0A1,DNAJA1,TCP1,CCT4,CCT2,CCT8,CCT5,MTMR12
16_Member	GO Cellular Components	GO:0002199	zona pellucida receptor complex	-4.38674	-2.38259	4/7	6950,10575,10576,10694	TCP1,CCT4,CCT2,CCT8
16_Member	GO Biological Processes	GO:0032206	positive regulation of telomere maintenance	-4.34463	-2.3481	9/51	1499,1736,3181,6950,10575,10576,10694,22948,26354	CTNNB1,DKC1,HNRNPA2B1,TCP1,CCT4,CCT2,CCT8,CCT5,GNL3
16_Member	GO Biological Processes	GO:0051972	regulation of telomerase activity	-4.34463	-2.3481	9/51	1499,1736,3181,3320,5468,6950,10039,10575,10576	CTNNB1,DKC1,HNRNPA2B1,HSP90AA1,PPARG,TCP1,PARP3,CCT4,CCT2
16_Member	GO Biological Processes	GO:0060249	anatomical structure homeostasis	-4.28532	-2.30873	31/425	580,952,1134,1499,1736,1901,2034,2103,2237,3181,3320,3569,5111,5558,5982,6950,7037,10039,10575,10576,10694,22948,25861,25937,26154,26354,51542,54433,55226,134430,642658	BARD1,CD38,CHRNA1,CTNNB1,DKC1,S1PR1,EPAS1,ESRRB,FEN1,HNRNPA2B1,HSP90AA1,IL6,PCNA,PRIM2,RFC2,TCP1,TFRC,PARP3,CCT4,CCT2,CCT8,CCT5,WHRN,WWTR1,ABCA12,GNL3,VPS54,GAR1,NAT10,WDR36,SCX
16_Member	GO Biological Processes	GO:1900182	positive regulation of protein localization to nucleus	-4.23491	-2.2711	11/78	1736,5295,5743,6950,7175,10575,10576,10694,22948,51068,120892	DKC1,PIK3R1,PTGS2,TCP1,TPR,CCT4,CCT2,CCT8,CCT5,NMD3,LRRK2
16_Member	GO Biological Processes	GO:0032200	telomere organization	-4.19466	-2.24123	17/170	1499,1736,2237,3181,3320,5111,5558,5982,6950,10039,10575,10576,10694,22948,26354,54433,55226	CTNNB1,DKC1,FEN1,HNRNPA2B1,HSP90AA1,PCNA,PRIM2,RFC2,TCP1,PARP3,CCT4,CCT2,CCT8,CCT5,GNL3,GAR1,NAT10
16_Member	GO Biological Processes	GO:0034502	protein localization to chromosome	-4.08183	-2.15814	11/81	1736,6950,10039,10575,10576,10694,22948,26354,79003,81620,254394	DKC1,TCP1,PARP3,CCT4,CCT2,CCT8,CCT5,GNL3,MIS12,CDT1,MCM9
16_Member	GO Biological Processes	GO:0010833	telomere maintenance via telomere lengthening	-3.98396	-2.09699	11/83	1499,1736,3181,3320,6950,10575,10576,10694,22948,54433,55226	CTNNB1,DKC1,HNRNPA2B1,HSP90AA1,TCP1,CCT4,CCT2,CCT8,CCT5,GAR1,NAT10
16_Member	GO Biological Processes	GO:0032212	positive regulation of telomere maintenance via telomerase	-3.93707	-2.06539	7/34	1499,1736,6950,10575,10576,10694,22948	CTNNB1,DKC1,TCP1,CCT4,CCT2,CCT8,CCT5
16_Member	GO Biological Processes	GO:0007004	telomere maintenance via telomerase	-3.89673	-2.02843	10/71	1499,1736,3320,6950,10575,10576,10694,22948,54433,55226	CTNNB1,DKC1,HSP90AA1,TCP1,CCT4,CCT2,CCT8,CCT5,GAR1,NAT10
16_Member	GO Biological Processes	GO:0070199	establishment of protein localization to chromosome	-3.8365	-1.98339	6/25	1736,6950,10575,10576,10694,22948	DKC1,TCP1,CCT4,CCT2,CCT8,CCT5
16_Member	GO Biological Processes	GO:0051973	positive regulation of telomerase activity	-3.77164	-1.93973	7/36	1499,1736,3181,3320,6950,10575,10576	CTNNB1,DKC1,HNRNPA2B1,HSP90AA1,TCP1,CCT4,CCT2
16_Member	GO Biological Processes	GO:1904356	regulation of telomere maintenance via telomere lengthening	-3.71888	-1.89718	9/61	1499,1736,3181,6950,10575,10576,10694,22948,55226	CTNNB1,DKC1,HNRNPA2B1,TCP1,CCT4,CCT2,CCT8,CCT5,NAT10
16_Member	GO Biological Processes	GO:0006278	RNA-dependent DNA biosynthetic process	-3.55304	-1.76996	10/78	1499,1736,3320,6950,10575,10576,10694,22948,54433,55226	CTNNB1,DKC1,HSP90AA1,TCP1,CCT4,CCT2,CCT8,CCT5,GAR1,NAT10
16_Member	GO Biological Processes	GO:0032204	regulation of telomere maintenance	-3.50734	-1.73679	10/79	1499,1736,3181,6950,10575,10576,10694,22948,26354,55226	CTNNB1,DKC1,HNRNPA2B1,TCP1,CCT4,CCT2,CCT8,CCT5,GNL3,NAT10
16_Member	GO Biological Processes	GO:0032210	regulation of telomere maintenance via telomerase	-3.43439	-1.69418	8/53	1499,1736,6950,10575,10576,10694,22948,55226	CTNNB1,DKC1,TCP1,CCT4,CCT2,CCT8,CCT5,NAT10
16_Member	GO Cellular Components	GO:0101031	chaperone complex	-3.36327	-1.6435	5/20	6950,10575,10576,10694,22948	TCP1,CCT4,CCT2,CCT8,CCT5
16_Member	GO Biological Processes	GO:0031647	regulation of protein stability	-2.73349	-1.191	19/267	287,1857,3320,3329,4000,5295,5621,6812,6950,7175,7494,9099,10575,10576,10694,22948,51339,54543,56926	ANK2,DVL3,HSP90AA1,HSPD1,LMNA,PIK3R1,PRNP,STXBP1,TCP1,TPR,XBP1,USP2,CCT4,CCT2,CCT8,CCT5,DACT1,TOMM7,NCLN
16_Member	GO Molecular Functions	GO:0051082	unfolded protein binding	-2.42226	-0.983125	11/127	3301,3320,3329,6782,6950,7184,10575,10576,10694,22948,55027	DNAJA1,HSP90AA1,HSPD1,HSPA13,TCP1,HSP90B1,CCT4,CCT2,CCT8,CCT5,HEATR3
16_Member	GO Biological Processes	GO:0050821	protein stabilization	-2.31738	-0.912026	13/169	287,1857,3320,3329,5295,6812,6950,9099,10575,10576,10694,22948,56926	ANK2,DVL3,HSP90AA1,HSPD1,PIK3R1,STXBP1,TCP1,USP2,CCT4,CCT2,CCT8,CCT5,NCLN
16_Member	GO Biological Processes	GO:0007339	binding of sperm to zona pellucida	-2.06959	-0.747557	5/38	6950,10575,10576,10694,22948	TCP1,CCT4,CCT2,CCT8,CCT5
17_Summary	GO Molecular Functions	GO:0030515	snoRNA binding	-7.38657	-4.67177	10/31	1736,4809,8602,9136,9221,9790,11164,54433,55127,84309,2091,10940,4839,29960,55226,3181,25820,55341,102157402	DKC1,SNU13,NOP14,RRP9,NOLC1,BMS1,NUDT5,GAR1,HEATR1,NUDT16L1,FBL,POP1,NOP2,MRM2,NAT10,HNRNPA2B1,ARIH1,LSG1,AK6
17_Member	GO Molecular Functions	GO:0030515	snoRNA binding	-7.38657	-4.67177	10/31	1736,4809,8602,9136,9221,9790,11164,54433,55127,84309	DKC1,SNU13,NOP14,RRP9,NOLC1,BMS1,NUDT5,GAR1,HEATR1,NUDT16L1
17_Member	GO Cellular Components	GO:0005732	small nucleolar ribonucleoprotein complex	-4.51811	-2.47372	7/28	1736,2091,4809,9136,9221,10940,54433	DKC1,FBL,SNU13,RRP9,NOLC1,POP1,GAR1
17_Member	GO Cellular Components	GO:0031428	box C/D snoRNP complex	-4.38674	-2.38259	4/7	2091,4809,9136,9221	FBL,SNU13,RRP9,NOLC1
17_Member	GO Cellular Components	GO:0031429	box H/ACA snoRNP complex	-3.44293	-1.69533	3/5	1736,9221,54433	DKC1,NOLC1,GAR1
17_Member	GO Molecular Functions	GO:0034513	box H/ACA snoRNA binding	-3.44293	-1.69533	3/5	1736,9221,54433	DKC1,NOLC1,GAR1
17_Member	GO Molecular Functions	GO:0034511	U3 snoRNA binding	-3.15292	-1.48838	3/6	4809,9136,9790	SNU13,RRP9,BMS1
17_Member	GO Biological Processes	GO:0000154	rRNA modification	-2.99865	-1.36865	6/35	1736,2091,4839,29960,54433,55226	DKC1,FBL,NOP2,MRM2,GAR1,NAT10
17_Member	GO Biological Processes	GO:0016074	snoRNA metabolic process	-2.48254	-1.02682	4/19	1736,2091,9221,54433	DKC1,FBL,NOLC1,GAR1
17_Member	GO Cellular Components	GO:0072588	box H/ACA RNP complex	-2.41866	-0.983125	3/10	1736,9221,54433	DKC1,NOLC1,GAR1
17_Member	GO Cellular Components	GO:0015030	Cajal body	-2.39999	-0.971931	8/76	1736,2091,3181,9221,25820,54433,55341,102157402	DKC1,FBL,HNRNPA2B1,NOLC1,ARIH1,GAR1,LSG1,AK6
18_Summary	GO Biological Processes	GO:0080135	regulation of cellular response to stress	-7.29112	-4.58607	52/687	384,624,948,1499,1857,1859,2047,2070,2138,2288,2530,2932,3301,3320,4281,4841,5111,5295,5429,5470,5743,5893,6615,7430,7494,9464,9688,9709,10018,10525,10783,10808,10961,11221,22846,23028,23043,23657,26156,27102,51043,51339,51384,51495,55504,57103,60561,63979,84309,84451,120892,138151,186,467,835,952,1491,1621,1869,1969,2261,2272,2729,3162,3655,4000,4254,7533,8626,8738,10514,51202,54475,57144,79156,…	ARG2,BDKRB2,CD36,CTNNB1,DVL3,DYRK1A,EPHB1,EYA4,EYA1,FKBP4,FUT8,GSK3B,DNAJA1,HSP90AA1,MID1,NONO,PCNA,PIK3R1,POLH,PPEF2,PTGS2,RAD52,SNAI1,EZR,XBP1,HAND2,NUP93,HERPUD1,BCL2L11,HYOU1,NEK6,HSPH1,ERP29,DUSP10,VASH1,KDM1A,TNIK,SLC7A11,RSL1D1,EIF2AK1,ZBTB7B,DACT1,WNT16,HACD3,TNFRSF19,TIGAR,RINT1,FIGNL1,NUDT16L1,MAP3K21,LRRK2,NACC2,AGTR2,ATF3,CASP2,CD38,CTH,DBH,E2F1,EPHA2,FGFR3,FHIT,GCLC,HMOX1,ITGA6,LMNA,…
18_Member	GO Biological Processes	GO:0080135	regulation of cellular response to stress	-7.29112	-4.58607	52/687	384,624,948,1499,1857,1859,2047,2070,2138,2288,2530,2932,3301,3320,4281,4841,5111,5295,5429,5470,5743,5893,6615,7430,7494,9464,9688,9709,10018,10525,10783,10808,10961,11221,22846,23028,23043,23657,26156,27102,51043,51339,51384,51495,55504,57103,60561,63979,84309,84451,120892,138151	ARG2,BDKRB2,CD36,CTNNB1,DVL3,DYRK1A,EPHB1,EYA4,EYA1,FKBP4,FUT8,GSK3B,DNAJA1,HSP90AA1,MID1,NONO,PCNA,PIK3R1,POLH,PPEF2,PTGS2,RAD52,SNAI1,EZR,XBP1,HAND2,NUP93,HERPUD1,BCL2L11,HYOU1,NEK6,HSPH1,ERP29,DUSP10,VASH1,KDM1A,TNIK,SLC7A11,RSL1D1,EIF2AK1,ZBTB7B,DACT1,WNT16,HACD3,TNFRSF19,TIGAR,RINT1,FIGNL1,NUDT16L1,MAP3K21,LRRK2,NACC2
18_Member	GO Biological Processes	GO:0097190	apoptotic signaling pathway	-6.54097	-3.98513	45/587	186,467,624,835,952,1491,1499,1621,1869,1969,2070,2138,2261,2272,2729,2932,3162,3301,3655,4000,4254,4841,5295,5743,6615,7494,7533,8626,8738,9709,10018,10514,10525,10961,23028,51202,54475,57144,63979,79156,81537,120892,138151,204851,282991	AGTR2,ATF3,BDKRB2,CASP2,CD38,CTH,CTNNB1,DBH,E2F1,EPHA2,EYA4,EYA1,FGFR3,FHIT,GCLC,GSK3B,HMOX1,DNAJA1,ITGA6,LMNA,KITLG,NONO,PIK3R1,PTGS2,SNAI1,XBP1,YWHAH,TP63,CRADD,HERPUD1,BCL2L11,MYBBP1A,HYOU1,ERP29,KDM1A,DDX47,NLE1,PAK5,FIGNL1,PLEKHF1,SGPP1,LRRK2,NACC2,HIPK1,BLOC1S2
18_Member	GO Biological Processes	GO:2001233	regulation of apoptotic signaling pathway	-6.30267	-3.80773	34/391	186,467,624,835,1491,1499,1621,1869,2070,2138,2729,2932,3162,3301,3655,4000,4841,5743,6615,7494,7533,8626,8738,9709,10018,10525,10961,23028,54475,57144,63979,79156,120892,138151	AGTR2,ATF3,BDKRB2,CASP2,CTH,CTNNB1,DBH,E2F1,EYA4,EYA1,GCLC,GSK3B,HMOX1,DNAJA1,ITGA6,LMNA,NONO,PTGS2,SNAI1,XBP1,YWHAH,TP63,CRADD,HERPUD1,BCL2L11,HYOU1,ERP29,KDM1A,NLE1,PAK5,FIGNL1,PLEKHF1,LRRK2,NACC2
18_Member	GO Biological Processes	GO:0097193	intrinsic apoptotic signaling pathway	-4.81366	-2.6767	25/287	624,835,1869,1969,2272,3162,3301,4841,5295,5743,6615,7494,8626,9709,10018,10514,10525,10961,23028,63979,79156,81537,120892,138151,204851	BDKRB2,CASP2,E2F1,EPHA2,FHIT,HMOX1,DNAJA1,NONO,PIK3R1,PTGS2,SNAI1,XBP1,TP63,HERPUD1,BCL2L11,MYBBP1A,HYOU1,ERP29,KDM1A,FIGNL1,PLEKHF1,SGPP1,LRRK2,NACC2,HIPK1
18_Member	GO Biological Processes	GO:2001234	negative regulation of apoptotic signaling pathway	-4.66851	-2.58441	21/222	624,1491,1499,2070,2138,2729,3162,3301,3655,4000,4841,5743,6615,7494,9709,10525,23028,54475,57144,63979,120892	BDKRB2,CTH,CTNNB1,EYA4,EYA1,GCLC,HMOX1,DNAJA1,ITGA6,LMNA,NONO,PTGS2,SNAI1,XBP1,HERPUD1,HYOU1,KDM1A,NLE1,PAK5,FIGNL1,LRRK2
18_Member	GO Biological Processes	GO:2001242	regulation of intrinsic apoptotic signaling pathway	-3.43614	-1.69418	15/161	624,3301,4841,5743,6615,7494,9709,10018,10525,10961,23028,63979,79156,120892,138151	BDKRB2,DNAJA1,NONO,PTGS2,SNAI1,XBP1,HERPUD1,BCL2L11,HYOU1,ERP29,KDM1A,FIGNL1,PLEKHF1,LRRK2,NACC2
18_Member	GO Biological Processes	GO:2001243	negative regulation of intrinsic apoptotic signaling pathway	-3.41793	-1.67981	11/96	624,3301,4841,5743,6615,7494,9709,10525,23028,63979,120892	BDKRB2,DNAJA1,NONO,PTGS2,SNAI1,XBP1,HERPUD1,HYOU1,KDM1A,FIGNL1,LRRK2
19_Summary	GO Biological Processes	GO:0001505	regulation of neurotransmitter levels	-7.05875	-4.36324	33/346	18,186,384,445,590,948,1621,2571,2731,2914,2932,3176,3320,4128,4208,5743,5997,5999,6472,6536,6812,7200,8499,8541,10497,23025,23657,26258,55784,64902,120892,121278,145270,185,1984,3329,7020,7048,9263,26574,57103	ABAT,AGTR2,ARG2,ASS1,BCHE,CD36,DBH,GAD1,GLDC,GRM4,GSK3B,HNMT,HSP90AA1,MAOA,MEF2C,PTGS2,RGS2,RGS4,SHMT2,SLC6A9,STXBP1,TRH,PPFIA2,PPFIA3,UNC13B,UNC13A,SLC7A11,BLOC1S6,MCTP2,AGXT2,LRRK2,TPH2,PRIMA1,AGTR1,EIF5A,HSPD1,TFAP2A,TGFBR2,STK17A,AATF,TIGAR
19_Member	GO Biological Processes	GO:0001505	regulation of neurotransmitter levels	-7.05875	-4.36324	33/346	18,186,384,445,590,948,1621,2571,2731,2914,2932,3176,3320,4128,4208,5743,5997,5999,6472,6536,6812,7200,8499,8541,10497,23025,23657,26258,55784,64902,120892,121278,145270	ABAT,AGTR2,ARG2,ASS1,BCHE,CD36,DBH,GAD1,GLDC,GRM4,GSK3B,HNMT,HSP90AA1,MAOA,MEF2C,PTGS2,RGS2,RGS4,SHMT2,SLC6A9,STXBP1,TRH,PPFIA2,PPFIA3,UNC13B,UNC13A,SLC7A11,BLOC1S6,MCTP2,AGXT2,LRRK2,TPH2,PRIMA1
19_Member	GO Biological Processes	GO:0042133	neurotransmitter metabolic process	-5.58626	-3.2694	18/148	18,186,384,445,590,948,1621,2571,2731,3176,3320,4128,5743,6472,7200,64902,121278,145270	ABAT,AGTR2,ARG2,ASS1,BCHE,CD36,DBH,GAD1,GLDC,HNMT,HSP90AA1,MAOA,PTGS2,SHMT2,TRH,AGXT2,TPH2,PRIMA1
19_Member	GO Biological Processes	GO:0042136	neurotransmitter biosynthetic process	-3.78636	-1.95315	12/102	18,186,384,445,948,1621,2571,3320,5743,6472,64902,121278	ABAT,AGTR2,ARG2,ASS1,CD36,DBH,GAD1,HSP90AA1,PTGS2,SHMT2,AGXT2,TPH2
19_Member	GO Biological Processes	GO:2000377	regulation of reactive oxygen species metabolic process	-2.81314	-1.24446	15/185	185,186,384,445,948,1984,3320,3329,5743,7020,7048,9263,26574,57103,64902	AGTR1,AGTR2,ARG2,ASS1,CD36,EIF5A,HSP90AA1,HSPD1,PTGS2,TFAP2A,TGFBR2,STK17A,AATF,TIGAR,AGXT2
19_Member	GO Biological Processes	GO:0045429	positive regulation of nitric oxide biosynthetic process	-2.5757	-1.08314	6/42	186,445,948,3320,5743,64902	AGTR2,ASS1,CD36,HSP90AA1,PTGS2,AGXT2
19_Member	GO Biological Processes	GO:1904407	positive regulation of nitric oxide metabolic process	-2.5757	-1.08314	6/42	186,445,948,3320,5743,64902	AGTR2,ASS1,CD36,HSP90AA1,PTGS2,AGXT2
19_Member	GO Biological Processes	GO:2000379	positive regulation of reactive oxygen species metabolic process	-2.23816	-0.85904	9/98	185,186,445,948,1984,3320,5743,7048,64902	AGTR1,AGTR2,ASS1,CD36,EIF5A,HSP90AA1,PTGS2,TGFBR2,AGXT2
20_Summary	GO Cellular Components	GO:0000228	nuclear chromosome	-7.0394	-4.35324	47/602	86,1499,1677,1749,1857,1869,2237,4171,4172,4173,4174,4175,4208,5001,5111,5426,5558,6002,6045,6741,6950,8338,8467,8507,8607,8626,9464,9837,10128,23028,25777,29128,51377,54433,55226,55388,57634,58516,63979,64426,64859,65083,79003,84296,93649,138151,253714,1786,3070,4613,5901,6615,11176,25909,27243	ACTL6A,CTNNB1,DFFB,DLX5,DVL3,E2F1,FEN1,MCM2,MCM3,MCM4,MCM5,MCM6,MEF2C,ORC5,PCNA,POLE,PRIM2,RGS12,RNF2,SSB,TCP1,HIST2H2AC,SMARCA5,ENC1,RUVBL1,TP63,HAND2,GINS1,LRPPRC,KDM1A,SUN2,UHRF1,UCHL5,GAR1,NAT10,MCM10,EP400,SINHCAF,FIGNL1,SUDS3,NABP1,NOL6,MIS12,GINS4,MYOCD,NACC2,MMS22L,DNMT1,HELLS,MYCN,RAN,SNAI1,BAZ2A,AHCTF1,CHMP2A
20_Member	GO Cellular Components	GO:0000228	nuclear chromosome	-7.0394	-4.35324	47/602	86,1499,1677,1749,1857,1869,2237,4171,4172,4173,4174,4175,4208,5001,5111,5426,5558,6002,6045,6741,6950,8338,8467,8507,8607,8626,9464,9837,10128,23028,25777,29128,51377,54433,55226,55388,57634,58516,63979,64426,64859,65083,79003,84296,93649,138151,253714	ACTL6A,CTNNB1,DFFB,DLX5,DVL3,E2F1,FEN1,MCM2,MCM3,MCM4,MCM5,MCM6,MEF2C,ORC5,PCNA,POLE,PRIM2,RGS12,RNF2,SSB,TCP1,HIST2H2AC,SMARCA5,ENC1,RUVBL1,TP63,HAND2,GINS1,LRPPRC,KDM1A,SUN2,UHRF1,UCHL5,GAR1,NAT10,MCM10,EP400,SINHCAF,FIGNL1,SUDS3,NABP1,NOL6,MIS12,GINS4,MYOCD,NACC2,MMS22L
20_Member	GO Cellular Components	GO:0044454	nuclear chromosome part	-6.21285	-3.74108	43/564	86,1499,1677,1749,1857,1869,2237,4171,4172,4173,4174,4175,4208,5001,5111,5426,5558,6045,6741,6950,8338,8467,8507,8607,8626,9464,9837,23028,25777,29128,51377,54433,55226,55388,57634,58516,64426,64859,79003,84296,93649,138151,253714	ACTL6A,CTNNB1,DFFB,DLX5,DVL3,E2F1,FEN1,MCM2,MCM3,MCM4,MCM5,MCM6,MEF2C,ORC5,PCNA,POLE,PRIM2,RNF2,SSB,TCP1,HIST2H2AC,SMARCA5,ENC1,RUVBL1,TP63,HAND2,GINS1,KDM1A,SUN2,UHRF1,UCHL5,GAR1,NAT10,MCM10,EP400,SINHCAF,SUDS3,NABP1,MIS12,GINS4,MYOCD,NACC2,MMS22L
20_Member	GO Cellular Components	GO:0000785	chromatin	-3.0008	-1.36927	33/548	86,1499,1677,1749,1786,1857,1869,3070,4171,4208,4613,5111,5901,6045,6615,6950,8338,8467,8507,8607,8626,9464,11176,23028,25909,27243,29128,51377,57634,58516,64426,93649,138151	ACTL6A,CTNNB1,DFFB,DLX5,DNMT1,DVL3,E2F1,HELLS,MCM2,MEF2C,MYCN,PCNA,RAN,RNF2,SNAI1,TCP1,HIST2H2AC,SMARCA5,ENC1,RUVBL1,TP63,HAND2,BAZ2A,KDM1A,AHCTF1,CHMP2A,UHRF1,UCHL5,EP400,SINHCAF,SUDS3,MYOCD,NACC2
20_Member	GO Cellular Components	GO:0000790	nuclear chromatin	-2.42797	-0.983125	23/370	86,1499,1677,1749,1857,1869,4208,6045,6950,8338,8467,8507,8607,8626,9464,23028,29128,51377,57634,58516,64426,93649,138151	ACTL6A,CTNNB1,DFFB,DLX5,DVL3,E2F1,MEF2C,RNF2,TCP1,HIST2H2AC,SMARCA5,ENC1,RUVBL1,TP63,HAND2,KDM1A,UHRF1,UCHL5,EP400,SINHCAF,SUDS3,MYOCD,NACC2

## Sheet: early negative response-GO
GroupID	Category	Term	Description	LogP	Log(q-value)	InTerm_InList	Genes	Symbols
1_Summary	GO Cellular Components	GO:0015629	actin cytoskeleton	-10.8805	-6.70404	49/483	70,226,1809,2909,3880,3927,4604,4621,4624,4625,4629,4632,4642,5058,5239,5357,5463,6622,7082,7134,7135,7136,7140,7273,7429,8476,9026,10096,10395,10787,10788,10979,23012,23022,23164,27129,55742,57403,57477,57731,58538,60312,79834,83992,90427,91663,92521,130271,140735,1938,1956,2764,4892,7852,10810,23500,57698,84168,84665,85464,122622	ACTC1,ALDOA,DPYSL3,ARHGAP35,KRT19,LASP1,MYBPC1,MYH3,MYH6,MYH7,MYH11,MYL1,MYO1D,PAK1,PGM5,PLS1,POU6F1,SNCA,TJP1,TNNC1,TNNI1,TNNI2,TNNT3,TTN,VIL1,CDC42BPA,HIP1R,ACTR3,DLC1,NCKAP1,IQGAP2,FERMT2,STK38L,PALLD,MPRIP,HSPB7,PARVA,RAB22A,SHROOM4,SPTBN4,MPP4,AFAP1,PEAK1,CTTNBP2,BMF,MYADM,SPECC1,PLEKHH2,DYNLL2,EEF2,EGFR,GMFB,NRAP,CXCR4,WASF3,DAAM2,SHTN1,ANTXR1,MYPN,SSH2,ADSSL1
1_Member	GO Cellular Components	GO:0015629	actin cytoskeleton	-10.8805	-6.70404	49/483	70,226,1809,2909,3880,3927,4604,4621,4624,4625,4629,4632,4642,5058,5239,5357,5463,6622,7082,7134,7135,7136,7140,7273,7429,8476,9026,10096,10395,10787,10788,10979,23012,23022,23164,27129,55742,57403,57477,57731,58538,60312,79834,83992,90427,91663,92521,130271,140735	ACTC1,ALDOA,DPYSL3,ARHGAP35,KRT19,LASP1,MYBPC1,MYH3,MYH6,MYH7,MYH11,MYL1,MYO1D,PAK1,PGM5,PLS1,POU6F1,SNCA,TJP1,TNNC1,TNNI1,TNNI2,TNNT3,TTN,VIL1,CDC42BPA,HIP1R,ACTR3,DLC1,NCKAP1,IQGAP2,FERMT2,STK38L,PALLD,MPRIP,HSPB7,PARVA,RAB22A,SHROOM4,SPTBN4,MPP4,AFAP1,PEAK1,CTTNBP2,BMF,MYADM,SPECC1,PLEKHH2,DYNLL2
1_Member	GO Molecular Functions	GO:0003779	actin binding	-8.11074	-5.01353	40/423	226,1938,1956,2764,3927,4604,4621,4624,4625,4629,4642,4892,5357,6622,7134,7135,7136,7140,7273,7429,7852,9026,10096,10788,10810,10979,23012,23022,23164,23500,55742,57477,57698,57731,60312,84168,84665,85464,122622,130271	ALDOA,EEF2,EGFR,GMFB,LASP1,MYBPC1,MYH3,MYH6,MYH7,MYH11,MYO1D,NRAP,PLS1,SNCA,TNNC1,TNNI1,TNNI2,TNNT3,TTN,VIL1,CXCR4,HIP1R,ACTR3,IQGAP2,WASF3,FERMT2,STK38L,PALLD,MPRIP,DAAM2,PARVA,SHROOM4,SHTN1,SPTBN4,AFAP1,ANTXR1,MYPN,SSH2,ADSSL1,PLEKHH2
1_Member	GO Molecular Functions	GO:0051015	actin filament binding	-6.0719	-3.36226	22/193	1938,1956,3927,4604,4621,4624,4625,4629,4642,4892,5357,7134,7273,7429,9026,10096,10788,10979,57477,57698,84168,122622	EEF2,EGFR,LASP1,MYBPC1,MYH3,MYH6,MYH7,MYH11,MYO1D,NRAP,PLS1,TNNC1,TTN,VIL1,HIP1R,ACTR3,IQGAP2,FERMT2,SHROOM4,SHTN1,ANTXR1,ADSSL1
2_Summary	GO Biological Processes	GO:0030029	actin filament-based process	-10.6633	-6.70404	63/733	70,226,477,811,817,1436,1490,1674,1809,2150,2764,2909,3764,3880,4604,4621,4624,4625,4629,4632,4892,5058,5357,6330,7134,7135,7136,7140,7148,7184,7273,7429,8476,8829,9026,9873,10096,10395,10787,10788,10810,11252,22843,23022,23096,23500,27063,51804,54551,55742,55800,57477,57698,57731,84033,84168,84665,85464,89848,90167,91663,92521,130271,1191,1277,1280,2670,4133,6188,6622,9509,50509,54800,142,885,99…	ACTC1,ALDOA,ATP1A2,CALR,CAMK2D,CSF1R,CCN2,DES,DPYSL3,F2RL1,GMFB,ARHGAP35,KCNJ8,KRT19,MYBPC1,MYH3,MYH6,MYH7,MYH11,MYL1,NRAP,PAK1,PLS1,SCN4B,TNNC1,TNNI1,TNNI2,TNNT3,TNXB,HSP90B1,TTN,VIL1,CDC42BPA,NRP1,HIP1R,FCHSD2,ACTR3,DLC1,NCKAP1,IQGAP2,WASF3,PACSIN2,PPM1E,PALLD,IQSEC2,DAAM2,ANKRD1,SIX4,MAGEL2,PARVA,SCN3B,SHROOM4,SHTN1,SPTBN4,OBSCN,ANTXR1,MYPN,SSH2,FCHSD1,FRMD7,MYADM,SPECC1,PLEKHH2,CLU,COL1A1,COL…
2_Member	GO Biological Processes	GO:0030029	actin filament-based process	-10.6633	-6.70404	63/733	70,226,477,811,817,1436,1490,1674,1809,2150,2764,2909,3764,3880,4604,4621,4624,4625,4629,4632,4892,5058,5357,6330,7134,7135,7136,7140,7148,7184,7273,7429,8476,8829,9026,9873,10096,10395,10787,10788,10810,11252,22843,23022,23096,23500,27063,51804,54551,55742,55800,57477,57698,57731,84033,84168,84665,85464,89848,90167,91663,92521,130271	ACTC1,ALDOA,ATP1A2,CALR,CAMK2D,CSF1R,CCN2,DES,DPYSL3,F2RL1,GMFB,ARHGAP35,KCNJ8,KRT19,MYBPC1,MYH3,MYH6,MYH7,MYH11,MYL1,NRAP,PAK1,PLS1,SCN4B,TNNC1,TNNI1,TNNI2,TNNT3,TNXB,HSP90B1,TTN,VIL1,CDC42BPA,NRP1,HIP1R,FCHSD2,ACTR3,DLC1,NCKAP1,IQGAP2,WASF3,PACSIN2,PPM1E,PALLD,IQSEC2,DAAM2,ANKRD1,SIX4,MAGEL2,PARVA,SCN3B,SHROOM4,SHTN1,SPTBN4,OBSCN,ANTXR1,MYPN,SSH2,FCHSD1,FRMD7,MYADM,SPECC1,PLEKHH2
2_Member	GO Biological Processes	GO:0097435	supramolecular fiber organization	-8.1409	-5.02142	53/655	70,226,1191,1277,1280,1490,1674,1809,2150,2670,2764,2909,3880,4133,4604,4621,4624,4629,4892,5058,5357,6188,6622,7140,7148,7184,7273,7429,8829,9026,9509,9873,10096,10395,10787,10788,10810,22843,27063,50509,51804,54551,54800,57477,57698,57731,84033,84665,85464,89848,90167,91663,130271	ACTC1,ALDOA,CLU,COL1A1,COL2A1,CCN2,DES,DPYSL3,F2RL1,GFAP,GMFB,ARHGAP35,KRT19,MAP2,MYBPC1,MYH3,MYH6,MYH11,NRAP,PAK1,PLS1,RPS3,SNCA,TNNT3,TNXB,HSP90B1,TTN,VIL1,NRP1,HIP1R,ADAMTS2,FCHSD2,ACTR3,DLC1,NCKAP1,IQGAP2,WASF3,PPM1E,ANKRD1,COL5A3,SIX4,MAGEL2,KLHL24,SHROOM4,SHTN1,SPTBN4,OBSCN,MYPN,SSH2,FCHSD1,FRMD7,MYADM,PLEKHH2
2_Member	GO Biological Processes	GO:0030036	actin cytoskeleton organization	-8.01209	-4.97558	52/642	70,226,811,1436,1490,1809,2150,2764,2909,3880,4604,4621,4624,4629,4892,5058,5357,7140,7148,7184,7273,7429,8476,8829,9026,9873,10096,10395,10787,10788,10810,11252,22843,23022,23096,23500,27063,51804,54551,55742,57477,57698,57731,84033,84168,84665,85464,89848,90167,91663,92521,130271	ACTC1,ALDOA,CALR,CSF1R,CCN2,DPYSL3,F2RL1,GMFB,ARHGAP35,KRT19,MYBPC1,MYH3,MYH6,MYH11,NRAP,PAK1,PLS1,TNNT3,TNXB,HSP90B1,TTN,VIL1,CDC42BPA,NRP1,HIP1R,FCHSD2,ACTR3,DLC1,NCKAP1,IQGAP2,WASF3,PACSIN2,PPM1E,PALLD,IQSEC2,DAAM2,ANKRD1,SIX4,MAGEL2,PARVA,SHROOM4,SHTN1,SPTBN4,OBSCN,ANTXR1,MYPN,SSH2,FCHSD1,FRMD7,MYADM,SPECC1,PLEKHH2
2_Member	GO Biological Processes	GO:0007015	actin filament organization	-5.07497	-2.61124	32/399	70,226,1490,1809,2150,2764,2909,4604,4892,5058,5357,7184,7273,7429,8829,9026,9873,10096,10395,10787,10788,10810,22843,54551,57477,57698,57731,85464,89848,90167,91663,130271	ACTC1,ALDOA,CCN2,DPYSL3,F2RL1,GMFB,ARHGAP35,MYBPC1,NRAP,PAK1,PLS1,HSP90B1,TTN,VIL1,NRP1,HIP1R,FCHSD2,ACTR3,DLC1,NCKAP1,IQGAP2,WASF3,PPM1E,MAGEL2,SHROOM4,SHTN1,SPTBN4,SSH2,FCHSD1,FRMD7,MYADM,PLEKHH2
2_Member	GO Biological Processes	GO:0044089	positive regulation of cellular component biogenesis	-4.79934	-2.43853	38/529	142,885,997,1191,1490,1809,2150,2764,2909,3725,5058,5366,6117,6188,7429,7471,7476,8829,9026,9662,9738,9842,9978,10096,10787,10788,10923,22843,23284,23316,54551,57633,64084,90167,90427,163404,347731,347902	PARP1,CCK,CDC34,CLU,CCN2,DPYSL3,F2RL1,GMFB,ARHGAP35,JUN,PAK1,PMAIP1,RPA1,RPS3,VIL1,WNT1,WNT7A,NRP1,HIP1R,CEP135,CCP110,PLEKHM1,RBX1,ACTR3,NCKAP1,IQGAP2,SUB1,PPM1E,ADGRL3,CUX2,MAGEL2,LRRN1,CLSTN2,FRMD7,BMF,PLPPR5,LRRTM3,AMIGO2
2_Member	GO Biological Processes	GO:0032535	regulation of cellular component size	-4.53889	-2.24102	29/367	1182,2150,2764,2909,4133,5058,5357,7429,7476,8829,9026,9873,9990,10096,10512,10787,10788,23108,51393,54551,57403,57468,57698,57731,85464,89848,91663,130271,389541	CLCN3,F2RL1,GMFB,ARHGAP35,MAP2,PAK1,PLS1,VIL1,WNT7A,NRP1,HIP1R,FCHSD2,SLC12A6,ACTR3,SEMA3C,NCKAP1,IQGAP2,RAP1GAP2,TRPV2,MAGEL2,RAB22A,SLC12A5,SHTN1,SPTBN4,SSH2,FCHSD1,MYADM,PLEKHH2,LAMTOR4
2_Member	GO Biological Processes	GO:0043254	regulation of protein complex assembly	-4.36639	-2.10169	33/453	19,142,885,1191,2670,2764,3725,3931,4133,5058,5366,6117,6188,6403,6622,6653,7429,9026,9873,9978,10096,10787,10788,10923,50964,51185,54551,55737,57731,89848,90427,91663,112755	ABCA1,PARP1,CCK,CLU,GFAP,GMFB,JUN,LCAT,MAP2,PAK1,PMAIP1,RPA1,RPS3,SELP,SNCA,SORL1,VIL1,HIP1R,FCHSD2,RBX1,ACTR3,NCKAP1,IQGAP2,SUB1,SOST,CRBN,MAGEL2,VPS35,SPTBN4,FCHSD1,BMF,MYADM,STX1B
2_Member	GO Biological Processes	GO:0090066	regulation of anatomical structure size	-3.92783	-1.83709	34/498	477,1182,1889,1956,2150,2266,2764,2909,4133,5058,5357,7429,7476,8829,8864,9026,9873,9990,10096,10512,10787,10788,23108,51393,54551,57403,57468,57698,57731,85464,89848,91663,130271,389541	ATP1A2,CLCN3,ECE1,EGFR,F2RL1,FGG,GMFB,ARHGAP35,MAP2,PAK1,PLS1,VIL1,WNT7A,NRP1,PER2,HIP1R,FCHSD2,SLC12A6,ACTR3,SEMA3C,NCKAP1,IQGAP2,RAP1GAP2,TRPV2,MAGEL2,RAB22A,SLC12A5,SHTN1,SPTBN4,SSH2,FCHSD1,MYADM,PLEKHH2,LAMTOR4
2_Member	GO Biological Processes	GO:0110053	regulation of actin filament organization	-3.58283	-1.61917	21/260	1490,2150,2764,2909,5058,7429,8829,9026,9873,10096,10395,10787,10788,22843,54551,57731,85464,89848,90167,91663,130271	CCN2,F2RL1,GMFB,ARHGAP35,PAK1,VIL1,NRP1,HIP1R,FCHSD2,ACTR3,DLC1,NCKAP1,IQGAP2,PPM1E,MAGEL2,SPTBN4,SSH2,FCHSD1,FRMD7,MYADM,PLEKHH2
2_Member	GO Biological Processes	GO:1902903	regulation of supramolecular fiber organization	-3.45822	-1.53565	25/343	1191,1490,2150,2764,2909,4133,5058,6188,6622,7429,8829,9026,9873,10096,10395,10787,10788,22843,54551,57731,85464,89848,90167,91663,130271	CLU,CCN2,F2RL1,GMFB,ARHGAP35,MAP2,PAK1,RPS3,SNCA,VIL1,NRP1,HIP1R,FCHSD2,ACTR3,DLC1,NCKAP1,IQGAP2,PPM1E,MAGEL2,SPTBN4,SSH2,FCHSD1,FRMD7,MYADM,PLEKHH2
2_Member	GO Biological Processes	GO:0051493	regulation of cytoskeleton organization	-3.08449	-1.28122	32/511	1111,1436,1490,2150,2764,2909,4133,5058,6188,6622,7429,8829,9026,9873,10096,10395,10735,10787,10788,10982,22843,22994,23077,54551,57731,60312,85464,89848,90167,91663,92421,130271	CHEK1,CSF1R,CCN2,F2RL1,GMFB,ARHGAP35,MAP2,PAK1,RPS3,SNCA,VIL1,NRP1,HIP1R,FCHSD2,ACTR3,DLC1,STAG2,NCKAP1,IQGAP2,MAPRE2,PPM1E,CEP131,MYCBP2,MAGEL2,SPTBN4,AFAP1,SSH2,FCHSD1,FRMD7,MYADM,CHMP4C,PLEKHH2
2_Member	GO Biological Processes	GO:0034314	Arp2/3 complex-mediated actin nucleation	-3.02937	-1.25127	6/34	2764,9026,10096,10787,10788,54551	GMFB,HIP1R,ACTR3,NCKAP1,IQGAP2,MAGEL2
2_Member	GO Biological Processes	GO:0008064	regulation of actin polymerization or depolymerization	-2.90757	-1.17209	15/178	2150,2764,2909,7429,9026,9873,10096,10787,10788,54551,57731,85464,89848,91663,130271	F2RL1,GMFB,ARHGAP35,VIL1,HIP1R,FCHSD2,ACTR3,NCKAP1,IQGAP2,MAGEL2,SPTBN4,SSH2,FCHSD1,MYADM,PLEKHH2
2_Member	GO Biological Processes	GO:0030832	regulation of actin filament length	-2.88316	-1.16152	15/179	2150,2764,2909,7429,9026,9873,10096,10787,10788,54551,57731,85464,89848,91663,130271	F2RL1,GMFB,ARHGAP35,VIL1,HIP1R,FCHSD2,ACTR3,NCKAP1,IQGAP2,MAGEL2,SPTBN4,SSH2,FCHSD1,MYADM,PLEKHH2
2_Member	GO Biological Processes	GO:0032970	regulation of actin filament-based process	-2.86909	-1.1539	25/377	477,817,1436,1490,2150,2764,2909,5058,7134,7429,8829,9026,9873,10096,10395,10787,10788,22843,54551,57731,85464,89848,90167,91663,130271	ATP1A2,CAMK2D,CSF1R,CCN2,F2RL1,GMFB,ARHGAP35,PAK1,TNNC1,VIL1,NRP1,HIP1R,FCHSD2,ACTR3,DLC1,NCKAP1,IQGAP2,PPM1E,MAGEL2,SPTBN4,SSH2,FCHSD1,FRMD7,MYADM,PLEKHH2
2_Member	GO Biological Processes	GO:0045010	actin nucleation	-2.82808	-1.13136	7/50	2764,7429,9026,10096,10787,10788,54551	GMFB,VIL1,HIP1R,ACTR3,NCKAP1,IQGAP2,MAGEL2
2_Member	GO Biological Processes	GO:0008154	actin polymerization or depolymerization	-2.694	-1.05316	16/206	2150,2764,2909,7429,9026,9873,10096,10787,10788,10810,54551,57731,85464,89848,91663,130271	F2RL1,GMFB,ARHGAP35,VIL1,HIP1R,FCHSD2,ACTR3,NCKAP1,IQGAP2,WASF3,MAGEL2,SPTBN4,SSH2,FCHSD1,MYADM,PLEKHH2
2_Member	GO Biological Processes	GO:0032956	regulation of actin cytoskeleton organization	-2.5897	-0.978922	22/332	1436,1490,2150,2764,2909,5058,7429,8829,9026,9873,10096,10395,10787,10788,22843,54551,57731,85464,89848,90167,91663,130271	CSF1R,CCN2,F2RL1,GMFB,ARHGAP35,PAK1,VIL1,NRP1,HIP1R,FCHSD2,ACTR3,DLC1,NCKAP1,IQGAP2,PPM1E,MAGEL2,SPTBN4,SSH2,FCHSD1,FRMD7,MYADM,PLEKHH2
2_Member	GO Biological Processes	GO:0031334	positive regulation of protein complex assembly	-2.4146	-0.866403	18/260	142,885,1191,2764,3725,5058,5366,6117,6188,7429,9026,9978,10096,10787,10788,10923,54551,90427	PARP1,CCK,CLU,GMFB,JUN,PAK1,PMAIP1,RPA1,RPS3,VIL1,HIP1R,RBX1,ACTR3,NCKAP1,IQGAP2,SUB1,MAGEL2,BMF
2_Member	GO Biological Processes	GO:0032271	regulation of protein polymerization	-2.26058	-0.778795	15/208	2764,4133,5058,6188,6622,7429,9026,9873,10096,10787,10788,54551,57731,89848,91663	GMFB,MAP2,PAK1,RPS3,SNCA,VIL1,HIP1R,FCHSD2,ACTR3,NCKAP1,IQGAP2,MAGEL2,SPTBN4,FCHSD1,MYADM
2_Member	GO Biological Processes	GO:0051258	protein polymerization	-2.1505	-0.712452	18/276	2266,2764,4133,5058,6188,6622,7429,7448,9026,9873,10096,10787,10788,10810,54551,57731,89848,91663	FGG,GMFB,MAP2,PAK1,RPS3,SNCA,VIL1,VTN,HIP1R,FCHSD2,ACTR3,NCKAP1,IQGAP2,WASF3,MAGEL2,SPTBN4,FCHSD1,MYADM
2_Member	GO Biological Processes	GO:1902905	positive regulation of supramolecular fiber organization	-2.03691	-0.64337	14/200	1191,1490,2150,2764,5058,6188,7429,8829,9026,10096,10787,10788,22843,54551	CLU,CCN2,F2RL1,GMFB,PAK1,RPS3,VIL1,NRP1,HIP1R,ACTR3,NCKAP1,IQGAP2,PPM1E,MAGEL2
3_Summary	GO Cellular Components	GO:0031012	extracellular matrix	-10.6252	-6.70404	49/491	43,713,714,811,1191,1277,1280,1293,1298,1310,1464,1490,1520,2201,2266,3491,3910,4153,4693,4856,4969,5046,5315,5549,7077,7148,7184,7448,7476,8425,8839,9509,10855,22795,23452,25890,50509,50937,50939,50964,51162,57633,60506,63923,81621,89797,158326,162466,347731,19,949,1513,2670,3696,3931,4629,7087,8751,9619,10266,56155,84168,8685,114898,823,85007,5908,85440,821,2157,2159,7471,22901,23753,57104,80124	ACHE,C1QB,C1QC,CALR,CLU,COL1A1,COL2A1,COL6A3,COL9A2,COL19A1,CSPG4,CCN2,CTSS,FBN2,FGG,CCN1,LAMA4,MBL2,NDP,CCN3,OGN,PCSK6,PKM,PRELP,TIMP2,TNXB,HSP90B1,VTN,WNT7A,LTBP4,CCN5,ADAMTS2,HPSE,NID2,ANGPTL2,ABI3BP,COL5A3,CDON,IMPG2,SOST,EGFL7,LRRN1,NYX,TNN,KAZALD1,NAV2,FREM1,PHOSPHO1,LRRTM3,ABCA1,SCARB1,CTSK,GFAP,ITGB8,LCAT,MYH11,ICAM5,ADAM15,ABCG1,RAMP2,TEX14,ANTXR1,MARCO,C1QTNF2,CAPN1,PHYKPL,RAP1B,DOCK7,C…
3_Member	GO Cellular Components	GO:0031012	extracellular matrix	-10.6252	-6.70404	49/491	43,713,714,811,1191,1277,1280,1293,1298,1310,1464,1490,1520,2201,2266,3491,3910,4153,4693,4856,4969,5046,5315,5549,7077,7148,7184,7448,7476,8425,8839,9509,10855,22795,23452,25890,50509,50937,50939,50964,51162,57633,60506,63923,81621,89797,158326,162466,347731	ACHE,C1QB,C1QC,CALR,CLU,COL1A1,COL2A1,COL6A3,COL9A2,COL19A1,CSPG4,CCN2,CTSS,FBN2,FGG,CCN1,LAMA4,MBL2,NDP,CCN3,OGN,PCSK6,PKM,PRELP,TIMP2,TNXB,HSP90B1,VTN,WNT7A,LTBP4,CCN5,ADAMTS2,HPSE,NID2,ANGPTL2,ABI3BP,COL5A3,CDON,IMPG2,SOST,EGFL7,LRRN1,NYX,TNN,KAZALD1,NAV2,FREM1,PHOSPHO1,LRRTM3
3_Member	GO Cellular Components	GO:0062023	collagen-containing extracellular matrix	-8.34085	-5.14674	35/333	43,713,714,811,1191,1277,1280,1293,1298,1464,1520,2201,2266,3910,4693,4856,4969,5046,5549,7077,7148,7448,8425,9509,22795,23452,25890,50509,50937,50939,50964,51162,81621,89797,158326	ACHE,C1QB,C1QC,CALR,CLU,COL1A1,COL2A1,COL6A3,COL9A2,CSPG4,CTSS,FBN2,FGG,LAMA4,NDP,CCN3,OGN,PCSK6,PRELP,TIMP2,TNXB,VTN,LTBP4,ADAMTS2,NID2,ANGPTL2,ABI3BP,COL5A3,CDON,IMPG2,SOST,EGFL7,KAZALD1,NAV2,FREM1
3_Member	GO Biological Processes	GO:0043062	extracellular structure organization	-4.94349	-2.54089	32/405	19,949,1277,1280,1293,1298,1310,1490,1513,1520,2201,2266,2670,3491,3696,3910,3931,4629,7077,7087,7148,7448,8751,9509,9619,10266,22795,25890,50509,56155,81621,84168	ABCA1,SCARB1,COL1A1,COL2A1,COL6A3,COL9A2,COL19A1,CCN2,CTSK,CTSS,FBN2,FGG,GFAP,CCN1,ITGB8,LAMA4,LCAT,MYH11,TIMP2,ICAM5,TNXB,VTN,ADAM15,ADAMTS2,ABCG1,RAMP2,NID2,ABI3BP,COL5A3,TEX14,KAZALD1,ANTXR1
3_Member	GO Molecular Functions	GO:0005201	extracellular matrix structural constituent	-4.61536	-2.31055	17/155	1277,1280,1293,1298,1310,2201,2266,3910,4969,5549,7148,7448,8425,22795,25890,50509,50939	COL1A1,COL2A1,COL6A3,COL9A2,COL19A1,FBN2,FGG,LAMA4,OGN,PRELP,TNXB,VTN,LTBP4,NID2,ABI3BP,COL5A3,IMPG2
3_Member	GO Biological Processes	GO:0030198	extracellular matrix organization	-4.09183	-1.92421	27/350	1277,1280,1293,1298,1310,1490,1513,1520,2201,2266,2670,3491,3696,3910,4629,7077,7087,7148,7448,8751,9509,10266,22795,25890,50509,81621,84168	COL1A1,COL2A1,COL6A3,COL9A2,COL19A1,CCN2,CTSK,CTSS,FBN2,FGG,GFAP,CCN1,ITGB8,LAMA4,MYH11,TIMP2,ICAM5,TNXB,VTN,ADAM15,ADAMTS2,RAMP2,NID2,ABI3BP,COL5A3,KAZALD1,ANTXR1
3_Member	GO Cellular Components	GO:0005581	collagen trimer	-3.7331	-1.7258	11/87	713,714,1277,1280,1293,1298,1310,4153,8685,50509,114898	C1QB,C1QC,COL1A1,COL2A1,COL6A3,COL9A2,COL19A1,MBL2,MARCO,COL5A3,C1QTNF2
3_Member	Reactome Gene Sets	R-HSA-1474244	Extracellular matrix organization	-3.51647	-1.5746	23/301	823,1277,1280,1293,1298,1310,1513,1520,2201,2266,3696,3910,7077,7087,7148,7448,8425,8751,9509,22795,50509,63923,85007	CAPN1,COL1A1,COL2A1,COL6A3,COL9A2,COL19A1,CTSK,CTSS,FBN2,FGG,ITGB8,LAMA4,TIMP2,ICAM5,TNXB,VTN,LTBP4,ADAM15,ADAMTS2,NID2,COL5A3,TNN,PHYKPL
3_Member	Reactome Gene Sets	R-HSA-1474228	Degradation of the extracellular matrix	-2.97353	-1.21762	13/140	823,1277,1280,1293,1298,1310,1513,1520,2201,7077,8751,50509,85007	CAPN1,COL1A1,COL2A1,COL6A3,COL9A2,COL19A1,CTSK,CTSS,FBN2,TIMP2,ADAM15,COL5A3,PHYKPL
3_Member	Reactome Gene Sets	R-HSA-3000178	ECM proteoglycans	-2.94671	-1.19683	9/76	1277,1280,1293,1298,3910,7148,7448,50509,63923	COL1A1,COL2A1,COL6A3,COL9A2,LAMA4,TNXB,VTN,COL5A3,TNN
3_Member	Reactome Gene Sets	R-HSA-1442490	Collagen degradation	-2.82969	-1.13136	8/64	1277,1280,1293,1298,1310,1513,50509,85007	COL1A1,COL2A1,COL6A3,COL9A2,COL19A1,CTSK,COL5A3,PHYKPL
3_Member	KEGG Pathway	hsa04512	ECM-receptor interaction	-2.7122	-1.0637	9/82	1277,1280,1293,1298,3696,3910,7148,7448,63923	COL1A1,COL2A1,COL6A3,COL9A2,ITGB8,LAMA4,TNXB,VTN,TNN
3_Member	Reactome Gene Sets	R-HSA-216083	Integrin cell surface interactions	-2.60381	-0.98948	9/85	1277,1280,1293,1298,2266,3696,7087,7448,50509	COL1A1,COL2A1,COL6A3,COL9A2,FGG,ITGB8,ICAM5,VTN,COL5A3
3_Member	Reactome Gene Sets	R-HSA-8875878	MET promotes cell motility	-2.59324	-0.981756	6/41	1277,1280,3910,5908,50509,85440	COL1A1,COL2A1,LAMA4,RAP1B,COL5A3,DOCK7
3_Member	Reactome Gene Sets	R-HSA-8948216	Collagen chain trimerization	-2.43495	-0.876066	6/44	1277,1280,1293,1298,1310,50509	COL1A1,COL2A1,COL6A3,COL9A2,COL19A1,COL5A3
3_Member	GO Cellular Components	GO:0005788	endoplasmic reticulum lumen	-2.41839	-0.868341	20/301	811,821,1277,1280,1293,1298,1310,2157,2159,2266,3491,7184,7448,7471,7476,22901,23753,50509,57104,80124	CALR,CANX,COL1A1,COL2A1,COL6A3,COL9A2,COL19A1,F8,F10,FGG,CCN1,HSP90B1,VTN,WNT1,WNT7A,ARSG,SDF2L1,COL5A3,PNPLA2,VCPIP1
3_Member	GO Cellular Components	GO:0005583	fibrillar collagen trimer	-2.27051	-0.78609	3/11	1277,1280,50509	COL1A1,COL2A1,COL5A3
3_Member	GO Cellular Components	GO:0098643	banded collagen fibril	-2.27051	-0.78609	3/11	1277,1280,50509	COL1A1,COL2A1,COL5A3
3_Member	Reactome Gene Sets	R-HSA-1650814	Collagen biosynthesis and modifying enzymes	-2.10482	-0.682936	7/67	1277,1280,1293,1298,1310,9509,50509	COL1A1,COL2A1,COL6A3,COL9A2,COL19A1,ADAMTS2,COL5A3
3_Member	GO Molecular Functions	GO:0030020	extracellular matrix structural constituent conferring tensile strength	-2.08843	-0.672467	5/37	1277,1280,1293,1298,50509	COL1A1,COL2A1,COL6A3,COL9A2,COL5A3
4_Summary	GO Cellular Components	GO:0030017	sarcomere	-10.4313	-6.6351	29/197	70,226,779,1674,2281,3880,4604,4621,4624,4625,4632,4892,5058,5239,6263,7134,7135,7136,7140,7273,10979,23022,27063,55742,55800,84033,84665,202333,283807,4629,3764,477,478,482,487,489,786,817,3767,6330,27092,30819,93408,100,142,774,885,1490,1889,1956,2150,2266,2906,4856,5025,5732,6442,7476,8604,8864,9026,9314,9472,9727,10810,22999,23316,27129,27242,57616,57731,64091,112755,7429,57698,1146,1160,1938…	ACTC1,ALDOA,CACNA1S,DES,FKBP1B,KRT19,MYBPC1,MYH3,MYH6,MYH7,MYL1,NRAP,PAK1,PGM5,RYR3,TNNC1,TNNI1,TNNI2,TNNT3,TTN,FERMT2,PALLD,ANKRD1,PARVA,SCN3B,OBSCN,MYPN,CMYA5,FBXL22,MYH11,KCNJ8,ATP1A2,ATP1A3,ATP1B2,ATP2A1,ATP2A3,CACNG1,CAMK2D,KCNJ11,SCN4B,CACNG4,KCNIP2,MYL10,ADA,PARP1,CACNA1B,CCK,CCN2,ECE1,EGFR,F2RL1,FGG,GRIN2D,CCN3,P2RX4,PTGER2,SGCA,WNT7A,SLC25A12,PER2,HIP1R,KLF4,AKAP6,RAB11FIP3,WASF3,RIMS1,C…
4_Member	GO Cellular Components	GO:0030017	sarcomere	-10.4313	-6.6351	29/197	70,226,779,1674,2281,3880,4604,4621,4624,4625,4632,4892,5058,5239,6263,7134,7135,7136,7140,7273,10979,23022,27063,55742,55800,84033,84665,202333,283807	ACTC1,ALDOA,CACNA1S,DES,FKBP1B,KRT19,MYBPC1,MYH3,MYH6,MYH7,MYL1,NRAP,PAK1,PGM5,RYR3,TNNC1,TNNI1,TNNI2,TNNT3,TTN,FERMT2,PALLD,ANKRD1,PARVA,SCN3B,OBSCN,MYPN,CMYA5,FBXL22
4_Member	GO Cellular Components	GO:0044449	contractile fiber part	-10.2269	-6.53195	30/214	70,226,779,1674,2281,3880,4604,4621,4624,4625,4629,4632,4892,5058,5239,6263,7134,7135,7136,7140,7273,10979,23022,27063,55742,55800,84033,84665,202333,283807	ACTC1,ALDOA,CACNA1S,DES,FKBP1B,KRT19,MYBPC1,MYH3,MYH6,MYH7,MYH11,MYL1,NRAP,PAK1,PGM5,RYR3,TNNC1,TNNI1,TNNI2,TNNT3,TTN,FERMT2,PALLD,ANKRD1,PARVA,SCN3B,OBSCN,MYPN,CMYA5,FBXL22
4_Member	GO Cellular Components	GO:0043292	contractile fiber	-10.152	-6.53195	31/229	70,226,779,1674,2281,3764,3880,4604,4621,4624,4625,4629,4632,4892,5058,5239,6263,7134,7135,7136,7140,7273,10979,23022,27063,55742,55800,84033,84665,202333,283807	ACTC1,ALDOA,CACNA1S,DES,FKBP1B,KCNJ8,KRT19,MYBPC1,MYH3,MYH6,MYH7,MYH11,MYL1,NRAP,PAK1,PGM5,RYR3,TNNC1,TNNI1,TNNI2,TNNT3,TTN,FERMT2,PALLD,ANKRD1,PARVA,SCN3B,OBSCN,MYPN,CMYA5,FBXL22
4_Member	GO Cellular Components	GO:0030016	myofibril	-10.0242	-6.47103	30/218	70,226,779,1674,2281,3764,3880,4604,4621,4624,4625,4632,4892,5058,5239,6263,7134,7135,7136,7140,7273,10979,23022,27063,55742,55800,84033,84665,202333,283807	ACTC1,ALDOA,CACNA1S,DES,FKBP1B,KCNJ8,KRT19,MYBPC1,MYH3,MYH6,MYH7,MYL1,NRAP,PAK1,PGM5,RYR3,TNNC1,TNNI1,TNNI2,TNNT3,TTN,FERMT2,PALLD,ANKRD1,PARVA,SCN3B,OBSCN,MYPN,CMYA5,FBXL22
4_Member	Reactome Gene Sets	R-HSA-397014	Muscle contraction	-9.95227	-6.45712	29/206	70,477,478,482,487,489,779,786,817,1674,2281,3767,4604,4621,4624,4629,4632,5058,6263,6330,7134,7135,7136,7140,7273,27092,30819,55800,93408	ACTC1,ATP1A2,ATP1A3,ATP1B2,ATP2A1,ATP2A3,CACNA1S,CACNG1,CAMK2D,DES,FKBP1B,KCNJ11,MYBPC1,MYH3,MYH6,MYH11,MYL1,PAK1,RYR3,SCN4B,TNNC1,TNNI1,TNNI2,TNNT3,TTN,CACNG4,KCNIP2,SCN3B,MYL10
4_Member	GO Biological Processes	GO:0044057	regulation of system process	-8.86517	-5.50832	50/570	100,142,477,478,482,487,489,774,817,885,1490,1674,1889,1956,2150,2266,2281,2906,4624,4625,4856,5025,5058,5732,6263,6330,6442,7134,7135,7136,7140,7476,8604,8864,9026,9314,9472,9727,10810,22999,23316,27092,27129,27242,30819,55800,57616,57731,64091,112755	ADA,PARP1,ATP1A2,ATP1A3,ATP1B2,ATP2A1,ATP2A3,CACNA1B,CAMK2D,CCK,CCN2,DES,ECE1,EGFR,F2RL1,FGG,FKBP1B,GRIN2D,MYH6,MYH7,CCN3,P2RX4,PAK1,PTGER2,RYR3,SCN4B,SGCA,TNNC1,TNNI1,TNNI2,TNNT3,WNT7A,SLC25A12,PER2,HIP1R,KLF4,AKAP6,RAB11FIP3,WASF3,RIMS1,CUX2,CACNG4,HSPB7,TNFRSF21,KCNIP2,SCN3B,TSHZ3,SPTBN4,POPDC2,STX1B
4_Member	GO Cellular Components	GO:0031674	I band	-8.7959	-5.47685	22/137	70,226,779,1674,2281,3880,4604,4624,4625,4892,5058,5239,6263,7273,10979,23022,27063,55742,55800,84033,84665,283807	ACTC1,ALDOA,CACNA1S,DES,FKBP1B,KRT19,MYBPC1,MYH6,MYH7,NRAP,PAK1,PGM5,RYR3,TTN,FERMT2,PALLD,ANKRD1,PARVA,SCN3B,OBSCN,MYPN,FBXL22
4_Member	GO Biological Processes	GO:0070252	actin-mediated cell contraction	-8.74564	-5.46135	20/114	70,477,817,1674,3764,4604,4621,4624,4625,4632,6330,7134,7135,7136,7140,7273,7429,55742,55800,57698	ACTC1,ATP1A2,CAMK2D,DES,KCNJ8,MYBPC1,MYH3,MYH6,MYH7,MYL1,SCN4B,TNNC1,TNNI1,TNNI2,TNNT3,TTN,VIL1,PARVA,SCN3B,SHTN1
4_Member	GO Biological Processes	GO:0030049	muscle filament sliding	-8.39968	-5.17754	12/39	70,1674,4604,4621,4624,4625,4632,7134,7135,7136,7140,7273	ACTC1,DES,MYBPC1,MYH3,MYH6,MYH7,MYL1,TNNC1,TNNI1,TNNI2,TNNT3,TTN
4_Member	GO Biological Processes	GO:0033275	actin-myosin filament sliding	-8.39968	-5.17754	12/39	70,1674,4604,4621,4624,4625,4632,7134,7135,7136,7140,7273	ACTC1,DES,MYBPC1,MYH3,MYH6,MYH7,MYL1,TNNC1,TNNI1,TNNI2,TNNT3,TTN
4_Member	GO Biological Processes	GO:0006936	muscle contraction	-8.27756	-5.10977	36/351	70,100,226,477,487,779,817,1146,1160,1490,1674,1938,2281,3764,4151,4604,4621,4624,4625,4629,4632,5025,5608,6330,6442,7134,7135,7136,7140,7273,8082,10316,30819,55800,93408,219931	ACTC1,ADA,ALDOA,ATP1A2,ATP2A1,CACNA1S,CAMK2D,CHRNG,CKMT2,CCN2,DES,EEF2,FKBP1B,KCNJ8,MB,MYBPC1,MYH3,MYH6,MYH7,MYH11,MYL1,P2RX4,MAP2K6,SCN4B,SGCA,TNNC1,TNNI1,TNNI2,TNNT3,TTN,SSPN,NMUR1,KCNIP2,SCN3B,MYL10,TPCN2
4_Member	GO Biological Processes	GO:0006941	striated muscle contraction	-7.79449	-4.77647	23/168	70,226,477,487,817,1490,1938,2281,3764,4151,4621,4624,4625,4632,5025,5608,6330,7134,7135,7136,7140,7273,55800	ACTC1,ALDOA,ATP1A2,ATP2A1,CAMK2D,CCN2,EEF2,FKBP1B,KCNJ8,MB,MYH3,MYH6,MYH7,MYL1,P2RX4,MAP2K6,SCN4B,TNNC1,TNNI1,TNNI2,TNNT3,TTN,SCN3B
4_Member	Reactome Gene Sets	R-HSA-390522	Striated Muscle Contraction	-7.71241	-4.71211	11/36	70,1674,4604,4621,4624,4632,7134,7135,7136,7140,7273	ACTC1,DES,MYBPC1,MYH3,MYH6,MYL1,TNNC1,TNNI1,TNNI2,TNNT3,TTN
4_Member	GO Biological Processes	GO:0003012	muscle system process	-7.67387	-4.70797	41/456	70,100,142,226,477,487,779,817,1146,1160,1490,1674,1938,2281,2628,3764,4151,4604,4621,4624,4625,4629,4632,5025,5058,5608,6330,6442,7134,7135,7136,7140,7273,8082,9314,9472,10316,30819,55800,93408,219931	ACTC1,ADA,PARP1,ALDOA,ATP1A2,ATP2A1,CACNA1S,CAMK2D,CHRNG,CKMT2,CCN2,DES,EEF2,FKBP1B,GATM,KCNJ8,MB,MYBPC1,MYH3,MYH6,MYH7,MYH11,MYL1,P2RX4,PAK1,MAP2K6,SCN4B,SGCA,TNNC1,TNNI1,TNNI2,TNNT3,TTN,SSPN,KLF4,AKAP6,NMUR1,KCNIP2,SCN3B,MYL10,TPCN2
4_Member	GO Biological Processes	GO:0008015	blood circulation	-7.65905	-4.70797	43/492	70,100,477,487,489,719,774,817,1490,1674,1889,1956,2150,2266,2281,2909,3398,3764,4624,4625,4632,4852,5025,5125,5331,5608,5732,6263,6330,6444,7134,7136,7140,7273,8864,10266,11156,27129,30819,55800,57731,64091,89797	ACTC1,ADA,ATP1A2,ATP2A1,ATP2A3,C3AR1,CACNA1B,CAMK2D,CCN2,DES,ECE1,EGFR,F2RL1,FGG,FKBP1B,ARHGAP35,ID2,KCNJ8,MYH6,MYH7,MYL1,NPY,P2RX4,PCSK5,PLCB3,MAP2K6,PTGER2,RYR3,SCN4B,SGCD,TNNC1,TNNI2,TNNT3,TTN,PER2,RAMP2,PTP4A3,HSPB7,KCNIP2,SCN3B,SPTBN4,POPDC2,NAV2
4_Member	GO Biological Processes	GO:0060047	heart contraction	-7.61462	-4.67878	28/244	70,100,477,487,489,774,817,1490,1674,2281,3764,4624,4625,4632,5025,5608,6263,6330,6444,7134,7136,7140,7273,27129,30819,55800,57731,64091	ACTC1,ADA,ATP1A2,ATP2A1,ATP2A3,CACNA1B,CAMK2D,CCN2,DES,FKBP1B,KCNJ8,MYH6,MYH7,MYL1,P2RX4,MAP2K6,RYR3,SCN4B,SGCD,TNNC1,TNNI2,TNNT3,TTN,HSPB7,KCNIP2,SCN3B,SPTBN4,POPDC2
4_Member	GO Biological Processes	GO:0003013	circulatory system process	-7.45723	-4.53612	43/500	70,100,477,487,489,719,774,817,1490,1674,1889,1956,2150,2266,2281,2909,3398,3764,4624,4625,4632,4852,5025,5125,5331,5608,5732,6263,6330,6444,7134,7136,7140,7273,8864,10266,11156,27129,30819,55800,57731,64091,89797	ACTC1,ADA,ATP1A2,ATP2A1,ATP2A3,C3AR1,CACNA1B,CAMK2D,CCN2,DES,ECE1,EGFR,F2RL1,FGG,FKBP1B,ARHGAP35,ID2,KCNJ8,MYH6,MYH7,MYL1,NPY,P2RX4,PCSK5,PLCB3,MAP2K6,PTGER2,RYR3,SCN4B,SGCD,TNNC1,TNNI2,TNNT3,TTN,PER2,RAMP2,PTP4A3,HSPB7,KCNIP2,SCN3B,SPTBN4,POPDC2,NAV2
4_Member	GO Biological Processes	GO:0030048	actin filament-based movement	-7.38944	-4.49635	20/136	70,477,817,1674,3764,4604,4621,4624,4625,4632,6330,7134,7135,7136,7140,7273,7429,55742,55800,57698	ACTC1,ATP1A2,CAMK2D,DES,KCNJ8,MYBPC1,MYH3,MYH6,MYH7,MYL1,SCN4B,TNNC1,TNNI1,TNNI2,TNNT3,TTN,VIL1,PARVA,SCN3B,SHTN1
4_Member	GO Biological Processes	GO:0003015	heart process	-7.31181	-4.46738	28/252	70,100,477,487,489,774,817,1490,1674,2281,3764,4624,4625,4632,5025,5608,6263,6330,6444,7134,7136,7140,7273,27129,30819,55800,57731,64091	ACTC1,ADA,ATP1A2,ATP2A1,ATP2A3,CACNA1B,CAMK2D,CCN2,DES,FKBP1B,KCNJ8,MYH6,MYH7,MYL1,P2RX4,MAP2K6,RYR3,SCN4B,SGCD,TNNC1,TNNI2,TNNT3,TTN,HSPB7,KCNIP2,SCN3B,SPTBN4,POPDC2
4_Member	GO Biological Processes	GO:1903522	regulation of blood circulation	-6.37611	-3.62782	27/263	100,477,478,482,487,489,774,817,1490,1674,1889,1956,2150,2266,2281,4624,4625,5025,5732,6263,6330,8864,27129,30819,55800,57731,64091	ADA,ATP1A2,ATP1A3,ATP1B2,ATP2A1,ATP2A3,CACNA1B,CAMK2D,CCN2,DES,ECE1,EGFR,F2RL1,FGG,FKBP1B,MYH6,MYH7,P2RX4,PTGER2,RYR3,SCN4B,PER2,HSPB7,KCNIP2,SCN3B,SPTBN4,POPDC2
4_Member	GO Cellular Components	GO:0030018	Z disc	-5.83896	-3.17312	17/126	1674,2281,3880,4604,4624,4625,4892,5058,5239,6263,7273,23022,55742,55800,84033,84665,283807	DES,FKBP1B,KRT19,MYBPC1,MYH6,MYH7,NRAP,PAK1,PGM5,RYR3,TTN,PALLD,PARVA,SCN3B,OBSCN,MYPN,FBXL22
4_Member	GO Biological Processes	GO:0060048	cardiac muscle contraction	-5.50972	-2.9244	17/133	70,477,817,1490,2281,3764,4624,4625,4632,5025,5608,6330,7134,7136,7140,7273,55800	ACTC1,ATP1A2,CAMK2D,CCN2,FKBP1B,KCNJ8,MYH6,MYH7,MYL1,P2RX4,MAP2K6,SCN4B,TNNC1,TNNI2,TNNT3,TTN,SCN3B
4_Member	GO Biological Processes	GO:0008016	regulation of heart contraction	-4.6781	-2.36524	21/218	100,477,478,482,487,489,774,817,1490,1674,2281,4624,4625,5025,6263,6330,27129,30819,55800,57731,64091	ADA,ATP1A2,ATP1A3,ATP1B2,ATP2A1,ATP2A3,CACNA1B,CAMK2D,CCN2,DES,FKBP1B,MYH6,MYH7,P2RX4,RYR3,SCN4B,HSPB7,KCNIP2,SCN3B,SPTBN4,POPDC2
4_Member	GO Biological Processes	GO:0002027	regulation of heart rate	-2.16275	-0.716199	9/99	100,817,2281,4624,4625,6330,55800,57731,64091	ADA,CAMK2D,FKBP1B,MYH6,MYH7,SCN4B,SCN3B,SPTBN4,POPDC2
5_Summary	GO Cellular Components	GO:0070161	anchoring junction	-9.28646	-5.84712	50/554	70,421,811,823,1009,1464,1674,1956,2125,3696,3927,4026,4892,5058,5239,6124,6146,6168,6169,6188,6235,7082,7184,8751,8829,10096,10395,10787,10979,10982,11252,23022,23114,23164,26136,54800,55742,57477,57608,57731,58538,60312,64855,79652,79834,81848,83604,84966,85440,389813	ACTC1,ARVCF,CALR,CAPN1,CDH11,CSPG4,DES,EGFR,EVPL,ITGB8,LASP1,LPP,NRAP,PAK1,PGM5,RPL4,RPL22,RPL37A,RPL38,RPS3,RPS29,TJP1,HSP90B1,ADAM15,NRP1,ACTR3,DLC1,NCKAP1,FERMT2,MAPRE2,PACSIN2,PALLD,NFASC,MPRIP,TES,KLHL24,PARVA,SHROOM4,JCAD,SPTBN4,MPP4,AFAP1,FAM129B,TMEM204,PEAK1,SPRY4,TMEM47,IGSF21,DOCK7,AJM1
5_Member	GO Cellular Components	GO:0070161	anchoring junction	-9.28646	-5.84712	50/554	70,421,811,823,1009,1464,1674,1956,2125,3696,3927,4026,4892,5058,5239,6124,6146,6168,6169,6188,6235,7082,7184,8751,8829,10096,10395,10787,10979,10982,11252,23022,23114,23164,26136,54800,55742,57477,57608,57731,58538,60312,64855,79652,79834,81848,83604,84966,85440,389813	ACTC1,ARVCF,CALR,CAPN1,CDH11,CSPG4,DES,EGFR,EVPL,ITGB8,LASP1,LPP,NRAP,PAK1,PGM5,RPL4,RPL22,RPL37A,RPL38,RPS3,RPS29,TJP1,HSP90B1,ADAM15,NRP1,ACTR3,DLC1,NCKAP1,FERMT2,MAPRE2,PACSIN2,PALLD,NFASC,MPRIP,TES,KLHL24,PARVA,SHROOM4,JCAD,SPTBN4,MPP4,AFAP1,FAM129B,TMEM204,PEAK1,SPRY4,TMEM47,IGSF21,DOCK7,AJM1
5_Member	GO Cellular Components	GO:0005912	adherens junction	-9.24535	-5.84712	49/538	70,421,811,823,1009,1464,1674,1956,3696,3927,4026,4892,5058,5239,6124,6146,6168,6169,6188,6235,7082,7184,8751,8829,10096,10395,10787,10979,10982,11252,23022,23114,23164,26136,54800,55742,57477,57608,57731,58538,60312,64855,79652,79834,81848,83604,84966,85440,389813	ACTC1,ARVCF,CALR,CAPN1,CDH11,CSPG4,DES,EGFR,ITGB8,LASP1,LPP,NRAP,PAK1,PGM5,RPL4,RPL22,RPL37A,RPL38,RPS3,RPS29,TJP1,HSP90B1,ADAM15,NRP1,ACTR3,DLC1,NCKAP1,FERMT2,MAPRE2,PACSIN2,PALLD,NFASC,MPRIP,TES,KLHL24,PARVA,SHROOM4,JCAD,SPTBN4,MPP4,AFAP1,FAM129B,TMEM204,PEAK1,SPRY4,TMEM47,IGSF21,DOCK7,AJM1
5_Member	GO Cellular Components	GO:0005924	cell-substrate adherens junction	-5.71833	-3.06828	34/408	70,811,823,1464,1956,3696,3927,4026,4892,5058,5239,6124,6146,6168,6169,6188,6235,7184,8829,10096,10395,10787,10979,10982,11252,23022,23114,23164,26136,55742,60312,79834,81848,85440	ACTC1,CALR,CAPN1,CSPG4,EGFR,ITGB8,LASP1,LPP,NRAP,PAK1,PGM5,RPL4,RPL22,RPL37A,RPL38,RPS3,RPS29,HSP90B1,NRP1,ACTR3,DLC1,NCKAP1,FERMT2,MAPRE2,PACSIN2,PALLD,NFASC,MPRIP,TES,PARVA,AFAP1,PEAK1,SPRY4,DOCK7
5_Member	GO Cellular Components	GO:0030055	cell-substrate junction	-5.62449	-2.9971	34/412	70,811,823,1464,1956,3696,3927,4026,4892,5058,5239,6124,6146,6168,6169,6188,6235,7184,8829,10096,10395,10787,10979,10982,11252,23022,23114,23164,26136,55742,60312,79834,81848,85440	ACTC1,CALR,CAPN1,CSPG4,EGFR,ITGB8,LASP1,LPP,NRAP,PAK1,PGM5,RPL4,RPL22,RPL37A,RPL38,RPS3,RPS29,HSP90B1,NRP1,ACTR3,DLC1,NCKAP1,FERMT2,MAPRE2,PACSIN2,PALLD,NFASC,MPRIP,TES,PARVA,AFAP1,PEAK1,SPRY4,DOCK7
5_Member	GO Cellular Components	GO:0005925	focal adhesion	-5.35956	-2.80338	33/405	70,811,823,1464,1956,3696,3927,4026,5058,5239,6124,6146,6168,6169,6188,6235,7184,8829,10096,10395,10787,10979,10982,11252,23022,23114,23164,26136,55742,60312,79834,81848,85440	ACTC1,CALR,CAPN1,CSPG4,EGFR,ITGB8,LASP1,LPP,PAK1,PGM5,RPL4,RPL22,RPL37A,RPL38,RPS3,RPS29,HSP90B1,NRP1,ACTR3,DLC1,NCKAP1,FERMT2,MAPRE2,PACSIN2,PALLD,NFASC,MPRIP,TES,PARVA,AFAP1,PEAK1,SPRY4,DOCK7
6_Summary	GO Biological Processes	GO:0070848	response to growth factor	-8.22042	-5.07746	57/727	90,142,677,864,997,1277,1280,1490,1938,1956,2066,2201,2353,3091,3491,3725,4624,4756,4804,5046,5469,5579,5587,6456,6622,6660,6770,7050,7071,7429,7448,7471,7476,8425,8829,9314,10251,10266,10979,11156,23543,27063,50964,57608,63976,64081,64399,64855,79633,79652,80004,80326,81848,85377,94031,152831,348093,4856,10923,60436	ACVR1,PARP1,ZFP36L1,RUNX3,CDC34,COL1A1,COL2A1,CCN2,EEF2,EGFR,ERBB4,FBN2,FOS,HIF1A,CCN1,JUN,MYH6,NEO1,NGFR,PCSK6,MED1,PRKCB,PRKD1,SH3GL2,SNCA,SOX5,STAR,TGIF1,KLF10,VIL1,VTN,WNT1,WNT7A,LTBP4,NRP1,KLF4,SPRY3,RAMP2,FERMT2,PTP4A3,RBFOX2,ANKRD1,SOST,JCAD,PRDM16,PBLD,HHIP,FAM129B,FAT4,TMEM204,ESRP2,WNT10A,SPRY4,MICALL1,HTRA3,KLB,RBPMS2,CCN3,SUB1,TGIF2
6_Member	GO Biological Processes	GO:0070848	response to growth factor	-8.22042	-5.07746	57/727	90,142,677,864,997,1277,1280,1490,1938,1956,2066,2201,2353,3091,3491,3725,4624,4756,4804,5046,5469,5579,5587,6456,6622,6660,6770,7050,7071,7429,7448,7471,7476,8425,8829,9314,10251,10266,10979,11156,23543,27063,50964,57608,63976,64081,64399,64855,79633,79652,80004,80326,81848,85377,94031,152831,348093	ACVR1,PARP1,ZFP36L1,RUNX3,CDC34,COL1A1,COL2A1,CCN2,EEF2,EGFR,ERBB4,FBN2,FOS,HIF1A,CCN1,JUN,MYH6,NEO1,NGFR,PCSK6,MED1,PRKCB,PRKD1,SH3GL2,SNCA,SOX5,STAR,TGIF1,KLF10,VIL1,VTN,WNT1,WNT7A,LTBP4,NRP1,KLF4,SPRY3,RAMP2,FERMT2,PTP4A3,RBFOX2,ANKRD1,SOST,JCAD,PRDM16,PBLD,HHIP,FAM129B,FAT4,TMEM204,ESRP2,WNT10A,SPRY4,MICALL1,HTRA3,KLB,RBPMS2
6_Member	GO Biological Processes	GO:0071363	cellular response to growth factor stimulus	-8.04685	-4.99104	55/697	90,142,677,1277,1280,1490,1938,1956,2066,2201,2353,3091,3491,3725,4624,4756,4804,5046,5469,5579,5587,6456,6622,6660,6770,7050,7071,7429,7448,7471,7476,8425,8829,9314,10251,10266,10979,11156,23543,27063,50964,57608,63976,64081,64399,64855,79633,79652,80004,80326,81848,85377,94031,152831,348093	ACVR1,PARP1,ZFP36L1,COL1A1,COL2A1,CCN2,EEF2,EGFR,ERBB4,FBN2,FOS,HIF1A,CCN1,JUN,MYH6,NEO1,NGFR,PCSK6,MED1,PRKCB,PRKD1,SH3GL2,SNCA,SOX5,STAR,TGIF1,KLF10,VIL1,VTN,WNT1,WNT7A,LTBP4,NRP1,KLF4,SPRY3,RAMP2,FERMT2,PTP4A3,RBFOX2,ANKRD1,SOST,JCAD,PRDM16,PBLD,HHIP,FAM129B,FAT4,TMEM204,ESRP2,WNT10A,SPRY4,MICALL1,HTRA3,KLB,RBPMS2
6_Member	GO Biological Processes	GO:0071559	response to transforming growth factor beta	-3.34278	-1.46306	20/252	90,142,677,864,1277,2201,2353,3725,6660,6770,7071,7471,7476,8425,10979,27063,63976,64081,80326,94031	ACVR1,PARP1,ZFP36L1,RUNX3,COL1A1,FBN2,FOS,JUN,SOX5,STAR,KLF10,WNT1,WNT7A,LTBP4,FERMT2,ANKRD1,PRDM16,PBLD,WNT10A,HTRA3
6_Member	GO Biological Processes	GO:0090287	regulation of cellular response to growth factor stimulus	-3.0981	-1.28981	21/283	2201,3091,3491,4756,5046,5579,7448,7471,8425,10251,11156,50964,57608,63976,64081,64399,64855,79652,81848,94031,348093	FBN2,HIF1A,CCN1,NEO1,PCSK6,PRKCB,VTN,WNT1,LTBP4,SPRY3,PTP4A3,SOST,JCAD,PRDM16,PBLD,HHIP,FAM129B,TMEM204,SPRY4,HTRA3,RBPMS2
6_Member	GO Biological Processes	GO:0071560	cellular response to transforming growth factor beta stimulus	-3.08395	-1.28122	19/245	90,142,677,1277,2201,2353,3725,6660,6770,7071,7471,7476,8425,10979,27063,63976,64081,80326,94031	ACVR1,PARP1,ZFP36L1,COL1A1,FBN2,FOS,JUN,SOX5,STAR,KLF10,WNT1,WNT7A,LTBP4,FERMT2,ANKRD1,PRDM16,PBLD,WNT10A,HTRA3
6_Member	GO Biological Processes	GO:0007178	transmembrane receptor protein serine/threonine kinase signaling pathway	-2.09799	-0.678392	21/344	90,142,2201,2353,3491,3725,4624,4756,4856,5046,7071,7471,8425,10923,10979,50964,60436,63976,64081,94031,348093	ACVR1,PARP1,FBN2,FOS,CCN1,JUN,MYH6,NEO1,CCN3,PCSK6,KLF10,WNT1,LTBP4,SUB1,FERMT2,SOST,TGIF2,PRDM16,PBLD,HTRA3,RBPMS2
7_Summary	GO Molecular Functions	GO:0022890	inorganic cation transmembrane transporter activity	-8.05437	-4.99104	50/603	477,478,482,487,489,540,610,774,779,786,1146,1182,1262,1327,1345,2281,2893,2905,2906,3739,3764,3767,4308,4891,5025,6263,6330,6506,6526,7991,9256,9377,9497,9990,10396,11182,27012,27092,30819,51393,55630,55800,57468,57582,79041,81031,81539,85414,219931,440699,284439,817,5031,5774,6622,9472,9551,27075,54800,54997,55240,57214,142,885,3725,5172,5366,7476,22999,23316,23593,64091,112755,116369,4302,2909…	ATP1A2,ATP1A3,ATP1B2,ATP2A1,ATP2A3,ATP7B,HCN2,CACNA1B,CACNA1S,CACNG1,CHRNG,CLCN3,CNGA4,COX4I1,COX6C,FKBP1B,GRIA4,GRIN2C,GRIN2D,KCNA4,KCNJ8,KCNJ11,TRPM1,SLC11A2,P2RX4,RYR3,SCN4B,SLC1A2,SLC5A3,TUSC3,TSPOAP1,COX5A,SLC4A7,SLC12A6,ATP8A1,SLC2A6,KCNV1,CACNG4,KCNIP2,TRPV2,SLC39A4,SCN3B,SLC12A5,KCNT1,TMEM38A,SLC2A10,SLC38A1,SLC45A3,TPCN2,LRRC52,SLC25A42,CAMK2D,P2RY6,PTPN3,SNCA,AKAP6,ATP5MF,TSPAN13,KLHL24…
7_Member	GO Molecular Functions	GO:0022890	inorganic cation transmembrane transporter activity	-8.05437	-4.99104	50/603	477,478,482,487,489,540,610,774,779,786,1146,1182,1262,1327,1345,2281,2893,2905,2906,3739,3764,3767,4308,4891,5025,6263,6330,6506,6526,7991,9256,9377,9497,9990,10396,11182,27012,27092,30819,51393,55630,55800,57468,57582,79041,81031,81539,85414,219931,440699	ATP1A2,ATP1A3,ATP1B2,ATP2A1,ATP2A3,ATP7B,HCN2,CACNA1B,CACNA1S,CACNG1,CHRNG,CLCN3,CNGA4,COX4I1,COX6C,FKBP1B,GRIA4,GRIN2C,GRIN2D,KCNA4,KCNJ8,KCNJ11,TRPM1,SLC11A2,P2RX4,RYR3,SCN4B,SLC1A2,SLC5A3,TUSC3,TSPOAP1,COX5A,SLC4A7,SLC12A6,ATP8A1,SLC2A6,KCNV1,CACNG4,KCNIP2,TRPV2,SLC39A4,SCN3B,SLC12A5,KCNT1,TMEM38A,SLC2A10,SLC38A1,SLC45A3,TPCN2,LRRC52
7_Member	GO Molecular Functions	GO:0008324	cation transmembrane transporter activity	-7.3585	-4.49175	51/653	477,478,482,487,489,540,610,774,779,786,1146,1182,1262,1327,1345,2281,2893,2905,2906,3739,3764,3767,4308,4891,5025,6263,6330,6506,6526,7991,9256,9377,9497,9990,10396,11182,27012,27092,30819,51393,55630,55800,57468,57582,79041,81031,81539,85414,219931,284439,440699	ATP1A2,ATP1A3,ATP1B2,ATP2A1,ATP2A3,ATP7B,HCN2,CACNA1B,CACNA1S,CACNG1,CHRNG,CLCN3,CNGA4,COX4I1,COX6C,FKBP1B,GRIA4,GRIN2C,GRIN2D,KCNA4,KCNJ8,KCNJ11,TRPM1,SLC11A2,P2RX4,RYR3,SCN4B,SLC1A2,SLC5A3,TUSC3,TSPOAP1,COX5A,SLC4A7,SLC12A6,ATP8A1,SLC2A6,KCNV1,CACNG4,KCNIP2,TRPV2,SLC39A4,SCN3B,SLC12A5,KCNT1,TMEM38A,SLC2A10,SLC38A1,SLC45A3,TPCN2,SLC25A42,LRRC52
7_Member	GO Molecular Functions	GO:0046873	metal ion transmembrane transporter activity	-7.0604	-4.23036	39/444	477,478,482,487,489,540,610,774,779,786,2281,2905,2906,3739,3764,3767,4308,4891,5025,6263,6330,6506,6526,7991,9256,9497,9990,27012,27092,30819,51393,55630,55800,57468,57582,79041,81539,219931,440699	ATP1A2,ATP1A3,ATP1B2,ATP2A1,ATP2A3,ATP7B,HCN2,CACNA1B,CACNA1S,CACNG1,FKBP1B,GRIN2C,GRIN2D,KCNA4,KCNJ8,KCNJ11,TRPM1,SLC11A2,P2RX4,RYR3,SCN4B,SLC1A2,SLC5A3,TUSC3,TSPOAP1,SLC4A7,SLC12A6,KCNV1,CACNG4,KCNIP2,TRPV2,SLC39A4,SCN3B,SLC12A5,KCNT1,TMEM38A,SLC38A1,TPCN2,LRRC52
7_Member	GO Biological Processes	GO:0098662	inorganic cation transmembrane transport	-5.72846	-3.07059	51/739	477,478,482,487,489,540,610,774,779,786,817,1182,1327,1345,2281,2905,2906,3739,3764,3767,4308,4891,5025,5031,5774,6263,6330,6622,7991,9377,9472,9551,9990,11182,27012,27075,27092,30819,51393,54800,54997,55240,55630,55800,57214,57468,57582,79041,81031,219931,440699	ATP1A2,ATP1A3,ATP1B2,ATP2A1,ATP2A3,ATP7B,HCN2,CACNA1B,CACNA1S,CACNG1,CAMK2D,CLCN3,COX4I1,COX6C,FKBP1B,GRIN2C,GRIN2D,KCNA4,KCNJ8,KCNJ11,TRPM1,SLC11A2,P2RX4,P2RY6,PTPN3,RYR3,SCN4B,SNCA,TUSC3,COX5A,AKAP6,ATP5MF,SLC12A6,SLC2A6,KCNV1,TSPAN13,CACNG4,KCNIP2,TRPV2,KLHL24,TESC,STEAP3,SLC39A4,SCN3B,CEMIP,SLC12A5,KCNT1,TMEM38A,SLC2A10,TPCN2,LRRC52
7_Member	GO Biological Processes	GO:0042391	regulation of membrane potential	-5.35189	-2.80338	34/424	142,477,478,482,610,774,817,885,1146,2281,2893,2905,2906,3725,3764,3767,5025,5172,5366,5774,6330,6622,7476,9472,22999,23316,23593,27092,30819,55800,57582,64091,112755,116369	PARP1,ATP1A2,ATP1A3,ATP1B2,HCN2,CACNA1B,CAMK2D,CCK,CHRNG,FKBP1B,GRIA4,GRIN2C,GRIN2D,JUN,KCNJ8,KCNJ11,P2RX4,SLC26A4,PMAIP1,PTPN3,SCN4B,SNCA,WNT7A,AKAP6,RIMS1,CUX2,HEBP2,CACNG4,KCNIP2,SCN3B,KCNT1,POPDC2,STX1B,SLC26A8
[truncated: 238 more rows]

## Sheet: late positive response-GO
GroupID	Category	Term	Description	LogP	Log(q-value)	InTerm_InList	Genes	Symbols
[truncated: 346 more rows]
