# Supplementary material for: Dynamics of transcriptome changes during subcutaneous preadipocyte differentiation in ducks
Source: BMC Genomics. 2019 Sep 2;20:688. doi: 10.1186/s12864-019-6055-9 (PMC6720933; doi:10.1186/s12864-019-6055-9)
Supplement: Supplementary file 6 — Table S5. KEGG pathway analysis of DEGs at different stages. (XLSX 51 kb) [file 12864_2019_6055_MOESM6_ESM.xlsx]

## Sheet: -48h vs 0h -down-KEGG
GroupID	Category	Term	Description	LogP	Log(q-value)	InTerm_InList	Genes	Symbols
1_Summary	KEGG Pathway	hsa03010	Ribosome	-24.8577	-22.164	30/154	4736,6122,6135,6138,6142,6147,6156,6160,6161,6165,6168,6181,6187,6191,6193,6194,6206,6207,6217,6223,6224,6228,6233,9045,25873,51069,54948,64968,79590,200916	RPL10A,RPL3,RPL11,RPL15,RPL18A,RPL23A,RPL30,RPL31,RPL32,RPL35A,RPL37A,RPLP2,RPS2,RPS4X,RPS5,RPS6,RPS12,RPS13,RPS16,RPS19,RPS20,RPS23,RPS27A,RPL14,RPL36,MRPL2,MRPL16,MRPS6,MRPL24,RPL22L1
1_Member	KEGG Pathway	hsa03010	Ribosome	-24.8577	-22.164	30/154	4736,6122,6135,6138,6142,6147,6156,6160,6161,6165,6168,6181,6187,6191,6193,6194,6206,6207,6217,6223,6224,6228,6233,9045,25873,51069,54948,64968,79590,200916	RPL10A,RPL3,RPL11,RPL15,RPL18A,RPL23A,RPL30,RPL31,RPL32,RPL35A,RPL37A,RPLP2,RPS2,RPS4X,RPS5,RPS6,RPS12,RPS13,RPS16,RPS19,RPS20,RPS23,RPS27A,RPL14,RPL36,MRPL2,MRPL16,MRPS6,MRPL24,RPL22L1
2_Summary	KEGG Pathway	hsa04110	Cell cycle	-15.0445	-12.6518	20/124	699,701,896,983,991,993,1869,4085,4171,4172,4173,4174,4175,5111,5347,9133,9184,9700,9978,85417,5499,5518,6790,3320,6241,54205,3569	BUB1,BUB1B,CCND3,CDK1,CDC20,CDC25A,E2F1,MAD2L1,MCM2,MCM3,MCM4,MCM5,MCM6,PCNA,PLK1,CCNB2,BUB3,ESPL1,RBX1,CCNB3,PPP1CA,PPP2R1A,AURKA,HSP90AA1,RRM2,CYCS,IL6
2_Member	KEGG Pathway	hsa04110	Cell cycle	-15.0445	-12.6518	20/124	699,701,896,983,991,993,1869,4085,4171,4172,4173,4174,4175,5111,5347,9133,9184,9700,9978,85417	BUB1,BUB1B,CCND3,CDK1,CDC20,CDC25A,E2F1,MAD2L1,MCM2,MCM3,MCM4,MCM5,MCM6,PCNA,PLK1,CCNB2,BUB3,ESPL1,RBX1,CCNB3
2_Member	KEGG Pathway	hsa04114	Oocyte meiosis	-5.81064	-4.07116	11/124	699,983,991,4085,5347,5499,5518,6790,9133,9700,9978	BUB1,CDK1,CDC20,MAD2L1,PLK1,PPP1CA,PPP2R1A,AURKA,CCNB2,ESPL1,RBX1
2_Member	KEGG Pathway	hsa04914	Progesterone-mediated oocyte maturation	-4.18326	-2.66563	8/96	699,983,993,3320,4085,5347,9133,85417	BUB1,CDK1,CDC25A,HSP90AA1,MAD2L1,PLK1,CCNB2,CCNB3
2_Member	KEGG Pathway	hsa04115	p53 signaling pathway	-3.36639	-2.07061	6/69	896,983,6241,9133,54205,85417	CCND3,CDK1,RRM2,CCNB2,CYCS,CCNB3
2_Member	KEGG Pathway	hsa04068	FoxO signaling pathway	-0.930812	-0.12918	4/132	3569,5347,9133,85417	IL6,PLK1,CCNB2,CCNB3
3_Summary	KEGG Pathway	hsa00100	Steroid biosynthesis	-9.80099	-7.58438	8/20	1595,1717,2222,4047,6307,6309,6713,50814	CYP51A1,DHCR7,FDFT1,LSS,MSMO1,SC5D,SQLE,NSDHL
3_Member	KEGG Pathway	hsa00100	Steroid biosynthesis	-9.80099	-7.58438	8/20	1595,1717,2222,4047,6307,6309,6713,50814	CYP51A1,DHCR7,FDFT1,LSS,MSMO1,SC5D,SQLE,NSDHL
3_Member	KEGG Pathway	M00101	Cholesterol biosynthesis, squalene 2,3-epoxide => cholesterol	-8.48145	-6.4867	6/11	1595,1717,4047,6307,6309,50814	CYP51A1,DHCR7,LSS,MSMO1,SC5D,NSDHL
3_Member	KEGG Pathway	hsa_M00101	Cholesterol biosynthesis, squalene 2,3-epoxide => cholesterol	-8.48145	-6.4867	6/11	1595,1717,4047,6307,6309,50814	CYP51A1,DHCR7,LSS,MSMO1,SC5D,NSDHL
4_Summary	KEGG Pathway	hsa03040	Spliceosome	-8.14718	-6.2316	14/134	3178,3312,6631,6632,6636,7919,9410,10189,10262,11338,26121,27339,83443,84844	HNRNPA1,HSPA8,SNRPC,SNRPD1,SNRPF,DDX39B,SNRNP40,ALYREF,SF3B4,U2AF2,PRPF31,PRPF19,SF3B5,PHF5A
4_Member	KEGG Pathway	hsa03040	Spliceosome	-8.14718	-6.2316	14/134	3178,3312,6631,6632,6636,7919,9410,10189,10262,11338,26121,27339,83443,84844	HNRNPA1,HSPA8,SNRPC,SNRPD1,SNRPF,DDX39B,SNRNP40,ALYREF,SF3B4,U2AF2,PRPF31,PRPF19,SF3B5,PHF5A
5_Summary	KEGG Pathway	hsa03050	Proteasome	-7.94425	-6.09562	9/45	5687,5689,5690,5691,5692,5701,5705,5708,5709,983,2208,3312,5441,5901,7431,27044	PSMA6,PSMB1,PSMB2,PSMB3,PSMB4,PSMC2,PSMC5,PSMD2,PSMD3,CDK1,FCER2,HSPA8,POLR2L,RAN,VIM,SND1
5_Member	KEGG Pathway	hsa03050	Proteasome	-7.94425	-6.09562	9/45	5687,5689,5690,5691,5692,5701,5705,5708,5709	PSMA6,PSMB1,PSMB2,PSMB3,PSMB4,PSMC2,PSMC5,PSMD2,PSMD3
5_Member	KEGG Pathway	hsa05169	Epstein-Barr virus infection	-3.80562	-2.34234	11/203	983,2208,3312,5441,5701,5705,5708,5709,5901,7431,27044	CDK1,FCER2,HSPA8,POLR2L,PSMC2,PSMC5,PSMD2,PSMD3,RAN,VIM,SND1
6_Summary	KEGG Pathway	hsa05016	Huntington's disease	-6.15798	-4.36734	14/193	292,506,516,518,522,1212,1345,1347,2876,4723,5441,6647,7388,54205,7317,5464,823,3569	SLC25A5,ATP5F1B,ATP5MC1,ATP5MC3,ATP5PF,CLTB,COX6C,COX7A2,GPX1,NDUFV1,POLR2L,SOD1,UQCRH,CYCS,UBA1,PPA1,CAPN1,IL6
6_Member	KEGG Pathway	hsa05016	Huntington's disease	-6.15798	-4.36734	14/193	292,506,516,518,522,1212,1345,1347,2876,4723,5441,6647,7388,54205	SLC25A5,ATP5F1B,ATP5MC1,ATP5MC3,ATP5PF,CLTB,COX6C,COX7A2,GPX1,NDUFV1,POLR2L,SOD1,UQCRH,CYCS
6_Member	KEGG Pathway	hsa05012	Parkinson's disease	-5.23515	-3.58282	11/142	292,506,516,518,522,1345,1347,4723,7317,7388,54205	SLC25A5,ATP5F1B,ATP5MC1,ATP5MC3,ATP5PF,COX6C,COX7A2,NDUFV1,UBA1,UQCRH,CYCS
6_Member	KEGG Pathway	hsa00190	Oxidative phosphorylation	-3.92911	-2.4395	9/133	506,516,518,522,1345,1347,4723,5464,7388	ATP5F1B,ATP5MC1,ATP5MC3,ATP5PF,COX6C,COX7A2,NDUFV1,PPA1,UQCRH
6_Member	KEGG Pathway	hsa05010	Alzheimer's disease	-3.7767	-2.33825	10/171	506,516,518,522,823,1345,1347,4723,7388,54205	ATP5F1B,ATP5MC1,ATP5MC3,ATP5PF,CAPN1,COX6C,COX7A2,NDUFV1,UQCRH,CYCS
6_Member	KEGG Pathway	hsa04932	Non-alcoholic fatty liver disease (NAFLD)	-1.71256	-0.734841	6/149	1345,1347,3569,4723,7388,54205	COX6C,COX7A2,IL6,NDUFV1,UQCRH,CYCS
6_Member	KEGG Pathway	hsa04260	Cardiac muscle contraction	-1.00768	-0.173415	3/78	1345,1347,7388	COX6C,COX7A2,UQCRH
7_Summary	KEGG Pathway	hsa05166	HTLV-I infection	-5.39208	-3.69835	15/256	292,701,811,896,991,1869,2224,3569,4085,4487,5111,5901,5902,9133,9184	SLC25A5,BUB1B,CALR,CCND3,CDC20,E2F1,FDPS,IL6,MAD2L1,MSX1,PCNA,RAN,RANBP1,CCNB2,BUB3
7_Member	KEGG Pathway	hsa05166	HTLV-I infection	-5.39208	-3.69835	15/256	292,701,811,896,991,1869,2224,3569,4085,4487,5111,5901,5902,9133,9184	SLC25A5,BUB1B,CALR,CCND3,CDC20,E2F1,FDPS,IL6,MAD2L1,MSX1,PCNA,RAN,RANBP1,CCNB2,BUB3
8_Summary	KEGG Pathway	hsa03030	DNA replication	-4.98595	-3.37141	6/36	4171,4172,4173,4174,4175,5111	MCM2,MCM3,MCM4,MCM5,MCM6,PCNA
8_Member	KEGG Pathway	hsa03030	DNA replication	-4.98595	-3.37141	6/36	4171,4172,4173,4174,4175,5111	MCM2,MCM3,MCM4,MCM5,MCM6,PCNA
9_Summary	KEGG Pathway	hsa05130	Pathogenic Escherichia coli infection	-4.92346	-3.34368	7/55	4691,7277,7280,10383,79861,84617,203068,983,811,23480	NCL,TUBA4A,TUBB2A,TUBB4B,TUBAL3,TUBB6,TUBB,CDK1,CALR,SEC61G
9_Member	KEGG Pathway	hsa05130	Pathogenic Escherichia coli infection	-4.92346	-3.34368	7/55	4691,7277,7280,10383,79861,84617,203068	NCL,TUBA4A,TUBB2A,TUBB4B,TUBAL3,TUBB6,TUBB
9_Member	KEGG Pathway	hsa04540	Gap junction	-3.60073	-2.20803	7/88	983,7277,7280,10383,79861,84617,203068	CDK1,TUBA4A,TUBB2A,TUBB4B,TUBAL3,TUBB6,TUBB
9_Member	KEGG Pathway	hsa04145	Phagosome	-2.79708	-1.62349	8/154	811,7277,7280,10383,23480,79861,84617,203068	CALR,TUBA4A,TUBB2A,TUBB4B,SEC61G,TUBAL3,TUBB6,TUBB
10_Summary	KEGG Pathway	hsa01200	Carbon metabolism	-4.45065	-2.90305	9/114	39,226,2023,2539,2806,4191,5226,5315,7167,65263,29925	ACAT2,ALDOA,ENO1,G6PD,GOT2,MDH2,PGD,PKM,TPI1,PYCR3,GMPPB
10_Member	KEGG Pathway	hsa01200	Carbon metabolism	-4.45065	-2.90305	9/114	39,226,2023,2539,2806,4191,5226,5315,7167	ACAT2,ALDOA,ENO1,G6PD,GOT2,MDH2,PGD,PKM,TPI1
10_Member	KEGG Pathway	M00001	Glycolysis (Embden-Meyerhof pathway), glucose => pyruvate	-3.4082	-2.09469	4/25	226,2023,5315,7167	ALDOA,ENO1,PKM,TPI1
10_Member	KEGG Pathway	hsa_M00001	Glycolysis (Embden-Meyerhof pathway), glucose => pyruvate	-3.4082	-2.09469	4/25	226,2023,5315,7167	ALDOA,ENO1,PKM,TPI1
10_Member	KEGG Pathway	M00002	Glycolysis, core module involving three-carbon compounds	-3.25308	-1.99072	3/12	2023,5315,7167	ENO1,PKM,TPI1
10_Member	KEGG Pathway	hsa_M00002	Glycolysis, core module involving three-carbon compounds	-3.25308	-1.99072	3/12	2023,5315,7167	ENO1,PKM,TPI1
10_Member	KEGG Pathway	hsa01230	Biosynthesis of amino acids	-3.17185	-1.92528	6/75	226,2023,2806,5315,7167,65263	ALDOA,ENO1,GOT2,PKM,TPI1,PYCR3
10_Member	KEGG Pathway	M00003	Gluconeogenesis, oxaloacetate => fructose-6P	-2.78574	-1.62349	3/17	226,2023,7167	ALDOA,ENO1,TPI1
10_Member	KEGG Pathway	hsa_M00003	Gluconeogenesis, oxaloacetate => fructose-6P	-2.78574	-1.62349	3/17	226,2023,7167	ALDOA,ENO1,TPI1
10_Member	KEGG Pathway	hsa00051	Fructose and mannose metabolism	-1.9536	-0.893346	3/33	226,7167,29925	ALDOA,TPI1,GMPPB
10_Member	KEGG Pathway	hsa00010	Glycolysis / Gluconeogenesis	-1.82662	-0.804992	4/67	226,2023,5315,7167	ALDOA,ENO1,PKM,TPI1
11_Summary	KEGG Pathway	hsa00900	Terpenoid backbone biosynthesis	-3.63158	-2.2166	4/22	39,2224,3156,3157,259307	ACAT2,FDPS,HMGCR,HMGCS1,IL4I1
11_Member	KEGG Pathway	hsa00900	Terpenoid backbone biosynthesis	-3.63158	-2.2166	4/22	39,2224,3156,3157	ACAT2,FDPS,HMGCR,HMGCS1
11_Member	KEGG Pathway	M00095	C5 isoprenoid biosynthesis, mevalonate pathway	-3.50721	-2.1559	3/10	39,3156,3157	ACAT2,HMGCR,HMGCS1
11_Member	KEGG Pathway	hsa_M00095	C5 isoprenoid biosynthesis, mevalonate pathway	-3.50721	-2.1559	3/10	39,3156,3157	ACAT2,HMGCR,HMGCS1
11_Member	KEGG Pathway	hsa00280	Valine, leucine and isoleucine degradation	-1.51947	-0.603896	3/48	39,3157,259307	ACAT2,HMGCS1,IL4I1
12_Summary	KEGG Pathway	hsa00480	Glutathione metabolism	-3.0099	-1.77857	5/54	2539,2876,2879,5226,6241,226	G6PD,GPX1,GPX4,PGD,RRM2,ALDOA
12_Member	KEGG Pathway	hsa00480	Glutathione metabolism	-3.0099	-1.77857	5/54	2539,2876,2879,5226,6241	G6PD,GPX1,GPX4,PGD,RRM2
12_Member	KEGG Pathway	hsa00030	Pentose phosphate pathway	-2.06847	-0.987531	3/30	226,2539,5226	ALDOA,G6PD,PGD
13_Summary	KEGG Pathway	hsa05020	Prion diseases	-2.83949	-1.62349	4/35	3309,3569,6647,10963	HSPA5,IL6,SOD1,STIP1
13_Member	KEGG Pathway	hsa05020	Prion diseases	-2.83949	-1.62349	4/35	3309,3569,6647,10963	HSPA5,IL6,SOD1,STIP1
14_Summary	KEGG Pathway	hsa00360	Phenylalanine metabolism	-2.78574	-1.62349	3/17	2806,4282,259307,191,4191	GOT2,MIF,IL4I1,AHCY,MDH2
14_Member	KEGG Pathway	hsa00360	Phenylalanine metabolism	-2.78574	-1.62349	3/17	2806,4282,259307	GOT2,MIF,IL4I1
14_Member	KEGG Pathway	hsa00270	Cysteine and methionine metabolism	-2.43328	-1.33062	4/45	191,2806,4191,259307	AHCY,GOT2,MDH2,IL4I1
14_Member	KEGG Pathway	hsa00350	Tyrosine metabolism	-1.88354	-0.843024	3/35	2806,4282,259307	GOT2,MIF,IL4I1
15_Summary	KEGG Pathway	hsa03015	mRNA surveillance pathway	-2.73358	-1.58392	6/91	5499,5518,7919,10189,10978,29894	PPP1CA,PPP2R1A,DDX39B,ALYREF,CLP1,CPSF1
15_Member	KEGG Pathway	hsa03015	mRNA surveillance pathway	-2.73358	-1.58392	6/91	5499,5518,7919,10189,10978,29894	PPP1CA,PPP2R1A,DDX39B,ALYREF,CLP1,CPSF1
16_Summary	KEGG Pathway	hsa04216	Ferroptosis	-2.6216	-1.48418	4/40	2182,2879,3162,4891	ACSL4,GPX4,HMOX1,SLC11A2
16_Member	KEGG Pathway	hsa04216	Ferroptosis	-2.6216	-1.48418	4/40	2182,2879,3162,4891	ACSL4,GPX4,HMOX1,SLC11A2
17_Summary	KEGG Pathway	hsa04141	Protein processing in endoplasmic reticulum	-2.59334	-1.46781	8/166	811,823,3309,3312,3320,9978,22824,23480	CALR,CAPN1,HSPA5,HSPA8,HSP90AA1,RBX1,HSPA4L,SEC61G
17_Member	KEGG Pathway	hsa04141	Protein processing in endoplasmic reticulum	-2.59334	-1.46781	8/166	811,823,3309,3312,3320,9978,22824,23480	CALR,CAPN1,HSPA5,HSPA8,HSP90AA1,RBX1,HSPA4L,SEC61G
17_Member	KEGG Pathway	hsa04612	Antigen processing and presentation	-1.62691	-0.670696	4/77	811,3309,3312,3320	CALR,HSPA5,HSPA8,HSP90AA1
18_Summary	KEGG Pathway	hsa04066	HIF-1 signaling pathway	-2.50535	-1.3914	6/101	226,2023,3162,3569,6194,9978,2247,399694	ALDOA,ENO1,HMOX1,IL6,RPS6,RBX1,FGF2,SHC4
18_Member	KEGG Pathway	hsa04066	HIF-1 signaling pathway	-2.50535	-1.3914	6/101	226,2023,3162,3569,6194,9978	ALDOA,ENO1,HMOX1,IL6,RPS6,RBX1
18_Member	KEGG Pathway	hsa01521	EGFR tyrosine kinase inhibitor resistance	-1.59089	-0.653038	4/79	2247,3569,6194,399694	FGF2,IL6,RPS6,SHC4
19_Summary	KEGG Pathway	hsa05134	Legionellosis	-2.12135	-1.02968	4/55	3312,3329,3569,54205,708,983,3150,5499,10189,1869,4318,5111,2224,7919,2247,3320,9978	HSPA8,HSPD1,IL6,CYCS,C1QBP,CDK1,HMGN1,PPP1CA,ALYREF,E2F1,MMP9,PCNA,FDPS,DDX39B,FGF2,HSP90AA1,RBX1
19_Member	KEGG Pathway	hsa05134	Legionellosis	-2.12135	-1.02968	4/55	3312,3329,3569,54205	HSPA8,HSPD1,IL6,CYCS
19_Member	KEGG Pathway	hsa05168	Herpes simplex infection	-1.7858	-0.77352	7/185	708,983,3150,3569,5499,10189,54205	C1QBP,CDK1,HMGN1,IL6,PPP1CA,ALYREF,CYCS
19_Member	KEGG Pathway	hsa05161	Hepatitis B	-1.26887	-0.388061	5/144	1869,3569,4318,5111,54205	E2F1,IL6,MMP9,PCNA,CYCS
19_Member	KEGG Pathway	hsa05164	Influenza A	-1.00382	-0.173415	5/173	2224,3312,3569,7919,54205	FDPS,HSPA8,IL6,DDX39B,CYCS
19_Member	KEGG Pathway	hsa05200	Pathways in cancer	-0.488066	0	7/395	1869,2247,3320,3569,4318,9978,54205	E2F1,FGF2,HSP90AA1,IL6,MMP9,RBX1,CYCS
19_Member	KEGG Pathway	hsa05152	Tuberculosis	-0.332909	0	3/179	3329,3569,54205	HSPD1,IL6,CYCS
20_Summary	KEGG Pathway	hsa03013	RNA transport	-1.95767	-0.893346	7/171	1973,5901,7919,8086,10189,10419,79228	EIF4A1,RAN,DDX39B,AAAS,ALYREF,PRMT5,THOC6
20_Member	KEGG Pathway	hsa03013	RNA transport	-1.95767	-0.893346	7/171	1973,5901,7919,8086,10189,10419,79228	EIF4A1,RAN,DDX39B,AAAS,ALYREF,PRMT5,THOC6

## Sheet: -48h vs 0h -up-KEGG
GroupID	Category	Term	Description	LogP	Log(q-value)	InTerm_InList	Genes	Symbols
1_Summary	KEGG Pathway	hsa04512	ECM-receptor interaction	-14.1358	-11.442	17/82	1278,1282,1284,1293,1311,2335,3339,3371,3672,3693,3911,3913,7057,7058,7059,8516,22801,1950,4638,5829,80310,93408,340156,1436,2258,7248,28227,64764	COL1A2,COL4A1,COL4A2,COL6A3,COMP,FN1,HSPG2,TNC,ITGA1,ITGB5,LAMA5,LAMB2,THBS1,THBS2,THBS3,ITGA8,ITGA11,EGF,MYLK,PXN,PDGFD,MYL10,MYLK4,CSF1R,FGF13,TSC1,PPP2R3B,CREB3L2
1_Member	KEGG Pathway	hsa04512	ECM-receptor interaction	-14.1358	-11.442	17/82	1278,1282,1284,1293,1311,2335,3339,3371,3672,3693,3911,3913,7057,7058,7059,8516,22801	COL1A2,COL4A1,COL4A2,COL6A3,COMP,FN1,HSPG2,TNC,ITGA1,ITGB5,LAMA5,LAMB2,THBS1,THBS2,THBS3,ITGA8,ITGA11
1_Member	KEGG Pathway	hsa04510	Focal adhesion	-12.1949	-9.80225	22/199	1278,1282,1284,1293,1311,1950,2335,3371,3672,3693,3911,3913,4638,5829,7057,7058,7059,8516,22801,80310,93408,340156	COL1A2,COL4A1,COL4A2,COL6A3,COMP,EGF,FN1,TNC,ITGA1,ITGB5,LAMA5,LAMB2,MYLK,PXN,THBS1,THBS2,THBS3,ITGA8,ITGA11,PDGFD,MYL10,MYLK4
1_Member	KEGG Pathway	hsa04810	Regulation of actin cytoskeleton	-3.91393	-2.33942	12/212	1950,2258,2335,3672,3693,4638,5829,8516,22801,80310,93408,340156	EGF,FGF13,FN1,ITGA1,ITGB5,MYLK,PXN,ITGA8,ITGA11,PDGFD,MYL10,MYLK4
2_Summary	KEGG Pathway	hsa05410	Hypertrophic cardiomyopathy (HCM)	-10.4592	-8.24255	14/83	70,779,786,1756,3672,3693,4634,6443,6445,7134,7139,7273,8516,22801,88,481,817,5330,28227,64764	ACTC1,CACNA1S,CACNG1,DMD,ITGA1,ITGB5,MYL3,SGCB,SGCG,TNNC1,TNNT2,TTN,ITGA8,ITGA11,ACTN2,ATP1B1,CAMK2D,PLCB2,PPP2R3B,CREB3L2
2_Member	KEGG Pathway	hsa05410	Hypertrophic cardiomyopathy (HCM)	-10.4592	-8.24255	14/83	70,779,786,1756,3672,3693,4634,6443,6445,7134,7139,7273,8516,22801	ACTC1,CACNA1S,CACNG1,DMD,ITGA1,ITGB5,MYL3,SGCB,SGCG,TNNC1,TNNT2,TTN,ITGA8,ITGA11
2_Member	KEGG Pathway	hsa05414	Dilated cardiomyopathy	-9.96785	-7.87618	14/90	70,779,786,1756,3672,3693,4634,6443,6445,7134,7139,7273,8516,22801	ACTC1,CACNA1S,CACNG1,DMD,ITGA1,ITGB5,MYL3,SGCB,SGCG,TNNC1,TNNT2,TTN,ITGA8,ITGA11
2_Member	KEGG Pathway	hsa05412	Arrhythmogenic right ventricular cardiomyopathy (ARVC)	-6.8048	-4.88922	10/72	88,779,786,1756,3672,3693,6443,6445,8516,22801	ACTN2,CACNA1S,CACNG1,DMD,ITGA1,ITGB5,SGCB,SGCG,ITGA8,ITGA11
2_Member	KEGG Pathway	hsa04261	Adrenergic signaling in cardiomyocytes	-4.81241	-3.07292	11/144	70,481,779,786,817,4634,5330,7134,7139,28227,64764	ACTC1,ATP1B1,CACNA1S,CACNG1,CAMK2D,MYL3,PLCB2,TNNC1,TNNT2,PPP2R3B,CREB3L2
2_Member	KEGG Pathway	hsa04260	Cardiac muscle contraction	-3.68998	-2.2267	7/78	70,481,779,786,4634,7134,7139	ACTC1,ATP1B1,CACNA1S,CACNG1,MYL3,TNNC1,TNNT2
3_Summary	KEGG Pathway	hsa05205	Proteoglycans in cancer	-6.16574	-4.31711	15/203	287,288,817,1634,2066,2335,2719,3091,3339,3693,4060,5829,7057,7483,10855	ANK2,ANK3,CAMK2D,DCN,ERBB4,FN1,GPC3,HIF1A,HSPG2,ITGB5,LUM,PXN,THBS1,WNT9A,HPSE
3_Member	KEGG Pathway	hsa05205	Proteoglycans in cancer	-6.16574	-4.31711	15/203	287,288,817,1634,2066,2335,2719,3091,3339,3693,4060,5829,7057,7483,10855	ANK2,ANK3,CAMK2D,DCN,ERBB4,FN1,GPC3,HIF1A,HSPG2,ITGB5,LUM,PXN,THBS1,WNT9A,HPSE
4_Summary	KEGG Pathway	hsa04974	Protein digestion and absorption	-5.88362	-4.09299	10/90	481,1278,1281,1282,1284,1289,1290,1293,1301,1303	ATP1B1,COL1A2,COL3A1,COL4A1,COL4A2,COL5A1,COL5A2,COL6A3,COL11A1,COL12A1
4_Member	KEGG Pathway	hsa04974	Protein digestion and absorption	-5.88362	-4.09299	10/90	481,1278,1281,1282,1284,1289,1290,1293,1301,1303	ATP1B1,COL1A2,COL3A1,COL4A1,COL4A2,COL5A1,COL5A2,COL6A3,COL11A1,COL12A1
5_Summary	KEGG Pathway	hsa05146	Amoebiasis	-4.74373	-3.05001	9/96	1278,1281,1282,1284,2335,3911,3913,5330,7850,4772,6772,861,1436,1950,2258,3091,7483,7852,9915	COL1A2,COL3A1,COL4A1,COL4A2,FN1,LAMA5,LAMB2,PLCB2,IL1R2,NFATC1,STAT1,RUNX1,CSF1R,EGF,FGF13,HIF1A,WNT9A,CXCR4,ARNT2
5_Member	KEGG Pathway	hsa05146	Amoebiasis	-4.74373	-3.05001	9/96	1278,1281,1282,1284,2335,3911,3913,5330,7850	COL1A2,COL3A1,COL4A1,COL4A2,FN1,LAMA5,LAMB2,PLCB2,IL1R2
5_Member	KEGG Pathway	hsa04933	AGE-RAGE signaling pathway in diabetic complications	-3.81992	-2.33031	8/99	1278,1281,1282,1284,2335,4772,5330,6772	COL1A2,COL3A1,COL4A1,COL4A2,FN1,NFATC1,PLCB2,STAT1
5_Member	KEGG Pathway	hsa05200	Pathways in cancer	-2.87254	-1.45757	15/395	861,1282,1284,1436,1950,2258,2335,3091,3911,3913,5330,6772,7483,7852,9915	RUNX1,COL4A1,COL4A2,CSF1R,EGF,FGF13,FN1,HIF1A,LAMA5,LAMB2,PLCB2,STAT1,WNT9A,CXCR4,ARNT2
5_Member	KEGG Pathway	hsa05222	Small cell lung cancer	-2.0105	-0.758232	5/84	1282,1284,2335,3911,3913	COL4A1,COL4A2,FN1,LAMA5,LAMB2
5_Member	KEGG Pathway	hsa05145	Toxoplasmosis	-0.595105	0	3/113	3911,3913,6772	LAMA5,LAMB2,STAT1
6_Summary	KEGG Pathway	hsa04022	cGMP-PKG signaling pathway	-4.31306	-2.66072	11/163	291,481,487,779,4208,4638,4772,5330,5592,64764,340156,817,2066,6263,7125,7134,786,1827,72,800,1278,1281,4634	SLC25A4,ATP1B1,ATP2A1,CACNA1S,MEF2C,MYLK,NFATC1,PLCB2,PRKG1,CREB3L2,MYLK4,CAMK2D,ERBB4,RYR3,TNNC2,TNNC1,CACNG1,RCAN1,ACTG2,CALD1,COL1A2,COL3A1,MYL3
6_Member	KEGG Pathway	hsa04022	cGMP-PKG signaling pathway	-4.31306	-2.66072	11/163	291,481,487,779,4208,4638,4772,5330,5592,64764,340156	SLC25A4,ATP1B1,ATP2A1,CACNA1S,MEF2C,MYLK,NFATC1,PLCB2,PRKG1,CREB3L2,MYLK4
6_Member	KEGG Pathway	hsa04020	Calcium signaling pathway	-3.88317	-2.33942	11/182	291,487,779,817,2066,4638,5330,6263,7125,7134,340156	SLC25A4,ATP2A1,CACNA1S,CAMK2D,ERBB4,MYLK,PLCB2,RYR3,TNNC2,TNNC1,MYLK4
6_Member	KEGG Pathway	hsa04921	Oxytocin signaling pathway	-3.85705	-2.33942	10/153	779,786,817,1827,4208,4638,4772,5330,6263,340156	CACNA1S,CACNG1,CAMK2D,RCAN1,MEF2C,MYLK,NFATC1,PLCB2,RYR3,MYLK4
6_Member	KEGG Pathway	hsa04270	Vascular smooth muscle contraction	-2.55625	-1.18474	7/121	72,779,800,4638,5330,5592,340156	ACTG2,CACNA1S,CALD1,MYLK,PLCB2,PRKG1,MYLK4
6_Member	KEGG Pathway	hsa04971	Gastric acid secretion	-2.21447	-0.869306	5/75	481,817,4638,5330,340156	ATP1B1,CAMK2D,MYLK,PLCB2,MYLK4
6_Member	KEGG Pathway	hsa04611	Platelet activation	-1.9123	-0.695698	6/123	1278,1281,4638,5330,5592,340156	COL1A2,COL3A1,MYLK,PLCB2,PRKG1,MYLK4
6_Member	KEGG Pathway	hsa04371	Apelin signaling pathway	-1.68889	-0.51368	6/138	4208,4634,4638,5330,6263,340156	MEF2C,MYL3,MYLK,PLCB2,RYR3,MYLK4
7_Summary	KEGG Pathway	hsa04310	Wnt signaling pathway	-4.10096	-2.48642	10/143	817,4772,5176,5330,6423,7483,11197,23500,27123,50964	CAMK2D,NFATC1,SERPINF1,PLCB2,SFRP2,WNT9A,WIF1,DAAM2,DKK2,SOST
7_Member	KEGG Pathway	hsa04310	Wnt signaling pathway	-4.10096	-2.48642	10/143	817,4772,5176,5330,6423,7483,11197,23500,27123,50964	CAMK2D,NFATC1,SERPINF1,PLCB2,SFRP2,WNT9A,WIF1,DAAM2,DKK2,SOST
8_Summary	KEGG Pathway	hsa05144	Malaria	-3.02981	-1.59136	5/49	1311,4035,7057,7058,7059,535,3693,9902	COMP,LRP1,THBS1,THBS2,THBS3,ATP6V0A1,ITGB5,MRC2
8_Member	KEGG Pathway	hsa05144	Malaria	-3.02981	-1.59136	5/49	1311,4035,7057,7058,7059	COMP,LRP1,THBS1,THBS2,THBS3
8_Member	KEGG Pathway	hsa04145	Phagosome	-1.99239	-0.758232	7/154	535,1311,3693,7057,7058,7059,9902	ATP6V0A1,COMP,ITGB5,THBS1,THBS2,THBS3,MRC2
9_Summary	KEGG Pathway	hsa00310	Lysine degradation	-2.66516	-1.27246	5/59	55904,58508,64324,80854,84444	KMT2E,KMT2C,NSD1,SETD7,DOT1L
9_Member	KEGG Pathway	hsa00310	Lysine degradation	-2.66516	-1.27246	5/59	55904,58508,64324,80854,84444	KMT2E,KMT2C,NSD1,SETD7,DOT1L
10_Summary	KEGG Pathway	hsa04931	Insulin resistance	-2.19529	-0.869306	6/107	5506,8473,10724,22877,64764,79660,5577,7248	PPP1R3A,OGT,OGA,MLXIP,CREB3L2,PPP1R3B,PRKAR2B,TSC1
10_Member	KEGG Pathway	hsa04931	Insulin resistance	-2.19529	-0.869306	6/107	5506,8473,10724,22877,64764,79660	PPP1R3A,OGT,OGA,MLXIP,CREB3L2,PPP1R3B
10_Member	KEGG Pathway	hsa04910	Insulin signaling pathway	-0.781171	0	4/138	5506,5577,7248,79660	PPP1R3A,PRKAR2B,TSC1,PPP1R3B
11_Summary	KEGG Pathway	hsa04010	MAPK signaling pathway	-2.18282	-0.869306	10/255	779,786,1845,1950,2258,4208,4763,4772,7850,23162	CACNA1S,CACNG1,DUSP3,EGF,FGF13,MEF2C,NF1,NFATC1,IL1R2,MAPK8IP3
11_Member	KEGG Pathway	hsa04010	MAPK signaling pathway	-2.18282	-0.869306	10/255	779,786,1845,1950,2258,4208,4763,4772,7850,23162	CACNA1S,CACNG1,DUSP3,EGF,FGF13,MEF2C,NF1,NFATC1,IL1R2,MAPK8IP3
12_Summary	KEGG Pathway	hsa05202	Transcriptional misregulation in cancer	-2.15095	-0.855163	8/180	861,1436,4208,6935,7850,9915,84444,221037	RUNX1,CSF1R,MEF2C,ZEB1,IL1R2,ARNT2,DOT1L,JMJD1C
12_Member	KEGG Pathway	hsa05202	Transcriptional misregulation in cancer	-2.15095	-0.855163	8/180	861,1436,4208,6935,7850,9915,84444,221037	RUNX1,CSF1R,MEF2C,ZEB1,IL1R2,ARNT2,DOT1L,JMJD1C
13_Summary	KEGG Pathway	hsa04919	Thyroid hormone signaling pathway	-2.0297	-0.758232	6/116	481,1827,3091,5330,6772,116931,779,817,64764,43,5745,5592,6263,1312,28227,7483,487,4035,4772,291,7052	ATP1B1,RCAN1,HIF1A,PLCB2,STAT1,MED12L,CACNA1S,CAMK2D,CREB3L2,ACHE,PTH1R,PRKG1,RYR3,COMT,PPP2R3B,WNT9A,ATP2A1,LRP1,NFATC1,SLC25A4,TGM2
13_Member	KEGG Pathway	hsa04919	Thyroid hormone signaling pathway	-2.0297	-0.758232	6/116	481,1827,3091,5330,6772,116931	ATP1B1,RCAN1,HIF1A,PLCB2,STAT1,MED12L
13_Member	KEGG Pathway	hsa04911	Insulin secretion	-1.98956	-0.758232	5/85	481,779,817,5330,64764	ATP1B1,CACNA1S,CAMK2D,PLCB2,CREB3L2
13_Member	KEGG Pathway	hsa04725	Cholinergic synapse	-1.52237	-0.360119	5/112	43,779,817,5330,64764	ACHE,CACNA1S,CAMK2D,PLCB2,CREB3L2
13_Member	KEGG Pathway	hsa04961	Endocrine and other factor-regulated calcium reabsorption	-1.44443	-0.307009	3/47	481,5330,5745	ATP1B1,PLCB2,PTH1R
13_Member	KEGG Pathway	hsa04925	Aldosterone synthesis and secretion	-1.41736	-0.29183	4/82	779,817,5330,64764	CACNA1S,CAMK2D,PLCB2,CREB3L2
13_Member	KEGG Pathway	hsa04970	Salivary secretion	-1.29357	-0.207621	4/90	481,5330,5592,6263	ATP1B1,PLCB2,PRKG1,RYR3
13_Member	KEGG Pathway	hsa04728	Dopaminergic synapse	-1.28856	-0.207621	5/130	817,1312,5330,28227,64764	CAMK2D,COMT,PLCB2,PPP2R3B,CREB3L2
13_Member	KEGG Pathway	hsa04713	Circadian entrainment	-1.21009	-0.149926	4/96	817,5330,5592,6263	CAMK2D,PLCB2,PRKG1,RYR3
13_Member	KEGG Pathway	hsa04916	Melanogenesis	-1.14583	-0.105313	4/101	817,5330,7483,64764	CAMK2D,PLCB2,WNT9A,CREB3L2
13_Member	KEGG Pathway	hsa04918	Thyroid hormone synthesis	-0.971906	0	3/74	481,5330,64764	ATP1B1,PLCB2,CREB3L2
13_Member	KEGG Pathway	hsa05010	Alzheimer's disease	-0.899001	0	5/171	487,779,4035,5330,6263	ATP2A1,CACNA1S,LRP1,PLCB2,RYR3
13_Member	KEGG Pathway	hsa04912	GnRH signaling pathway	-0.769112	0	3/92	779,817,5330	CACNA1S,CAMK2D,PLCB2
13_Member	KEGG Pathway	hsa04972	Pancreatic secretion	-0.731611	0	3/96	481,487,5330	ATP1B1,ATP2A1,PLCB2
13_Member	KEGG Pathway	hsa04024	cAMP signaling pathway	-0.715316	0	5/198	481,779,817,4772,64764	ATP1B1,CACNA1S,CAMK2D,NFATC1,CREB3L2
13_Member	KEGG Pathway	hsa04922	Glucagon signaling pathway	-0.671256	0	3/103	817,5330,64764	CAMK2D,PLCB2,CREB3L2
13_Member	KEGG Pathway	hsa05016	Huntington's disease	-0.457965	0	4/193	291,5330,7052,64764	SLC25A4,PLCB2,TGM2,CREB3L2
14_Summary	KEGG Pathway	hsa05231	Choline metabolism in cancer	-1.72616	-0.523798	5/99	1950,3091,7248,56261,80310,5330,5592,2258,1436,7057,4763,8844,64764,7483	EGF,HIF1A,TSC1,GPCPD1,PDGFD,PLCB2,PRKG1,FGF13,CSF1R,THBS1,NF1,KSR1,CREB3L2,WNT9A
14_Member	KEGG Pathway	hsa05231	Choline metabolism in cancer	-1.72616	-0.523798	5/99	1950,3091,7248,56261,80310	EGF,HIF1A,TSC1,GPCPD1,PDGFD
14_Member	KEGG Pathway	hsa04540	Gap junction	-1.3231	-0.220435	4/88	1950,5330,5592,80310	EGF,PLCB2,PRKG1,PDGFD
14_Member	KEGG Pathway	hsa05218	Melanoma	-1.04066	-0.0281725	3/69	1950,2258,80310	EGF,FGF13,PDGFD
14_Member	KEGG Pathway	hsa04015	Rap1 signaling pathway	-0.967016	0	6/210	1436,1950,2258,5330,7057,80310	CSF1R,EGF,FGF13,PLCB2,THBS1,PDGFD
14_Member	KEGG Pathway	hsa01521	EGFR tyrosine kinase inhibitor resistance	-0.909171	0	3/79	1950,4763,80310	EGF,NF1,PDGFD
14_Member	KEGG Pathway	hsa04014	Ras signaling pathway	-0.851847	0	6/227	1436,1950,2258,4763,8844,80310	CSF1R,EGF,FGF13,NF1,KSR1,PDGFD
14_Member	KEGG Pathway	hsa05215	Prostate cancer	-0.819455	0	3/87	1950,64764,80310	EGF,CREB3L2,PDGFD
14_Member	KEGG Pathway	hsa04072	Phospholipase D signaling pathway	-0.721493	0	4/146	1950,5330,7248,80310	EGF,PLCB2,TSC1,PDGFD
14_Member	KEGG Pathway	hsa05224	Breast cancer	-0.415304	0	3/144	1950,2258,7483	EGF,FGF13,WNT9A
15_Summary	KEGG Pathway	hsa04144	Endocytosis	-1.69322	-0.51368	9/260	157,1436,1601,1950,2066,3482,7852,9829,11031	GRK3,CSF1R,DAB2,EGF,ERBB4,IGF2R,CXCR4,DNAJC6,RAB31
15_Member	KEGG Pathway	hsa04144	Endocytosis	-1.69322	-0.51368	9/260	157,1436,1601,1950,2066,3482,7852,9829,11031	GRK3,CSF1R,DAB2,EGF,ERBB4,IGF2R,CXCR4,DNAJC6,RAB31
16_Summary	KEGG Pathway	hsa04610	Complement and coagulation cascades	-1.46798	-0.31832	4/79	2153,2162,3053,5627	F5,F13A1,SERPIND1,PROS1
16_Member	KEGG Pathway	hsa04610	Complement and coagulation cascades	-1.46798	-0.31832	4/79	2153,2162,3053,5627	F5,F13A1,SERPIND1,PROS1
17_Summary	KEGG Pathway	hsa04142	Lysosome	-1.37373	-0.259786	5/123	535,1513,2799,3482,4668	ATP6V0A1,CTSK,GNS,IGF2R,NAGA
17_Member	KEGG Pathway	hsa04142	Lysosome	-1.37373	-0.259786	5/123	535,1513,2799,3482,4668	ATP6V0A1,CTSK,GNS,IGF2R,NAGA
18_Summary	KEGG Pathway	hsa05152	Tuberculosis	-1.22273	-0.152257	6/179	535,817,972,6772,8844,9902	ATP6V0A1,CAMK2D,CD74,STAT1,KSR1,MRC2
18_Member	KEGG Pathway	hsa05152	Tuberculosis	-1.22273	-0.152257	6/179	535,817,972,6772,8844,9902	ATP6V0A1,CAMK2D,CD74,STAT1,KSR1,MRC2
19_Summary	KEGG Pathway	hsa05416	Viral myocarditis	-1.2002	-0.149926	3/59	1756,6443,6445	DMD,SGCB,SGCG
19_Member	KEGG Pathway	hsa05416	Viral myocarditis	-1.2002	-0.149926	3/59	1756,6443,6445	DMD,SGCB,SGCG
20_Summary	KEGG Pathway	hsa04514	Cell adhesion molecules (CAMs)	-1.1267	-0.0957276	5/145	1462,4684,8516,23705,83700	VCAN,NCAM1,ITGA8,CADM1,JAM3
20_Member	KEGG Pathway	hsa04514	Cell adhesion molecules (CAMs)	-1.1267	-0.0957276	5/145	1462,4684,8516,23705,83700	VCAN,NCAM1,ITGA8,CADM1,JAM3

## Sheet: early positive response-KEGG
GroupID	Category	Term	Description	LogP	Log(q-value)	InTerm_InList	Genes	Symbols
1_Summary	KEGG Pathway	hsa03008	Ribosome biogenesis in eukaryotes	-10.274	-7.58024	23/105	1736,2091,3692,4809,5901,9790,10171,10482,10528,10799,10940,23560,26354,27341,51068,54433,55127,55226,55341,65083,84916,134430,102157402	DKC1,FBL,EIF6,SNU13,RAN,BMS1,RCL1,NXF1,NOP56,RPP40,POP1,GTPBP4,GNL3,RRP7A,NMD3,GAR1,HEATR1,NAT10,LSG1,NOL6,UTP4,WDR36,AK6
1_Member	KEGG Pathway	hsa03008	Ribosome biogenesis in eukaryotes	-10.274	-7.58024	23/105	1736,2091,3692,4809,5901,9790,10171,10482,10528,10799,10940,23560,26354,27341,51068,54433,55127,55226,55341,65083,84916,134430,102157402	DKC1,FBL,EIF6,SNU13,RAN,BMS1,RCL1,NXF1,NOP56,RPP40,POP1,GTPBP4,GNL3,RRP7A,NMD3,GAR1,HEATR1,NAT10,LSG1,NOL6,UTP4,WDR36,AK6
2_Summary	KEGG Pathway	hsa03030	DNA replication	-6.8189	-4.42621	11/36	2237,4171,4172,4173,4174,4175,5111,5426,5557,5558,5982,595,896,993,1869,2932,5001,7533	FEN1,MCM2,MCM3,MCM4,MCM5,MCM6,PCNA,POLE,PRIM1,PRIM2,RFC2,CCND1,CCND3,CDC25A,E2F1,GSK3B,ORC5,YWHAH
2_Member	KEGG Pathway	hsa03030	DNA replication	-6.8189	-4.42621	11/36	2237,4171,4172,4173,4174,4175,5111,5426,5557,5558,5982	FEN1,MCM2,MCM3,MCM4,MCM5,MCM6,PCNA,POLE,PRIM1,PRIM2,RFC2
2_Member	KEGG Pathway	hsa04110	Cell cycle	-2.67287	-1.32156	13/124	595,896,993,1869,2932,4171,4172,4173,4174,4175,5001,5111,7533	CCND1,CCND3,CDC25A,E2F1,GSK3B,MCM2,MCM3,MCM4,MCM5,MCM6,ORC5,PCNA,YWHAH
3_Summary	KEGG Pathway	hsa05200	Pathways in cancer	-5.72485	-3.50824	38/395	185,324,595,613,624,1499,1857,1869,1902,1909,2034,2247,2252,2254,2261,2263,2932,3320,3551,3569,3655,3908,3909,3911,4254,5228,5295,5468,5743,5915,7048,7175,7184,7424,51176,51384,57449,83593,896,1101,1969,2264,3679,3694,5618,7010,7533,10018,146850,7410,23683,51196,57568,929,1131,1132,7430,57144,85366,5321,25759,627,2005,3312,4208,11221,84867,93589	AGTR1,APC,CCND1,BCR,BDKRB2,CTNNB1,DVL3,E2F1,LPAR1,EDNRA,EPAS1,FGF2,FGF7,FGF9,FGFR3,FGFR2,GSK3B,HSP90AA1,IKBKB,IL6,ITGA6,LAMA2,LAMA3,LAMA5,KITLG,PGF,PIK3R1,PPARG,PTGS2,RARB,TGFBR2,TPR,HSP90B1,VEGFC,LEF1,WNT16,PLEKHG5,RASSF5,CCND3,CHAD,EPHA2,FGFR4,ITGA7,ITGB6,PRLR,TEK,YWHAH,BCL2L11,PIK3R6,VAV2,PRKD3,PLCE1,SIPA1L2,CD14,CHRM3,CHRM4,EZR,PAK5,MYLK2,PLA2G4A,SHC2,BDNF,ELK4,HSPA8,MEF2C,DUSP10,PTPN5,CACNA2…
3_Member	KEGG Pathway	hsa05200	Pathways in cancer	-5.72485	-3.50824	38/395	185,324,595,613,624,1499,1857,1869,1902,1909,2034,2247,2252,2254,2261,2263,2932,3320,3551,3569,3655,3908,3909,3911,4254,5228,5295,5468,5743,5915,7048,7175,7184,7424,51176,51384,57449,83593	AGTR1,APC,CCND1,BCR,BDKRB2,CTNNB1,DVL3,E2F1,LPAR1,EDNRA,EPAS1,FGF2,FGF7,FGF9,FGFR3,FGFR2,GSK3B,HSP90AA1,IKBKB,IL6,ITGA6,LAMA2,LAMA3,LAMA5,KITLG,PGF,PIK3R1,PPARG,PTGS2,RARB,TGFBR2,TPR,HSP90B1,VEGFC,LEF1,WNT16,PLEKHG5,RASSF5
3_Member	KEGG Pathway	hsa04151	PI3K-Akt signaling pathway	-4.29037	-2.39507	31/342	595,896,1101,1902,1969,2247,2252,2254,2261,2263,2264,2932,3320,3551,3569,3655,3679,3694,3908,3909,3911,4254,5228,5295,5618,7010,7184,7424,7533,10018,146850	CCND1,CCND3,CHAD,LPAR1,EPHA2,FGF2,FGF7,FGF9,FGFR3,FGFR2,FGFR4,GSK3B,HSP90AA1,IKBKB,IL6,ITGA6,ITGA7,ITGB6,LAMA2,LAMA3,LAMA5,KITLG,PGF,PIK3R1,PRLR,TEK,HSP90B1,VEGFC,YWHAH,BCL2L11,PIK3R6
3_Member	KEGG Pathway	hsa04015	Rap1 signaling pathway	-2.85359	-1.41514	19/210	1499,1902,1969,2247,2252,2254,2261,2263,2264,4254,5228,5295,7010,7410,7424,23683,51196,57568,83593	CTNNB1,LPAR1,EPHA2,FGF2,FGF7,FGF9,FGFR3,FGFR2,FGFR4,KITLG,PGF,PIK3R1,TEK,VAV2,VEGFC,PRKD3,PLCE1,SIPA1L2,RASSF5
3_Member	KEGG Pathway	hsa04810	Regulation of actin cytoskeleton	-2.8057	-1.39073	19/212	324,624,929,1131,1132,2247,2252,2254,2261,2263,2264,3655,3679,3694,5295,7410,7430,57144,85366	APC,BDKRB2,CD14,CHRM3,CHRM4,FGF2,FGF7,FGF9,FGFR3,FGFR2,FGFR4,ITGA6,ITGA7,ITGB6,PIK3R1,VAV2,EZR,PAK5,MYLK2
3_Member	KEGG Pathway	hsa04014	Ras signaling pathway	-2.13074	-0.968495	18/227	1969,2247,2252,2254,2261,2263,2264,3551,4254,5228,5295,5321,7010,7424,25759,51196,57144,83593	EPHA2,FGF2,FGF7,FGF9,FGFR3,FGFR2,FGFR4,IKBKB,KITLG,PGF,PIK3R1,PLA2G4A,TEK,VEGFC,SHC2,PLCE1,PAK5,RASSF5
3_Member	KEGG Pathway	hsa04010	MAPK signaling pathway	-1.38951	-0.436144	17/255	627,929,2005,2247,2252,2254,2261,2263,2264,3312,3551,4208,5321,7048,11221,84867,93589	BDNF,CD14,ELK4,FGF2,FGF7,FGF9,FGFR3,FGFR2,FGFR4,HSPA8,IKBKB,MEF2C,PLA2G4A,TGFBR2,DUSP10,PTPN5,CACNA2D4
4_Summary	KEGG Pathway	hsa00250	Alanine, aspartate and glutamate metabolism	-4.99418	-2.90252	9/35	18,159,440,445,2571,8528,64902,84706,259307,586,1491,1786,2729,4143,6723,64087	ABAT,ADSS,ASNS,ASS1,GAD1,DDO,AGXT2,GPT2,IL4I1,BCAT1,CTH,DNMT1,GCLC,MAT1A,SRM,MCCC2
4_Member	KEGG Pathway	hsa00250	Alanine, aspartate and glutamate metabolism	-4.99418	-2.90252	9/35	18,159,440,445,2571,8528,64902,84706,259307	ABAT,ADSS,ASNS,ASS1,GAD1,DDO,AGXT2,GPT2,IL4I1
4_Member	KEGG Pathway	hsa00270	Cysteine and methionine metabolism	-3.30006	-1.60633	8/45	586,1491,1786,2729,4143,6723,64902,259307	BCAT1,CTH,DNMT1,GCLC,MAT1A,SRM,AGXT2,IL4I1
4_Member	KEGG Pathway	hsa00280	Valine, leucine and isoleucine degradation	-1.30438	-0.395984	5/48	18,586,64087,64902,259307	ABAT,BCAT1,MCCC2,AGXT2,IL4I1
5_Summary	KEGG Pathway	hsa00260	Glycine, serine and threonine metabolism	-4.488	-2.49325	9/40	211,1491,2731,4128,5723,6472,26227,29968,64902,384,445,586,3417,4143,6888,84706	ALAS1,CTH,GLDC,MAOA,PSPH,SHMT2,PHGDH,PSAT1,AGXT2,ARG2,ASS1,BCAT1,IDH1,MAT1A,TALDO1,GPT2
5_Member	KEGG Pathway	hsa00260	Glycine, serine and threonine metabolism	-4.488	-2.49325	9/40	211,1491,2731,4128,5723,6472,26227,29968,64902	ALAS1,CTH,GLDC,MAOA,PSPH,SHMT2,PHGDH,PSAT1,AGXT2
5_Member	KEGG Pathway	hsa01230	Biosynthesis of amino acids	-4.20264	-2.39507	12/75	384,445,586,1491,3417,4143,5723,6472,6888,26227,29968,84706	ARG2,ASS1,BCAT1,CTH,IDH1,MAT1A,PSPH,SHMT2,TALDO1,PHGDH,PSAT1,GPT2
5_Member	KEGG Pathway	M00020	Serine biosynthesis, glycerate-3P => serine	-4.13455	-2.39507	3/3	5723,26227,29968	PSPH,PHGDH,PSAT1
5_Member	KEGG Pathway	hsa_M00020	Serine biosynthesis, glycerate-3P => serine	-4.13455	-2.39507	3/3	5723,26227,29968	PSPH,PHGDH,PSAT1
6_Summary	KEGG Pathway	hsa04550	Signaling pathways regulating pluripotency of stem cells	-3.12784	-1.51219	15/139	324,1499,1749,1857,2103,2247,2261,2263,2264,2932,3175,3624,4211,5295,51384,3569,10018,25759	APC,CTNNB1,DLX5,DVL3,ESRRB,FGF2,FGFR3,FGFR2,FGFR4,GSK3B,ONECUT1,INHBA,MEIS1,PIK3R1,WNT16,IL6,BCL2L11,SHC2
6_Member	KEGG Pathway	hsa04550	Signaling pathways regulating pluripotency of stem cells	-3.12784	-1.51219	15/139	324,1499,1749,1857,2103,2247,2261,2263,2264,2932,3175,3624,4211,5295,51384	APC,CTNNB1,DLX5,DVL3,ESRRB,FGF2,FGFR3,FGFR2,FGFR4,GSK3B,ONECUT1,INHBA,MEIS1,PIK3R1,WNT16
6_Member	KEGG Pathway	hsa01521	EGFR tyrosine kinase inhibitor resistance	-1.75708	-0.713632	8/79	2247,2261,2263,2932,3569,5295,10018,25759	FGF2,FGFR3,FGFR2,GSK3B,IL6,PIK3R1,BCL2L11,SHC2
7_Summary	KEGG Pathway	hsa05222	Small cell lung cancer	-3.12531	-1.51219	11/84	595,1869,2272,3551,3655,3908,3909,3911,5295,5743,5915,238,83593,1901,3569,5564,7048,8743,10018,114907,100132074,613,25759	CCND1,E2F1,FHIT,IKBKB,ITGA6,LAMA2,LAMA3,LAMA5,PIK3R1,PTGS2,RARB,ALK,RASSF5,S1PR1,IL6,PRKAB1,TGFBR2,TNFSF10,BCL2L11,FBXO32,FOXO6,BCR,SHC2
7_Member	KEGG Pathway	hsa05222	Small cell lung cancer	-3.12531	-1.51219	11/84	595,1869,2272,3551,3655,3908,3909,3911,5295,5743,5915	CCND1,E2F1,FHIT,IKBKB,ITGA6,LAMA2,LAMA3,LAMA5,PIK3R1,PTGS2,RARB
7_Member	KEGG Pathway	hsa05223	Non-small cell lung cancer	-1.98344	-0.833782	7/58	238,595,1869,2272,5295,5915,83593	ALK,CCND1,E2F1,FHIT,PIK3R1,RARB,RASSF5
7_Member	KEGG Pathway	hsa04068	FoxO signaling pathway	-1.63681	-0.633282	11/132	595,1901,3551,3569,5295,5564,7048,8743,10018,114907,100132074	CCND1,S1PR1,IKBKB,IL6,PIK3R1,PRKAB1,TGFBR2,TNFSF10,BCL2L11,FBXO32,FOXO6
7_Member	KEGG Pathway	hsa05220	Chronic myeloid leukemia	-1.53879	-0.561071	7/71	595,613,1869,3551,5295,7048,25759	CCND1,BCR,E2F1,IKBKB,PIK3R1,TGFBR2,SHC2
8_Summary	KEGG Pathway	hsa05412	Arrhythmogenic right ventricular cardiomyopathy (ARVC)	-3.09197	-1.51219	10/72	1000,1499,3655,3679,3694,3908,4000,5318,51176,93589,3569,4634,5564,7168,5350	CDH2,CTNNB1,ITGA6,ITGA7,ITGB6,LAMA2,LMNA,PKP2,LEF1,CACNA2D4,IL6,MYL3,PRKAB1,TPM1,PLN
8_Member	KEGG Pathway	hsa05412	Arrhythmogenic right ventricular cardiomyopathy (ARVC)	-3.09197	-1.51219	10/72	1000,1499,3655,3679,3694,3908,4000,5318,51176,93589	CDH2,CTNNB1,ITGA6,ITGA7,ITGB6,LAMA2,LMNA,PKP2,LEF1,CACNA2D4
8_Member	KEGG Pathway	hsa05410	Hypertrophic cardiomyopathy (HCM)	-2.61452	-1.301	10/83	3569,3655,3679,3694,3908,4000,4634,5564,7168,93589	IL6,ITGA6,ITGA7,ITGB6,LAMA2,LMNA,MYL3,PRKAB1,TPM1,CACNA2D4
8_Member	KEGG Pathway	hsa05414	Dilated cardiomyopathy	-1.88313	-0.791467	9/90	3655,3679,3694,3908,4000,4634,5350,7168,93589	ITGA6,ITGA7,ITGB6,LAMA2,LMNA,MYL3,PLN,TPM1,CACNA2D4
9_Summary	KEGG Pathway	hsa03013	RNA transport	-3.05733	-1.50973	17/171	1973,1982,1983,5901,7175,8669,8893,9631,9669,9688,10482,10799,10940,51068,51095,57510,65110	EIF4A1,EIF4G2,EIF5,RAN,TPR,EIF3J,EIF2B5,NUP155,EIF5B,NUP93,NXF1,RPP40,POP1,NMD3,TRNT1,XPO5,UPF3A
9_Member	KEGG Pathway	hsa03013	RNA transport	-3.05733	-1.50973	17/171	1973,1982,1983,5901,7175,8669,8893,9631,9669,9688,10482,10799,10940,51068,51095,57510,65110	EIF4A1,EIF4G2,EIF5,RAN,TPR,EIF3J,EIF2B5,NUP155,EIF5B,NUP93,NXF1,RPP40,POP1,NMD3,TRNT1,XPO5,UPF3A
10_Summary	KEGG Pathway	hsa00230	Purine metabolism	-2.94566	-1.42802	17/175	159,1633,2272,2766,2982,2987,4832,5146,5158,5426,5430,5557,5558,11164,51292,51816,102157402	ADSS,DCK,FHIT,GMPR,GUCY1A1,GUK1,NME3,PDE6C,PDE6B,POLE,POLR2A,PRIM1,PRIM2,NUDT5,GMPR2,ADA2,AK6
10_Member	KEGG Pathway	hsa00230	Purine metabolism	-2.94566	-1.42802	17/175	159,1633,2272,2766,2982,2987,4832,5146,5158,5426,5430,5557,5558,11164,51292,51816,102157402	ADSS,DCK,FHIT,GMPR,GUCY1A1,GUK1,NME3,PDE6C,PDE6B,POLE,POLR2A,PRIM1,PRIM2,NUDT5,GMPR2,ADA2,AK6
11_Summary	KEGG Pathway	M00141	C1-unit interconversion, eukaryotes	-2.87491	-1.41514	3/6	6472,10797,25902	SHMT2,MTHFD2,MTHFD1L
11_Member	KEGG Pathway	M00141	C1-unit interconversion, eukaryotes	-2.87491	-1.41514	3/6	6472,10797,25902	SHMT2,MTHFD2,MTHFD1L
11_Member	KEGG Pathway	hsa_M00141	C1-unit interconversion, eukaryotes	-2.87491	-1.41514	3/6	6472,10797,25902	SHMT2,MTHFD2,MTHFD1L
11_Member	KEGG Pathway	hsa00670	One carbon pool by folate	-1.3085	-0.395984	3/20	6472,10797,25902	SHMT2,MTHFD2,MTHFD1L
12_Summary	KEGG Pathway	hsa04510	Focal adhesion	-2.73233	-1.33963	18/199	595,896,1101,1499,2932,3655,3679,3694,3908,3909,3911,5228,5295,7410,7424,25759,57144,85366,948,2811,3312,3551,8651,51135,146850	CCND1,CCND3,CHAD,CTNNB1,GSK3B,ITGA6,ITGA7,ITGB6,LAMA2,LAMA3,LAMA5,PGF,PIK3R1,VAV2,VEGFC,SHC2,PAK5,MYLK2,CD36,GP1BA,HSPA8,IKBKB,SOCS1,IRAK4,PIK3R6
12_Member	KEGG Pathway	hsa04510	Focal adhesion	-2.73233	-1.33963	18/199	595,896,1101,1499,2932,3655,3679,3694,3908,3909,3911,5228,5295,7410,7424,25759,57144,85366	CCND1,CCND3,CHAD,CTNNB1,GSK3B,ITGA6,ITGA7,ITGB6,LAMA2,LAMA3,LAMA5,PGF,PIK3R1,VAV2,VEGFC,SHC2,PAK5,MYLK2
12_Member	KEGG Pathway	hsa04512	ECM-receptor interaction	-2.13749	-0.968495	9/82	948,1101,2811,3655,3679,3694,3908,3909,3911	CD36,CHAD,GP1BA,ITGA6,ITGA7,ITGB6,LAMA2,LAMA3,LAMA5
12_Member	KEGG Pathway	hsa05145	Toxoplasmosis	-1.31943	-0.395984	9/113	3312,3551,3655,3908,3909,3911,8651,51135,146850	HSPA8,IKBKB,ITGA6,LAMA2,LAMA3,LAMA5,SOCS1,IRAK4,PIK3R6
13_Summary	KEGG Pathway	hsa05130	Pathogenic Escherichia coli infection	-2.70817	-1.33666	8/55	929,1499,3059,4691,7100,7430,9076,84617	CD14,CTNNB1,HCLS1,NCL,TLR5,EZR,CLDN1,TUBB6
13_Member	KEGG Pathway	hsa05130	Pathogenic Escherichia coli infection	-2.70817	-1.33666	8/55	929,1499,3059,4691,7100,7430,9076,84617	CD14,CTNNB1,HCLS1,NCL,TLR5,EZR,CLDN1,TUBB6
14_Summary	KEGG Pathway	hsa03060	Protein export	-2.64004	-1.30804	5/23	3309,6731,6734,29927,196294	HSPA5,SRP72,SRPRA,SEC61A1,IMMP1L
14_Member	KEGG Pathway	hsa03060	Protein export	-2.64004	-1.30804	5/23	3309,6731,6734,29927,196294	HSPA5,SRP72,SRPRA,SEC61A1,IMMP1L
15_Summary	KEGG Pathway	hsa05224	Breast cancer	-2.52828	-1.23249	14/144	324,595,1499,1857,1869,2247,2252,2254,2932,5295,23462,25759,51176,51384,2263,3320,3551,7184,467,896,2005,3569,4773,5111,5426,5901,5902,7048,7494,5468,7175,1740,7533,25937,55233,8607,144165,147111	APC,CCND1,CTNNB1,DVL3,E2F1,FGF2,FGF7,FGF9,GSK3B,PIK3R1,HEY1,SHC2,LEF1,WNT16,FGFR2,HSP90AA1,IKBKB,HSP90B1,ATF3,CCND3,ELK4,IL6,NFATC2,PCNA,POLE,RAN,RANBP1,TGFBR2,XBP1,PPARG,TPR,DLG2,YWHAH,WWTR1,MOB1A,RUVBL1,PRICKLE1,NOTUM
15_Member	KEGG Pathway	hsa05224	Breast cancer	-2.52828	-1.23249	14/144	324,595,1499,1857,1869,2247,2252,2254,2932,5295,23462,25759,51176,51384	APC,CCND1,CTNNB1,DVL3,E2F1,FGF2,FGF7,FGF9,GSK3B,PIK3R1,HEY1,SHC2,LEF1,WNT16
15_Member	KEGG Pathway	hsa05215	Prostate cancer	-2.46335	-1.18459	10/87	595,1499,1869,2263,2932,3320,3551,5295,7184,51176	CCND1,CTNNB1,E2F1,FGFR2,GSK3B,HSP90AA1,IKBKB,PIK3R1,HSP90B1,LEF1
15_Member	KEGG Pathway	hsa05166	HTLV-I infection	-2.23626	-1.00494	20/256	324,467,595,896,1499,1857,1869,2005,2932,3551,3569,4773,5111,5295,5426,5901,5902,7048,7494,51384	APC,ATF3,CCND1,CCND3,CTNNB1,DVL3,E2F1,ELK4,GSK3B,IKBKB,IL6,NFATC2,PCNA,PIK3R1,POLE,RAN,RANBP1,TGFBR2,XBP1,WNT16
15_Member	KEGG Pathway	hsa05216	Thyroid cancer	-2.18247	-0.980103	5/29	595,1499,5468,7175,51176	CCND1,CTNNB1,PPARG,TPR,LEF1
15_Member	KEGG Pathway	hsa05210	Colorectal cancer	-1.9058	-0.791857	7/60	324,595,1499,2932,5295,7048,51176	APC,CCND1,CTNNB1,GSK3B,PIK3R1,TGFBR2,LEF1
15_Member	KEGG Pathway	hsa04390	Hippo signaling pathway	-1.88735	-0.791467	13/154	324,595,896,1499,1740,1857,2932,7048,7533,25937,51176,51384,55233	APC,CCND1,CCND3,CTNNB1,DLG2,DVL3,GSK3B,TGFBR2,YWHAH,WWTR1,LEF1,WNT16,MOB1A
15_Member	KEGG Pathway	hsa04310	Wnt signaling pathway	-1.76258	-0.713632	12/143	324,595,896,1499,1857,2932,4773,8607,51176,51384,144165,147111	APC,CCND1,CCND3,CTNNB1,DVL3,GSK3B,NFATC2,RUVBL1,LEF1,WNT16,PRICKLE1,NOTUM
15_Member	KEGG Pathway	hsa05213	Endometrial cancer	-1.75415	-0.713632	6/50	324,595,1499,2932,5295,51176	APC,CCND1,CTNNB1,GSK3B,PIK3R1,LEF1
15_Member	KEGG Pathway	hsa05217	Basal cell carcinoma	-1.5688	-0.582641	6/55	324,1499,1857,2932,51176,51384	APC,CTNNB1,DVL3,GSK3B,LEF1,WNT16
16_Summary	KEGG Pathway	hsa00330	Arginine and proline metabolism	-2.33719	-1.07483	7/50	384,1152,4128,4942,6303,6723,51056	ARG2,CKB,MAOA,OAT,SAT1,SRM,LAP3
16_Member	KEGG Pathway	hsa00330	Arginine and proline metabolism	-2.33719	-1.07483	7/50	384,1152,4128,4942,6303,6723,51056	ARG2,CKB,MAOA,OAT,SAT1,SRM,LAP3
17_Summary	KEGG Pathway	hsa04210	Apoptosis	-2.27072	-1.02415	13/138	835,1075,1439,1677,3551,4000,4001,5295,6709,8743,10018,10039,84823	CASP2,CTSC,CSF2RB,DFFB,IKBKB,LMNA,LMNB1,PIK3R1,SPTAN1,TNFSF10,BCL2L11,PARP3,LMNB2
17_Member	KEGG Pathway	hsa04210	Apoptosis	-2.27072	-1.02415	13/138	835,1075,1439,1677,3551,4000,4001,5295,6709,8743,10018,10039,84823	CASP2,CTSC,CSF2RB,DFFB,IKBKB,LMNA,LMNB1,PIK3R1,SPTAN1,TNFSF10,BCL2L11,PARP3,LMNB2
18_Summary	KEGG Pathway	hsa04216	Ferroptosis	-2.21845	-1.00184	6/40	2729,3162,5621,6303,7037,23657	GCLC,HMOX1,PRNP,SAT1,TFRC,SLC7A11
18_Member	KEGG Pathway	hsa04216	Ferroptosis	-2.21845	-1.00184	6/40	2729,3162,5621,6303,7037,23657	GCLC,HMOX1,PRNP,SAT1,TFRC,SLC7A11
19_Summary	KEGG Pathway	hsa04360	Axon guidance	-2.15656	-0.968495	15/175	1969,2041,2042,2045,2047,2932,4773,5295,5362,6405,9423,22854,54437,56896,57144	EPHA2,EPHA1,EPHA3,EPHA7,EPHB1,GSK3B,NFATC2,PIK3R1,PLXNA2,SEMA3F,NTN1,NTNG1,SEMA5B,DPYSL5,PAK5
19_Member	KEGG Pathway	hsa04360	Axon guidance	-2.15656	-0.968495	15/175	1969,2041,2042,2045,2047,2932,4773,5295,5362,6405,9423,22854,54437,56896,57144	EPHA2,EPHA1,EPHA3,EPHA7,EPHB1,GSK3B,NFATC2,PIK3R1,PLXNA2,SEMA3F,NTN1,NTNG1,SEMA5B,DPYSL5,PAK5
20_Summary	KEGG Pathway	hsa03410	Base excision repair	-1.94146	-0.80404	5/33	2237,4595,5111,5426,10039	FEN1,MUTYH,PCNA,POLE,PARP3
20_Member	KEGG Pathway	hsa03410	Base excision repair	-1.94146	-0.80404	5/33	2237,4595,5111,5426,10039	FEN1,MUTYH,PCNA,POLE,PARP3

## Sheet: early negative response-KEGG 
GroupID	Category	Term	Description	LogP	Log(q-value)	InTerm_InList	Genes	Symbols
1_Summary	KEGG Pathway	hsa04310	Wnt signaling pathway	-9.90743	-7.21371	27/143	324,595,817,896,1499,1857,2932,3725,4773,5331,5579,7471,7476,7482,8325,8607,9978,23236,23500,50964,51176,51384,80319,80326,83439,144165,147111,811,821,1026,1031,1111,2114,2353,3551,3569,3601,4215,5295,5425,7048,8503,8829,9184,64399,1950,1956,868,1436,1441,3091,3910,3913,5732,7852,9915,59345,90,3398,3670,6926,9314,9421,374,1490,2066,5058,7448,10855,54776,1978,389541	APC,CCND1,CAMK2D,CCND3,CTNNB1,DVL3,GSK3B,JUN,NFATC2,PLCB3,PRKCB,WNT1,WNT7A,WNT2B,FZD8,RUVBL1,RBX1,PLCB1,DAAM2,SOST,LEF1,WNT16,CXXC4,WNT10A,TCF7L1,PRICKLE1,NOTUM,CALR,CANX,CDKN1A,CDKN2C,CHEK1,ETS2,FOS,IKBKB,IL6,IL15RA,MAP3K3,PIK3R1,POLD2,TGFBR2,PIK3R3,NRP1,BUB3,HHIP,EGF,EGFR,CBLB,CSF1R,CSF3R,HIF1A,LAMA4,LAMB2,PTGER2,CXCR4,ARNT2,GNB4,ACVR1,ID2,ISL1,TBX3,KLF4,HAND1,AREG,CCN2,ERBB4,PAK1,VTN,HPSE,PPP1…
1_Member	KEGG Pathway	hsa04310	Wnt signaling pathway	-9.90743	-7.21371	27/143	324,595,817,896,1499,1857,2932,3725,4773,5331,5579,7471,7476,7482,8325,8607,9978,23236,23500,50964,51176,51384,80319,80326,83439,144165,147111	APC,CCND1,CAMK2D,CCND3,CTNNB1,DVL3,GSK3B,JUN,NFATC2,PLCB3,PRKCB,WNT1,WNT7A,WNT2B,FZD8,RUVBL1,RBX1,PLCB1,DAAM2,SOST,LEF1,WNT16,CXXC4,WNT10A,TCF7L1,PRICKLE1,NOTUM
1_Member	KEGG Pathway	hsa05166	HTLV-I infection	-6.48002	-4.26341	31/256	324,595,811,821,896,1026,1031,1111,1499,1857,2114,2353,2932,3551,3569,3601,3725,4215,4773,5295,5425,7048,7471,7476,7482,8325,8503,8829,9184,51384,80326	APC,CCND1,CALR,CANX,CCND3,CDKN1A,CDKN2C,CHEK1,CTNNB1,DVL3,ETS2,FOS,GSK3B,IKBKB,IL6,IL15RA,JUN,MAP3K3,NFATC2,PIK3R1,POLD2,TGFBR2,WNT1,WNT7A,WNT2B,FZD8,PIK3R3,NRP1,BUB3,WNT16,WNT10A
1_Member	KEGG Pathway	hsa05217	Basal cell carcinoma	-6.26984	-4.17817	13/55	324,1499,1857,2932,7471,7476,7482,8325,51176,51384,64399,80326,83439	APC,CTNNB1,DVL3,GSK3B,WNT1,WNT7A,WNT2B,FZD8,LEF1,WNT16,HHIP,WNT10A,TCF7L1
1_Member	KEGG Pathway	hsa05224	Breast cancer	-5.29994	-3.47546	20/144	324,595,1026,1499,1857,1950,1956,2353,2932,3725,5295,7471,7476,7482,8325,8503,51176,51384,80326,83439	APC,CCND1,CDKN1A,CTNNB1,DVL3,EGF,EGFR,FOS,GSK3B,JUN,PIK3R1,WNT1,WNT7A,WNT2B,FZD8,PIK3R3,LEF1,WNT16,WNT10A,TCF7L1
1_Member	KEGG Pathway	hsa05200	Pathways in cancer	-5.2661	-3.47546	38/395	324,595,868,1026,1436,1441,1499,1857,1950,1956,2353,2932,3091,3551,3569,3725,3910,3913,5295,5331,5579,5732,7048,7471,7476,7482,7852,8325,8503,9915,9978,23236,51176,51384,59345,64399,80326,83439	APC,CCND1,CBLB,CDKN1A,CSF1R,CSF3R,CTNNB1,DVL3,EGF,EGFR,FOS,GSK3B,HIF1A,IKBKB,IL6,JUN,LAMA4,LAMB2,PIK3R1,PLCB3,PRKCB,PTGER2,TGFBR2,WNT1,WNT7A,WNT2B,CXCR4,FZD8,PIK3R3,ARNT2,RBX1,PLCB1,LEF1,WNT16,GNB4,HHIP,WNT10A,TCF7L1
1_Member	KEGG Pathway	hsa04916	Melanogenesis	-4.47465	-2.86819	15/101	817,1499,1857,2932,5331,5579,7471,7476,7482,8325,23236,51176,51384,80326,83439	CAMK2D,CTNNB1,DVL3,GSK3B,PLCB3,PRKCB,WNT1,WNT7A,WNT2B,FZD8,PLCB1,LEF1,WNT16,WNT10A,TCF7L1
1_Member	KEGG Pathway	hsa04550	Signaling pathways regulating pluripotency of stem cells	-4.41578	-2.86819	18/139	90,324,1499,1857,2932,3398,3670,5295,6926,7471,7476,7482,8325,8503,9314,9421,51384,80326	ACVR1,APC,CTNNB1,DVL3,GSK3B,ID2,ISL1,PIK3R1,TBX3,WNT1,WNT7A,WNT2B,FZD8,PIK3R3,KLF4,HAND1,WNT16,WNT10A
1_Member	KEGG Pathway	hsa04390	Hippo signaling pathway	-3.83165	-2.43895	18/154	324,374,595,896,1490,1499,1857,2932,3398,7048,7471,7476,7482,8325,51176,51384,80326,83439	APC,AREG,CCND1,CCND3,CCN2,CTNNB1,DVL3,GSK3B,ID2,TGFBR2,WNT1,WNT7A,WNT2B,FZD8,LEF1,WNT16,WNT10A,TCF7L1
1_Member	KEGG Pathway	hsa05205	Proteoglycans in cancer	-3.60976	-2.25845	21/203	595,817,868,1026,1499,1956,2066,3091,5058,5295,5579,7448,7471,7476,7482,8325,8503,10855,51384,54776,80326	CCND1,CAMK2D,CBLB,CDKN1A,CTNNB1,EGFR,ERBB4,HIF1A,PAK1,PIK3R1,PRKCB,VTN,WNT1,WNT7A,WNT2B,FZD8,PIK3R3,HPSE,WNT16,PPP1R12C,WNT10A
1_Member	KEGG Pathway	hsa04150	mTOR signaling pathway	-2.17331	-1.27892	14/151	1857,1978,2932,3551,5295,5579,7471,7476,7482,8325,8503,51384,80326,389541	DVL3,EIF4EBP1,GSK3B,IKBKB,PIK3R1,PRKCB,WNT1,WNT7A,WNT2B,FZD8,PIK3R3,WNT16,WNT10A,LAMTOR4
2_Summary	KEGG Pathway	hsa04510	Focal adhesion	-8.46298	-6.07028	30/199	595,896,1277,1280,1293,1298,1499,1950,1956,2909,2932,3696,3725,3910,3913,5058,5295,5579,5908,5923,7058,7148,7448,8503,54776,55742,56924,63923,93408,340156,2811,1026,1436,1441,1978,3551,3569,4804,10018,59345	CCND1,CCND3,COL1A1,COL2A1,COL6A3,COL9A2,CTNNB1,EGF,EGFR,ARHGAP35,GSK3B,ITGB8,JUN,LAMA4,LAMB2,PAK1,PIK3R1,PRKCB,RAP1B,RASGRF1,THBS2,TNXB,VTN,PIK3R3,PPP1R12C,PARVA,PAK6,TNN,MYL10,MYLK4,GP1BA,CDKN1A,CSF1R,CSF3R,EIF4EBP1,IKBKB,IL6,NGFR,BCL2L11,GNB4
2_Member	KEGG Pathway	hsa04510	Focal adhesion	-8.46298	-6.07028	30/199	595,896,1277,1280,1293,1298,1499,1950,1956,2909,2932,3696,3725,3910,3913,5058,5295,5579,5908,5923,7058,7148,7448,8503,54776,55742,56924,63923,93408,340156	CCND1,CCND3,COL1A1,COL2A1,COL6A3,COL9A2,CTNNB1,EGF,EGFR,ARHGAP35,GSK3B,ITGB8,JUN,LAMA4,LAMB2,PAK1,PIK3R1,PRKCB,RAP1B,RASGRF1,THBS2,TNXB,VTN,PIK3R3,PPP1R12C,PARVA,PAK6,TNN,MYL10,MYLK4
2_Member	KEGG Pathway	hsa04512	ECM-receptor interaction	-3.63589	-2.26438	12/82	1277,1280,1293,1298,2811,3696,3910,3913,7058,7148,7448,63923	COL1A1,COL2A1,COL6A3,COL9A2,GP1BA,ITGB8,LAMA4,LAMB2,THBS2,TNXB,VTN,TNN
2_Member	KEGG Pathway	hsa04151	PI3K-Akt signaling pathway	-2.60874	-1.57777	27/342	595,896,1026,1277,1280,1293,1298,1436,1441,1950,1956,1978,2932,3551,3569,3696,3910,3913,4804,5295,7058,7148,7448,8503,10018,59345,63923	CCND1,CCND3,CDKN1A,COL1A1,COL2A1,COL6A3,COL9A2,CSF1R,CSF3R,EGF,EGFR,EIF4EBP1,GSK3B,IKBKB,IL6,ITGB8,LAMA4,LAMB2,NGFR,PIK3R1,THBS2,TNXB,VTN,PIK3R3,BCL2L11,GNB4,TNN
3_Summary	KEGG Pathway	hsa04012	ErbB signaling pathway	-6.04769	-4.05294	16/86	374,817,868,1026,1950,1956,1978,2066,2932,3725,5058,5295,5579,5609,8503,56924,324,595,1499,2353,7048,51176,83439,226,2027,3091,3569,5163,9978,3551,6716,10810,160851,255189,5908,9915,4773,10018	AREG,CAMK2D,CBLB,CDKN1A,EGF,EGFR,EIF4EBP1,ERBB4,GSK3B,JUN,PAK1,PIK3R1,PRKCB,MAP2K7,PIK3R3,PAK6,APC,CCND1,CTNNB1,FOS,TGFBR2,LEF1,TCF7L1,ALDOA,ENO3,HIF1A,IL6,PDK1,RBX1,IKBKB,SRD5A2,WASF3,DGKH,PLA2G4F,RAP1B,ARNT2,NFATC2,BCL2L11
3_Member	KEGG Pathway	hsa04012	ErbB signaling pathway	-6.04769	-4.05294	16/86	374,817,868,1026,1950,1956,1978,2066,2932,3725,5058,5295,5579,5609,8503,56924	AREG,CAMK2D,CBLB,CDKN1A,EGF,EGFR,EIF4EBP1,ERBB4,GSK3B,JUN,PAK1,PIK3R1,PRKCB,MAP2K7,PIK3R3,PAK6
3_Member	KEGG Pathway	hsa05210	Colorectal cancer	-4.28359	-2.81883	11/60	324,595,1499,2353,2932,3725,5295,7048,8503,51176,83439	APC,CCND1,CTNNB1,FOS,GSK3B,JUN,PIK3R1,TGFBR2,PIK3R3,LEF1,TCF7L1
3_Member	KEGG Pathway	hsa05213	Endometrial cancer	-4.28211	-2.81883	10/50	324,595,1499,1950,1956,2932,5295,8503,51176,83439	APC,CCND1,CTNNB1,EGF,EGFR,GSK3B,PIK3R1,PIK3R3,LEF1,TCF7L1
3_Member	KEGG Pathway	hsa04066	HIF-1 signaling pathway	-3.88475	-2.46978	14/101	226,817,1026,1950,1956,1978,2027,3091,3569,5163,5295,5579,8503,9978	ALDOA,CAMK2D,CDKN1A,EGF,EGFR,EIF4EBP1,ENO3,HIF1A,IL6,PDK1,PIK3R1,PRKCB,PIK3R3,RBX1
3_Member	KEGG Pathway	hsa05215	Prostate cancer	-3.3923	-2.0603	12/87	595,1026,1499,1950,1956,2932,3551,5295,6716,8503,51176,83439	CCND1,CDKN1A,CTNNB1,EGF,EGFR,GSK3B,IKBKB,PIK3R1,SRD5A2,PIK3R3,LEF1,TCF7L1
3_Member	KEGG Pathway	hsa05231	Choline metabolism in cancer	-2.8835	-1.76956	12/99	1950,1956,1978,2353,3091,3725,5295,5579,8503,10810,160851,255189	EGF,EGFR,EIF4EBP1,FOS,HIF1A,JUN,PIK3R1,PRKCB,PIK3R3,WASF3,DGKH,PLA2G4F
3_Member	KEGG Pathway	hsa05211	Renal cell carcinoma	-2.69149	-1.64121	9/65	3091,3725,5058,5295,5908,8503,9915,9978,56924	HIF1A,JUN,PAK1,PIK3R1,RAP1B,PIK3R3,ARNT2,RBX1,PAK6
3_Member	KEGG Pathway	hsa04660	T cell receptor signaling pathway	-2.25969	-1.35129	11/103	868,2353,2932,3551,3725,4773,5058,5295,5609,8503,56924	CBLB,FOS,GSK3B,IKBKB,JUN,NFATC2,PAK1,PIK3R1,MAP2K7,PIK3R3,PAK6
3_Member	KEGG Pathway	hsa05214	Glioma	-2.17487	-1.27892	8/64	595,817,1026,1950,1956,5295,5579,8503	CCND1,CAMK2D,CDKN1A,EGF,EGFR,PIK3R1,PRKCB,PIK3R3
3_Member	KEGG Pathway	hsa01521	EGFR tyrosine kinase inhibitor resistance	-2.11829	-1.23747	9/79	1950,1956,1978,2932,3569,5295,5579,8503,10018	EGF,EGFR,EIF4EBP1,GSK3B,IL6,PIK3R1,PRKCB,PIK3R3,BCL2L11
3_Member	KEGG Pathway	hsa05221	Acute myeloid leukemia	-2.00468	-1.16221	7/55	595,1978,3551,5295,8503,51176,83439	CCND1,EIF4EBP1,IKBKB,PIK3R1,PIK3R3,LEF1,TCF7L1
4_Summary	KEGG Pathway	hsa05410	Hypertrophic cardiomyopathy (HCM)	-5.54348	-3.6279	15/83	70,779,786,1674,3569,3696,4624,4625,5564,5565,6442,6444,7134,7273,27092,477,478,482,1327,1345,9377,1499,51176,83439,817,5331,6330,23236	ACTC1,CACNA1S,CACNG1,DES,IL6,ITGB8,MYH6,MYH7,PRKAB1,PRKAB2,SGCA,SGCD,TNNC1,TTN,CACNG4,ATP1A2,ATP1A3,ATP1B2,COX4I1,COX6C,COX5A,CTNNB1,LEF1,TCF7L1,CAMK2D,PLCB3,SCN4B,PLCB1
4_Member	KEGG Pathway	hsa05410	Hypertrophic cardiomyopathy (HCM)	-5.54348	-3.6279	15/83	70,779,786,1674,3569,3696,4624,4625,5564,5565,6442,6444,7134,7273,27092	ACTC1,CACNA1S,CACNG1,DES,IL6,ITGB8,MYH6,MYH7,PRKAB1,PRKAB2,SGCA,SGCD,TNNC1,TTN,CACNG4
4_Member	KEGG Pathway	hsa04260	Cardiac muscle contraction	-4.49377	-2.86819	13/78	70,477,478,482,779,786,1327,1345,4624,4625,7134,9377,27092	ACTC1,ATP1A2,ATP1A3,ATP1B2,CACNA1S,CACNG1,COX4I1,COX6C,MYH6,MYH7,TNNC1,COX5A,CACNG4
4_Member	KEGG Pathway	hsa05414	Dilated cardiomyopathy	-3.25571	-1.99335	12/90	70,779,786,1674,3696,4624,4625,6442,6444,7134,7273,27092	ACTC1,CACNA1S,CACNG1,DES,ITGB8,MYH6,MYH7,SGCA,SGCD,TNNC1,TTN,CACNG4
4_Member	KEGG Pathway	hsa05412	Arrhythmogenic right ventricular cardiomyopathy (ARVC)	-2.94233	-1.79267	10/72	779,786,1499,1674,3696,6442,6444,27092,51176,83439	CACNA1S,CACNG1,CTNNB1,DES,ITGB8,SGCA,SGCD,CACNG4,LEF1,TCF7L1
4_Member	KEGG Pathway	hsa04261	Adrenergic signaling in cardiomyocytes	-2.35397	-1.41611	14/144	70,477,478,482,779,786,817,4624,4625,5331,6330,7134,23236,27092	ACTC1,ATP1A2,ATP1A3,ATP1B2,CACNA1S,CACNG1,CAMK2D,MYH6,MYH7,PLCB3,SCN4B,TNNC1,PLCB1,CACNG4
5_Summary	KEGG Pathway	hsa04921	Oxytocin signaling pathway	-4.89818	-3.15869	20/153	595,779,786,817,1026,1938,1956,2353,3725,4773,5331,5564,5565,5579,6263,23236,27092,54776,255189,340156,2150,5295,5608,5732,8503,51393,55515,4215,5609,949,5138,5587,6770	CCND1,CACNA1S,CACNG1,CAMK2D,CDKN1A,EEF2,EGFR,FOS,JUN,NFATC2,PLCB3,PRKAB1,PRKAB2,PRKCB,RYR3,PLCB1,CACNG4,PPP1R12C,PLA2G4F,MYLK4,F2RL1,PIK3R1,MAP2K6,PTGER2,PIK3R3,TRPV2,ASIC4,MAP3K3,MAP2K7,SCARB1,PDE2A,PRKD1,STAR
5_Member	KEGG Pathway	hsa04921	Oxytocin signaling pathway	-4.89818	-3.15869	20/153	595,779,786,817,1026,1938,1956,2353,3725,4773,5331,5564,5565,5579,6263,23236,27092,54776,255189,340156	CCND1,CACNA1S,CACNG1,CAMK2D,CDKN1A,EEF2,EGFR,FOS,JUN,NFATC2,PLCB3,PRKAB1,PRKAB2,PRKCB,RYR3,PLCB1,CACNG4,PPP1R12C,PLA2G4F,MYLK4
5_Member	KEGG Pathway	hsa04750	Inflammatory mediator regulation of TRP channels	-2.96171	-1.79947	12/97	817,2150,5295,5331,5579,5608,5732,8503,23236,51393,55515,255189	CAMK2D,F2RL1,PIK3R1,PLCB3,PRKCB,MAP2K6,PTGER2,PIK3R3,PLCB1,TRPV2,ASIC4,PLA2G4F
5_Member	KEGG Pathway	hsa04912	GnRH signaling pathway	-2.64085	-1.60033	11/92	779,817,1956,3725,4215,5331,5579,5608,5609,23236,255189	CACNA1S,CAMK2D,EGFR,JUN,MAP3K3,PLCB3,PRKCB,MAP2K6,MAP2K7,PLCB1,PLA2G4F
5_Member	KEGG Pathway	hsa04925	Aldosterone synthesis and secretion	-2.01503	-1.16309	9/82	779,817,949,5138,5331,5579,5587,6770,23236	CACNA1S,CAMK2D,SCARB1,PDE2A,PLCB3,PRKCB,PRKD1,STAR,PLCB1
6_Summary	KEGG Pathway	hsa04210	Apoptosis	-4.45815	-2.86819	18/138	142,823,843,1512,1513,1520,2353,3551,3725,4217,4616,5295,5366,7277,8503,8743,10018,79861,713,714,811,3569,5331,7048,23236,1436,4773,5608,5609,54209,653361,90,1499,1843,4258	PARP1,CAPN1,CASP10,CTSH,CTSK,CTSS,FOS,IKBKB,JUN,MAP3K5,GADD45B,PIK3R1,PMAIP1,TUBA4A,PIK3R3,TNFSF10,BCL2L11,TUBAL3,C1QB,C1QC,CALR,IL6,PLCB3,TGFBR2,PLCB1,CSF1R,NFATC2,MAP2K6,MAP2K7,TREM2,NCF1,ACVR1,CTNNB1,DUSP1,MGST2
6_Member	KEGG Pathway	hsa04210	Apoptosis	-4.45815	-2.86819	18/138	142,823,843,1512,1513,1520,2353,3551,3725,4217,4616,5295,5366,7277,8503,8743,10018,79861	PARP1,CAPN1,CASP10,CTSH,CTSK,CTSS,FOS,IKBKB,JUN,MAP3K5,GADD45B,PIK3R1,PMAIP1,TUBA4A,PIK3R3,TNFSF10,BCL2L11,TUBAL3
6_Member	KEGG Pathway	hsa05142	Chagas disease (American trypanosomiasis)	-2.7706	-1.70012	12/102	713,714,811,2353,3551,3569,3725,5295,5331,7048,8503,23236	C1QB,C1QC,CALR,FOS,IKBKB,IL6,JUN,PIK3R1,PLCB3,TGFBR2,PIK3R3,PLCB1
6_Member	KEGG Pathway	hsa04380	Osteoclast differentiation	-2.32667	-1.39637	13/130	1436,1513,2353,3551,3725,4773,5295,5608,5609,7048,8503,54209,653361	CSF1R,CTSK,FOS,IKBKB,JUN,NFATC2,PIK3R1,MAP2K6,MAP2K7,TGFBR2,PIK3R3,TREM2,NCF1
6_Member	KEGG Pathway	hsa05418	Fluid shear stress and atherosclerosis	-2.01172	-1.16309	13/142	90,1499,1843,2353,3551,3725,4217,4258,5295,5608,5609,8503,653361	ACVR1,CTNNB1,DUSP1,FOS,IKBKB,JUN,MAP3K5,MGST2,PIK3R1,MAP2K6,MAP2K7,PIK3R3,NCF1
7_Summary	KEGG Pathway	hsa04610	Complement and coagulation cascades	-4.43327	-2.86819	13/79	629,713,714,719,728,735,1191,2157,2159,2266,3075,4153,7448,6403	CFB,C1QB,C1QC,C3AR1,C5AR1,C9,CLU,F8,F10,FGG,CFH,MBL2,VTN,SELP
7_Member	KEGG Pathway	hsa04610	Complement and coagulation cascades	-4.43327	-2.86819	13/79	629,713,714,719,728,735,1191,2157,2159,2266,3075,4153,7448	CFB,C1QB,C1QC,C3AR1,C5AR1,C9,CLU,F8,F10,FGG,CFH,MBL2,VTN
7_Member	KEGG Pathway	hsa05150	Staphylococcus aureus infection	-3.1643	-1.91773	9/56	629,713,714,719,728,2266,3075,4153,6403	CFB,C1QB,C1QC,C3AR1,C5AR1,FGG,CFH,MBL2,SELP
8_Summary	KEGG Pathway	hsa04919	Thyroid hormone signaling pathway	-4.32743	-2.81883	16/116	477,478,482,595,1499,2932,3091,4624,5295,5331,5469,5579,8503,23236,90390,116931,495,760,817,340156,2744,6518,487,489,5908,219931,779,3767,3780,1211,821,2876,5172	ATP1A2,ATP1A3,ATP1B2,CCND1,CTNNB1,GSK3B,HIF1A,MYH6,PIK3R1,PLCB3,MED1,PRKCB,PIK3R3,PLCB1,MED30,MED12L,ATP4A,CA2,CAMK2D,MYLK4,GLS,SLC2A5,ATP2A1,ATP2A3,RAP1B,TPCN2,CACNA1S,KCNJ11,KCNN1,CLTA,CANX,GPX1,SLC26A4
8_Member	KEGG Pathway	hsa04919	Thyroid hormone signaling pathway	-4.32743	-2.81883	16/116	477,478,482,595,1499,2932,3091,4624,5295,5331,5469,5579,8503,23236,90390,116931	ATP1A2,ATP1A3,ATP1B2,CCND1,CTNNB1,GSK3B,HIF1A,MYH6,PIK3R1,PLCB3,MED1,PRKCB,PIK3R3,PLCB1,MED30,MED12L
8_Member	KEGG Pathway	hsa04971	Gastric acid secretion	-2.80438	-1.71637	10/75	477,478,482,495,760,817,5331,5579,23236,340156	ATP1A2,ATP1A3,ATP1B2,ATP4A,CA2,CAMK2D,PLCB3,PRKCB,PLCB1,MYLK4
8_Member	KEGG Pathway	hsa04964	Proximal tubule bicarbonate reclamation	-2.55416	-1.56224	5/23	477,478,482,760,2744	ATP1A2,ATP1A3,ATP1B2,CA2,GLS
8_Member	KEGG Pathway	hsa04973	Carbohydrate digestion and absorption	-2.5484	-1.56224	7/44	477,478,482,5295,5579,6518,8503	ATP1A2,ATP1A3,ATP1B2,PIK3R1,PRKCB,SLC2A5,PIK3R3
8_Member	KEGG Pathway	hsa04972	Pancreatic secretion	-2.49441	-1.51668	11/96	477,478,482,487,489,760,5331,5579,5908,23236,219931	ATP1A2,ATP1A3,ATP1B2,ATP2A1,ATP2A3,CA2,PLCB3,PRKCB,RAP1B,PLCB1,TPCN2
8_Member	KEGG Pathway	hsa04911	Insulin secretion	-2.39772	-1.44435	10/85	477,478,482,779,817,3767,3780,5331,5579,23236	ATP1A2,ATP1A3,ATP1B2,CACNA1S,CAMK2D,KCNJ11,KCNN1,PLCB3,PRKCB,PLCB1
8_Member	KEGG Pathway	hsa04961	Endocrine and other factor-regulated calcium reabsorption	-2.38255	-1.43701	7/47	477,478,482,1211,5331,5579,23236	ATP1A2,ATP1A3,ATP1B2,CLTA,PLCB3,PRKCB,PLCB1
8_Member	KEGG Pathway	hsa04918	Thyroid hormone synthesis	-2.30439	-1.38152	9/74	477,478,482,821,2876,5172,5331,5579,23236	ATP1A2,ATP1A3,ATP1B2,CANX,GPX1,SLC26A4,PLCB3,PRKCB,PLCB1
8_Member	KEGG Pathway	hsa04960	Aldosterone-regulated sodium reabsorption	-2.29422	-1.37864	6/37	477,478,482,5295,5579,8503	ATP1A2,ATP1A3,ATP1B2,PIK3R1,PRKCB,PIK3R3
9_Summary	KEGG Pathway	hsa04068	FoxO signaling pathway	-4.17427	-2.73582	17/132	595,1026,1901,1950,1956,3551,3569,4616,5295,5564,5565,7048,8503,8743,10018,114907,100132074,1327,1345,2932,3725,4217,4712,4723,9377,22877,5506,5579,79660	CCND1,CDKN1A,S1PR1,EGF,EGFR,IKBKB,IL6,GADD45B,PIK3R1,PRKAB1,PRKAB2,TGFBR2,PIK3R3,TNFSF10,BCL2L11,FBXO32,FOXO6,COX4I1,COX6C,GSK3B,JUN,MAP3K5,NDUFB6,NDUFV1,COX5A,MLXIP,PPP1R3A,PRKCB,PPP1R3B
9_Member	KEGG Pathway	hsa04068	FoxO signaling pathway	-4.17427	-2.73582	17/132	595,1026,1901,1950,1956,3551,3569,4616,5295,5564,5565,7048,8503,8743,10018,114907,100132074	CCND1,CDKN1A,S1PR1,EGF,EGFR,IKBKB,IL6,GADD45B,PIK3R1,PRKAB1,PRKAB2,TGFBR2,PIK3R3,TNFSF10,BCL2L11,FBXO32,FOXO6
9_Member	KEGG Pathway	hsa04932	Non-alcoholic fatty liver disease (NAFLD)	-3.06374	-1.84714	16/149	1327,1345,2932,3551,3569,3725,4217,4712,4723,5295,5564,5565,8503,9377,10018,22877	COX4I1,COX6C,GSK3B,IKBKB,IL6,JUN,MAP3K5,NDUFB6,NDUFV1,PIK3R1,PRKAB1,PRKAB2,PIK3R3,COX5A,BCL2L11,MLXIP
9_Member	KEGG Pathway	hsa04931	Insulin resistance	-2.13661	-1.24906	11/107	2932,3551,3569,5295,5506,5564,5565,5579,8503,22877,79660	GSK3B,IKBKB,IL6,PIK3R1,PPP1R3A,PRKAB1,PRKAB2,PRKCB,PIK3R3,MLXIP,PPP1R3B
10_Summary	KEGG Pathway	hsa04024	cAMP signaling pathway	-3.332	-2.01848	20/198	477,478,482,610,779,817,1262,2353,2893,2905,2906,3725,4852,5058,5295,5732,5908,8310,8503,64399	ATP1A2,ATP1A3,ATP1B2,HCN2,CACNA1S,CAMK2D,CNGA4,FOS,GRIA4,GRIN2C,GRIN2D,JUN,NPY,PAK1,PIK3R1,PTGER2,RAP1B,ACOX3,PIK3R3,HHIP
10_Member	KEGG Pathway	hsa04024	cAMP signaling pathway	-3.332	-2.01848	20/198	477,478,482,610,779,817,1262,2353,2893,2905,2906,3725,4852,5058,5295,5732,5908,8310,8503,64399	ATP1A2,ATP1A3,ATP1B2,HCN2,CACNA1S,CAMK2D,CNGA4,FOS,GRIA4,GRIN2C,GRIN2D,JUN,NPY,PAK1,PIK3R1,PTGER2,RAP1B,ACOX3,PIK3R3,HHIP
11_Summary	KEGG Pathway	hsa04144	Endocytosis	-3.29445	-1.99866	24/260	868,1211,1436,1950,1956,2066,3798,6011,6456,7048,7852,9727,22841,23096,23362,28964,51160,51534,55737,57403,79720,80223,92421,116987	CBLB,CLTA,CSF1R,EGF,EGFR,ERBB4,KIF5A,GRK1,SH3GL2,TGFBR2,CXCR4,RAB11FIP3,RAB11FIP2,IQSEC2,PSD3,GIT1,VPS28,VTA1,VPS35,RAB22A,VPS37B,RAB11FIP1,CHMP4C,AGAP1
11_Member	KEGG Pathway	hsa04144	Endocytosis	-3.29445	-1.99866	24/260	868,1211,1436,1950,1956,2066,3798,6011,6456,7048,7852,9727,22841,23096,23362,28964,51160,51534,55737,57403,79720,80223,92421,116987	CBLB,CLTA,CSF1R,EGF,EGFR,ERBB4,KIF5A,GRK1,SH3GL2,TGFBR2,CXCR4,RAB11FIP3,RAB11FIP2,IQSEC2,PSD3,GIT1,VPS28,VTA1,VPS35,RAB22A,VPS37B,RAB11FIP1,CHMP4C,AGAP1
12_Summary	KEGG Pathway	hsa05010	Alzheimer's disease	-3.26926	-1.99335	18/171	322,487,489,513,779,823,1327,1345,2905,2906,2932,4712,4723,5331,6263,6622,9377,23236,817,2353,2893,5579,8863,8864,59345,2744,2752,6506,9229,81539,255189,774,1956,2066,5025,7125,7134,340156	APBB1,ATP2A1,ATP2A3,ATP5F1D,CACNA1S,CAPN1,COX4I1,COX6C,GRIN2C,GRIN2D,GSK3B,NDUFB6,NDUFV1,PLCB3,RYR3,SNCA,COX5A,PLCB1,CAMK2D,FOS,GRIA4,PRKCB,PER3,PER2,GNB4,GLS,GLUL,SLC1A2,DLGAP1,SLC38A1,PLA2G4F,CACNA1B,EGFR,ERBB4,P2RX4,TNNC2,TNNC1,MYLK4
12_Member	KEGG Pathway	hsa05010	Alzheimer's disease	-3.26926	-1.99335	18/171	322,487,489,513,779,823,1327,1345,2905,2906,2932,4712,4723,5331,6263,6622,9377,23236	APBB1,ATP2A1,ATP2A3,ATP5F1D,CACNA1S,CAPN1,COX4I1,COX6C,GRIN2C,GRIN2D,GSK3B,NDUFB6,NDUFV1,PLCB3,RYR3,SNCA,COX5A,PLCB1
12_Member	KEGG Pathway	hsa04713	Circadian entrainment	-3.00174	-1.82653	12/96	817,2353,2893,2905,2906,5331,5579,6263,8863,8864,23236,59345	CAMK2D,FOS,GRIA4,GRIN2C,GRIN2D,PLCB3,PRKCB,RYR3,PER3,PER2,PLCB1,GNB4
12_Member	KEGG Pathway	hsa04724	Glutamatergic synapse	-2.82999	-1.72733	13/114	2744,2752,2893,2905,2906,5331,5579,6506,9229,23236,59345,81539,255189	GLS,GLUL,GRIA4,GRIN2C,GRIN2D,PLCB3,PRKCB,SLC1A2,DLGAP1,PLCB1,GNB4,SLC38A1,PLA2G4F
12_Member	KEGG Pathway	hsa04020	Calcium signaling pathway	-2.55577	-1.56224	17/182	487,489,774,779,817,1956,2066,2905,2906,5025,5331,5579,6263,7125,7134,23236,340156	ATP2A1,ATP2A3,CACNA1B,CACNA1S,CAMK2D,EGFR,ERBB4,GRIN2C,GRIN2D,P2RX4,PLCB3,PRKCB,RYR3,TNNC2,TNNC1,PLCB1,MYLK4
13_Summary	KEGG Pathway	hsa04930	Type II diabetes mellitus	-3.10394	-1.87261	8/46	774,3551,3767,5295,5315,8503,8835,389692	CACNA1B,IKBKB,KCNJ11,PIK3R1,PKM,PIK3R3,SOCS2,MAFA
13_Member	KEGG Pathway	hsa04930	Type II diabetes mellitus	-3.10394	-1.87261	8/46	774,3551,3767,5295,5315,8503,8835,389692	CACNA1B,IKBKB,KCNJ11,PIK3R1,PKM,PIK3R3,SOCS2,MAFA
14_Summary	KEGG Pathway	hsa04010	MAPK signaling pathway	-3.04478	-1.84241	23/255	774,779,786,1843,1950,1956,2353,3551,3725,4215,4217,4616,5058,5579,5608,5609,5908,5923,7048,23162,27092,80824,255189	CACNA1B,CACNA1S,CACNG1,DUSP1,EGF,EGFR,FOS,IKBKB,JUN,MAP3K3,MAP3K5,GADD45B,PAK1,PRKCB,MAP2K6,MAP2K7,RAP1B,RASGRF1,TGFBR2,MAPK8IP3,CACNG4,DUSP16,PLA2G4F
14_Member	KEGG Pathway	hsa04010	MAPK signaling pathway	-3.04478	-1.84241	23/255	774,779,786,1843,1950,1956,2353,3551,3725,4215,4217,4616,5058,5579,5608,5609,5908,5923,7048,23162,27092,80824,255189	CACNA1B,CACNA1S,CACNG1,DUSP1,EGF,EGFR,FOS,IKBKB,JUN,MAP3K3,MAP3K5,GADD45B,PAK1,PRKCB,MAP2K6,MAP2K7,RAP1B,RASGRF1,TGFBR2,MAPK8IP3,CACNG4,DUSP16,PLA2G4F
15_Summary	KEGG Pathway	hsa05202	Transcriptional misregulation in cancer	-3.00716	-1.82653	18/180	1026,1031,1436,3087,3206,3207,3398,3486,3569,4804,7048,8864,9915,51384,51804,55204,64332,85414	CDKN1A,CDKN2C,CSF1R,HHEX,HOXA10,HOXA11,ID2,IGFBP3,IL6,NGFR,TGFBR2,PER2,ARNT2,WNT16,SIX4,GOLPH3L,NFKBIZ,SLC45A3
15_Member	KEGG Pathway	hsa05202	Transcriptional misregulation in cancer	-3.00716	-1.82653	18/180	1026,1031,1436,3087,3206,3207,3398,3486,3569,4804,7048,8864,9915,51384,51804,55204,64332,85414	CDKN1A,CDKN2C,CSF1R,HHEX,HOXA10,HOXA11,ID2,IGFBP3,IL6,NGFR,TGFBR2,PER2,ARNT2,WNT16,SIX4,GOLPH3L,NFKBIZ,SLC45A3
16_Summary	KEGG Pathway	hsa04145	Phagosome	-2.91031	-1.78479	16/154	811,821,949,1520,1778,4074,4153,7058,7277,7280,8685,8992,10383,79861,203068,653361,1950,1956,5331,5579,7082,23236	CALR,CANX,SCARB1,CTSS,DYNC1H1,M6PR,MBL2,THBS2,TUBA4A,TUBB2A,MARCO,ATP6V0E1,TUBB4B,TUBAL3,TUBB,NCF1,EGF,EGFR,PLCB3,PRKCB,TJP1,PLCB1
16_Member	KEGG Pathway	hsa04145	Phagosome	-2.91031	-1.78479	16/154	811,821,949,1520,1778,4074,4153,7058,7277,7280,8685,8992,10383,79861,203068,653361	CALR,CANX,SCARB1,CTSS,DYNC1H1,M6PR,MBL2,THBS2,TUBA4A,TUBB2A,MARCO,ATP6V0E1,TUBB4B,TUBAL3,TUBB,NCF1
16_Member	KEGG Pathway	hsa04540	Gap junction	-2.79731	-1.71637	11/88	1950,1956,5331,5579,7082,7277,7280,10383,23236,79861,203068	EGF,EGFR,PLCB3,PRKCB,TJP1,TUBA4A,TUBB2A,TUBB4B,PLCB1,TUBAL3,TUBB
17_Summary	KEGG Pathway	hsa03010	Ribosome	-2.91031	-1.78479	16/154	6124,6135,6146,6154,6159,6168,6169,6188,6206,6222,6223,6224,6232,6235,51069,219927	RPL4,RPL11,RPL22,RPL26,RPL29,RPL37A,RPL38,RPS3,RPS12,RPS18,RPS19,RPS20,RPS27,RPS29,MRPL2,MRPL21
17_Member	KEGG Pathway	hsa03010	Ribosome	-2.91031	-1.78479	16/154	6124,6135,6146,6154,6159,6168,6169,6188,6206,6222,6223,6224,6232,6235,51069,219927	RPL4,RPL11,RPL22,RPL26,RPL29,RPL37A,RPL38,RPS3,RPS12,RPS18,RPS19,RPS20,RPS27,RPS29,MRPL2,MRPL21
18_Summary	KEGG Pathway	hsa04710	Circadian rhythm	-2.69667	-1.64121	6/31	5564,5565,8863,8864,9572,9978	PRKAB1,PRKAB2,PER3,PER2,NR1D1,RBX1
18_Member	KEGG Pathway	hsa04710	Circadian rhythm	-2.69667	-1.64121	6/31	5564,5565,8863,8864,9572,9978	PRKAB1,PRKAB2,PER3,PER2,NR1D1,RBX1
19_Summary	KEGG Pathway	M00047	Creatine pathway	-2.58901	-1.57653	3/7	1158,1160,2628	CKM,CKMT2,GATM
19_Member	KEGG Pathway	M00047	Creatine pathway	-2.58901	-1.57653	3/7	1158,1160,2628	CKM,CKMT2,GATM
19_Member	KEGG Pathway	hsa_M00047	Creatine pathway	-2.58901	-1.57653	3/7	1158,1160,2628	CKM,CKMT2,GATM
20_Summary	KEGG Pathway	hsa05143	African trypanosomiasis	-2.41801	-1.45667	6/35	2150,3569,3910,5331,5579,23236,1277,2266,2811,2909,5295,5908,8503,8673,255189,340156,735,3913	F2RL1,IL6,LAMA4,PLCB3,PRKCB,PLCB1,COL1A1,FGG,GP1BA,ARHGAP35,PIK3R1,RAP1B,PIK3R3,VAMP8,PLA2G4F,MYLK4,C9,LAMB2
20_Member	KEGG Pathway	hsa05143	African trypanosomiasis	-2.41801	-1.45667	6/35	2150,3569,3910,5331,5579,23236	F2RL1,IL6,LAMA4,PLCB3,PRKCB,PLCB1
20_Member	KEGG Pathway	hsa04611	Platelet activation	-2.10494	-1.23076	12/123	1277,2266,2811,2909,5295,5331,5908,8503,8673,23236,255189,340156	COL1A1,FGG,GP1BA,ARHGAP35,PIK3R1,PLCB3,RAP1B,PIK3R3,VAMP8,PLCB1,PLA2G4F,MYLK4
20_Member	KEGG Pathway	hsa05146	Amoebiasis	-2.02708	-1.16586	10/96	735,1277,3569,3910,3913,5295,5331,5579,8503,23236	C9,COL1A1,IL6,LAMA4,LAMB2,PIK3R1,PLCB3,PRKCB,PIK3R3,PLCB1

## Sheet: late response gene-KEGG
GroupID	Category	Term	Description	LogP	Log(q-value)	InTerm_InList	Genes	Symbols
1_Summary	KEGG Pathway	hsa04110	Cell cycle	-9.98162	-7.2879	18/124	699,701,890,983,991,4085,4176,5347,5925,7272,7529,7534,7709,8318,9133,9700,10912,85417,805,6790,26271,151648,3326	BUB1,BUB1B,CCNA2,CDK1,CDC20,MAD2L1,MCM7,PLK1,RB1,TTK,YWHAB,YWHAZ,ZBTB17,CDC45,CCNB2,ESPL1,GADD45G,CCNB3,CALM2,AURKA,FBXO5,SGO1,HSP90AB1
1_Member	KEGG Pathway	hsa04110	Cell cycle	-9.98162	-7.2879	18/124	699,701,890,983,991,4085,4176,5347,5925,7272,7529,7534,7709,8318,9133,9700,10912,85417	BUB1,BUB1B,CCNA2,CDK1,CDC20,MAD2L1,MCM7,PLK1,RB1,TTK,YWHAB,YWHAZ,ZBTB17,CDC45,CCNB2,ESPL1,GADD45G,CCNB3
1_Member	KEGG Pathway	hsa04114	Oocyte meiosis	-5.71047	-3.71572	13/124	699,805,983,991,4085,5347,6790,7529,7534,9133,9700,26271,151648	BUB1,CALM2,CDK1,CDC20,MAD2L1,PLK1,AURKA,YWHAB,YWHAZ,CCNB2,ESPL1,FBXO5,SGO1
1_Member	KEGG Pathway	hsa04914	Progesterone-mediated oocyte maturation	-3.05409	-1.38462	8/96	699,890,983,3326,4085,5347,9133,85417	BUB1,CCNA2,CDK1,HSP90AB1,MAD2L1,PLK1,CCNB2,CCNB3
2_Summary	KEGG Pathway	hsa00100	Steroid biosynthesis	-8.47712	-6.08442	8/20	1595,1717,1718,2222,4047,6307,6713,50814	CYP51A1,DHCR7,DHCR24,FDFT1,LSS,MSMO1,SQLE,NSDHL
2_Member	KEGG Pathway	hsa00100	Steroid biosynthesis	-8.47712	-6.08442	8/20	1595,1717,1718,2222,4047,6307,6713,50814	CYP51A1,DHCR7,DHCR24,FDFT1,LSS,MSMO1,SQLE,NSDHL
2_Member	KEGG Pathway	M00101	Cholesterol biosynthesis, squalene 2,3-epoxide => cholesterol	-7.48016	-5.38849	6/11	1595,1717,1718,4047,6307,50814	CYP51A1,DHCR7,DHCR24,LSS,MSMO1,NSDHL
2_Member	KEGG Pathway	hsa_M00101	Cholesterol biosynthesis, squalene 2,3-epoxide => cholesterol	-7.48016	-5.38849	6/11	1595,1717,1718,4047,6307,50814	CYP51A1,DHCR7,DHCR24,LSS,MSMO1,NSDHL
3_Summary	KEGG Pathway	hsa04115	p53 signaling pathway	-4.04272	-2.12715	8/69	836,983,4194,6241,9133,10912,51512,85417	CASP3,CDK1,MDM4,RRM2,CCNB2,GADD45G,GTSE1,CCNB3
3_Member	KEGG Pathway	hsa04115	p53 signaling pathway	-4.04272	-2.12715	8/69	836,983,4194,6241,9133,10912,51512,85417	CASP3,CDK1,MDM4,RRM2,CCNB2,GADD45G,GTSE1,CCNB3
4_Summary	KEGG Pathway	hsa03320	PPAR signaling pathway	-3.13184	-1.38462	7/72	123,1376,2167,2173,6319,8309,79966,39,2194	PLIN2,CPT2,FABP4,FABP7,SCD,ACOX2,SCD5,ACAT2,FASN
4_Member	KEGG Pathway	hsa03320	PPAR signaling pathway	-3.13184	-1.38462	7/72	123,1376,2167,2173,6319,8309,79966	PLIN2,CPT2,FABP4,FABP7,SCD,ACOX2,SCD5
4_Member	KEGG Pathway	hsa01212	Fatty acid metabolism	-2.5059	-0.96485	5/48	39,1376,2194,6319,79966	ACAT2,CPT2,FASN,SCD,SCD5
5_Summary	KEGG Pathway	hsa00480	Glutathione metabolism	-3.06134	-1.38462	6/54	2882,5226,6240,6241,27306,79017	GPX7,PGD,RRM1,RRM2,HPGDS,GGCT
5_Member	KEGG Pathway	hsa00480	Glutathione metabolism	-3.06134	-1.38462	6/54	2882,5226,6240,6241,27306,79017	GPX7,PGD,RRM1,RRM2,HPGDS,GGCT
6_Summary	KEGG Pathway	M00095	C5 isoprenoid biosynthesis, mevalonate pathway	-3.01745	-1.38462	3/10	39,3156,3157,2224,65985	ACAT2,HMGCR,HMGCS1,FDPS,AACS
6_Member	KEGG Pathway	M00095	C5 isoprenoid biosynthesis, mevalonate pathway	-3.01745	-1.38462	3/10	39,3156,3157	ACAT2,HMGCR,HMGCS1
6_Member	KEGG Pathway	hsa_M00095	C5 isoprenoid biosynthesis, mevalonate pathway	-3.01745	-1.38462	3/10	39,3156,3157	ACAT2,HMGCR,HMGCS1
6_Member	KEGG Pathway	hsa00900	Terpenoid backbone biosynthesis	-2.99917	-1.38462	4/22	39,2224,3156,3157	ACAT2,FDPS,HMGCR,HMGCS1
6_Member	KEGG Pathway	hsa00650	Butanoate metabolism	-1.70139	-0.405598	3/28	39,3157,65985	ACAT2,HMGCS1,AACS
7_Summary	KEGG Pathway	hsa03060	Protein export	-2.92333	-1.34355	4/23	6729,23478,23480,83943	SRP54,SEC11A,SEC61G,IMMP2L
7_Member	KEGG Pathway	hsa03060	Protein export	-2.92333	-1.34355	4/23	6729,23478,23480,83943	SRP54,SEC11A,SEC61G,IMMP2L
8_Summary	KEGG Pathway	hsa00030	Pentose phosphate pathway	-2.48249	-0.96485	4/30	229,5226,55276,64080,39,4524,7167,55753	ALDOB,PGD,PGM2,RBKS,ACAT2,MTHFR,TPI1,OGDHL
8_Member	KEGG Pathway	hsa00030	Pentose phosphate pathway	-2.48249	-0.96485	4/30	229,5226,55276,64080	ALDOB,PGD,PGM2,RBKS
8_Member	KEGG Pathway	hsa01200	Carbon metabolism	-1.49602	-0.264689	6/114	39,229,4524,5226,7167,55753	ACAT2,ALDOB,MTHFR,PGD,TPI1,OGDHL
9_Summary	KEGG Pathway	hsa00512	Mucin type O-glycan biosynthesis	-2.42958	-0.939973	4/31	9334,29071,55568,64409	B4GALT5,C1GALT1C1,GALNT10,GALNT17
9_Member	KEGG Pathway	hsa00512	Mucin type O-glycan biosynthesis	-2.42958	-0.939973	4/31	9334,29071,55568,64409	B4GALT5,C1GALT1C1,GALNT10,GALNT17
9_Member	KEGG Pathway	M00056	O-glycan biosynthesis, mucin type core	-1.74399	-0.413781	3/27	29071,55568,64409	C1GALT1C1,GALNT10,GALNT17
9_Member	KEGG Pathway	hsa_M00056	O-glycan biosynthesis, mucin type core	-1.74399	-0.413781	3/27	29071,55568,64409	C1GALT1C1,GALNT10,GALNT17
10_Summary	KEGG Pathway	hsa03460	Fanconi anemia pathway	-2.24942	-0.786141	5/55	641,672,2177,5888,29089	BLM,BRCA1,FANCD2,RAD51,UBE2T
10_Member	KEGG Pathway	hsa03460	Fanconi anemia pathway	-2.24942	-0.786141	5/55	641,672,2177,5888,29089	BLM,BRCA1,FANCD2,RAD51,UBE2T
11_Summary	KEGG Pathway	hsa05203	Viral carcinogenesis	-2.01607	-0.577617	10/201	87,836,890,983,991,5925,7529,7534,8841,83933,3576,6775,7098	ACTN1,CASP3,CCNA2,CDK1,CDC20,RB1,YWHAB,YWHAZ,HDAC3,HDAC10,CXCL8,STAT4,TLR3
11_Member	KEGG Pathway	hsa05203	Viral carcinogenesis	-2.01607	-0.577617	10/201	87,836,890,983,991,5925,7529,7534,8841,83933	ACTN1,CASP3,CCNA2,CDK1,CDC20,RB1,YWHAB,YWHAZ,HDAC3,HDAC10
11_Member	KEGG Pathway	hsa05161	Hepatitis B	-1.97347	-0.558496	8/144	836,890,3576,5925,6775,7098,7529,7534	CASP3,CCNA2,CXCL8,RB1,STAT4,TLR3,YWHAB,YWHAZ
12_Summary	KEGG Pathway	hsa04962	Vasopressin-regulated water reabsorption	-1.88638	-0.493679	4/44	1780,5878,8655,8766	DYNC1I1,RAB5C,DYNLL1,RAB11A
12_Member	KEGG Pathway	hsa04962	Vasopressin-regulated water reabsorption	-1.88638	-0.493679	4/44	1780,5878,8655,8766	DYNC1I1,RAB5C,DYNLL1,RAB11A
13_Summary	KEGG Pathway	hsa05146	Amoebiasis	-1.82169	-0.450182	6/96	87,836,3576,3918,5330,5878,375,1915	ACTN1,CASP3,CXCL8,LAMC2,PLCB2,RAB5C,ARF1,EEF1A1
13_Member	KEGG Pathway	hsa05146	Amoebiasis	-1.82169	-0.450182	6/96	87,836,3576,3918,5330,5878	ACTN1,CASP3,CXCL8,LAMC2,PLCB2,RAB5C
13_Member	KEGG Pathway	hsa05134	Legionellosis	-1.56316	-0.304456	4/55	375,836,1915,3576	ARF1,CASP3,EEF1A1,CXCL8
14_Summary	KEGG Pathway	hsa05166	HTLV-I infection	-1.7273	-0.413781	11/256	701,706,991,2224,3600,4085,4603,5925,7483,8829,9133	BUB1B,TSPO,CDC20,FDPS,IL15,MAD2L1,MYBL1,RB1,WNT9A,NRP1,CCNB2
14_Member	KEGG Pathway	hsa05166	HTLV-I infection	-1.7273	-0.413781	11/256	701,706,991,2224,3600,4085,4603,5925,7483,8829,9133	BUB1B,TSPO,CDC20,FDPS,IL15,MAD2L1,MYBL1,RB1,WNT9A,NRP1,CCNB2
15_Summary	KEGG Pathway	hsa04144	Endocytosis	-1.68321	-0.40446	11/260	375,829,830,857,2149,2321,5878,8395,8766,28964,30844	ARF1,CAPZA1,CAPZA2,CAV1,F2R,FLT1,RAB5C,PIP5K1B,RAB11A,GIT1,EHD4
15_Member	KEGG Pathway	hsa04144	Endocytosis	-1.68321	-0.40446	11/260	375,829,830,857,2149,2321,5878,8395,8766,28964,30844	ARF1,CAPZA1,CAPZA2,CAV1,F2R,FLT1,RAB5C,PIP5K1B,RAB11A,GIT1,EHD4
16_Summary	KEGG Pathway	hsa04512	ECM-receptor interaction	-1.55102	-0.304456	5/82	3161,3691,3918,6382,7060	HMMR,ITGB4,LAMC2,SDC1,THBS4
16_Member	KEGG Pathway	hsa04512	ECM-receptor interaction	-1.55102	-0.304456	5/82	3161,3691,3918,6382,7060	HMMR,ITGB4,LAMC2,SDC1,THBS4
