# Supplementary material for: Dynamics of transcriptome changes during subcutaneous preadipocyte differentiation in ducks
Source: BMC Genomics. 2019 Sep 2;20:688. doi: 10.1186/s12864-019-6055-9 (PMC6720933; doi:10.1186/s12864-019-6055-9)
Supplement: Supplementary file 7 — Table S6. Genes involved in eight modules. (XLSX 147 kb) [file 12864_2019_6055_MOESM7_ESM.xlsx]

## Sheet: MEbrown
Ensembl_gene	Gene_symbol	Name
ENSAPLG00000016449	ELMOD3	ENSAPLT00000017168
ENSAPLG00000016426	TENM3	MSTRG.4541.3
ENSAPLG00000016420	VRK2	MSTRG.12817.2
ENSAPLG00000016397	SLCO2A1	MSTRG.24514.2
ENSAPLG00000016373	MYBPC3	MSTRG.26984.1
ENSAPLG00000016366	VSTM4	MSTRG.16870.4
ENSAPLG00000016363	GTSE1	ENSAPLT00000017077
ENSAPLG00000016285	HAPLN1	MSTRG.5292.2
ENSAPLG00000016278	UBE2T	MSTRG.22882.1
ENSAPLG00000016263	PIP5K1B	MSTRG.5902.1
ENSAPLG00000016241		MSTRG.9172.1
ENSAPLG00000016231	MCF2L	MSTRG.27870.3
ENSAPLG00000016225	GKN2	MSTRG.5450.1
ENSAPLG00000016198	TACC3	MSTRG.9333.1
ENSAPLG00000016145	TTC9	MSTRG.16141.3
ENSAPLG00000016125	LMOD1	MSTRG.22883.1
ENSAPLG00000016101	KLHDC8B	ENSAPLT00000016796
ENSAPLG00000016091	KNSTRN	ENSAPLT00000016783
ENSAPLG00000016067	ACLY	MSTRG.23354.10
ENSAPLG00000016050	IL17REL	MSTRG.15305.1
ENSAPLG00000016009	TSC22D3	MSTRG.14993.2
ENSAPLG00000015987	COLEC12	ENSAPLT00000016693
ENSAPLG00000015929	ATP6AP2	MSTRG.4779.1
ENSAPLG00000015923		MSTRG.26867.1
ENSAPLG00000015891	CRELD2	MSTRG.15270.2
ENSAPLG00000015843	WBSCR17	MSTRG.2250.1
ENSAPLG00000015841		MSTRG.15316.1
ENSAPLG00000015799	CEP55	MSTRG.6251.1
ENSAPLG00000015780	DYNC1I1	MSTRG.2931.1
ENSAPLG00000015771	SLC22A23	MSTRG.17684.1
ENSAPLG00000015736	SPTB	ENSAPLT00000016431
ENSAPLG00000015684		ENSAPLT00000016344
ENSAPLG00000015666	RNLS	ENSAPLT00000016323
ENSAPLG00000015665	SCD	MSTRG.20872.4
ENSAPLG00000015633	CDC45	MSTRG.19809.1
ENSAPLG00000015618	B4GALT5	MSTRG.6863.3
ENSAPLG00000015567	RNF145	MSTRG.24300.1
ENSAPLG00000015560	WDR62	ENSAPLT00000016215
ENSAPLG00000015501	RASSF1	ENSAPLT00000016144
ENSAPLG00000015495	HYAL1	MSTRG.20973.2
ENSAPLG00000015458	SLC16A4	ENSAPLT00000016137
ENSAPLG00000015457	ERCC6L	MSTRG.14974.1
ENSAPLG00000015452	SUSD3	MSTRG.13116.2
ENSAPLG00000015441	FAM13C	MSTRG.22284.1
ENSAPLG00000015433	GDF11	ENSAPLT00000016071
ENSAPLG00000015422	LRFN3	MSTRG.25470.1
ENSAPLG00000015386	MYH10	MSTRG.28008.2
ENSAPLG00000015313	CEP83	MSTRG.4660.2
ENSAPLG00000015278		MSTRG.19980.1
ENSAPLG00000015264	CAPZA1	MSTRG.6327.1
ENSAPLG00000015212	DYNLL1	MSTRG.22790.3
ENSAPLG00000015194	CASP3	MSTRG.27747.2
ENSAPLG00000015179	HTR2B	MSTRG.2083.3
ENSAPLG00000015139	CALD1	MSTRG.10501.4
ENSAPLG00000015042	EXO1	MSTRG.18797.2
ENSAPLG00000015033	EGLN3	ENSAPLT00000015674
ENSAPLG00000015011		MSTRG.10169.1
ENSAPLG00000015005		ENSAPLT00000015626
ENSAPLG00000015001	CENPQ	MSTRG.5365.1
ENSAPLG00000014962	RAB11A	MSTRG.8640.1
ENSAPLG00000014915	CENPU	ENSAPLT00000015557
ENSAPLG00000014911	UBE2N	MSTRG.4634.2
ENSAPLG00000014901	GPC3	MSTRG.19037.1
ENSAPLG00000014893		MSTRG.303.1
ENSAPLG00000014831	SQLE	MSTRG.11990.1
ENSAPLG00000014778	TMCO3	MSTRG.16524.1
ENSAPLG00000014758	LGI3	ENSAPLT00000015374
ENSAPLG00000014741	PDPN	MSTRG.15801.1
ENSAPLG00000014699	SLC25A37	MSTRG.19978.1
ENSAPLG00000014693	STC1	MSTRG.19974.9
ENSAPLG00000014677	SYT11	MSTRG.17650.4
ENSAPLG00000014674	B4GALNT4	MSTRG.27245.2
ENSAPLG00000014660	CSNK1E	MSTRG.9137.3
ENSAPLG00000014649		MSTRG.26005.6
ENSAPLG00000014596	MYBL1	ENSAPLT00000015273
ENSAPLG00000014550	RRM1	ENSAPLT00000015250
ENSAPLG00000014523	FABP7	MSTRG.10861.1
ENSAPLG00000014505	NDC80	MSTRG.681.1
ENSAPLG00000014499	LSM3	MSTRG.20754.1
ENSAPLG00000014490	GEM	MSTRG.27127.1
ENSAPLG00000014404	CADPS2	ENSAPLT00000015093
ENSAPLG00000014349		ENSAPLT00000014950
ENSAPLG00000014347	IRX1	MSTRG.23327.1
ENSAPLG00000014282	TBC1D2	MSTRG.10268.1
ENSAPLG00000014279		MSTRG.19343.1
ENSAPLG00000014166		MSTRG.18474.1
ENSAPLG00000014115	FAM198B	MSTRG.9824.2
ENSAPLG00000014055	TMEFF2	ENSAPLT00000014678
ENSAPLG00000014052		ENSAPLT00000014631
ENSAPLG00000014018	LIPC	MSTRG.21182.1
ENSAPLG00000014002	NCAPG2	ENSAPLT00000014604
ENSAPLG00000013985	C1orf198	MSTRG.14429.1
ENSAPLG00000013978	PRR11	MSTRG.7199.4
ENSAPLG00000013958	MMRN2	MSTRG.22259.1
ENSAPLG00000013956	GAS2L3	MSTRG.20024.1
ENSAPLG00000013945	GXYLT2	MSTRG.21511.2
ENSAPLG00000013931		ENSAPLT00000014510
ENSAPLG00000013909	FOXQ1	ENSAPLT00000014481
ENSAPLG00000013807	MAD2L1	ENSAPLT00000014388
ENSAPLG00000013802		MSTRG.19443.1
ENSAPLG00000013793	STARD4	MSTRG.8381.3
ENSAPLG00000013764	TECTA	ENSAPLT00000014347
ENSAPLG00000013751		MSTRG.10500.2
ENSAPLG00000013696	GAS6	ENSAPLT00000014318
ENSAPLG00000013690	PSMD1	MSTRG.2082.1
ENSAPLG00000013657	HOXB5	ENSAPLT00000014225
ENSAPLG00000013619	DIAPH3	MSTRG.5604.1
ENSAPLG00000013603		ENSAPLT00000014184
ENSAPLG00000013590	RAB5C	ENSAPLT00000014164
ENSAPLG00000013586	RCAN2	MSTRG.27617.1
ENSAPLG00000013580	OIP5	ENSAPLT00000014136
ENSAPLG00000013513	FHL2	MSTRG.28820.1
ENSAPLG00000013501	CENPO	MSTRG.19367.1
ENSAPLG00000013427	CENPI	MSTRG.24206.1
ENSAPLG00000013423	FBXO33	MSTRG.15902.1
ENSAPLG00000013360	MT1	ENSAPLT00000013914
ENSAPLG00000013347	SERPINI1	ENSAPLT00000013939
ENSAPLG00000013334	RBKS	MSTRG.10137.5
ENSAPLG00000013201	LIG1	ENSAPLT00000013746
ENSAPLG00000013196	CKS2	MSTRG.9437.6
ENSAPLG00000013183	C4orf21	ENSAPLT00000013744
ENSAPLG00000013147	SPDL1	ENSAPLT00000013721
ENSAPLG00000013121	NCAPD2	MSTRG.10076.1
ENSAPLG00000013115		MSTRG.22052.1
ENSAPLG00000013110	LRRN2	MSTRG.19634.1
ENSAPLG00000013106	PASK	MSTRG.25534.1
ENSAPLG00000013097	NSDHL	MSTRG.4164.2
ENSAPLG00000013095	MSRA	MSTRG.26775.2
ENSAPLG00000012979	MANSC1	ENSAPLT00000013504
ENSAPLG00000012869	MTHFD2L	MSTRG.5114.3
ENSAPLG00000012807		MSTRG.12416.1
ENSAPLG00000012803	KIF15	MSTRG.10850.1
ENSAPLG00000012792	SNRPE	ENSAPLT00000013316
ENSAPLG00000012761	ZBTB17	MSTRG.4955.2
ENSAPLG00000012722	HMMR	MSTRG.25624.1
ENSAPLG00000012710	EDN1	MSTRG.19547.1
ENSAPLG00000012694	MDM4	MSTRG.19639.4
ENSAPLG00000012647	EBF3	MSTRG.4815.3
ENSAPLG00000012632	MASTL	MSTRG.19526.1
ENSAPLG00000012565	OGDHL	ENSAPLT00000013088
ENSAPLG00000012550	CD164	MSTRG.9716.1
ENSAPLG00000012540	MAOB	ENSAPLT00000013117
ENSAPLG00000012518		MSTRG.28729.2
ENSAPLG00000012505	EPB41L3	MSTRG.3229.7
ENSAPLG00000012494	HPS4	MSTRG.7378.7
ENSAPLG00000012464	ST8SIA2	MSTRG.3188.2
ENSAPLG00000012445	CTSO	MSTRG.9817.1
ENSAPLG00000012435	PSMB1	MSTRG.14416.1
ENSAPLG00000012429	DNTT	MSTRG.6076.3
ENSAPLG00000012363	CCDC15	MSTRG.15511.1
ENSAPLG00000012267	ESPL1	ENSAPLT00000012836
ENSAPLG00000012175	SERPINB2	MSTRG.17654.1
ENSAPLG00000012141	TK1	MSTRG.3671.3
ENSAPLG00000012129	FGL2	ENSAPLT00000012624
ENSAPLG00000012118	ADGRG7	ENSAPLT00000012629
ENSAPLG00000012083	SGOL1	MSTRG.26987.1
ENSAPLG00000012065	FNDC3B	MSTRG.11023.1
ENSAPLG00000012011	CDCP1	MSTRG.10835.8
ENSAPLG00000011947	CCNB2	MSTRG.21179.4
ENSAPLG00000011940	CRISPLD2	MSTRG.9808.1
ENSAPLG00000011912	BUB1	MSTRG.12878.1
ENSAPLG00000011906	CAP1	MSTRG.5486.1
ENSAPLG00000011876	C14orf1	MSTRG.6560.2
ENSAPLG00000011849	HNRNPD	MSTRG.6095.1
ENSAPLG00000011839	REEP3	MSTRG.8745.7
ENSAPLG00000011835		MSTRG.32992.2
ENSAPLG00000011736		MSTRG.27219.1
ENSAPLG00000011722	ITGB4	MSTRG.4233.2
ENSAPLG00000011704		ENSAPLT00000012175
ENSAPLG00000011666		ENSAPLT00000012134
ENSAPLG00000011593	MIS18BP1	MSTRG.20816.1
ENSAPLG00000011591	LDAH	MSTRG.5326.1
ENSAPLG00000011552		MSTRG.13172.1
ENSAPLG00000011539	TIFA	ENSAPLT00000012005
ENSAPLG00000011531	GPR171	MSTRG.18876.1
ENSAPLG00000011467	PRSS23	MSTRG.24122.2
ENSAPLG00000011435	BHLHE41	MSTRG.31798.1
ENSAPLG00000011430	RECQL4	ENSAPLT00000011894
ENSAPLG00000011421	TRIT1	ENSAPLT00000011928
ENSAPLG00000011380	JDP2	MSTRG.6557.1
ENSAPLG00000011353	FOXM1	MSTRG.3826.1
ENSAPLG00000011331		MSTRG.9800.1
ENSAPLG00000011324	PLOD1	MSTRG.15776.2
ENSAPLG00000011299		ENSAPLT00000011753
ENSAPLG00000011280	TMEM204	ENSAPLT00000011731
ENSAPLG00000011249	CD58	MSTRG.17805.2
ENSAPLG00000011232	HAUS1	ENSAPLT00000011716
ENSAPLG00000011218	DNAJC3	MSTRG.25208.1
ENSAPLG00000011188		ENSAPLT00000011641
ENSAPLG00000011178		MSTRG.21035.1
ENSAPLG00000011133	FDFT1	MSTRG.24693.1
ENSAPLG00000011090	SPC25	ENSAPLT00000011544
ENSAPLG00000011068	STARD5	ENSAPLT00000011523
ENSAPLG00000010993	ATG9A	MSTRG.14904.1
ENSAPLG00000010919	PSMA6	MSTRG.7491.6
ENSAPLG00000010896		MSTRG.2919.3
ENSAPLG00000010883	MPZL2	MSTRG.918.1
ENSAPLG00000010876	NEK2	MSTRG.12963.1
ENSAPLG00000010871	ADK	MSTRG.8858.1
ENSAPLG00000010868	NCAPD3	MSTRG.3339.1
ENSAPLG00000010864	PDIA6	MSTRG.6832.6
ENSAPLG00000010810	CAMK1G	MSTRG.10589.1
ENSAPLG00000010786	SCD5	MSTRG.6091.4
ENSAPLG00000010743		ENSAPLT00000011181
ENSAPLG00000010645	PDIA4	MSTRG.3345.1
ENSAPLG00000010637	PLK1	MSTRG.12469.2
ENSAPLG00000010635	CAPZA2	MSTRG.2960.2
ENSAPLG00000010619	PMCH	MSTRG.17312.1
ENSAPLG00000010563	NETO2	MSTRG.19493.2
ENSAPLG00000010548	PARPBP	MSTRG.17311.1
ENSAPLG00000010494	LSS	MSTRG.10231.1
ENSAPLG00000010484	SDC1	MSTRG.5303.2
ENSAPLG00000010477		MSTRG.29277.2
ENSAPLG00000010401	FAM26E	MSTRG.20892.1
ENSAPLG00000010382	TPX2	MSTRG.22291.3
ENSAPLG00000010376		MSTRG.30528.2
ENSAPLG00000010339	ECT2	ENSAPLT00000010847
ENSAPLG00000010333	ADAMTS3	MSTRG.5092.2
ENSAPLG00000010331	DCX	MSTRG.8218.9
ENSAPLG00000010314	SMOC2	MSTRG.20427.3
ENSAPLG00000010313		ENSAPLT00000010733
ENSAPLG00000010284	KIF18B	MSTRG.12291.2
ENSAPLG00000010283		ENSAPLT00000010702
ENSAPLG00000010270	CDK1	MSTRG.8708.1
ENSAPLG00000010255	EGFLAM	MSTRG.19698.3
ENSAPLG00000010252	KPNA2	MSTRG.4532.2
ENSAPLG00000010237	CDC20	ENSAPLT00000010684
ENSAPLG00000010218	VIM	MSTRG.5678.1
ENSAPLG00000010211	POLL	MSTRG.18138.3
ENSAPLG00000010159	RILP	MSTRG.20604.1
ENSAPLG00000010138	STIL	ENSAPLT00000010565
ENSAPLG00000010137		MSTRG.21109.1
ENSAPLG00000010125	SRP54	MSTRG.7488.6
ENSAPLG00000010065	TRIP13	MSTRG.17404.1
ENSAPLG00000010037	ZCCHC17	MSTRG.8569.3
ENSAPLG00000010026		ENSAPLT00000010461
ENSAPLG00000010014	CMTM7	MSTRG.11704.1
ENSAPLG00000010010	NT5DC1	ENSAPLT00000010430
ENSAPLG00000009990		ENSAPLT00000010412
ENSAPLG00000009986		MSTRG.14683.1
ENSAPLG00000009933	SAMD12	MSTRG.11276.1
ENSAPLG00000009924	CENPF	MSTRG.7575.1
ENSAPLG00000009879	AACS	MSTRG.1122.1
ENSAPLG00000009855	KIF14	ENSAPLT00000010271
ENSAPLG00000009771	MTHFR	MSTRG.15766.1
ENSAPLG00000009749	TNFRSF11B	ENSAPLT00000010148
ENSAPLG00000009729	PABPC4	MSTRG.5524.4
ENSAPLG00000009708	IRF1	MSTRG.28128.1
ENSAPLG00000009693	CNTN3	ENSAPLT00000010136
ENSAPLG00000009691	THPO	MSTRG.17143.1
ENSAPLG00000009683		ENSAPLT00000010146
ENSAPLG00000009657	CIT	ENSAPLT00000010123
ENSAPLG00000009589	CDHR2	ENSAPLT00000009985
ENSAPLG00000009538	CENPN	MSTRG.12091.2
ENSAPLG00000009529	KIF20A	ENSAPLT00000009966
ENSAPLG00000009460	HSPB8	ENSAPLT00000009850
ENSAPLG00000009452	TMEM51	MSTRG.7952.2
ENSAPLG00000009440	ACTR2	MSTRG.11872.5
ENSAPLG00000009430	HMGN1	MSTRG.3607.1
ENSAPLG00000009390	PLK4	ENSAPLT00000009839
ENSAPLG00000009361	CACNB4	MSTRG.1729.1
ENSAPLG00000009349	EEF1A1	MSTRG.1201.1
ENSAPLG00000009301	RRM2	MSTRG.6818.1
ENSAPLG00000009300	WWOX	MSTRG.12078.1
ENSAPLG00000009290	KIF2C	MSTRG.25354.4
ENSAPLG00000009253		MSTRG.11142.1
ENSAPLG00000009227	EFCAB4B	MSTRG.3820.1
ENSAPLG00000009226		MSTRG.30411.1
ENSAPLG00000009210	NUTF2	MSTRG.26630.11
ENSAPLG00000009197	ANLN	MSTRG.6927.2
ENSAPLG00000009176	CENPK	ENSAPLT00000009552
ENSAPLG00000009162	CHGA	MSTRG.15950.3
ENSAPLG00000009160	SERPINB12	ENSAPLT00000009527
ENSAPLG00000009158	CPT2	ENSAPLT00000009535
ENSAPLG00000009146	KLF11	ENSAPLT00000009521
ENSAPLG00000009091	E2F8	MSTRG.19666.1
ENSAPLG00000008976	TLR3	MSTRG.201.1
ENSAPLG00000008941		MSTRG.28306.2
ENSAPLG00000008937		ENSAPLT00000009296
ENSAPLG00000008932	SHCBP1	MSTRG.19482.1
ENSAPLG00000008924	EHD4	ENSAPLT00000009287
ENSAPLG00000008915	TSPO	MSTRG.29291.1
ENSAPLG00000008818	ARSA	ENSAPLT00000009179
ENSAPLG00000008813		ENSAPLT00000009324
ENSAPLG00000008809	LIPG	MSTRG.19216.1
ENSAPLG00000008774	PWWP2A	MSTRG.610.1
ENSAPLG00000008763	ADA	MSTRG.9593.1
ENSAPLG00000008757	COPE	MSTRG.33150.1
ENSAPLG00000008749	PODN	MSTRG.23406.2
ENSAPLG00000008743		MSTRG.32413.1
ENSAPLG00000008732	ARL9	MSTRG.25554.2
ENSAPLG00000008730	HOPX	MSTRG.25557.1
ENSAPLG00000008717	SQSTM1	MSTRG.19708.1
ENSAPLG00000008703	DNAAF5	MSTRG.14248.2
ENSAPLG00000008687		MSTRG.7467.1
ENSAPLG00000008669	FAM83D	MSTRG.3888.1
ENSAPLG00000008651	YWHAB	ENSAPLT00000009011
ENSAPLG00000008560		MSTRG.20140.4
ENSAPLG00000008492	MIER1	MSTRG.24467.2
ENSAPLG00000008385	UNC5A	ENSAPLT00000008707
ENSAPLG00000008369		MSTRG.8208.3
ENSAPLG00000008364		MSTRG.19672.12
ENSAPLG00000008332	PIGK	MSTRG.2026.1
ENSAPLG00000008331	PLEKHB1	MSTRG.21291.1
ENSAPLG00000008271	PGM2	MSTRG.26547.2
ENSAPLG00000008206	SIX2	ENSAPLT00000008513
ENSAPLG00000008193	ATP5G3	MSTRG.6146.1
ENSAPLG00000008188	NCAPH	ENSAPLT00000008534
ENSAPLG00000008160	SLC25A28	MSTRG.6055.1
ENSAPLG00000008119	KCNK1	MSTRG.21576.2
ENSAPLG00000007984	CHST11	MSTRG.25261.1
ENSAPLG00000007970		MSTRG.592.1
ENSAPLG00000007954	CALM2	MSTRG.1382.2
ENSAPLG00000007943	MCF2L2	ENSAPLT00000008288
ENSAPLG00000007938	GALNT10	MSTRG.22187.1
ENSAPLG00000007930	IGFBP4	MSTRG.27480.1
ENSAPLG00000007926	GPR156	MSTRG.16910.1
ENSAPLG00000007887		ENSAPLT00000008179
ENSAPLG00000007883	PLEKHG4	MSTRG.21506.4
ENSAPLG00000007872	KNTC1	ENSAPLT00000008267
ENSAPLG00000007832		MSTRG.4085.1
ENSAPLG00000007828	RBM24	MSTRG.17955.1
ENSAPLG00000007815	SERTAD4	MSTRG.25158.2
ENSAPLG00000007806		MSTRG.11631.1
ENSAPLG00000007795	MXRA5	MSTRG.4074.2
ENSAPLG00000007789		MSTRG.21218.1
ENSAPLG00000007781	CASC4	MSTRG.550.3
ENSAPLG00000007734	RB1	ENSAPLT00000008091
ENSAPLG00000007709		ENSAPLT00000007992
ENSAPLG00000007691	NME7	MSTRG.21706.5
ENSAPLG00000007690		MSTRG.16209.1
ENSAPLG00000007658		MSTRG.21549.1
ENSAPLG00000007642	GPC4	MSTRG.28695.5
ENSAPLG00000007623	YIPF5	MSTRG.17162.2
ENSAPLG00000007580		MSTRG.30161.6
ENSAPLG00000007497		MSTRG.19673.2
ENSAPLG00000007460	POGLUT1	ENSAPLT00000007771
ENSAPLG00000007456	ASCC1	ENSAPLT00000007746
ENSAPLG00000007430	INSIG1	ENSAPLT00000007735
ENSAPLG00000007357	NUF2	ENSAPLT00000007697
ENSAPLG00000007350	FAM129A	ENSAPLT00000007682
ENSAPLG00000007327	PHLDB1	ENSAPLT00000007596
ENSAPLG00000007280	RSPO2	MSTRG.21755.3
ENSAPLG00000007247	CYP51A1	MSTRG.2895.1
ENSAPLG00000007236	SMC2	MSTRG.14616.1
ENSAPLG00000007233	NID1	MSTRG.19117.2
ENSAPLG00000007195		MSTRG.8849.3
ENSAPLG00000007175	MYO10	MSTRG.2644.2
ENSAPLG00000007170	SP1	ENSAPLT00000007438
ENSAPLG00000007136	MAGT1	MSTRG.8206.2
ENSAPLG00000007105		MSTRG.14891.1
ENSAPLG00000007094	MRPS6	MSTRG.6497.14
ENSAPLG00000007042	ALDOB	MSTRG.8485.2
ENSAPLG00000007025	ASPM	ENSAPLT00000007340
ENSAPLG00000007017	FAM64A	MSTRG.15500.1
ENSAPLG00000007014	PNLDC1	ENSAPLT00000007276
ENSAPLG00000007009	IMMP2L	MSTRG.5641.1
ENSAPLG00000006998	FBXO5	ENSAPLT00000007258
ENSAPLG00000006988	RACGAP1	MSTRG.16075.1
ENSAPLG00000006922	STMN1	ENSAPLT00000007177
ENSAPLG00000006915	WDR6	MSTRG.22999.1
ENSAPLG00000006895	SMC4	MSTRG.23864.4
ENSAPLG00000006891	GPX7	ENSAPLT00000007151
ENSAPLG00000006878	BLM	MSTRG.542.1
ENSAPLG00000006875	GLT8D2	MSTRG.25250.1
ENSAPLG00000006869	ATRNL1	MSTRG.16567.2
ENSAPLG00000006806	MXRA8	MSTRG.27.1
ENSAPLG00000006793	NMI	MSTRG.1725.1
ENSAPLG00000006765	AQP11	MSTRG.19391.1
ENSAPLG00000006749	MEGF9	MSTRG.11535.1
ENSAPLG00000006707	OLFML1	MSTRG.6714.1
ENSAPLG00000006689	FLT1	ENSAPLT00000007133
ENSAPLG00000006687	NCAPG	MSTRG.5295.1
ENSAPLG00000006636		MSTRG.18489.2
ENSAPLG00000006621	CYSLTR1	MSTRG.33547.1
ENSAPLG00000006498	SALL4	MSTRG.2217.4
ENSAPLG00000006478	AEN	ENSAPLT00000006706
ENSAPLG00000006458	SKA3	MSTRG.29324.1
ENSAPLG00000006399		ENSAPLT00000006623
ENSAPLG00000006390	TOP2A	MSTRG.27479.1
ENSAPLG00000006367	PGD	ENSAPLT00000006632
ENSAPLG00000006362		MSTRG.10558.1
ENSAPLG00000006300	DLGAP5	MSTRG.26166.1
ENSAPLG00000006299		MSTRG.23860.2
ENSAPLG00000006286	ZNF367	ENSAPLT00000006510
ENSAPLG00000006209	HMGCR	MSTRG.3749.2
ENSAPLG00000006149	THBS4	ENSAPLT00000006449
ENSAPLG00000006139	CENPE	ENSAPLT00000006364
ENSAPLG00000006137	SH2D5	MSTRG.24173.1
ENSAPLG00000006118	FABP4	ENSAPLT00000006347
ENSAPLG00000006111	SFRP1	ENSAPLT00000006335
ENSAPLG00000006098	MCPH1	MSTRG.482.1
ENSAPLG00000006086	TTK	MSTRG.20909.2
ENSAPLG00000006057	HAUS6	MSTRG.5918.1
ENSAPLG00000006056	TRPA1	MSTRG.15684.1
ENSAPLG00000006048	ACAT2	ENSAPLT00000006281
ENSAPLG00000006046	SYT13	ENSAPLT00000006270
ENSAPLG00000006034	LOXL2	MSTRG.18615.8
ENSAPLG00000006016	RSAD2	ENSAPLT00000006241
ENSAPLG00000005970	FAM213A	MSTRG.8921.8
ENSAPLG00000005964	NDE1	MSTRG.12346.3
ENSAPLG00000005914	CTTN	MSTRG.17598.1
ENSAPLG00000005757	ACOX2	ENSAPLT00000006003
ENSAPLG00000005749		ENSAPLT00000005936
ENSAPLG00000005746		MSTRG.18610.1
ENSAPLG00000005745	PLIN2	MSTRG.5917.2
ENSAPLG00000005733	SPATA17	MSTRG.902.1
ENSAPLG00000005699	TSNARE1	MSTRG.9993.3
ENSAPLG00000005678		MSTRG.3874.1
ENSAPLG00000005655	FBN2	ENSAPLT00000005892
ENSAPLG00000005630	SAPCD2	MSTRG.7687.1
ENSAPLG00000005598	PTH1R	MSTRG.18353.1
ENSAPLG00000005571	CXXC1	MSTRG.27575.1
ENSAPLG00000005557	WDHD1	MSTRG.26160.1
ENSAPLG00000005536	SEC11A	MSTRG.10657.2
ENSAPLG00000005503		MSTRG.479.1
ENSAPLG00000005455		ENSAPLT00000005626
ENSAPLG00000005436		MSTRG.30360.1
ENSAPLG00000005404	HHIPL1	MSTRG.15135.1
ENSAPLG00000005401	C16orf45	MSTRG.12345.3
ENSAPLG00000005370	FNDC1	ENSAPLT00000005572
ENSAPLG00000005286	INPP5A	MSTRG.13821.3
ENSAPLG00000005260	CKAP2	MSTRG.7743.4
ENSAPLG00000005219		ENSAPLT00000005388
ENSAPLG00000005204	ENOX1	MSTRG.185.2
ENSAPLG00000005183	CCNA2	MSTRG.8672.1
ENSAPLG00000005150	MLPH	MSTRG.23265.1
ENSAPLG00000005133	NECAB2	ENSAPLT00000005336
ENSAPLG00000005068	CRMP1	MSTRG.13506.1
ENSAPLG00000005060	HDAC3	MSTRG.22687.1
ENSAPLG00000005017	PHKA1	ENSAPLT00000005286
ENSAPLG00000004947	TRIM25	MSTRG.4485.3
ENSAPLG00000004924	CENPP	MSTRG.21426.3
ENSAPLG00000004865	IL15	MSTRG.28656.1
ENSAPLG00000004860	SLC16A3	MSTRG.3721.1
ENSAPLG00000004803		ENSAPLT00000004941
ENSAPLG00000004747	MFSD4A	MSTRG.7439.1
ENSAPLG00000004736	SKA1	MSTRG.15868.1
ENSAPLG00000004709		ENSAPLT00000004867
ENSAPLG00000004700	WNT9A	MSTRG.18943.3
ENSAPLG00000004677	AURKA	MSTRG.2198.1
ENSAPLG00000004669	CD274	MSTRG.5543.1
ENSAPLG00000004627	OTUD7B	MSTRG.26560.2
ENSAPLG00000004570	CASC5	MSTRG.26134.1
ENSAPLG00000004553	CHSY3	MSTRG.13432.3
ENSAPLG00000004536	HPGDS	MSTRG.19872.1
ENSAPLG00000004523	SLC4A11	MSTRG.1791.1
ENSAPLG00000004509	ARF1	ENSAPLT00000004633
ENSAPLG00000004501		ENSAPLT00000004624
ENSAPLG00000004473	SSR1	MSTRG.2600.1
ENSAPLG00000004461	MSMO1	ENSAPLT00000004590
ENSAPLG00000004458	NAT8L	MSTRG.9340.2
ENSAPLG00000004452	RAD51	ENSAPLT00000004596
ENSAPLG00000004437	ANO1	MSTRG.17596.6
ENSAPLG00000004414	GSG2	MSTRG.18036.1
ENSAPLG00000004368		MSTRG.11375.1
ENSAPLG00000004359	DHCR24	ENSAPLT00000004490
ENSAPLG00000004336	MICAL1	MSTRG.18675.1
ENSAPLG00000004316	SMPD2	MSTRG.18674.3
ENSAPLG00000004307		MSTRG.21527.1
ENSAPLG00000004283	C10orf2	MSTRG.2888.2
ENSAPLG00000004271	BUB1B	MSTRG.13179.2
ENSAPLG00000004242	MFAP3L	MSTRG.23711.1
ENSAPLG00000004193		ENSAPLT00000004364
ENSAPLG00000004163		MSTRG.11349.1
ENSAPLG00000004100		MSTRG.19135.1
ENSAPLG00000004084	TGFBI	MSTRG.12574.2
ENSAPLG00000004062	MRPS2	ENSAPLT00000004161
ENSAPLG00000004051	KIF11	MSTRG.6261.1
ENSAPLG00000004007	PRC1	MSTRG.14546.2
ENSAPLG00000004000	TPI1	ENSAPLT00000004110
ENSAPLG00000003921		MSTRG.20285.2
ENSAPLG00000003915	MELK	MSTRG.30119.1
ENSAPLG00000003832	ZC3HC1	MSTRG.850.1
ENSAPLG00000003824	CCDC134	MSTRG.25010.2
ENSAPLG00000003823	KIF18A	MSTRG.16633.1
ENSAPLG00000003787	FAM180A	MSTRG.14374.1
ENSAPLG00000003733	CUBN	ENSAPLT00000003922
ENSAPLG00000003715	RAB23	MSTRG.13431.1
ENSAPLG00000003672	DENND2D	MSTRG.6399.2
ENSAPLG00000003623	NRP1	MSTRG.26931.3
ENSAPLG00000003588	HDAC10	MSTRG.15313.7
ENSAPLG00000003574	RSU1	MSTRG.8077.1
ENSAPLG00000003559	PBK	ENSAPLT00000003623
ENSAPLG00000003524	BRCA1	MSTRG.22067.2
ENSAPLG00000003472	GGCT	MSTRG.23196.4
ENSAPLG00000003470	CDCA8	MSTRG.24727.1
ENSAPLG00000003435		ENSAPLT00000003496
ENSAPLG00000003394	PDLIM1	MSTRG.8842.2
ENSAPLG00000003370	P4HA2	MSTRG.19747.1
ENSAPLG00000003282	OCLN	ENSAPLT00000003353
ENSAPLG00000003276	PODXL	MSTRG.21579.1
ENSAPLG00000003264	SH3BGRL2	MSTRG.11504.1
ENSAPLG00000003216	SOX8	MSTRG.3712.1
ENSAPLG00000003213	MAT2A	MSTRG.29215.1
ENSAPLG00000003198	HDDC2	ENSAPLT00000003257
ENSAPLG00000003195	HEY2	MSTRG.1030.2
ENSAPLG00000003156	AP3B2	MSTRG.10635.1
ENSAPLG00000003145	SREBF2	MSTRG.25008.2
ENSAPLG00000003124	CCDC34	MSTRG.16625.1
ENSAPLG00000003037	CENPM	MSTRG.25004.1
ENSAPLG00000002980	DHCR7	MSTRG.17581.1
ENSAPLG00000002947		MSTRG.1777.6
ENSAPLG00000002944	SEC61G	MSTRG.7828.2
ENSAPLG00000002942	SYBU	MSTRG.5675.1
ENSAPLG00000002915		MSTRG.26215.2
ENSAPLG00000002884	COPB2	MSTRG.25171.2
ENSAPLG00000002871	ITGB1BP2	ENSAPLT00000002956
ENSAPLG00000002802	CDK5R1	ENSAPLT00000002825
ENSAPLG00000002789	COMT	MSTRG.19821.1
ENSAPLG00000002764	PLBD1	MSTRG.4432.1
ENSAPLG00000002729		MSTRG.5880.1
ENSAPLG00000002703	FASN	MSTRG.3715.4
ENSAPLG00000002637	COL27A1	MSTRG.11543.5
ENSAPLG00000002635	YWHAZ	ENSAPLT00000002676
ENSAPLG00000002590	AMOTL2	MSTRG.24522.1
ENSAPLG00000002574	PLCB2	MSTRG.13175.3
ENSAPLG00000002568	LAMC2	ENSAPLT00000002593
ENSAPLG00000002566		MSTRG.17227.5
ENSAPLG00000002551		MSTRG.13174.6
ENSAPLG00000002527	PRRX1	MSTRG.57.15
ENSAPLG00000002526	PLEKHO1	MSTRG.27212.5
ENSAPLG00000002507	LRRC42	MSTRG.15197.8
ENSAPLG00000002489	CRYL1	ENSAPLT00000002519
ENSAPLG00000002457	FANCD2	MSTRG.15365.2
ENSAPLG00000002450	MND1	MSTRG.15390.1
ENSAPLG00000002443	CCNB3	ENSAPLT00000002458
ENSAPLG00000002417	DEPDC1	MSTRG.16993.1
ENSAPLG00000002409	UMODL1	MSTRG.21858.1
ENSAPLG00000002383		MSTRG.44.1
ENSAPLG00000002355		MSTRG.2353.2
ENSAPLG00000002178	CENPW	MSTRG.1018.1
ENSAPLG00000002111	RHOB	MSTRG.5308.1
ENSAPLG00000002093		ENSAPLT00000002090
ENSAPLG00000002031	CADPS	MSTRG.18245.1
ENSAPLG00000001987		MSTRG.28723.2
ENSAPLG00000001978	CAV1	MSTRG.2973.1
ENSAPLG00000001868	DRD1	MSTRG.23046.1
ENSAPLG00000001843		MSTRG.3952.1
ENSAPLG00000001798		ENSAPLT00000001792
ENSAPLG00000001753		ENSAPLT00000001747
ENSAPLG00000001734	TOR4A	MSTRG.23802.8
ENSAPLG00000001693	C1GALT1C1	ENSAPLT00000001686
ENSAPLG00000001624		ENSAPLT00000001614
ENSAPLG00000001608		ENSAPLT00000001600
ENSAPLG00000001485		MSTRG.25702.2
ENSAPLG00000001476		MSTRG.10519.1
ENSAPLG00000001447	LRRC4C	MSTRG.18519.1
ENSAPLG00000001324	DPM2	MSTRG.11521.1
ENSAPLG00000001318	PRKCDBP	MSTRG.24179.3
ENSAPLG00000001250	MED9	MSTRG.3280.2
ENSAPLG00000001185	GJA5	ENSAPLT00000001171
ENSAPLG00000001183		MSTRG.4504.2
ENSAPLG00000001155	C6orf120	MSTRG.14409.1
ENSAPLG00000001116	HNRNPH3	ENSAPLT00000001187
ENSAPLG00000001103	C2orf76	ENSAPLT00000001094
ENSAPLG00000001086		MSTRG.14260.1
ENSAPLG00000001084		MSTRG.24787.1
ENSAPLG00000001030	F2R	MSTRG.3732.1
ENSAPLG00000000973		MSTRG.21875.1
ENSAPLG00000000970		ENSAPLT00000000951
ENSAPLG00000000930	C1QTNF4	MSTRG.13262.30
ENSAPLG00000000900	ID3	ENSAPLT00000000880
ENSAPLG00000000888	CDK3	MSTRG.1843.1
ENSAPLG00000000857	SLC47A1	MSTRG.18028.1
ENSAPLG00000000842		MSTRG.15009.1
ENSAPLG00000000834	OSR2	MSTRG.23124.1
ENSAPLG00000000805		MSTRG.7123.1
ENSAPLG00000000800	C14orf37	MSTRG.15320.1
ENSAPLG00000000786		ENSAPLT00000000762
ENSAPLG00000000701	CKAP4	MSTRG.13785.5
ENSAPLG00000000630		MSTRG.16951.2
ENSAPLG00000000622	PTGDS	MSTRG.7674.1
ENSAPLG00000000601	SPTBN4	MSTRG.2823.1
ENSAPLG00000000595	C3orf58	MSTRG.2785.4
ENSAPLG00000000587	HMGCS1	MSTRG.23074.1
ENSAPLG00000000583	SLC16A1	MSTRG.6333.1
	ACTN1	MSTRG.26071.1
	AEN	MSTRG.30686.1
	ARSD	MSTRG.4086.1
	ASL2	MSTRG.25594.1
	AURKB	MSTRG.28402.1
	BKJ	MSTRG.15011.1
	CCDC84	MSTRG.22701.1
	Cdca2	MSTRG.19962.1
	CENPE	MSTRG.33556.1
	Col5a1	MSTRG.28911.1
	CTBP2	MSTRG.25628.4
	CXCL8	MSTRG.5107.2
	DHX34	MSTRG.30381.1
	DIAPH3	MSTRG.20097.1
	Fbn2	MSTRG.13442.1
	FDPS	MSTRG.17644.1
	GADD45G	MSTRG.9417.1
	Git1	MSTRG.29663.1
	hoxd3	MSTRG.6167.1
	HSP90AB1	MSTRG.8948.1
	IFRD2	MSTRG.23161.1
	IQGAP3	MSTRG.29773.1
	KIAA1324	MSTRG.14011.1
	Kiaa1324	MSTRG.14010.1
	KIF23	MSTRG.33334.1
	licA	MSTRG.29710.1
	mapkbp1	MSTRG.28614.1
	Mat2a	MSTRG.29210.1
	MCM7	MSTRG.30237.1
	MYO10	MSTRG.3233.1
	PCBP4	MSTRG.23986.1
	PCDHB13	MSTRG.21280.1
	PCDHB4	MSTRG.31739.1
	PDIA6	MSTRG.33280.1
	phf8	MSTRG.30771.1
	Rabif	MSTRG.6354.1
	RECQL4	MSTRG.20364.1
	Rfx1	MSTRG.29871.1
	SEMA6C	MSTRG.22850.1
	Smim13	MSTRG.10326.1
	SMIM18	MSTRG.20795.1
	Smyd3	MSTRG.11669.1
	Sowahc	MSTRG.15348.1
	SRCAP	MSTRG.30553.1
	STAT4	MSTRG.21417.1
	TPM4	MSTRG.25779.1
	V-MAF	MSTRG.12075.1
	WDR62	MSTRG.28617.1

## Sheet: MEblue
Ensembl_gene	Gene_symbol	Name
ENSAPLG00000016436	PPEF2	ENSAPLT00000017154
ENSAPLG00000016414	CELSR1	ENSAPLT00000017137
ENSAPLG00000016385	CFAP77	MSTRG.5801.2
ENSAPLG00000016370		MSTRG.5619.1
ENSAPLG00000016365	MCM6	MSTRG.14526.1
ENSAPLG00000016343	WNT16	MSTRG.5618.1
ENSAPLG00000016298		MSTRG.22887.1
ENSAPLG00000016181	LRMP	MSTRG.17897.1
ENSAPLG00000016156	ARIH1	MSTRG.10625.1
ENSAPLG00000016152	NTN1	MSTRG.28018.3
ENSAPLG00000016122		ENSAPLT00000016837
ENSAPLG00000016105	PHF14	MSTRG.11674.4
ENSAPLG00000016100	EIPR1	MSTRG.4852.1
ENSAPLG00000016082	PCNA	MSTRG.5446.1
ENSAPLG00000016079	SRPRA	ENSAPLT00000016787
ENSAPLG00000016053	DTL	ENSAPLT00000016765
ENSAPLG00000016043		MSTRG.2099.1
ENSAPLG00000016036	ARHGAP42	MSTRG.21096.1
ENSAPLG00000016019	IL4I1	MSTRG.12167.2
ENSAPLG00000015989	SLBP	MSTRG.9330.1
ENSAPLG00000015958	PARP16	ENSAPLT00000016654
ENSAPLG00000015933		MSTRG.28015.1
ENSAPLG00000015908		ENSAPLT00000016599
ENSAPLG00000015894	UVSSA	MSTRG.9327.1
ENSAPLG00000015884	KRT80	MSTRG.27946.1
ENSAPLG00000015867	STIP1	ENSAPLT00000016543
ENSAPLG00000015858	RASSF8	MSTRG.17884.1
ENSAPLG00000015849		MSTRG.2342.2
ENSAPLG00000015844	NAA35	MSTRG.10704.1
ENSAPLG00000015827	DPH5	MSTRG.12669.1
ENSAPLG00000015821	PRNP	MSTRG.5433.1
ENSAPLG00000015760	DNAJA1	MSTRG.10272.1
ENSAPLG00000015754	PSMG3	MSTRG.14275.1
ENSAPLG00000015733	FKBP10	MSTRG.23338.1
ENSAPLG00000015728	ARSI	MSTRG.2340.1
ENSAPLG00000015720	ZNF326	MSTRG.26029.8
ENSAPLG00000015677	MDK	MSTRG.6675.1
ENSAPLG00000015675	EIF5	MSTRG.18110.1
ENSAPLG00000015651	UTP20	MSTRG.20025.1
ENSAPLG00000015649		ENSAPLT00000016429
ENSAPLG00000015647		MSTRG.8951.4
ENSAPLG00000015602	ARG2	ENSAPLT00000016259
ENSAPLG00000015601	ITGA6	MSTRG.12909.22
ENSAPLG00000015564	BARD1	MSTRG.16303.1
ENSAPLG00000015477	WHRN	ENSAPLT00000016136
ENSAPLG00000015427	NOTUM	MSTRG.3713.1
ENSAPLG00000015425	ISM2	MSTRG.6601.1
ENSAPLG00000015395	EPB41L4A	MSTRG.22370.1
ENSAPLG00000015352	GINS1	MSTRG.13163.1
ENSAPLG00000015349	LMNB1	MSTRG.26814.2
ENSAPLG00000015324	DDX47	MSTRG.4403.2
ENSAPLG00000015323		MSTRG.10603.1
ENSAPLG00000015318	MAFG	MSTRG.3680.3
ENSAPLG00000015304	ACSM3	MSTRG.12387.1
ENSAPLG00000015302	SLC35F2	ENSAPLT00000015953
ENSAPLG00000015255		ENSAPLT00000016357
ENSAPLG00000015247	TICRR	MSTRG.28085.2
ENSAPLG00000015201		MSTRG.26805.2
ENSAPLG00000015178	LMOD2	MSTRG.5652.2
ENSAPLG00000015174	MCM9	MSTRG.10885.1
ENSAPLG00000015166	LACTBL1	MSTRG.7917.1
ENSAPLG00000015163		ENSAPLT00000015796
ENSAPLG00000015110	CRIP2	MSTRG.23614.10
ENSAPLG00000015102	ZNF407	MSTRG.24147.1
ENSAPLG00000015093		MSTRG.22789.1
ENSAPLG00000015075	BMP3	MSTRG.5126.1
ENSAPLG00000015069	FAM184A	ENSAPLT00000015723
ENSAPLG00000015058	CRADD	MSTRG.4643.4
ENSAPLG00000015029	CFDP1	MSTRG.304.5
ENSAPLG00000015021	C4orf22	MSTRG.5126.3
ENSAPLG00000015017	SPON2	MSTRG.9324.1
ENSAPLG00000014953	SRL	MSTRG.6870.1
ENSAPLG00000014902	SCAMP5	ENSAPLT00000015532
ENSAPLG00000014859	ABCA12	ENSAPLT00000015556
ENSAPLG00000014812	ASB15	ENSAPLT00000015451
ENSAPLG00000014810	IDH1	ENSAPLT00000015457
ENSAPLG00000014793	EVI5L	ENSAPLT00000015443
ENSAPLG00000014786	NMD3	MSTRG.29570.1
ENSAPLG00000014730	FHL3	MSTRG.24737.18
ENSAPLG00000014718	SPTAN1	MSTRG.17504.2
ENSAPLG00000014678	HSP90B1	MSTRG.10469.1
ENSAPLG00000014634	TACC1	MSTRG.6132.3
ENSAPLG00000014617	CPXM2	MSTRG.18114.1
ENSAPLG00000014613	SGSM3	MSTRG.26268.1
ENSAPLG00000014609	UHRF1	MSTRG.24020.1
ENSAPLG00000014605	CHST15	ENSAPLT00000015223
ENSAPLG00000014601	PAK5	MSTRG.2748.1
ENSAPLG00000014591	LAMP5	ENSAPLT00000015208
ENSAPLG00000014539		MSTRG.2139.3
ENSAPLG00000014510	CHRM3	MSTRG.18784.6
ENSAPLG00000014506	E2F7	ENSAPLT00000015116
ENSAPLG00000014492	PHACTR3	MSTRG.2138.1
ENSAPLG00000014462	LDB3	MSTRG.22276.4
ENSAPLG00000014418	POP1	MSTRG.23120.1
ENSAPLG00000014387	RRP12	ENSAPLT00000015082
ENSAPLG00000014386	CCDC86	ENSAPLT00000014982
ENSAPLG00000014364	DDO	MSTRG.9727.1
ENSAPLG00000014346	CSRP2	MSTRG.2693.3
ENSAPLG00000014281	CROT	MSTRG.11561.1
ENSAPLG00000014269	RRP9	MSTRG.15353.1
ENSAPLG00000014157	CIRH1A	ENSAPLT00000014742
ENSAPLG00000014132	ABCG4	ENSAPLT00000014716
ENSAPLG00000014129	SUN2	MSTRG.9124.6
ENSAPLG00000014120	FEZ1	MSTRG.13713.1
ENSAPLG00000014104	NOP2	MSTRG.10087.2
ENSAPLG00000014102		ENSAPLT00000014682
ENSAPLG00000014071	PCDH17	MSTRG.20094.2
ENSAPLG00000014049	PDE6C	ENSAPLT00000014789
ENSAPLG00000014040	HNRNPAB	MSTRG.25235.2
ENSAPLG00000014030	CNTNAP1	ENSAPLT00000014657
ENSAPLG00000014019		MSTRG.23114.4
ENSAPLG00000014016	NUP93	MSTRG.300.2
ENSAPLG00000014009	NPTXR	MSTRG.9120.1
ENSAPLG00000013960	ROR1	ENSAPLT00000014563
ENSAPLG00000013949	KERA	MSTRG.4611.1
ENSAPLG00000013946	TRIM55	MSTRG.13347.2
ENSAPLG00000013921	KIAA1524	MSTRG.19447.2
ENSAPLG00000013911		ENSAPLT00000014486
ENSAPLG00000013885	DKC1	MSTRG.24211.1
ENSAPLG00000013884	IFFO1	MSTRG.10085.1
ENSAPLG00000013877	PTGS2	MSTRG.8435.2
ENSAPLG00000013863	HACD3	MSTRG.8636.1
ENSAPLG00000013790	GTPBP4	MSTRG.8777.1
ENSAPLG00000013781	SET	MSTRG.17499.2
ENSAPLG00000013776	SRSF3	MSTRG.19271.13
ENSAPLG00000013773	SMPX	MSTRG.2770.1
ENSAPLG00000013760	GJD4	MSTRG.3427.2
ENSAPLG00000013734	LVRN	MSTRG.12683.1
ENSAPLG00000013732		MSTRG.3933.3
ENSAPLG00000013727	RERG	MSTRG.10495.1
ENSAPLG00000013693	HOXB2	MSTRG.22123.1
ENSAPLG00000013688	ASB1	MSTRG.17209.1
ENSAPLG00000013676	NPAS4	MSTRG.18220.1
ENSAPLG00000013645	KCNJ9	MSTRG.29556.1
ENSAPLG00000013594	SGPP1	MSTRG.17476.1
ENSAPLG00000013592	RAN	MSTRG.11822.2
ENSAPLG00000013568	ADD2	ENSAPLT00000014196
ENSAPLG00000013557	TTC27	MSTRG.19162.1
ENSAPLG00000013552	SLC2A13	MSTRG.1985.2
ENSAPLG00000013541	NECTIN3	MSTRG.19435.2
ENSAPLG00000013526	MYOCD	MSTRG.6639.1
ENSAPLG00000013477	SIPA1L2	MSTRG.19763.1
ENSAPLG00000013475	TULP4	ENSAPLT00000014041
ENSAPLG00000013471	HSP90AA1	MSTRG.15064.3
ENSAPLG00000013465	CTNNB1	MSTRG.10851.3
ENSAPLG00000013464	NCKAP5	MSTRG.14508.10
ENSAPLG00000013403	WDR77	MSTRG.6306.1
ENSAPLG00000013321		MSTRG.5357.2
ENSAPLG00000013315	ARRDC3	MSTRG.11649.4
ENSAPLG00000013265	PELO	ENSAPLT00000013808
ENSAPLG00000013262	STAT4	MSTRG.3529.3
ENSAPLG00000013239	C7orf50	MSTRG.14257.4
ENSAPLG00000013236	P3H2	MSTRG.26475.1
ENSAPLG00000013230	MAOA	MSTRG.4762.2
ENSAPLG00000013210	EMILIN2	MSTRG.679.1
ENSAPLG00000013197	PALMD	MSTRG.12648.1
ENSAPLG00000013184		MSTRG.15585.10
ENSAPLG00000013136	CCT2	MSTRG.87.1
ENSAPLG00000013099	FAM65B	MSTRG.17993.4
ENSAPLG00000013082	HNRNPLL	MSTRG.13158.4
ENSAPLG00000013062	SNX20	MSTRG.16091.2
ENSAPLG00000013058	MCM3	ENSAPLT00000013655
ENSAPLG00000013031	GMNN	MSTRG.17984.1
ENSAPLG00000013024	PCNT	MSTRG.10233.1
ENSAPLG00000013022		MSTRG.336.2
ENSAPLG00000013009	PLA2G4A	MSTRG.8434.14
ENSAPLG00000013002	ALK	MSTRG.4310.1
ENSAPLG00000012970	SYNE3	ENSAPLT00000013532
ENSAPLG00000012960	CCT5	ENSAPLT00000013511
ENSAPLG00000012957	HAUS8	ENSAPLT00000013499
ENSAPLG00000012944	UPF3A	MSTRG.15338.1
ENSAPLG00000012929	PTPRO	MSTRG.10494.1
ENSAPLG00000012922	PDCD2	ENSAPLT00000013444
ENSAPLG00000012917	TP63	MSTRG.26472.1
ENSAPLG00000012905	AIF1L	ENSAPLT00000013434
ENSAPLG00000012900		MSTRG.18159.1
ENSAPLG00000012897	NCL	MSTRG.2075.1
ENSAPLG00000012891	DLGAP4	MSTRG.11738.6
ENSAPLG00000012854	ATE1	MSTRG.15585.2
ENSAPLG00000012838	MYOT	MSTRG.25211.3
ENSAPLG00000012829	WDR36	MSTRG.8372.1
ENSAPLG00000012819	VASH1	MSTRG.6581.2
ENSAPLG00000012812	FHL1	MSTRG.19017.3
ENSAPLG00000012799	EDNRA	MSTRG.7544.1
ENSAPLG00000012754		MSTRG.915.7
ENSAPLG00000012730	TPR	MSTRG.25771.1
ENSAPLG00000012717	NEFL	MSTRG.19964.1
ENSAPLG00000012707	MYOZ2	MSTRG.6100.1
ENSAPLG00000012642	PRG4	ENSAPLT00000013172
ENSAPLG00000012637	TNFAIP2	MSTRG.28542.1
ENSAPLG00000012633	MGMT	MSTRG.4810.1
ENSAPLG00000012617	GALM	MSTRG.13156.1
ENSAPLG00000012607	BCHE	MSTRG.16850.1
ENSAPLG00000012572	CCBE1	MSTRG.3551.2
ENSAPLG00000012566	BCCIP	ENSAPLT00000013097
ENSAPLG00000012557	DCK	MSTRG.3998.1
ENSAPLG00000012538	EPHA3	MSTRG.11414.1
ENSAPLG00000012537	PTCHD1	MSTRG.2763.1
ENSAPLG00000012470	ESRRB	MSTRG.6574.1
ENSAPLG00000012462	FBXO15	MSTRG.29088.1
ENSAPLG00000012419	KIF26B	MSTRG.11670.1
ENSAPLG00000012391		ENSAPLT00000012908
ENSAPLG00000012387	EZR	MSTRG.7965.2
ENSAPLG00000012383		MSTRG.33380.1
ENSAPLG00000012378	PTPRG	MSTRG.3467.1
ENSAPLG00000012377	SCNN1A	MSTRG.10072.1
ENSAPLG00000012366	MAST3	ENSAPLT00000012914
ENSAPLG00000012364	TAPBPL	MSTRG.10069.1
ENSAPLG00000012359	GLDC	MSTRG.8449.1
ENSAPLG00000012308	ABAT	MSTRG.384.1
ENSAPLG00000012295	TNFRSF19	MSTRG.17345.1
ENSAPLG00000012283	OGFOD1	MSTRG.295.1
ENSAPLG00000012260	SAT1	MSTRG.2680.1
ENSAPLG00000012242	NABP1	MSTRG.21408.1
ENSAPLG00000012218	EXOSC7	ENSAPLT00000012717
ENSAPLG00000012202	HPS6	MSTRG.18151.1
ENSAPLG00000012198	FKBP4	MSTRG.3835.1
ENSAPLG00000012178	PLEKHA6	MSTRG.26496.1
ENSAPLG00000012150	E2F1	ENSAPLT00000012654
ENSAPLG00000012132	ZNF106	MSTRG.16192.2
ENSAPLG00000012114	TMEM18	MSTRG.4543.1
ENSAPLG00000012113	ESF1	MSTRG.13892.1
ENSAPLG00000012100	TGFBR2	MSTRG.11712.1
ENSAPLG00000012039	CSRP1	MSTRG.6368.1
ENSAPLG00000012029	GPR123	ENSAPLT00000012536
ENSAPLG00000012023	SND1	ENSAPLT00000012508
ENSAPLG00000012019	HNRNPA2B1	MSTRG.16742.9
ENSAPLG00000011942	DDX10	ENSAPLT00000012497
ENSAPLG00000011939		MSTRG.18816.1
ENSAPLG00000011930	PSTPIP2	MSTRG.15334.2
ENSAPLG00000011918	PSMC2	MSTRG.6278.1
ENSAPLG00000011875		ENSAPLT00000012363
ENSAPLG00000011869	CHTF18	ENSAPLT00000012374
ENSAPLG00000011845	TUBB6	ENSAPLT00000012331
ENSAPLG00000011820	ADSS	MSTRG.11658.2
ENSAPLG00000011816	NOLC1	MSTRG.20846.1
ENSAPLG00000011809	ACTL6A	ENSAPLT00000012348
ENSAPLG00000011774	HNRNPDL	MSTRG.6094.2
ENSAPLG00000011754	IL6	MSTRG.14814.2
ENSAPLG00000011734	MFSD2A	ENSAPLT00000012251
ENSAPLG00000011648	DDX18	MSTRG.14499.1
ENSAPLG00000011611	RGS9BP	ENSAPLT00000012076
ENSAPLG00000011535		MSTRG.17637.1
ENSAPLG00000011513		MSTRG.12947.1
ENSAPLG00000011486	SLITRK6	MSTRG.11058.1
ENSAPLG00000011482	SH3TC1	MSTRG.9406.3
ENSAPLG00000011456	ISM1	MSTRG.13889.2
ENSAPLG00000011443	JAKMIP2	MSTRG.17178.1
ENSAPLG00000011439	VASH2	MSTRG.7597.1
ENSAPLG00000011431	HOXA3	MSTRG.16725.9
ENSAPLG00000011413	SRSF1	MSTRG.4928.3
ENSAPLG00000011410	HOXA4	ENSAPLT00000011877
ENSAPLG00000011387		ENSAPLT00000011845
ENSAPLG00000011383	KITLG	MSTRG.20688.3
ENSAPLG00000011377	DDX27	ENSAPLT00000011944
ENSAPLG00000011363	DYNLL2	ENSAPLT00000011817
ENSAPLG00000011316	CERS6	MSTRG.12945.2
ENSAPLG00000011271	SLC4A4	MSTRG.4004.2
ENSAPLG00000011265	PDZRN4	ENSAPLT00000011727
ENSAPLG00000011251	HMCN1	MSTRG.25764.1
ENSAPLG00000011197		MSTRG.28285.1
ENSAPLG00000011191		MSTRG.15329.3
ENSAPLG00000011176	RBM5	MSTRG.23980.1
ENSAPLG00000011167	CCNDBP1	MSTRG.21387.2
ENSAPLG00000011128	MRPL3	ENSAPLT00000011607
ENSAPLG00000011113	KDM1A	MSTRG.25744.4
ENSAPLG00000011111	DDX24	MSTRG.15963.1
ENSAPLG00000011101	CDCA7L	MSTRG.14795.1
ENSAPLG00000011044	LMNB2	MSTRG.8747.1
ENSAPLG00000011037	ADAM12	MSTRG.16920.1
ENSAPLG00000011032	TMEM52	MSTRG.3109.1
ENSAPLG00000011014	BET1	MSTRG.2920.1
ENSAPLG00000011009	HIPK1	MSTRG.3920.1
ENSAPLG00000011003	PLPP4	MSTRG.15577.1
ENSAPLG00000010984		MSTRG.4228.2
ENSAPLG00000010971	GUCY1A3	MSTRG.9810.3
ENSAPLG00000010965	PDE6B	ENSAPLT00000011489
ENSAPLG00000010951	ASB2	ENSAPLT00000011413
ENSAPLG00000010941		ENSAPLT00000011431
ENSAPLG00000010938	PRIMA1	MSTRG.15956.1
ENSAPLG00000010935	NPM3	MSTRG.18145.1
ENSAPLG00000010926	GAR1	MSTRG.13942.1
ENSAPLG00000010900		ENSAPLT00000011346
ENSAPLG00000010870		MSTRG.2568.1
ENSAPLG00000010867	EPB42	ENSAPLT00000011328
ENSAPLG00000010866		MSTRG.214.1
ENSAPLG00000010858	ANK2	ENSAPLT00000011492
ENSAPLG00000010854	FGF9	MSTRG.29402.1
ENSAPLG00000010851	FOXF1	ENSAPLT00000011295
ENSAPLG00000010832	CTH	MSTRG.13207.1
ENSAPLG00000010819	XYLT1	MSTRG.12352.3
ENSAPLG00000010788	TIPARP	MSTRG.4880.1
ENSAPLG00000010762	FAH	ENSAPLT00000011271
ENSAPLG00000010759		MSTRG.15785.1
ENSAPLG00000010703		MSTRG.4879.1
ENSAPLG00000010701	ASS1	MSTRG.5783.2
ENSAPLG00000010671	CCDC149	ENSAPLT00000011128
ENSAPLG00000010667	HSPA8	ENSAPLT00000011131
ENSAPLG00000010656	CDKL5	MSTRG.6906.1
ENSAPLG00000010644	CEP112	MSTRG.9305.2
ENSAPLG00000010628		ENSAPLT00000011077
ENSAPLG00000010593	FBXW4	MSTRG.18140.1
ENSAPLG00000010583		ENSAPLT00000011006
ENSAPLG00000010550		ENSAPLT00000010975
ENSAPLG00000010532	ELOVL1	ENSAPLT00000010991
ENSAPLG00000010520	FOXO6	MSTRG.8581.1
ENSAPLG00000010501	KCNT2	ENSAPLT00000010989
ENSAPLG00000010471	TALDO1	MSTRG.26913.1
ENSAPLG00000010452	MYLK2	ENSAPLT00000010877
ENSAPLG00000010450		ENSAPLT00000010905
ENSAPLG00000010434		ENSAPLT00000010902
ENSAPLG00000010427	CCNL1	MSTRG.4873.1
ENSAPLG00000010425		MSTRG.18997.1
ENSAPLG00000010409	IGSF9B	ENSAPLT00000010849
ENSAPLG00000010362		MSTRG.21060.2
ENSAPLG00000010351	IKBIP	MSTRG.20009.1
ENSAPLG00000010338		MSTRG.15052.6
ENSAPLG00000010336	LRP8	MSTRG.23419.1
ENSAPLG00000010301	PDCD11	MSTRG.22550.1
ENSAPLG00000010297	TRIM63	ENSAPLT00000010740
ENSAPLG00000010259	ECHDC3	ENSAPLT00000010695
ENSAPLG00000010234	ABHD6	MSTRG.22380.1
ENSAPLG00000010195	SERINC2	MSTRG.8574.1
ENSAPLG00000010163	LAMA5	MSTRG.2125.2
ENSAPLG00000010149	HNRNPM	MSTRG.12546.14
ENSAPLG00000010120	EXTL1	ENSAPLT00000010546
ENSAPLG00000010101	PSMC5	ENSAPLT00000010560
ENSAPLG00000010089	CHAC2	MSTRG.12845.1
ENSAPLG00000010088		MSTRG.24420.2
ENSAPLG00000010075	ENO4	MSTRG.16568.1
ENSAPLG00000010072	TMPO	MSTRG.20006.6
ENSAPLG00000010051	C1orf228	MSTRG.25356.1
ENSAPLG00000010042	FAM169B	MSTRG.3153.1
ENSAPLG00000010035	LPAR1	MSTRG.14633.1
ENSAPLG00000010029	RPS6KL1	MSTRG.6548.1
ENSAPLG00000010011	DCHS1	MSTRG.26733.1
ENSAPLG00000009992	NUDT13	MSTRG.24913.1
ENSAPLG00000009952	PAQR7	MSTRG.14682.3
ENSAPLG00000009950	POLE	ENSAPLT00000010455
ENSAPLG00000009922	PDLIM3	MSTRG.211.1
ENSAPLG00000009918	SYNCRIP	MSTRG.5505.1
ENSAPLG00000009917	ALAS1	MSTRG.22590.5
ENSAPLG00000009916	DCLK1	MSTRG.12217.1
ENSAPLG00000009859		ENSAPLT00000010260
ENSAPLG00000009856		MSTRG.18761.1
ENSAPLG00000009831	IGFBP5	MSTRG.2853.1
ENSAPLG00000009802	HEATR3	MSTRG.28181.1
ENSAPLG00000009776	KCNN3	MSTRG.25341.2
ENSAPLG00000009733		ENSAPLT00000010125
ENSAPLG00000009730	GALNT1	MSTRG.21838.2
ENSAPLG00000009703	TIMP4	MSTRG.6439.1
ENSAPLG00000009697	GRAP2	MSTRG.26637.1
ENSAPLG00000009681	CAVIN4	ENSAPLT00000010075
ENSAPLG00000009662	LMBR1L	MSTRG.26960.1
ENSAPLG00000009594	DRAXIN	ENSAPLT00000009994
ENSAPLG00000009562	DHX37	MSTRG.1119.3
ENSAPLG00000009526	CHRD	ENSAPLT00000009928
ENSAPLG00000009502		ENSAPLT00000009894
ENSAPLG00000009490	PRKAB1	MSTRG.22751.3
ENSAPLG00000009487	LMNA	MSTRG.16224.1
ENSAPLG00000009458	ESYT3	MSTRG.14886.2
ENSAPLG00000009441	YIPF7	ENSAPLT00000009853
ENSAPLG00000009431	ASIC2	MSTRG.21050.2
ENSAPLG00000009427		MSTRG.12967.2
ENSAPLG00000009404	WWTR1	MSTRG.18828.2
ENSAPLG00000009403		MSTRG.9034.1
ENSAPLG00000009389	RFC2	MSTRG.23558.1
ENSAPLG00000009367	ITPK1	MSTRG.15952.1
ENSAPLG00000009357	LAT2	MSTRG.23557.1
ENSAPLG00000009318	SLC39A6	MSTRG.2492.2
ENSAPLG00000009313		MSTRG.4707.8
ENSAPLG00000009298	PNO1	MSTRG.20825.1
ENSAPLG00000009294		MSTRG.12967.1
ENSAPLG00000009242	RNH1	MSTRG.7473.1
ENSAPLG00000009221	PRIM1	ENSAPLT00000009588
ENSAPLG00000009218	DTWD2	MSTRG.21711.1
ENSAPLG00000009206	SMARCA5	MSTRG.7512.14
ENSAPLG00000009167	NOP56	MSTRG.18381.1
ENSAPLG00000009150	ONECUT1	ENSAPLT00000009524
ENSAPLG00000009141	MEIS1	MSTRG.11861.1
ENSAPLG00000009133	BCR	MSTRG.22794.1
ENSAPLG00000009093	SRCIN1	ENSAPLT00000009471
ENSAPLG00000009089	ARHGAP31	MSTRG.10749.1
ENSAPLG00000009026	DPYSL5	MSTRG.27547.1
ENSAPLG00000009017	FUT8	MSTRG.13266.1
ENSAPLG00000009011	ALG5	MSTRG.12216.3
ENSAPLG00000009005		ENSAPLT00000009359
ENSAPLG00000008975	C4orf19	MSTRG.26552.1
ENSAPLG00000008935	MYEF2	MSTRG.13577.1
ENSAPLG00000008920	PLEC	ENSAPLT00000009372
ENSAPLG00000008902	LRPPRC	MSTRG.8308.1
ENSAPLG00000008896	TADA2A	MSTRG.4913.1
ENSAPLG00000008881		MSTRG.4098.2
ENSAPLG00000008858	MORC4	MSTRG.1099.1
ENSAPLG00000008857	NUP155	MSTRG.19688.1
ENSAPLG00000008807	SLC38A4	ENSAPLT00000009191
ENSAPLG00000008801	FAM136A	MSTRG.30100.1
ENSAPLG00000008794	UPRT	MSTRG.18897.2
ENSAPLG00000008768	RGS12	ENSAPLT00000009160
ENSAPLG00000008751	SRP72	MSTRG.25554.3
ENSAPLG00000008746	NUDT16L1	ENSAPLT00000009091
ENSAPLG00000008727	SUDS3	ENSAPLT00000009111
ENSAPLG00000008676	IPO9	MSTRG.6357.1
ENSAPLG00000008654		MSTRG.3600.1
ENSAPLG00000008650		ENSAPLT00000009001
ENSAPLG00000008608	SCTR	ENSAPLT00000008963
ENSAPLG00000008596	GEN1	ENSAPLT00000008949
ENSAPLG00000008564	SLC3A1	ENSAPLT00000008926
ENSAPLG00000008534	MYBBP1A	MSTRG.23555.1
ENSAPLG00000008520	SLC12A8	MSTRG.11135.1
ENSAPLG00000008508	TRIO	MSTRG.17757.2
ENSAPLG00000008507		MSTRG.20066.1
ENSAPLG00000008493		MSTRG.25248.5
ENSAPLG00000008484	EIF3J	MSTRG.550.4
ENSAPLG00000008475	NAA25	MSTRG.27457.1
ENSAPLG00000008462	LAMA3	MSTRG.736.4
ENSAPLG00000008439		MSTRG.22202.1
ENSAPLG00000008434	GMPR2	MSTRG.24616.2
ENSAPLG00000008424	CCND3	MSTRG.18544.1
ENSAPLG00000008403		MSTRG.1489.1
ENSAPLG00000008342	PTGR1	MSTRG.14621.2
ENSAPLG00000008340	RFLNB	MSTRG.4064.9
ENSAPLG00000008336	TOM1	MSTRG.8401.3
ENSAPLG00000008321		MSTRG.29412.1
ENSAPLG00000008313	CDCA7	MSTRG.13804.1
ENSAPLG00000008307	PSME4	MSTRG.12839.1
ENSAPLG00000008300	CDC25A	MSTRG.25629.1
ENSAPLG00000008287	TMEM260	MSTRG.9987.1
ENSAPLG00000008265	HMOX1	MSTRG.8391.1
ENSAPLG00000008246	SCX	MSTRG.17289.2
ENSAPLG00000008229	CAMKMT	ENSAPLT00000008553
ENSAPLG00000008202	TCAIM	MSTRG.11696.1
ENSAPLG00000008161	SEMA3F	ENSAPLT00000008575
ENSAPLG00000008153	ADAMTS18	MSTRG.12069.2
ENSAPLG00000008147	OLA1	ENSAPLT00000008490
ENSAPLG00000008128		MSTRG.18178.6
ENSAPLG00000008118	MATR3	MSTRG.20502.2
ENSAPLG00000008056		MSTRG.9027.1
ENSAPLG00000008050		MSTRG.22462.3
ENSAPLG00000008015	HEATR1	MSTRG.18780.1
ENSAPLG00000008014		MSTRG.33220.1
ENSAPLG00000007999		MSTRG.23922.1
ENSAPLG00000007990	GSK3B	MSTRG.16911.2
ENSAPLG00000007973	GMPR	ENSAPLT00000008280
ENSAPLG00000007958	PACSIN3	MSTRG.6658.2
ENSAPLG00000007931	MCM5	ENSAPLT00000008297
ENSAPLG00000007893	CPT1B	ENSAPLT00000008235
ENSAPLG00000007825	DPH6	MSTRG.1341.1
ENSAPLG00000007823	CBX8	MSTRG.3637.2
ENSAPLG00000007813	STARD8	ENSAPLT00000008111
ENSAPLG00000007803	CHRNA1	MSTRG.13792.1
ENSAPLG00000007801	SH2D3C	MSTRG.8052.2
ENSAPLG00000007797		ENSAPLT00000008093
ENSAPLG00000007787	PAAF1	ENSAPLT00000008086
ENSAPLG00000007767	VPS53	MSTRG.4064.1
ENSAPLG00000007720	EIF6	MSTRG.11791.2
ENSAPLG00000007671	SYTL4	MSTRG.10033.2
ENSAPLG00000007638	NAT10	ENSAPLT00000008019
ENSAPLG00000007622	ABRA	MSTRG.21772.1
ENSAPLG00000007614	HSD11B2	MSTRG.21481.1
ENSAPLG00000007605	MYO16	ENSAPLT00000007924
ENSAPLG00000007590	NATD1	MSTRG.12145.3
ENSAPLG00000007559	LARP1	MSTRG.22180.2
ENSAPLG00000007523	FBN3	ENSAPLT00000007979
ENSAPLG00000007510	VAV2	MSTRG.5836.2
ENSAPLG00000007492	LEF1	ENSAPLT00000007820
ENSAPLG00000007472	PCDH1	ENSAPLT00000007747
ENSAPLG00000007431	LAP3	MSTRG.5302.1
ENSAPLG00000007423	NXF1	MSTRG.28953.1
ENSAPLG00000007396	ZNF469	ENSAPLT00000007670
ENSAPLG00000007362	DACT1	ENSAPLT00000007639
ENSAPLG00000007356	TRH	MSTRG.4305.32
ENSAPLG00000007336		MSTRG.13031.1
ENSAPLG00000007305	FAM20C	MSTRG.14238.1
ENSAPLG00000007299	PLCD1	MSTRG.23475.1
ENSAPLG00000007256	GRIN3B	ENSAPLT00000007527
ENSAPLG00000007227		MSTRG.1819.29
ENSAPLG00000007215	PTPN5	MSTRG.24956.1
ENSAPLG00000007211	MUTYH	MSTRG.15244.3
ENSAPLG00000007202	ARHGAP40	MSTRG.3883.1
ENSAPLG00000007160	EPAS1	MSTRG.1365.1
ENSAPLG00000007152	HOXC9	ENSAPLT00000007415
ENSAPLG00000007112	HEY1	ENSAPLT00000007374
ENSAPLG00000007089		ENSAPLT00000007356
ENSAPLG00000007055	KIAA0586	MSTRG.12254.1
ENSAPLG00000007043	MTRF1L	ENSAPLT00000007312
ENSAPLG00000007005	COPB1	ENSAPLT00000007343
ENSAPLG00000007003	CMYA5	MSTRG.1475.2
ENSAPLG00000006990	PPA1	MSTRG.24879.2
ENSAPLG00000006978	ADAMTS17	ENSAPLT00000007253
ENSAPLG00000006971	ANKRD31	MSTRG.3752.4
ENSAPLG00000006936	CDT1	ENSAPLT00000007199
ENSAPLG00000006907	PRMT3	MSTRG.17864.3
ENSAPLG00000006860		MSTRG.19998.2
ENSAPLG00000006858	ITGB6	MSTRG.22957.6
ENSAPLG00000006857		MSTRG.7358.2
ENSAPLG00000006799		MSTRG.15690.3
ENSAPLG00000006798	KIF26A	MSTRG.26078.3
ENSAPLG00000006794	JPT1	MSTRG.4204.2
ENSAPLG00000006792	STXBP6	MSTRG.27592.1
ENSAPLG00000006772		MSTRG.26377.1
ENSAPLG00000006759	APBB2	MSTRG.8500.3
ENSAPLG00000006726	NOP14	MSTRG.9376.1
ENSAPLG00000006720	FAT1	MSTRG.16458.2
ENSAPLG00000006692	FAM60A	MSTRG.27703.1
ENSAPLG00000006671	RAD52	MSTRG.1930.1
ENSAPLG00000006647	BRIX1	ENSAPLT00000006895
ENSAPLG00000006633	SRM	MSTRG.15757.1
ENSAPLG00000006615	HSPA13	MSTRG.27387.2
ENSAPLG00000006609	RNF7	MSTRG.2807.12
ENSAPLG00000006597	FABP5	MSTRG.9661.1
ENSAPLG00000006595	SRSF4	MSTRG.8556.1
ENSAPLG00000006589	APCDD1	ENSAPLT00000006843
ENSAPLG00000006581	G3BP1	MSTRG.2375.1
ENSAPLG00000006575		MSTRG.8483.1
ENSAPLG00000006499	CDK14	MSTRG.11585.4
ENSAPLG00000006471	CRLF3	MSTRG.4499.1
ENSAPLG00000006451	GPA33	MSTRG.11191.1
ENSAPLG00000006447	C1orf112	MSTRG.21057.1
ENSAPLG00000006438	DUSP27	MSTRG.11190.3
ENSAPLG00000006417	SLC46A2	MSTRG.8475.1
ENSAPLG00000006406	OMA1	MSTRG.17747.1
ENSAPLG00000006389	RAD54L	ENSAPLT00000006651
ENSAPLG00000006379	IKBKB	MSTRG.26324.1
ENSAPLG00000006371	TSPAN18	MSTRG.19570.1
ENSAPLG00000006363		MSTRG.13828.8
ENSAPLG00000006351		ENSAPLT00000006578
ENSAPLG00000006346	AATF	MSTRG.4909.1
ENSAPLG00000006321	GPC1	MSTRG.7123.3
ENSAPLG00000006292	EYA1	MSTRG.15685.1
ENSAPLG00000006259	TCP1	MSTRG.9081.1
ENSAPLG00000006255	CD38	MSTRG.10339.3
ENSAPLG00000006223	ARHGAP24	MSTRG.5154.2
ENSAPLG00000006219	PHF3	ENSAPLT00000006472
ENSAPLG00000006195	AK6	ENSAPLT00000006422
ENSAPLG00000006173	PTBP1	MSTRG.10443.6
ENSAPLG00000006143	NKAIN4	ENSAPLT00000006384
ENSAPLG00000006135	GINS4	MSTRG.26308.5
ENSAPLG00000006109	SSB	MSTRG.12923.5
ENSAPLG00000006108	MMS22L	ENSAPLT00000006336
ENSAPLG00000006092	WSCD1	MSTRG.15482.1
ENSAPLG00000006088	RUVBL1	MSTRG.4050.1
ENSAPLG00000006084		MSTRG.160.3
ENSAPLG00000006075	HAS2	MSTRG.13042.1
ENSAPLG00000006052		MSTRG.18047.1
ENSAPLG00000006043	HYOU1	MSTRG.22702.1
ENSAPLG00000006031	RCL1	ENSAPLT00000006275
ENSAPLG00000006022	AIMP1	MSTRG.13914.5
ENSAPLG00000005973	ADAMTS9	ENSAPLT00000006283
ENSAPLG00000005916	MAGIX	ENSAPLT00000006116
ENSAPLG00000005909	LHX2	MSTRG.19938.1
ENSAPLG00000005883	SBSPON	MSTRG.15678.3
ENSAPLG00000005881		ENSAPLT00000006080
ENSAPLG00000005822	PPM1G	MSTRG.10982.1
ENSAPLG00000005814	MYL3	MSTRG.18358.1
ENSAPLG00000005799	PIH1D2	MSTRG.28494.1
ENSAPLG00000005797	PPCS	ENSAPLT00000005992
ENSAPLG00000005796		ENSAPLT00000006016
ENSAPLG00000005750	IARS	MSTRG.21435.1
ENSAPLG00000005742	NEFH	ENSAPLT00000005930
ENSAPLG00000005722	ALPK3	MSTRG.10660.3
ENSAPLG00000005716	EIF4A1	MSTRG.27605.1
ENSAPLG00000005703	SEC61A1	MSTRG.4043.4
ENSAPLG00000005693	MEMO1	MSTRG.26620.1
ENSAPLG00000005691	RPP40	MSTRG.2613.2
ENSAPLG00000005677	NCALD	MSTRG.2487.1
ENSAPLG00000005656		MSTRG.26295.1
ENSAPLG00000005646	USP35	MSTRG.19380.1
ENSAPLG00000005642	EIF4G2	MSTRG.7806.2
ENSAPLG00000005629	CLN5	MSTRG.29762.2
ENSAPLG00000005616	NUDT5	MSTRG.12792.6
ENSAPLG00000005514	GRM4	ENSAPLT00000005733
ENSAPLG00000005480	ST14	MSTRG.13758.1
ENSAPLG00000005470	VEGFC	MSTRG.24284.3
ENSAPLG00000005467	EIF2B5	MSTRG.17125.1
ENSAPLG00000005457	NANS	MSTRG.24028.1
ENSAPLG00000005454	RRP7A	MSTRG.4449.2
ENSAPLG00000005389	FHIT	MSTRG.22974.3
ENSAPLG00000005381	RINT1	ENSAPLT00000005582
ENSAPLG00000005372		MSTRG.7116.15
ENSAPLG00000005361	APOD	ENSAPLT00000005538
ENSAPLG00000005353	PPFIA2	ENSAPLT00000005617
ENSAPLG00000005329		MSTRG.17840.1
ENSAPLG00000005317		MSTRG.249.2
ENSAPLG00000005312	SLC17A9	ENSAPLT00000005498
ENSAPLG00000005288	FBXO32	MSTRG.14846.1
ENSAPLG00000005201	RHOBTB3	ENSAPLT00000005380
ENSAPLG00000005192	NTNG1	MSTRG.25117.1
ENSAPLG00000005171	GNL3	MSTRG.20961.3
ENSAPLG00000005158	MIB1	ENSAPLT00000005397
ENSAPLG00000005153	TMEM120A	MSTRG.2539.4
ENSAPLG00000005144		MSTRG.9352.1
ENSAPLG00000005122	NOL7	MSTRG.18919.1
ENSAPLG00000005120	AHCTF1	MSTRG.26621.1
ENSAPLG00000005104	HSPH1	MSTRG.6445.1
ENSAPLG00000005082	GAD1	MSTRG.12916.1
ENSAPLG00000005071	ARMC3	ENSAPLT00000005257
ENSAPLG00000005036	NEK6	MSTRG.19926.1
ENSAPLG00000005016	PAX7	MSTRG.23045.2
ENSAPLG00000005008	F13A1	MSTRG.2604.1
ENSAPLG00000004961	CCT8	MSTRG.18008.3
ENSAPLG00000004943	MTIF2	MSTRG.12836.1
ENSAPLG00000004938	MORN3	MSTRG.24659.1
ENSAPLG00000004925	CACNA2D4	MSTRG.1906.3
ENSAPLG00000004913	ORAI1	MSTRG.24658.2
ENSAPLG00000004906	SCN4A	ENSAPLT00000005205
ENSAPLG00000004886	KPNA1	MSTRG.25372.1
ENSAPLG00000004878	CORO2B	MSTRG.17839.2
ENSAPLG00000004844	NCLN	MSTRG.13595.4
ENSAPLG00000004843	GBGT1	MSTRG.5822.5
ENSAPLG00000004839	CASP2	ENSAPLT00000005035
ENSAPLG00000004815	SEMA5B	MSTRG.11113.1
ENSAPLG00000004780	HSPD1	ENSAPLT00000004974
ENSAPLG00000004775	ATCAY	ENSAPLT00000004927
ENSAPLG00000004765		MSTRG.26136.1
ENSAPLG00000004755	PKP2	MSTRG.14385.2
ENSAPLG00000004735	ELP4	MSTRG.16652.1
ENSAPLG00000004731	HPF1	MSTRG.12522.1
ENSAPLG00000004724	PRMT7	MSTRG.21536.1
ENSAPLG00000004718	MAP3K7CL	MSTRG.11507.15
ENSAPLG00000004716	RCCD1	MSTRG.14547.2
ENSAPLG00000004693	IMMP1L	MSTRG.16649.1
ENSAPLG00000004678	LSG1	MSTRG.7101.1
ENSAPLG00000004663	FANCE	MSTRG.18676.1
ENSAPLG00000004606		MSTRG.27950.1
ENSAPLG00000004584	ANGPTL5	MSTRG.2256.2
ENSAPLG00000004563	CD36	MSTRG.10012.4
ENSAPLG00000004555	ADGRG1	MSTRG.14114.2
ENSAPLG00000004520	MCM2	ENSAPLT00000004689
ENSAPLG00000004451	RSL1D1	MSTRG.12339.1
ENSAPLG00000004441	SNX22	MSTRG.10646.2
ENSAPLG00000004420	MYH15	MSTRG.28805.1
ENSAPLG00000004392	RHOU	ENSAPLT00000004502
ENSAPLG00000004370		ENSAPLT00000004484
ENSAPLG00000004346		ENSAPLT00000004456
ENSAPLG00000004340	MCM10	MSTRG.12781.1
ENSAPLG00000004328	FGF7	MSTRG.13557.3
ENSAPLG00000004325		ENSAPLT00000004432
ENSAPLG00000004321	KLF5	MSTRG.786.6
ENSAPLG00000004281	DGCR8	MSTRG.11854.1
ENSAPLG00000004267	GRB10	MSTRG.17564.4
ENSAPLG00000004258	TRNT1	MSTRG.14075.1
ENSAPLG00000004223	TENM4	MSTRG.19744.2
ENSAPLG00000004203	CDH2	MSTRG.834.3
ENSAPLG00000004172		MSTRG.6961.8
ENSAPLG00000004147		MSTRG.18252.1
ENSAPLG00000004081	BLOC1S6	MSTRG.13542.3
ENSAPLG00000004069	ARL6	ENSAPLT00000004187
ENSAPLG00000004067		ENSAPLT00000004159
ENSAPLG00000004001	TTL	MSTRG.10552.1
ENSAPLG00000003995	HSPBAP1	MSTRG.11110.1
ENSAPLG00000003992	MIS12	ENSAPLT00000004079
ENSAPLG00000003958		MSTRG.11770.2
ENSAPLG00000003954	RANBP1	MSTRG.11852.1
ENSAPLG00000003941	NLE1	MSTRG.18025.2
ENSAPLG00000003930	HNMT	MSTRG.18818.1
ENSAPLG00000003911	PIK3IP1	MSTRG.22808.1
ENSAPLG00000003875	STK17A	MSTRG.7838.1
ENSAPLG00000003870	CCDC27	MSTRG.3072.1
ENSAPLG00000003865	ARHGAP32	MSTRG.13745.6
ENSAPLG00000003842	PRICKLE1	MSTRG.11363.1
ENSAPLG00000003837	NOL6	ENSAPLT00000003982
ENSAPLG00000003819	BLVRA	MSTRG.7836.1
ENSAPLG00000003808	CCND1	MSTRG.17591.1
ENSAPLG00000003793	PCDH19	ENSAPLT00000003885
ENSAPLG00000003759	BMS1	MSTRG.8900.2
ENSAPLG00000003752	PRIM2	ENSAPLT00000003862
ENSAPLG00000003743	F7	ENSAPLT00000003856
ENSAPLG00000003730	DLG2	MSTRG.15019.1
ENSAPLG00000003725	ST8SIA4	MSTRG.18376.2
ENSAPLG00000003722	PGAM5	MSTRG.11857.3
ENSAPLG00000003694		ENSAPLT00000003770
ENSAPLG00000003693		MSTRG.8908.1
ENSAPLG00000003674	CYGB	MSTRG.6976.17
ENSAPLG00000003661	IL22RA1	MSTRG.24587.1
ENSAPLG00000003609	ANP32B	MSTRG.25908.3
ENSAPLG00000003570	GALNT11	ENSAPLT00000003640
ENSAPLG00000003548	COASY	MSTRG.24092.1
ENSAPLG00000003537	ITGBL1	MSTRG.7766.2
ENSAPLG00000003491	MCM4	MSTRG.1857.1
ENSAPLG00000003466	C11orf16	ENSAPLT00000003527
ENSAPLG00000003425	INHA	MSTRG.22948.2
ENSAPLG00000003421	TPH2	MSTRG.19842.4
ENSAPLG00000003398	SLCO4A1	MSTRG.25720.1
ENSAPLG00000003381		MSTRG.23926.1
ENSAPLG00000003374	MTURN	MSTRG.23191.4
ENSAPLG00000003357	MAB21L2	ENSAPLT00000003422
ENSAPLG00000003324	OBSL1	MSTRG.22945.1
ENSAPLG00000003237	CCT4	ENSAPLT00000003347
ENSAPLG00000003229	LRRN4	MSTRG.10235.1
ENSAPLG00000003208	HSPA5	ENSAPLT00000003304
ENSAPLG00000003143	PPRC1	MSTRG.2065.2
ENSAPLG00000003111		MSTRG.17012.1
ENSAPLG00000003105		MSTRG.5002.1
ENSAPLG00000003102	FGFR4	ENSAPLT00000003152
ENSAPLG00000003072		MSTRG.3708.1
ENSAPLG00000003071	UNC13A	ENSAPLT00000003123
ENSAPLG00000003050	DUSP26	MSTRG.20180.9
ENSAPLG00000002998	URB2	MSTRG.14440.2
ENSAPLG00000002972	OPRD1	ENSAPLT00000003017
ENSAPLG00000002970	LMCD1	MSTRG.4275.11
ENSAPLG00000002918		ENSAPLT00000002948
ENSAPLG00000002905	ORC5	MSTRG.20897.1
ENSAPLG00000002901	PMEPA1	MSTRG.2178.25
ENSAPLG00000002893	BLOC1S2	MSTRG.20881.8
ENSAPLG00000002874	ZNF706	MSTRG.23146.2
ENSAPLG00000002844	YLPM1	MSTRG.15929.1
ENSAPLG00000002816	EPHA7	ENSAPLT00000002856
ENSAPLG00000002809	ST8SIA1	MSTRG.17908.3
ENSAPLG00000002774	TFRC	MSTRG.22800.1
ENSAPLG00000002761	SOX11	MSTRG.4866.2
ENSAPLG00000002751		MSTRG.16023.1
ENSAPLG00000002749	ETV4	MSTRG.22061.5
ENSAPLG00000002748	TG	MSTRG.2398.2
ENSAPLG00000002704	UCHL5	MSTRG.2106.1
ENSAPLG00000002649	HELLS	ENSAPLT00000002725
ENSAPLG00000002642	NONO	MSTRG.9904.1
ENSAPLG00000002616		ENSAPLT00000002663
ENSAPLG00000002547	FRMD4A	MSTRG.12774.1
ENSAPLG00000002538		MSTRG.8831.1
ENSAPLG00000002518	FAM107B	ENSAPLT00000002530
ENSAPLG00000002514	METTL11B	MSTRG.45.1
ENSAPLG00000002513		MSTRG.20881.5
ENSAPLG00000002484	RWDD4	MSTRG.27760.2
ENSAPLG00000002459	NIN	MSTRG.10947.1
ENSAPLG00000002449	ZDHHC13	MSTRG.17579.1
ENSAPLG00000002397	RGS2	ENSAPLT00000002406
ENSAPLG00000002396	KCNQ4	ENSAPLT00000002405
ENSAPLG00000002363	AGTR2	ENSAPLT00000002366
ENSAPLG00000002357	PLN	MSTRG.9971.1
ENSAPLG00000002339		ENSAPLT00000002341
ENSAPLG00000002338		ENSAPLT00000002340
ENSAPLG00000002311	MID1IP1	ENSAPLT00000002312
ENSAPLG00000002308		MSTRG.4406.5
ENSAPLG00000002303	STC2	MSTRG.25384.3
ENSAPLG00000002260	RPA3-AS1	MSTRG.2947.4
ENSAPLG00000002242	SDF2	ENSAPLT00000002241
ENSAPLG00000002177		ENSAPLT00000002191
ENSAPLG00000002165		MSTRG.12009.1
ENSAPLG00000002133		MSTRG.4406.25
ENSAPLG00000002050		ENSAPLT00000002045
ENSAPLG00000002044	PHLDA1	MSTRG.18767.1
ENSAPLG00000002030	SYNC	MSTRG.14696.4
ENSAPLG00000002023	EMP1	MSTRG.4425.2
ENSAPLG00000001999	TGM2	ENSAPLT00000002075
ENSAPLG00000001996	MYOG	MSTRG.6396.2
ENSAPLG00000001951		MSTRG.9931.1
ENSAPLG00000001939		MSTRG.23924.5
ENSAPLG00000001910	TIMELESS	MSTRG.29411.1
ENSAPLG00000001907	ACKR4	ENSAPLT00000001901
ENSAPLG00000001895	FAM47E-STBD1	MSTRG.16485.1
ENSAPLG00000001856	S1PR1	ENSAPLT00000001851
ENSAPLG00000001846	VWA7	MSTRG.28211.1
ENSAPLG00000001814	EVA1B	ENSAPLT00000001807
ENSAPLG00000001810	GBX2	ENSAPLT00000001803
ENSAPLG00000001790	TSKU	ENSAPLT00000001784
ENSAPLG00000001758	HS6ST2	MSTRG.16353.7
ENSAPLG00000001725	FEN1	ENSAPLT00000001718
ENSAPLG00000001714	ATXN1L	MSTRG.25421.3
ENSAPLG00000001713	AGTR1	ENSAPLT00000001707
ENSAPLG00000001706		MSTRG.21939.1
ENSAPLG00000001686	RBM12	MSTRG.11771.1
ENSAPLG00000001672	TMEM177	MSTRG.11092.10
ENSAPLG00000001656	ACSBG1	ENSAPLT00000001895
ENSAPLG00000001603		ENSAPLT00000001595
ENSAPLG00000001602	HSPB3	ENSAPLT00000001594
ENSAPLG00000001600	UTS2R	ENSAPLT00000001591
ENSAPLG00000001559	SHC2	ENSAPLT00000001552
ENSAPLG00000001527	FLRT2	ENSAPLT00000001516
ENSAPLG00000001520	CHST1	ENSAPLT00000001509
ENSAPLG00000001514	CHRM4	ENSAPLT00000001503
ENSAPLG00000001480		ENSAPLT00000001468
ENSAPLG00000001469	XPO5	MSTRG.8964.8
ENSAPLG00000001421		ENSAPLT00000001410
ENSAPLG00000001420	CITED4	ENSAPLT00000001414
ENSAPLG00000001412	APC	MSTRG.22373.1
ENSAPLG00000001401	TMEM140	MSTRG.20038.1
ENSAPLG00000001382		MSTRG.22926.2
ENSAPLG00000001346	FBXL2	MSTRG.7319.4
ENSAPLG00000001340	NOC4L	MSTRG.11833.2
ENSAPLG00000001339		ENSAPLT00000001328
ENSAPLG00000001242	CTXN1	MSTRG.12534.2
ENSAPLG00000001178		MSTRG.26912.1
ENSAPLG00000001118		ENSAPLT00000001104
ENSAPLG00000001046	GPR146	ENSAPLT00000001030
ENSAPLG00000001022	SNU13	ENSAPLT00000001002
ENSAPLG00000000968	ZWILCH	MSTRG.8659.1
ENSAPLG00000000921		MSTRG.23379.1
ENSAPLG00000000891		ENSAPLT00000000871
ENSAPLG00000000883	FOXL1	ENSAPLT00000000861
ENSAPLG00000000880		ENSAPLT00000000856
ENSAPLG00000000860	RAPH1	MSTRG.10173.2
ENSAPLG00000000830	SOCS1	ENSAPLT00000000804
ENSAPLG00000000785		MSTRG.9000.1
ENSAPLG00000000776		MSTRG.10096.3
ENSAPLG00000000761		MSTRG.12211.1
ENSAPLG00000000753	BTC	MSTRG.20779.2
ENSAPLG00000000718	YWHAH	MSTRG.22771.8
ENSAPLG00000000717		MSTRG.10024.1
ENSAPLG00000000689		ENSAPLT00000000664
ENSAPLG00000000667		MSTRG.18048.2
ENSAPLG00000000665		MSTRG.18051.4
ENSAPLG00000000641		MSTRG.23230.1
ENSAPLG00000000572	RGS4	ENSAPLT00000000859
	acdh-6	MSTRG.2919.1
	ACSS3	MSTRG.7304.1
	ARHGAP24	MSTRG.6085.1
	ATP6V0A1	MSTRG.26395.1
	BAHCC1	MSTRG.6676.1
	BCL2L11	MSTRG.12879.3
	C11orf52	MSTRG.28491.2
	CCT5	MSTRG.32705.1
	CD163	MSTRG.23949.12
	CHMP2A	MSTRG.32026.1
	COASY	MSTRG.29505.1
	Col18a1	MSTRG.20291.1
	Ctcfl	MSTRG.2180.6
	DDX10	MSTRG.30099.1
	DNMT1	MSTRG.25143.1
	DPYSL5	MSTRG.29158.1
	DYRK1A	MSTRG.28740.1
	Ep400	MSTRG.11841.1
	Fib	MSTRG.31569.1
	Gcgr	MSTRG.29255.1
	GP1BA	MSTRG.25346.1
	Guk1	MSTRG.30957.1
	Hand2	MSTRG.23717.4
	HI_0712	MSTRG.25438.2
	Kcnh2	MSTRG.31869.1
	Kcnn2	MSTRG.30821.1
	Kirrel	MSTRG.31525.1
	KRT73	MSTRG.27954.1
	MT-CO1	MSTRG.24443.1
	NME3	MSTRG.31142.1
	NOP2	MSTRG.10088.1
	Obscn	MSTRG.22944.1
	Obsl1	MSTRG.22946.1
	OBSL1	MSTRG.22947.1
	Pafah2	MSTRG.14685.1
	Pfkfb1	MSTRG.30073.1
	POPDC2	MSTRG.31195.1
	PPFIA3	MSTRG.29197.1
	Pprc1	MSTRG.2066.1
	PRDX6	MSTRG.81.1
	rhcg	MSTRG.27565.1
	Smtn	MSTRG.9496.1
	snu13	MSTRG.31126.1
	SPTBN1	MSTRG.8951.2
	Sptbn2	MSTRG.24225.1
	Ssc5d	MSTRG.23949.14
	ST6GALNAC2	MSTRG.6981.1
	Stard10	MSTRG.32811.1
	STARD6	MSTRG.3971.2
	Stard8	MSTRG.21248.1
	Stxbp1	MSTRG.24609.1
	Tkfc	MSTRG.27009.1
	TMEM260	MSTRG.15323.1
	TOMM7	MSTRG.14816.2
	TPM1	MSTRG.25617.1
	USP2	MSTRG.31384.1
	Utp4	MSTRG.28934.1
	VASH2	MSTRG.7592.1
	Zfpm1	MSTRG.753.1

## Sheet: MEyellow
Ensembl_gene	Gene_symbol	Name
ENSAPLG00000016419	GTPBP2	MSTRG.8962.2
ENSAPLG00000016380	TRMU	MSTRG.1995.5
ENSAPLG00000016333	FGFR3	ENSAPLT00000017079
ENSAPLG00000016311	ASNS	ENSAPLT00000017026
ENSAPLG00000016267	DLX5	ENSAPLT00000016974
ENSAPLG00000016206	PHGDH	ENSAPLT00000016903
ENSAPLG00000016189	KIAA1644	MSTRG.27441.2
ENSAPLG00000016185		ENSAPLT00000016901
ENSAPLG00000016069	TARS	ENSAPLT00000016816
ENSAPLG00000015941	CPNE8	ENSAPLT00000016684
ENSAPLG00000015885	MRM2	MSTRG.14285.3
ENSAPLG00000015865	CILP	MSTRG.21269.1
ENSAPLG00000015818		ENSAPLT00000016489
ENSAPLG00000015779	PDXP	ENSAPLT00000016444
ENSAPLG00000015714	ECHDC1	MSTRG.1004.3
ENSAPLG00000015664		MSTRG.20873.2
ENSAPLG00000015644	NDRG1	MSTRG.2394.4
ENSAPLG00000015583	HERPUD1	MSTRG.14098.1
ENSAPLG00000015535		MSTRG.9206.1
ENSAPLG00000015424	OAT	MSTRG.20841.1
ENSAPLG00000015401	EIF5B	MSTRG.5979.3
ENSAPLG00000015286	PLEKHG5	ENSAPLT00000015930
ENSAPLG00000015200	SLC6A17	ENSAPLT00000015862
ENSAPLG00000015188	JADE1	MSTRG.1068.4
ENSAPLG00000015146	NR3C2	ENSAPLT00000015830
ENSAPLG00000015136	EPCAM	ENSAPLT00000015788
ENSAPLG00000015130		MSTRG.7918.19
ENSAPLG00000015062	CARS	MSTRG.13870.1
ENSAPLG00000014821	MARS	MSTRG.24219.1
ENSAPLG00000014759	RASSF5	MSTRG.3940.1
ENSAPLG00000014692	MBNL2	MSTRG.24008.5
ENSAPLG00000014633	SNAI1	ENSAPLT00000015247
ENSAPLG00000014470	TMCO6	MSTRG.1546.3
ENSAPLG00000014451		ENSAPLT00000015053
ENSAPLG00000014444	PRKD3	MSTRG.16407.1
ENSAPLG00000014322	IGFN1	ENSAPLT00000014928
ENSAPLG00000014312	FRMD3	MSTRG.4134.2
ENSAPLG00000014258	DDR2	ENSAPLT00000014849
ENSAPLG00000014114	KLHL25	MSTRG.10510.13
ENSAPLG00000014089	SLC7A11	MSTRG.23235.2
ENSAPLG00000014008	SLC7A3	MSTRG.9894.3
ENSAPLG00000013820	GPRC5B	MSTRG.12375.6
ENSAPLG00000013523	S100A11	MSTRG.25936.1
ENSAPLG00000013490	ALPK1	MSTRG.12505.1
ENSAPLG00000013479	PRR5L	MSTRG.3384.1
ENSAPLG00000013457	CLDN1	ENSAPLT00000014024
ENSAPLG00000013335	RNF208	MSTRG.7655.2
ENSAPLG00000013314	PLCE1	MSTRG.6237.2
ENSAPLG00000013312		MSTRG.30285.1
ENSAPLG00000013276	EPHA2	MSTRG.4958.2
ENSAPLG00000013168	SOX9	MSTRG.25452.2
ENSAPLG00000013117	NUFIP2	MSTRG.18099.3
ENSAPLG00000013094	MTMR12	MSTRG.3560.5
ENSAPLG00000012843	CELSR2	ENSAPLT00000013370
ENSAPLG00000012716	XYLB	MSTRG.22455.1
ENSAPLG00000012447	LRRK2	MSTRG.1980.1
ENSAPLG00000012379	ADAT1	MSTRG.25412.5
ENSAPLG00000012342	SLC25A43	MSTRG.14732.1
ENSAPLG00000012304	ATF3	MSTRG.7606.1
ENSAPLG00000012278	TRIM35	MSTRG.19359.1
ENSAPLG00000012255	IRAK4	MSTRG.1538.1
ENSAPLG00000012252	BATF3	ENSAPLT00000012744
ENSAPLG00000012228	PPP1R15B	MSTRG.19625.2
ENSAPLG00000012216	EHMT1	MSTRG.23793.19
ENSAPLG00000012157	TFCP2	MSTRG.27932.1
ENSAPLG00000012119	ANKRD13B	ENSAPLT00000012622
ENSAPLG00000012090	PTRH2	ENSAPLT00000012577
ENSAPLG00000012003	PMM2	MSTRG.383.1
ENSAPLG00000011952	FGFR2	MSTRG.15582.2
ENSAPLG00000011915	PARP3	ENSAPLT00000012400
ENSAPLG00000011890	LAMA2	MSTRG.1003.2
ENSAPLG00000011870	RNFT2	MSTRG.23236.2
ENSAPLG00000011680		ENSAPLT00000012149
ENSAPLG00000011645	PLEKHF1	ENSAPLT00000012116
ENSAPLG00000011566	FAM84A	ENSAPLT00000012030
ENSAPLG00000011450	FIGNL1	MSTRG.17558.1
ENSAPLG00000011432	PROK2	MSTRG.3238.1
ENSAPLG00000011386		ENSAPLT00000011866
ENSAPLG00000011365	ZNF385D	MSTRG.22559.1
ENSAPLG00000011202	FOXA1	ENSAPLT00000011649
ENSAPLG00000011201	PCDH7	MSTRG.14023.4
ENSAPLG00000011196	MEF2C	MSTRG.15012.1
ENSAPLG00000011149		ENSAPLT00000011608
ENSAPLG00000010959	SESN2	ENSAPLT00000011406
ENSAPLG00000010931	CKB	MSTRG.27377.1
ENSAPLG00000010861		ENSAPLT00000011309
ENSAPLG00000010768	XBP1	ENSAPLT00000011210
ENSAPLG00000010722	FAM81A	MSTRG.21178.2
ENSAPLG00000010694	PSPH	MSTRG.2567.1
ENSAPLG00000010693	LONP1	MSTRG.8764.1
ENSAPLG00000010687	RNFT1	ENSAPLT00000011142
ENSAPLG00000010678	MCTP2	ENSAPLT00000011138
ENSAPLG00000010524	CMIP	MSTRG.12105.3
ENSAPLG00000010485	MTHFD1L	MSTRG.129.1
ENSAPLG00000010480	TNIK	MSTRG.13697.4
ENSAPLG00000010366	MOB3A	MSTRG.16585.3
ENSAPLG00000010094	PGF	MSTRG.6550.1
ENSAPLG00000009925	CHTOP	MSTRG.3845.2
ENSAPLG00000009891	CEP70	ENSAPLT00000010334
ENSAPLG00000009851	PLXNA2	MSTRG.10582.1
ENSAPLG00000009825	MYCN	MSTRG.8015.2
ENSAPLG00000009818	MAP3K21	MSTRG.28653.1
ENSAPLG00000009804	GPT2	MSTRG.19491.1
ENSAPLG00000009734	VPS54	MSTRG.11898.1
ENSAPLG00000009670	CBLN2	MSTRG.4028.1
ENSAPLG00000009643	SYNRG	MSTRG.4922.2
ENSAPLG00000009621	SLC1A4	ENSAPLT00000010030
ENSAPLG00000009599	SLC38A2	MSTRG.1516.2
ENSAPLG00000009508	ZNF423	MSTRG.28176.1
ENSAPLG00000009482	TMEM79	MSTRG.29968.1
ENSAPLG00000009466	ZNF804A	MSTRG.21724.5
ENSAPLG00000009302	NR5A2	ENSAPLT00000009714
ENSAPLG00000009192	SFXN1	MSTRG.23049.1
ENSAPLG00000009179	KANSL1	MSTRG.26044.8
ENSAPLG00000009119	BTBD11	MSTRG.3625.2
ENSAPLG00000009031	PPARG	MSTRG.6428.3
ENSAPLG00000009003	SDK2	ENSAPLT00000009389
ENSAPLG00000008987	PLEKHA5	MSTRG.10483.1
ENSAPLG00000008843	RTTN	ENSAPLT00000009263
ENSAPLG00000008775	THUMPD2	MSTRG.13146.2
ENSAPLG00000008545	SLC7A1	MSTRG.11013.1
ENSAPLG00000008539	ERP29	MSTRG.27457.9
ENSAPLG00000008519	AARS	ENSAPLT00000008909
ENSAPLG00000008440	PELI2	MSTRG.9989.1
ENSAPLG00000008283	ARHGEF28	MSTRG.3764.1
ENSAPLG00000008244	NACC2	MSTRG.17554.16
ENSAPLG00000008212	RNF2	ENSAPLT00000008522
ENSAPLG00000008048	BCL9	MSTRG.11206.8
ENSAPLG00000008029	EYA4	MSTRG.6793.1
ENSAPLG00000007885	GRK5	ENSAPLT00000008254
ENSAPLG00000007693	MID1	MSTRG.8994.2
ENSAPLG00000007677		MSTRG.777.1
ENSAPLG00000007620	PRKCH	ENSAPLT00000007929
ENSAPLG00000007524	FAM45A	MSTRG.15564.1
ENSAPLG00000007207	HPDL	ENSAPLT00000007475
ENSAPLG00000007151	DBH	ENSAPLT00000007425
ENSAPLG00000007111	DTX4	MSTRG.19663.1
ENSAPLG00000007102	FAM163B	MSTRG.5842.2
ENSAPLG00000007078	UCHL1	ENSAPLT00000007393
ENSAPLG00000007001	FGF2	MSTRG.8684.1
ENSAPLG00000006942	PRLR	ENSAPLT00000007238
ENSAPLG00000006864	TMEM269	MSTRG.7297.2
ENSAPLG00000006830		MSTRG.11618.1
ENSAPLG00000006807	AGXT2	ENSAPLT00000007067
ENSAPLG00000006638	LRRC41	MSTRG.23570.1
ENSAPLG00000006539	MTHFD2	MSTRG.12246.4
ENSAPLG00000006445	MOB1A	MSTRG.12245.1
ENSAPLG00000006427	DUSP10	ENSAPLT00000006658
ENSAPLG00000006385	SHANK2	ENSAPLT00000006618
ENSAPLG00000006375	EDA2R	MSTRG.15409.3
ENSAPLG00000006337	DOCK10	MSTRG.22463.2
ENSAPLG00000006322	WDR66	MSTRG.24669.1
ENSAPLG00000006187	RNF144A	MSTRG.12436.5
ENSAPLG00000006103	ANXA2	MSTRG.24382.2
ENSAPLG00000006095	PTP4A1	MSTRG.15182.1
ENSAPLG00000005996	CMPK2	MSTRG.12427.1
ENSAPLG00000005927	CDH9	MSTRG.3895.1
ENSAPLG00000005855	DVL3	MSTRG.17125.5
ENSAPLG00000005830	EPHB1	MSTRG.13417.1
ENSAPLG00000005823	RASL11A	MSTRG.21907.1
ENSAPLG00000005739	YARS	ENSAPLT00000005972
ENSAPLG00000005534	KIF6	ENSAPLT00000005743
ENSAPLG00000005492	CBFB	MSTRG.21566.2
ENSAPLG00000005388	PSAT1	MSTRG.9778.1
ENSAPLG00000005310		ENSAPLT00000005476
ENSAPLG00000005277		MSTRG.477.1
ENSAPLG00000005184	FREM2	ENSAPLT00000005370
ENSAPLG00000005157		MSTRG.24026.2
ENSAPLG00000005027	THSD7A	MSTRG.8088.1
ENSAPLG00000004772	PIK3R1	MSTRG.1463.1
ENSAPLG00000004738	ELK4	MSTRG.7438.2
ENSAPLG00000004694	SECISBP2L	MSTRG.13561.4
ENSAPLG00000004658	KIF9	ENSAPLT00000004785
ENSAPLG00000004608	SDK1	MSTRG.14310.2
ENSAPLG00000004602		MSTRG.21237.1
ENSAPLG00000004579	C20orf194	MSTRG.1809.1
ENSAPLG00000004401	BSN	ENSAPLT00000004509
ENSAPLG00000004394	DUS2	ENSAPLT00000004580
ENSAPLG00000004241		MSTRG.1440.1
ENSAPLG00000004173	EIF2AK1	MSTRG.14217.3
ENSAPLG00000004124		MSTRG.13509.2
ENSAPLG00000004119	NDUFA4L2	MSTRG.19251.1
ENSAPLG00000004109	NOL4L	MSTRG.3044.1
ENSAPLG00000003905	SHMT2	ENSAPLT00000004025
ENSAPLG00000003816	EIF5	MSTRG.33362.1
ENSAPLG00000003798	BDNF	MSTRG.16629.1
ENSAPLG00000003785	DTX1	ENSAPLT00000003888
ENSAPLG00000003746	COL24A1	MSTRG.16978.1
ENSAPLG00000003724	TAF4B	ENSAPLT00000003829
ENSAPLG00000003668	DPYSL4	ENSAPLT00000003804
ENSAPLG00000003655	UNC13B	ENSAPLT00000003753
ENSAPLG00000003650		MSTRG.12164.2
ENSAPLG00000003553	FOXL2	ENSAPLT00000003615
ENSAPLG00000003509	CALCRL	MSTRG.21970.4
ENSAPLG00000003431	DFFB	MSTRG.3070.1
ENSAPLG00000003422	SLA	MSTRG.2399.1
ENSAPLG00000003372	OGFR	MSTRG.25716.1
ENSAPLG00000003330	TFAP2A	MSTRG.10328.1
ENSAPLG00000003326	CAPN10	MSTRG.17118.3
ENSAPLG00000003300	BRAT1	MSTRG.14302.1
ENSAPLG00000003295	CBX4	ENSAPLT00000003352
ENSAPLG00000003259	BCAT1	MSTRG.17933.1
ENSAPLG00000003185	PDLIM4	MSTRG.19741.1
ENSAPLG00000003104	GCLC	MSTRG.464.1
ENSAPLG00000003024	TIGAR	MSTRG.4995.2
ENSAPLG00000002954	SESTD1	MSTRG.6204.2
ENSAPLG00000002940	WARS	MSTRG.15121.1
ENSAPLG00000002922	ABHD8	ENSAPLT00000002951
ENSAPLG00000002862	DOCK9	ENSAPLT00000003004
ENSAPLG00000002800	EPHA1	ENSAPLT00000002909
ENSAPLG00000002499	CCDC18	ENSAPLT00000002546
ENSAPLG00000002490	DIP2C	MSTRG.269.1
ENSAPLG00000002402	ABCB9	MSTRG.9528.1
ENSAPLG00000002341		MSTRG.4451.4
ENSAPLG00000002277	ZNF319	MSTRG.14107.1
ENSAPLG00000002263	HIST2H2AC	ENSAPLT00000002262
ENSAPLG00000002219	CEPT1	MSTRG.22895.2
ENSAPLG00000002119	HMX3	MSTRG.18121.1
ENSAPLG00000002057	SOGA1	ENSAPLT00000002126
ENSAPLG00000001995	GPAM	MSTRG.7239.2
ENSAPLG00000001876		ENSAPLT00000001870
ENSAPLG00000001869		ENSAPLT00000001864
ENSAPLG00000001819	CHAC1	MSTRG.25872.1
ENSAPLG00000001411		ENSAPLT00000001402
ENSAPLG00000001306	GDF15	ENSAPLT00000001295
ENSAPLG00000001192	PPM1K	MSTRG.29150.1
ENSAPLG00000001092	POLH	MSTRG.8963.1
ENSAPLG00000001033	ENC1	MSTRG.3759.1
ENSAPLG00000001005	CHST3	ENSAPLT00000000989
ENSAPLG00000000978	KLHL3	MSTRG.12563.1
ENSAPLG00000000868	SLC9B2	MSTRG.11274.1
ENSAPLG00000000766	BDKRB2	MSTRG.15153.1
ENSAPLG00000000703	ZADH2	MSTRG.24140.4
	Aars	MSTRG.32928.1
	AARS	MSTRG.33528.1
	Amacr	MSTRG.10549.1
	Arfgef1	MSTRG.32185.1
	baz2a	MSTRG.29224.1
	Baz2a	MSTRG.29994.1
	BHLHE40	MSTRG.31566.1
	CARMIL1	MSTRG.25575.1
	CHST3	MSTRG.27265.1
	CLEC2D	MSTRG.29416.1
	EIF5A	MSTRG.31178.1
	Flcn	MSTRG.32294.1
	Gse1	MSTRG.9780.1
	Igfn1	MSTRG.6381.1
	iolG	MSTRG.3073.1
	Itga7	MSTRG.28096.1
	Polr2a	MSTRG.28265.1
	Slc6a9	MSTRG.30726.1
	TFAP2A	MSTRG.10322.1
	WASF3	MSTRG.17327.1
	ZBTB7B	MSTRG.17621.1
	Zbtb7b	MSTRG.30589.1

## Sheet: MEblack
Ensembl_gene	Gene_symbol	Name
ENSAPLG00000016361	DNASE2B	MSTRG.16949.1
ENSAPLG00000016184	ARHGAP25	MSTRG.5449.3
ENSAPLG00000016126	MLKL	MSTRG.317.2
ENSAPLG00000015976	MX	ENSAPLT00000016707
ENSAPLG00000015945	PIK3R6	MSTRG.28017.1
ENSAPLG00000015877	VMA21	MSTRG.14764.12
ENSAPLG00000015862	SLC23A2	MSTRG.5442.2
ENSAPLG00000015414		ENSAPLT00000016054
ENSAPLG00000015224	ACACB	MSTRG.21357.1
ENSAPLG00000015162	BICC1	MSTRG.22288.3
ENSAPLG00000015024	IQSEC3	MSTRG.3575.4
ENSAPLG00000015000	NCF2	MSTRG.1399.1
ENSAPLG00000014466	BEAN1	MSTRG.14178.1
ENSAPLG00000014377	CD14	MSTRG.1544.3
ENSAPLG00000014292		ENSAPLT00000014887
ENSAPLG00000014073	PDZRN3	ENSAPLT00000014673
ENSAPLG00000014027	FBLN2	MSTRG.9764.5
ENSAPLG00000013587		MSTRG.21111.1
ENSAPLG00000013447	ASB9	MSTRG.8184.1
ENSAPLG00000013291		MSTRG.1687.1
ENSAPLG00000013261	FAM13B	MSTRG.25233.12
ENSAPLG00000012883		MSTRG.2734.1
ENSAPLG00000012815	TEK	MSTRG.7808.1
ENSAPLG00000012602	C8orf37	MSTRG.23090.3
ENSAPLG00000012586	ADA2	MSTRG.15030.1
ENSAPLG00000012345		MSTRG.5705.1
ENSAPLG00000012164	HTR2C	MSTRG.9869.1
ENSAPLG00000011914	TNFSF10	MSTRG.11022.1
ENSAPLG00000011632	LSP1	MSTRG.13851.7
ENSAPLG00000011592		MSTRG.3603.1
ENSAPLG00000011286	MCCC2	MSTRG.18402.2
ENSAPLG00000011221	REPS2	MSTRG.6914.3
ENSAPLG00000010855	VIPR1	MSTRG.18225.1
ENSAPLG00000010727		MSTRG.23256.1
ENSAPLG00000010535	BOK	MSTRG.25518.1
ENSAPLG00000010518	EDN2	MSTRG.8575.1
ENSAPLG00000010418	FAP	MSTRG.22982.2
ENSAPLG00000010291	PARP9	MSTRG.14900.1
ENSAPLG00000010034	PREX1	MSTRG.9623.1
ENSAPLG00000009540		ENSAPLT00000009929
ENSAPLG00000009381	CTSC	MSTRG.19465.1
ENSAPLG00000009276	NCAM2	ENSAPLT00000009743
ENSAPLG00000009132	FBXO48	MSTRG.20820.1
ENSAPLG00000009127	HCLS1	MSTRG.9267.2
ENSAPLG00000009101	CLK3	MSTRG.26739.2
ENSAPLG00000009070	VAT1L	ENSAPLT00000009439
ENSAPLG00000008593	NEMP1	MSTRG.21611.3
ENSAPLG00000008402	PEPD	MSTRG.14143.1
ENSAPLG00000007429	TDRD9	ENSAPLT00000007766
ENSAPLG00000007363	SMTNL2	MSTRG.20415.1
ENSAPLG00000007259	NFATC2	MSTRG.2219.3
ENSAPLG00000007243	PRDX1	ENSAPLT00000007523
ENSAPLG00000006948		MSTRG.22031.2
ENSAPLG00000006656	TBXAS1	MSTRG.16031.3
ENSAPLG00000006482	ROR2	MSTRG.20361.1
ENSAPLG00000006432	RARB	MSTRG.25983.7
ENSAPLG00000006295	SLC31A1	MSTRG.23822.7
ENSAPLG00000006051	ADAMTS8	MSTRG.13762.1
ENSAPLG00000005975		MSTRG.21694.1
ENSAPLG00000005651	MAT1A	MSTRG.8920.1
ENSAPLG00000005473		ENSAPLT00000005658
ENSAPLG00000005433		ENSAPLT00000005611
ENSAPLG00000005382	EPSTI1	MSTRG.189.1
ENSAPLG00000005377	MPP1	MSTRG.9923.3
ENSAPLG00000005369	OMD	ENSAPLT00000005537
ENSAPLG00000005285	FBLN5	MSTRG.15931.1
ENSAPLG00000005165	LACC1	ENSAPLT00000005329
ENSAPLG00000004667	INHBA	MSTRG.7854.2
ENSAPLG00000004546	TIMD4	MSTRG.26820.2
ENSAPLG00000004448	PAG1	MSTRG.20133.1
ENSAPLG00000004246	CHAD	MSTRG.9273.1
ENSAPLG00000004162		ENSAPLT00000004269
ENSAPLG00000003963	TXLNB	ENSAPLT00000004082
ENSAPLG00000003642	DYSF	MSTRG.24771.3
ENSAPLG00000003541	GALNT16	MSTRG.17076.3
ENSAPLG00000003126	TXNDC5	MSTRG.2585.5
ENSAPLG00000002875	RASL11B	MSTRG.6405.1
ENSAPLG00000002836	LYPLAL1	MSTRG.21738.1
ENSAPLG00000002709	ADAMTS10	MSTRG.25900.5
ENSAPLG00000002582	WISP1	ENSAPLT00000002626
ENSAPLG00000002458	NSMF	MSTRG.23808.1
ENSAPLG00000002202	FAM46A	MSTRG.16239.1
ENSAPLG00000002196	OAS2	ENSAPLT00000002193
ENSAPLG00000002188	CRH	ENSAPLT00000002184
ENSAPLG00000002158	HIC2	MSTRG.15642.1
ENSAPLG00000002080		MSTRG.14353.1
ENSAPLG00000002077	CSF2RB	MSTRG.9181.8
ENSAPLG00000001977	C3AR1	MSTRG.4682.5
ENSAPLG00000001735		MSTRG.23806.1
ENSAPLG00000001614	P2RY12	MSTRG.18879.2
ENSAPLG00000001610		MSTRG.33527.1
ENSAPLG00000001477	IGSF6	MSTRG.12414.1
ENSAPLG00000001394	EVI2B	MSTRG.15473.1
ENSAPLG00000001279	TLR5	ENSAPLT00000001265
ENSAPLG00000000936	DIO2	MSTRG.6619.2
ENSAPLG00000000878	TWIST2	MSTRG.17199.1
ENSAPLG00000000615	CRABP1	ENSAPLT00000000725
ENSAPLG00000000588	MARCO	MSTRG.26859.1
	CLEC6A	MSTRG.4679.1
	FAM46A	MSTRG.30851.1
	Fmnl3	MSTRG.29752.1
	ITIH5	MSTRG.28930.1

## Sheet: MEturquoise
Ensembl_gene	Gene_symbol	Name
ENSAPLG00000016438	KCNJ8	ENSAPLT00000017157
ENSAPLG00000016432	PRDX6	MSTRG.23627.4
ENSAPLG00000016410		ENSAPLT00000017127
ENSAPLG00000016395	CEP170B	MSTRG.20315.8
ENSAPLG00000016379	IGFBP3	MSTRG.7332.1
ENSAPLG00000016346	FANCL	MSTRG.12816.3
ENSAPLG00000016341	IKZF4	MSTRG.27630.3
ENSAPLG00000016320	MAPRE2	MSTRG.1855.6
ENSAPLG00000016301	PARVA	MSTRG.11290.3
ENSAPLG00000016287	QRICH2	MSTRG.6943.1
ENSAPLG00000016261	PRKAB2	MSTRG.23659.2
ENSAPLG00000016254	PPP1R14D	MSTRG.28675.2
ENSAPLG00000016248		ENSAPLT00000016994
ENSAPLG00000016207		ENSAPLT00000016905
ENSAPLG00000016197	ATP4A	ENSAPLT00000016912
ENSAPLG00000016193	HMGCS2	ENSAPLT00000016900
ENSAPLG00000016143		MSTRG.29305.2
ENSAPLG00000016128	C19orf45	MSTRG.25790.1
ENSAPLG00000016096	ADSSL1	MSTRG.20304.1
ENSAPLG00000016075	MPHOSPH9	ENSAPLT00000016784
ENSAPLG00000016041	C9orf172	ENSAPLT00000016732
ENSAPLG00000016033	PIM3	MSTRG.15293.2
ENSAPLG00000016018	MTFR1L	MSTRG.24573.2
ENSAPLG00000016006	KLHL11	MSTRG.23343.1
ENSAPLG00000015978		MSTRG.22395.1
ENSAPLG00000015947	LRRCC1	MSTRG.369.1
ENSAPLG00000015919	MLEC	MSTRG.22764.1
ENSAPLG00000015917	ATP2A1	ENSAPLT00000016596
ENSAPLG00000015852	MAEA	MSTRG.9325.1
ENSAPLG00000015850		MSTRG.28190.1
ENSAPLG00000015838	ZNF629	MSTRG.28189.4
ENSAPLG00000015835		ENSAPLT00000016504
ENSAPLG00000015833		ENSAPLT00000016521
ENSAPLG00000015816	WSB1	MSTRG.15468.7
ENSAPLG00000015810	ALG12	MSTRG.15264.3
ENSAPLG00000015806	TUBB4B	MSTRG.23798.1
ENSAPLG00000015792	SSPN	MSTRG.17875.2
ENSAPLG00000015769	EXTL2	MSTRG.12665.1
ENSAPLG00000015726	PFKFB4	MSTRG.20978.3
ENSAPLG00000015725	NEO1	MSTRG.10621.11
ENSAPLG00000015722	DOCK7	ENSAPLT00000016478
ENSAPLG00000015721	PM20D2	MSTRG.4576.6
ENSAPLG00000015697	EP400	MSTRG.11842.11
ENSAPLG00000015689		MSTRG.1836.2
ENSAPLG00000015656	SLC43A3	MSTRG.28046.1
ENSAPLG00000015654	SNRNP35	MSTRG.9507.3
ENSAPLG00000015646	TUBB2A	MSTRG.17686.2
ENSAPLG00000015615	TRIM45	MSTRG.7905.2
ENSAPLG00000015589	GSS	MSTRG.3862.2
ENSAPLG00000015527		ENSAPLT00000016171
ENSAPLG00000015493	CREBRF	MSTRG.25383.1
ENSAPLG00000015469	CHRNG	MSTRG.17112.4
ENSAPLG00000015459	RNF207	MSTRG.3062.3
ENSAPLG00000015449	CEP19	MSTRG.24504.1
ENSAPLG00000015428	CD276	ENSAPLT00000016077
ENSAPLG00000015408		MSTRG.25472.5
ENSAPLG00000015389		MSTRG.21268.7
ENSAPLG00000015380		ENSAPLT00000016139
ENSAPLG00000015366		MSTRG.15645.1
ENSAPLG00000015363	GCAT	MSTRG.9142.2
ENSAPLG00000015355	SLC35E4	ENSAPLT00000015996
ENSAPLG00000015348		MSTRG.20657.1
ENSAPLG00000015342	PDK1	MSTRG.12907.1
ENSAPLG00000015317		ENSAPLT00000015952
ENSAPLG00000015300		ENSAPLT00000015936
ENSAPLG00000015277	TRAF3IP2	MSTRG.27181.1
ENSAPLG00000015261	MICALL1	MSTRG.9142.8
ENSAPLG00000015244	CASP10	MSTRG.7329.1
ENSAPLG00000015240		ENSAPLT00000015875
ENSAPLG00000015222	PPCDC	MSTRG.10608.3
ENSAPLG00000015214	AKAP6	MSTRG.17369.2
ENSAPLG00000015184	SEC16B	ENSAPLT00000015857
ENSAPLG00000015167		ENSAPLT00000015846
ENSAPLG00000015160	C3orf33	MSTRG.18882.1
ENSAPLG00000015157	ADPRHL1	ENSAPLT00000015824
ENSAPLG00000015154	CDH11	MSTRG.14192.2
ENSAPLG00000015135		MSTRG.14276.2
ENSAPLG00000015100	TSHZ1	MSTRG.24138.2
ENSAPLG00000015099	TXNL1	MSTRG.20999.2
ENSAPLG00000015094	DUSP1	MSTRG.25375.1
ENSAPLG00000015088		MSTRG.10783.1
ENSAPLG00000015079	STAR	ENSAPLT00000015717
ENSAPLG00000015071	COL19A1	MSTRG.1233.1
ENSAPLG00000015065	GANC	MSTRG.16194.2
ENSAPLG00000015060	ETS2	MSTRG.574.1
ENSAPLG00000015031	GNMT	ENSAPLT00000015662
ENSAPLG00000014995	MANF	MSTRG.23158.2
ENSAPLG00000014973	CHEK1	ENSAPLT00000015624
ENSAPLG00000014964	FNBP4	MSTRG.16807.3
ENSAPLG00000014959	BUB3	MSTRG.18119.1
ENSAPLG00000014923	CABLES2	MSTRG.26284.1
ENSAPLG00000014888	MED30	ENSAPLT00000015516
ENSAPLG00000014883	DCUN1D2	MSTRG.16525.4
ENSAPLG00000014854	FCHSD2	MSTRG.17351.1
ENSAPLG00000014808	ZBTB46	MSTRG.24447.1
ENSAPLG00000014787	CLK4	MSTRG.25242.4
ENSAPLG00000014745	ALYREF	MSTRG.3690.6
ENSAPLG00000014724	KBTBD8	MSTRG.3265.5
ENSAPLG00000014715	PRKD1	MSTRG.14935.2
ENSAPLG00000014703		MSTRG.27914.2
ENSAPLG00000014702	CDK19	MSTRG.9728.1
ENSAPLG00000014697	NOXA1	MSTRG.7665.1
ENSAPLG00000014696	JADE2	MSTRG.3297.4
ENSAPLG00000014691	GABPB2	MSTRG.22851.1
ENSAPLG00000014642	CDON	MSTRG.13715.4
ENSAPLG00000014637		ENSAPLT00000015289
ENSAPLG00000014621	MORC3	ENSAPLT00000015271
ENSAPLG00000014600		ENSAPLT00000015209
ENSAPLG00000014588	C20orf96	MSTRG.10922.1
ENSAPLG00000014559	NPY	ENSAPLT00000015176
ENSAPLG00000014558	WNT2B	ENSAPLT00000015190
ENSAPLG00000014551	PRELP	MSTRG.22340.4
ENSAPLG00000014545	PPM1E	MSTRG.7204.2
ENSAPLG00000014512	PTGER2	MSTRG.22641.1
ENSAPLG00000014493	SMYD3	MSTRG.18620.5
ENSAPLG00000014447		MSTRG.20834.5
ENSAPLG00000014432	SH3BGR	MSTRG.567.1
ENSAPLG00000014425		MSTRG.22864.2
ENSAPLG00000014413	POPDC3	MSTRG.19178.5
ENSAPLG00000014412	NLRC5	MSTRG.14097.1
ENSAPLG00000014406	MS4A15	MSTRG.16549.1
ENSAPLG00000014392		ENSAPLT00000014987
ENSAPLG00000014378	SUCLG2	MSTRG.3262.1
ENSAPLG00000014293	PLPP7	MSTRG.5810.1
ENSAPLG00000014287		MSTRG.12888.1
ENSAPLG00000014272	PHYKPL	MSTRG.25236.1
ENSAPLG00000014246	NDUFV1	ENSAPLT00000014858
ENSAPLG00000014242	PLBD2	MSTRG.27037.1
ENSAPLG00000014216	GSTZ1	MSTRG.6595.2
ENSAPLG00000014196	ANKS6	MSTRG.18327.1
ENSAPLG00000014193		ENSAPLT00000014827
ENSAPLG00000014189	MAPK8IP3	MSTRG.431.6
ENSAPLG00000014176		ENSAPLT00000014762
ENSAPLG00000014158	LMO1	MSTRG.25880.1
ENSAPLG00000014142		MSTRG.30450.1
ENSAPLG00000014118		ENSAPLT00000014700
ENSAPLG00000014113	DNAH10	ENSAPLT00000014736
ENSAPLG00000014111	EPM2A	MSTRG.16044.2
ENSAPLG00000014101	ST6GALNAC6	MSTRG.28056.1
ENSAPLG00000014080	SYCP2	ENSAPLT00000014689
ENSAPLG00000014078		ENSAPLT00000014658
ENSAPLG00000014069	PITX2	MSTRG.12520.2
ENSAPLG00000014050	SIM2	MSTRG.5251.1
ENSAPLG00000014039	PARP1	ENSAPLT00000014776
ENSAPLG00000013991	DNAH7	MSTRG.16430.2
ENSAPLG00000013988		MSTRG.27218.2
ENSAPLG00000013977	DYNC1H1	MSTRG.15074.1
ENSAPLG00000013948	VTN	MSTRG.20644.3
ENSAPLG00000013937	LAMA4	ENSAPLT00000014625
ENSAPLG00000013933		MSTRG.20756.1
ENSAPLG00000013913		MSTRG.28645.4
ENSAPLG00000013902	FUT10	ENSAPLT00000014484
ENSAPLG00000013882	RYBP	MSTRG.21508.1
ENSAPLG00000013876	WNT7A	ENSAPLT00000014453
ENSAPLG00000013832		MSTRG.14714.1
ENSAPLG00000013809	SLC12A5	ENSAPLT00000014404
ENSAPLG00000013799	COPA	MSTRG.25937.1
ENSAPLG00000013771	CDKN1A	MSTRG.19271.9
ENSAPLG00000013767		MSTRG.10678.2
ENSAPLG00000013756	TRMT2B	MSTRG.24209.1
ENSAPLG00000013745		MSTRG.3425.1
ENSAPLG00000013737	NT5DC3	MSTRG.17322.1
ENSAPLG00000013719	FLRT1	ENSAPLT00000014283
ENSAPLG00000013717	KLF6	MSTRG.3397.6
ENSAPLG00000013703	ABCC3	MSTRG.9199.1
ENSAPLG00000013701	MYLK4	MSTRG.17662.1
ENSAPLG00000013650	EXD1	MSTRG.25870.2
ENSAPLG00000013630		MSTRG.24013.1
ENSAPLG00000013628	SIRT4	MSTRG.22782.1
ENSAPLG00000013613	N4BP2	MSTRG.28396.3
ENSAPLG00000013567		ENSAPLT00000014122
ENSAPLG00000013564		ENSAPLT00000014119
ENSAPLG00000013550		MSTRG.15832.1
ENSAPLG00000013515	PTHLH	MSTRG.1708.3
ENSAPLG00000013492	NRAP	ENSAPLT00000014153
ENSAPLG00000013485	CDO1	MSTRG.12673.1
ENSAPLG00000013484	CHDH	MSTRG.13103.1
ENSAPLG00000013463	RAB44	MSTRG.19268.1
ENSAPLG00000013461	COMMD9	MSTRG.3382.1
ENSAPLG00000013440	WNT1	ENSAPLT00000013997
ENSAPLG00000013417		MSTRG.14709.1
ENSAPLG00000013413	GGT7	MSTRG.11743.1
ENSAPLG00000013401	TUSC3	ENSAPLT00000013979
ENSAPLG00000013372		ENSAPLT00000013921
ENSAPLG00000013370	TTN	ENSAPLT00000014588
ENSAPLG00000013369	TEX11	ENSAPLT00000013954
ENSAPLG00000013365	DCLRE1A	MSTRG.7222.1
ENSAPLG00000013303	GRAMD2B	MSTRG.8461.2
ENSAPLG00000013295		MSTRG.11735.5
ENSAPLG00000013288	TGIF2	MSTRG.11735.3
ENSAPLG00000013287	MAP3K3	MSTRG.26051.1
ENSAPLG00000013286	SORL1	ENSAPLT00000013915
ENSAPLG00000013281	CDK12	MSTRG.28954.4
ENSAPLG00000013223	CREBL2	MSTRG.1679.3
ENSAPLG00000013222	PNPLA2	MSTRG.10423.2
ENSAPLG00000013165	ISL1	ENSAPLT00000013725
ENSAPLG00000013163	HHATL	ENSAPLT00000013722
ENSAPLG00000013131		MSTRG.20631.1
ENSAPLG00000013083	FKBP1B	MSTRG.5345.1
ENSAPLG00000013055	AREG	MSTRG.5098.1
ENSAPLG00000013050		MSTRG.19971.1
ENSAPLG00000013035	NAV2	MSTRG.7891.2
ENSAPLG00000013015	DUSP16	MSTRG.1677.1
ENSAPLG00000013006	IMP3	ENSAPLT00000013535
ENSAPLG00000013003	ZNF839	MSTRG.15068.3
ENSAPLG00000012984		ENSAPLT00000013538
ENSAPLG00000012983	RALY	MSTRG.13082.3
ENSAPLG00000012961	CEP131	ENSAPLT00000013508
ENSAPLG00000012948	HSPB7	MSTRG.4956.1
ENSAPLG00000012947	CHAMP1	MSTRG.15347.1
ENSAPLG00000012946	ST6GALNAC2	MSTRG.12447.1
ENSAPLG00000012939	EML4	MSTRG.8348.2
ENSAPLG00000012927	PLPPR5	MSTRG.12646.1
ENSAPLG00000012915	CCP110	MSTRG.12374.1
ENSAPLG00000012892	RIMBP2	ENSAPLT00000013485
ENSAPLG00000012875	NMUR1	MSTRG.2073.1
ENSAPLG00000012872	CCDC19	ENSAPLT00000013402
ENSAPLG00000012858	TMEM169	ENSAPLT00000013380
ENSAPLG00000012852		MSTRG.15968.1
ENSAPLG00000012845	ACTR3	MSTRG.14508.1
ENSAPLG00000012844		ENSAPLT00000013388
ENSAPLG00000012801	FREM1	MSTRG.12727.1
ENSAPLG00000012775	DSCAML1	ENSAPLT00000013386
ENSAPLG00000012755	PPP1R12C	MSTRG.30104.1
ENSAPLG00000012749	DES	ENSAPLT00000013264
ENSAPLG00000012742	GLS	MSTRG.3526.5
ENSAPLG00000012719	PNPLA6	MSTRG.26371.1
ENSAPLG00000012704		MSTRG.24403.1
ENSAPLG00000012697	ANPL-IL8	MSTRG.5104.1
ENSAPLG00000012669	PPP1R3A	MSTRG.2990.1
ENSAPLG00000012667	SOX13	MSTRG.26499.1
ENSAPLG00000012664	MAP7	MSTRG.27570.1
ENSAPLG00000012630	ZBTB24	MSTRG.9718.1
ENSAPLG00000012589		MSTRG.5941.1
ENSAPLG00000012582		MSTRG.26294.1
ENSAPLG00000012571	SLC1A2	MSTRG.3370.1
ENSAPLG00000012531		ENSAPLT00000013054
ENSAPLG00000012527	ADAMTS2	MSTRG.21645.1
ENSAPLG00000012510		ENSAPLT00000013074
ENSAPLG00000012508	NDP	MSTRG.4756.1
ENSAPLG00000012493	SPRY3	MSTRG.4156.1
ENSAPLG00000012492	ABHD14A	MSTRG.23988.1
ENSAPLG00000012491	SRRD	ENSAPLT00000013001
ENSAPLG00000012457	DOK2	MSTRG.25299.1
ENSAPLG00000012450		ENSAPLT00000012958
ENSAPLG00000012442	RPA1	ENSAPLT00000013010
ENSAPLG00000012425	TMC7	MSTRG.12365.4
ENSAPLG00000012423		MSTRG.14738.2
ENSAPLG00000012413	TMEM55A	MSTRG.12742.1
ENSAPLG00000012411		ENSAPLT00000012912
ENSAPLG00000012398	KCNN1	MSTRG.29935.2
ENSAPLG00000012360	ANKRD9	ENSAPLT00000012863
ENSAPLG00000012353	RAP1B	MSTRG.22837.8
ENSAPLG00000012352	NHEJ1	MSTRG.14911.1
ENSAPLG00000012339	TNNI1	MSTRG.6386.2
ENSAPLG00000012269	MSL1	ENSAPLT00000012773
ENSAPLG00000012257	FBXO21	MSTRG.23241.1
ENSAPLG00000012254		ENSAPLT00000012777
ENSAPLG00000012240	GIT1	MSTRG.18087.1
ENSAPLG00000012235	GNB4	MSTRG.20224.1
ENSAPLG00000012231		MSTRG.21977.3
ENSAPLG00000012201	PHOSPHO1	MSTRG.22107.10
ENSAPLG00000012200		MSTRG.25825.1
ENSAPLG00000012197	GALNT12	MSTRG.22154.1
ENSAPLG00000012185	CLK2	MSTRG.17641.1
ENSAPLG00000012177	DRC1	MSTRG.19358.2
ENSAPLG00000012147	TESC	ENSAPLT00000012652
ENSAPLG00000012101	CSRNP2	MSTRG.27930.1
ENSAPLG00000012062	TES	MSTRG.2974.1
ENSAPLG00000012045	DPYD	MSTRG.12643.1
ENSAPLG00000012018		MSTRG.14702.1
ENSAPLG00000012015	GRIA4	ENSAPLT00000012651
ENSAPLG00000012004		ENSAPLT00000012483
ENSAPLG00000011980	TNNT3	MSTRG.13853.2
ENSAPLG00000011938	CCDC170	ENSAPLT00000012426
ENSAPLG00000011888		MSTRG.24183.3
ENSAPLG00000011867	EGF	MSTRG.13947.1
ENSAPLG00000011851	FAM219B	MSTRG.18107.1
ENSAPLG00000011825		MSTRG.13311.1
ENSAPLG00000011787	2019-09-02	MSTRG.25530.1
ENSAPLG00000011730	SCRT2	ENSAPLT00000012199
ENSAPLG00000011695		MSTRG.24395.1
ENSAPLG00000011663	ZNF444	ENSAPLT00000012131
ENSAPLG00000011644		ENSAPLT00000012112
ENSAPLG00000011634	TSHZ3	ENSAPLT00000012102
ENSAPLG00000011633	LOXL4	ENSAPLT00000012107
ENSAPLG00000011631	STXBP1	MSTRG.24610.2
ENSAPLG00000011602		ENSAPLT00000012067
ENSAPLG00000011550	SSH2	MSTRG.18085.1
ENSAPLG00000011524	PPP1R3B	MSTRG.13659.3
ENSAPLG00000011511	AMIGO2	ENSAPLT00000011975
ENSAPLG00000011480	WDYHV1	ENSAPLT00000011945
ENSAPLG00000011475		MSTRG.18180.2
ENSAPLG00000011468	PIGW	ENSAPLT00000011932
ENSAPLG00000011442	TMEM119	ENSAPLT00000011906
ENSAPLG00000011412		ENSAPLT00000011872
ENSAPLG00000011389		ENSAPLT00000011849
ENSAPLG00000011369	KLB	ENSAPLT00000011828
ENSAPLG00000011367	STOML1	MSTRG.15811.2
ENSAPLG00000011366	KCNIP2	ENSAPLT00000011873
ENSAPLG00000011350		MSTRG.4389.1
ENSAPLG00000011346	TMEM38A	MSTRG.25787.2
ENSAPLG00000011335	SCN4B	MSTRG.921.5
ENSAPLG00000011334		MSTRG.19993.1
ENSAPLG00000011303		MSTRG.16723.1
ENSAPLG00000011300		MSTRG.16721.1
ENSAPLG00000011292	HOXA10	ENSAPLT00000011748
ENSAPLG00000011288	ALG14	MSTRG.12634.18
ENSAPLG00000011287	FAM129B	MSTRG.24613.7
ENSAPLG00000011284	FOS	MSTRG.6545.2
ENSAPLG00000011282	HOXA11	MSTRG.16716.1
ENSAPLG00000011276		MSTRG.29102.1
ENSAPLG00000011274	TBX18	ENSAPLT00000011741
ENSAPLG00000011272	GADL1	ENSAPLT00000011770
ENSAPLG00000011270	HCN2	ENSAPLT00000011722
ENSAPLG00000011264	TNNI2	MSTRG.13851.1
ENSAPLG00000011254	PER3	ENSAPLT00000011738
ENSAPLG00000011252	2019-09-08	MSTRG.19786.3
ENSAPLG00000011244	KANK3	MSTRG.23377.3
ENSAPLG00000011239	USP13	MSTRG.20214.1
ENSAPLG00000011189	TMEM80	MSTRG.26915.1
ENSAPLG00000011157		MSTRG.23055.1
ENSAPLG00000011148		MSTRG.20016.12
ENSAPLG00000011143	POPDC2	MSTRG.17802.2
ENSAPLG00000011141	CHD2	MSTRG.3198.1
ENSAPLG00000011134	2019-09-06	MSTRG.14729.4
ENSAPLG00000011129	DGKH	MSTRG.12760.1
ENSAPLG00000011123	MAFA	MSTRG.16221.3
ENSAPLG00000011110		MSTRG.18893.4
ENSAPLG00000011099	CRTAC1	ENSAPLT00000011556
ENSAPLG00000011081	TMEM59L	MSTRG.26722.1
ENSAPLG00000011053	GLIPR2	MSTRG.24042.1
ENSAPLG00000011043	PGM5	MSTRG.3786.1
ENSAPLG00000011019		MSTRG.28322.1
ENSAPLG00000011001	EPB41L2	MSTRG.990.2
ENSAPLG00000010991	HTRA3	ENSAPLT00000011468
ENSAPLG00000010963	ZBTB25	MSTRG.17470.2
ENSAPLG00000010953		ENSAPLT00000011395
ENSAPLG00000010943	CEMIP	MSTRG.23286.7
ENSAPLG00000010907	CDC34	MSTRG.29070.2
ENSAPLG00000010879	C1orf222	MSTRG.3107.1
ENSAPLG00000010852	SHISA2	MSTRG.17336.2
ENSAPLG00000010837	ARNT2	MSTRG.23276.2
ENSAPLG00000010806		ENSAPLT00000011244
ENSAPLG00000010780	ZC2HC1C	ENSAPLT00000011220
ENSAPLG00000010761	FILIP1L	MSTRG.22669.2
ENSAPLG00000010734	BTBD6	ENSAPLT00000011173
ENSAPLG00000010689	LZTFL1	MSTRG.9939.14
ENSAPLG00000010655		ENSAPLT00000011087
ENSAPLG00000010653	TBX3	MSTRG.9646.2
ENSAPLG00000010640	GRK1	MSTRG.29460.1
ENSAPLG00000010626	ACOX3	MSTRG.9402.1
ENSAPLG00000010596	UBTD1	MSTRG.24896.2
ENSAPLG00000010585	CLU	ENSAPLT00000011012
ENSAPLG00000010578	TNNC2	MSTRG.21804.1
ENSAPLG00000010569	LASP1	MSTRG.24698.1
ENSAPLG00000010557	MED12L	MSTRG.18875.6
ENSAPLG00000010546	NHP2	ENSAPLT00000010990
ENSAPLG00000010541	TGIF1	MSTRG.666.5
ENSAPLG00000010538	SULT1E1	MSTRG.3995.2
ENSAPLG00000010534	RIMS1	ENSAPLT00000010966
ENSAPLG00000010526	C18orf54	MSTRG.3970.9
ENSAPLG00000010512	TRMT44	MSTRG.9401.1
ENSAPLG00000010503	EEF2	MSTRG.12547.1
ENSAPLG00000010493		ENSAPLT00000010918
ENSAPLG00000010445	RBX1	MSTRG.15177.1
ENSAPLG00000010442	GLUL	ENSAPLT00000010886
ENSAPLG00000010428	NPC1L1	ENSAPLT00000010896
ENSAPLG00000010424	KCNJ11	MSTRG.8032.1
ENSAPLG00000010420	ATXN10	MSTRG.1633.5
ENSAPLG00000010400	CTTNBP2	MSTRG.20147.2
ENSAPLG00000010399	SHTN1	MSTRG.16569.1
ENSAPLG00000010396	ST7	MSTRG.2958.5
ENSAPLG00000010395	2019-09-11	MSTRG.16500.2
ENSAPLG00000010393	IP6K2	MSTRG.22384.2
ENSAPLG00000010392	USP39	ENSAPLT00000010832
ENSAPLG00000010374	RFC3	MSTRG.6466.1
ENSAPLG00000010363	GFAP	ENSAPLT00000010814
ENSAPLG00000010326	TUBAL3	MSTRG.16253.6
ENSAPLG00000010325		MSTRG.28328.1
ENSAPLG00000010305		MSTRG.28709.1
ENSAPLG00000010292	FARSB	ENSAPLT00000010797
ENSAPLG00000010271		MSTRG.12843.2
ENSAPLG00000010250	DSE	MSTRG.20889.1
ENSAPLG00000010214	HMCN2	ENSAPLT00000010678
ENSAPLG00000010212	DLGAP1	ENSAPLT00000010657
ENSAPLG00000010202	STK35	MSTRG.24430.1
ENSAPLG00000010198	TGM3	MSTRG.21383.1
ENSAPLG00000010169	FAIM	ENSAPLT00000010587
ENSAPLG00000010161	ARRDC4	MSTRG.3159.1
ENSAPLG00000010155	SCN3B	MSTRG.22724.1
ENSAPLG00000010145	FABP3	ENSAPLT00000010566
ENSAPLG00000010132	DPYSL3	MSTRG.17180.12
ENSAPLG00000010128	PLEKHH2	MSTRG.8317.8
ENSAPLG00000010107	GPI	ENSAPLT00000010618
ENSAPLG00000010068	ANKRD1	ENSAPLT00000010505
ENSAPLG00000010050	PPEF1	MSTRG.6903.1
ENSAPLG00000010003		MSTRG.3846.1
ENSAPLG00000010001	SLC2A5	ENSAPLT00000010460
ENSAPLG00000009996		MSTRG.26910.4
ENSAPLG00000009987	GOLPH3L	ENSAPLT00000010404
ENSAPLG00000009975	HHIP	ENSAPLT00000010388
ENSAPLG00000009971	LRRC40	MSTRG.13204.1
ENSAPLG00000009970	TPP1	MSTRG.26730.1
ENSAPLG00000009969	TAF10	ENSAPLT00000010369
ENSAPLG00000009941	GPR157	MSTRG.8546.8
ENSAPLG00000009931	PTPN3	MSTRG.20485.1
ENSAPLG00000009930	RGCC	ENSAPLT00000010331
ENSAPLG00000009908	GP1BA	MSTRG.8757.2
ENSAPLG00000009905	PGPEP1L	MSTRG.3151.1
ENSAPLG00000009900	DLC1	MSTRG.5084.1
ENSAPLG00000009863	GPATCH11	MSTRG.16892.1
ENSAPLG00000009849	ASMTL	MSTRG.2294.2
ENSAPLG00000009768	HDAC9	MSTRG.8144.3
ENSAPLG00000009743	MPP4	MSTRG.10229.2
ENSAPLG00000009728		MSTRG.9618.1
ENSAPLG00000009685	CBS	MSTRG.13685.1
ENSAPLG00000009680	SLC50A1	ENSAPLT00000010084
ENSAPLG00000009671	POLD2	MSTRG.14196.2
ENSAPLG00000009620	HNRNPA3	MSTRG.6187.2
ENSAPLG00000009614	TIE1	ENSAPLT00000010056
ENSAPLG00000009598	AMPD1	ENSAPLT00000010048
ENSAPLG00000009588	CANX	MSTRG.19724.9
ENSAPLG00000009581	RERE	MSTRG.19612.1
ENSAPLG00000009523	C6orf203	ENSAPLT00000009927
ENSAPLG00000009456	SNCA	MSTRG.13643.2
ENSAPLG00000009442	GOLGB1	MSTRG.9267.7
ENSAPLG00000009433	ZDHHC1	MSTRG.7024.1
ENSAPLG00000009428	CEP95	MSTRG.4531.1
ENSAPLG00000009413	SLC16A6	MSTRG.22041.1
ENSAPLG00000009409	KCNT1	ENSAPLT00000009855
ENSAPLG00000009395	RAB25	MSTRG.16207.5
ENSAPLG00000009369	ARSG	ENSAPLT00000009772
ENSAPLG00000009366		ENSAPLT00000009764
ENSAPLG00000009321	CDADC1	ENSAPLT00000009718
ENSAPLG00000009291	ACTC1	MSTRG.1359.1
ENSAPLG00000009271		ENSAPLT00000009663
ENSAPLG00000009268	SDC3	ENSAPLT00000009647
ENSAPLG00000009261	VPS35	MSTRG.19485.2
ENSAPLG00000009248	CTGF	MSTRG.970.1
ENSAPLG00000009234		MSTRG.21025.1
ENSAPLG00000009224	SLC2A10	MSTRG.9613.3
ENSAPLG00000009186	PTGES3	MSTRG.27905.4
ENSAPLG00000009143	CHPF2	ENSAPLT00000009512
ENSAPLG00000009134	PACSIN2	MSTRG.28659.1
ENSAPLG00000009131	CACNG4	MSTRG.9295.1
ENSAPLG00000009104	FAM183A	MSTRG.2035.1
ENSAPLG00000009103	PTTG1IP	MSTRG.7148.1
ENSAPLG00000009102	CACNG1	ENSAPLT00000009470
ENSAPLG00000009034	OSER1	MSTRG.9604.1
ENSAPLG00000009018	TEX14	ENSAPLT00000009406
ENSAPLG00000009001	WIPI1	MSTRG.22037.1
ENSAPLG00000008997	KRT19	ENSAPLT00000009402
ENSAPLG00000008991	SNAP91	MSTRG.20340.4
ENSAPLG00000008988	C9	MSTRG.4892.2
ENSAPLG00000008983	HOXD4	ENSAPLT00000009341
ENSAPLG00000008974	CLCN2	ENSAPLT00000009375
ENSAPLG00000008963	ATXN7L2	ENSAPLT00000009317
ENSAPLG00000008960	SYPL2	MSTRG.28361.1
ENSAPLG00000008948		MSTRG.21618.6
ENSAPLG00000008929	MICALCL	MSTRG.1498.9
ENSAPLG00000008927	AASDH	MSTRG.5076.1
ENSAPLG00000008922	VRK3	MSTRG.20401.1
ENSAPLG00000008918		MSTRG.29295.1
ENSAPLG00000008911	NSMAF	MSTRG.4385.1
ENSAPLG00000008875	ZBTB39	ENSAPLT00000009229
ENSAPLG00000008865	CBX5	MSTRG.25968.1
ENSAPLG00000008832	DHX35	MSTRG.3893.1
ENSAPLG00000008819		MSTRG.19690.1
ENSAPLG00000008815		MSTRG.9247.3
ENSAPLG00000008764	NUDT3	MSTRG.18694.1
ENSAPLG00000008761	WISP2	MSTRG.9589.2
ENSAPLG00000008753	RAB11FIP1	MSTRG.28804.4
ENSAPLG00000008704		MSTRG.20200.1
ENSAPLG00000008691	EEF1A2	MSTRG.22938.1
ENSAPLG00000008685		MSTRG.9585.6
ENSAPLG00000008662	LRRC75B	ENSAPLT00000009007
ENSAPLG00000008659	CXXC4	MSTRG.26592.2
ENSAPLG00000008657	FAM149A	MSTRG.200.1
ENSAPLG00000008643	KIAA1324	ENSAPLT00000008986
ENSAPLG00000008636	MLLT6	MSTRG.18260.2
ENSAPLG00000008632		MSTRG.4894.2
ENSAPLG00000008595	C1QTNF2	MSTRG.594.1
ENSAPLG00000008594	PSME3	ENSAPLT00000008931
ENSAPLG00000008585	PTPN21	MSTRG.25191.1
ENSAPLG00000008583		ENSAPLT00000008913
ENSAPLG00000008577	CEP135	MSTRG.5069.1
ENSAPLG00000008571	C9orf78	MSTRG.5777.4
ENSAPLG00000008529		MSTRG.227.2
ENSAPLG00000008517		MSTRG.225.1
ENSAPLG00000008510	PLB1	ENSAPLT00000008888
ENSAPLG00000008495	STK38L	MSTRG.22305.2
ENSAPLG00000008432	TNNC1	ENSAPLT00000008797
ENSAPLG00000008415	PABPC1L	MSTRG.9582.3
ENSAPLG00000008393	ST6GAL2	MSTRG.4699.1
ENSAPLG00000008371		ENSAPLT00000008690
ENSAPLG00000008370		MSTRG.18446.1
ENSAPLG00000008357	PPDPF	ENSAPLT00000008711
ENSAPLG00000008333		ENSAPLT00000008651
ENSAPLG00000008308	IP6K1	MSTRG.24485.1
ENSAPLG00000008306		MSTRG.1819.1
ENSAPLG00000008288	SPECC1	MSTRG.18059.2
ENSAPLG00000008280		ENSAPLT00000008592
ENSAPLG00000008253		MSTRG.278.1
ENSAPLG00000008249	LAMB2	ENSAPLT00000008572
ENSAPLG00000008245	GMPPB	MSTRG.24489.1
ENSAPLG00000008223	SLC46A3	ENSAPLT00000008548
ENSAPLG00000008204		ENSAPLT00000008526
ENSAPLG00000008169		ENSAPLT00000008472
ENSAPLG00000008156	ETNPPL	MSTRG.13935.2
ENSAPLG00000008109	TUBB	MSTRG.25402.1
ENSAPLG00000008107	SIX4	MSTRG.8296.2
ENSAPLG00000008089	SLC26A4	ENSAPLT00000008424
ENSAPLG00000008072	OTOG	ENSAPLT00000008416
ENSAPLG00000008045	NCKAP1	MSTRG.21717.3
ENSAPLG00000008040	MYLIP	MSTRG.10518.1
ENSAPLG00000008030	DNAAF2	MSTRG.10969.1
ENSAPLG00000007945	CNNM1	ENSAPLT00000008245
ENSAPLG00000007928	SEL1L3	MSTRG.13276.3
ENSAPLG00000007911	TJP1	MSTRG.21155.22
ENSAPLG00000007886	NADK2	MSTRG.10579.1
ENSAPLG00000007879	ECE2	ENSAPLT00000008244
ENSAPLG00000007863	HAND1	ENSAPLT00000008153
ENSAPLG00000007853	TUBB8P7	MSTRG.21897.1
ENSAPLG00000007843	LRRC52	MSTRG.24624.1
ENSAPLG00000007838	C21orf91	MSTRG.13995.4
ENSAPLG00000007827	TUBA4A	MSTRG.16252.1
ENSAPLG00000007791	HBS1L	MSTRG.6782.2
ENSAPLG00000007742	HIPK3	MSTRG.16683.5
ENSAPLG00000007741	ITGB8	MSTRG.14789.1
ENSAPLG00000007730	FAT4	ENSAPLT00000008042
ENSAPLG00000007696	CNTLN	MSTRG.12112.3
ENSAPLG00000007682		MSTRG.30059.1
ENSAPLG00000007674	SFXN4	MSTRG.15565.1
ENSAPLG00000007651	VWA5B2	MSTRG.17123.5
ENSAPLG00000007649		MSTRG.6353.2
ENSAPLG00000007648	MB	MSTRG.8390.1
ENSAPLG00000007601		ENSAPLT00000007883
ENSAPLG00000007599	DHRS7B	MSTRG.12147.1
ENSAPLG00000007587	CARD9	MSTRG.17537.2
ENSAPLG00000007564	TECR	MSTRG.23251.1
ENSAPLG00000007552	RAB11FIP3	MSTRG.16750.1
ENSAPLG00000007493		MSTRG.21477.1
ENSAPLG00000007392	ZFPM1	MSTRG.751.1
ENSAPLG00000007382	CIDEC	MSTRG.750.1
ENSAPLG00000007366	ZNF541	MSTRG.25373.1
ENSAPLG00000007283		ENSAPLT00000007551
ENSAPLG00000007275	SLC11A2	MSTRG.25875.5
ENSAPLG00000007267	PDE2A	ENSAPLT00000007534
ENSAPLG00000007264	RHBG	MSTRG.16202.2
ENSAPLG00000007254	VWA5B1	ENSAPLT00000007538
ENSAPLG00000007252	NGFR	ENSAPLT00000007530
ENSAPLG00000007192	TRPV2	MSTRG.18050.2
ENSAPLG00000007191	CHCHD7	MSTRG.4367.3
ENSAPLG00000007190	SH3GL2	MSTRG.12108.1
ENSAPLG00000007182	C2CD3	MSTRG.21285.1
ENSAPLG00000007165	PAPLN	ENSAPLT00000007432
ENSAPLG00000007137	ITSN1	MSTRG.6503.1
ENSAPLG00000007115	DAK	ENSAPLT00000007373
ENSAPLG00000007110	HBP1	MSTRG.1964.1
ENSAPLG00000007103	MYBPC1	MSTRG.16046.16
ENSAPLG00000007087		MSTRG.29902.1
ENSAPLG00000007057	SGMS2	MSTRG.13921.1
ENSAPLG00000007050	LUC7L	MSTRG.25061.1
ENSAPLG00000007034	KLHL24	MSTRG.7127.3
ENSAPLG00000007007	KLHDC1	MSTRG.10967.2
ENSAPLG00000006999	FAM169A	MSTRG.3754.5
ENSAPLG00000006901	TNFAIP6	MSTRG.1726.1
ENSAPLG00000006899	PTPRU	ENSAPLT00000007376
ENSAPLG00000006893	FAM210A	MSTRG.11936.2
ENSAPLG00000006882	CNGA4	MSTRG.29115.1
ENSAPLG00000006867	GOT2	MSTRG.21476.1
ENSAPLG00000006862		MSTRG.12131.1
ENSAPLG00000006823	PIK3R3	MSTRG.4802.1
ENSAPLG00000006797		MSTRG.2283.1
ENSAPLG00000006771	PAK1	MSTRG.19397.1
ENSAPLG00000006755	MAP2	ENSAPLT00000007033
ENSAPLG00000006750	PALLD	MSTRG.12532.11
ENSAPLG00000006742	LYPD6	MSTRG.1717.2
ENSAPLG00000006732	RABL3	MSTRG.16905.2
ENSAPLG00000006728	NOV	MSTRG.19315.1
ENSAPLG00000006717	CKMT2	MSTRG.13022.3
ENSAPLG00000006715	DLX3	MSTRG.14858.1
ENSAPLG00000006713	ING1	ENSAPLT00000006959
ENSAPLG00000006663	ASIC4	ENSAPLT00000006908
ENSAPLG00000006650		ENSAPLT00000006890
ENSAPLG00000006631	PPME1	MSTRG.23919.1
ENSAPLG00000006603		ENSAPLT00000006842
ENSAPLG00000006582	SLC25A42	MSTRG.22142.3
ENSAPLG00000006571	PPFIBP2	MSTRG.6716.1
ENSAPLG00000006569	SERINC4	MSTRG.14561.1
ENSAPLG00000006519	FRY	MSTRG.6450.1
ENSAPLG00000006505	TXNDC17	MSTRG.15484.1
ENSAPLG00000006465	MLXIP	MSTRG.24672.1
ENSAPLG00000006464		ENSAPLT00000006693
ENSAPLG00000006455	VIL1	ENSAPLT00000006695
ENSAPLG00000006414	GADD45B	ENSAPLT00000006639
ENSAPLG00000006400	FAM102B	MSTRG.25122.1
ENSAPLG00000006383		ENSAPLT00000006609
ENSAPLG00000006380	JCAD	ENSAPLT00000006606
ENSAPLG00000006350	STRBP	MSTRG.19946.2
ENSAPLG00000006343		MSTRG.17966.2
ENSAPLG00000006326	NFASC	ENSAPLT00000006776
ENSAPLG00000006302	ATP7B	MSTRG.7751.1
ENSAPLG00000006294	TPMT	MSTRG.18911.2
ENSAPLG00000006278	RAB11FIP2	ENSAPLT00000006509
ENSAPLG00000006271	KLHL23	MSTRG.12923.7
ENSAPLG00000006235		MSTRG.1491.14
ENSAPLG00000006206	RASGRF1	ENSAPLT00000006489
ENSAPLG00000006194	MED18	MSTRG.3747.1
ENSAPLG00000006191	PAPSS1	MSTRG.13920.1
ENSAPLG00000006183	ISCU	MSTRG.22421.2
ENSAPLG00000006168	MYH11	ENSAPLT00000006591
ENSAPLG00000006131	SLC25A24	MSTRG.25120.2
ENSAPLG00000006045	TMEM8A	MSTRG.25052.8
ENSAPLG00000006037	RNF144B	ENSAPLT00000006271
ENSAPLG00000006019		MSTRG.10984.1
ENSAPLG00000005993	TERF1	MSTRG.15679.1
ENSAPLG00000005992	CHSY1	MSTRG.3126.1
ENSAPLG00000005947	C14orf79	MSTRG.21331.2
ENSAPLG00000005928	JUN	MSTRG.17741.3
ENSAPLG00000005918		MSTRG.24958.1
ENSAPLG00000005899	CPEB3	MSTRG.6264.1
ENSAPLG00000005898	PRDM16	MSTRG.3078.1
ENSAPLG00000005863		MSTRG.25485.1
ENSAPLG00000005826	MAP2K6	MSTRG.22028.1
ENSAPLG00000005819	STKLD1	MSTRG.5832.3
ENSAPLG00000005791	FBXL5	MSTRG.10334.2
ENSAPLG00000005784	TMEM123	MSTRG.2276.2
ENSAPLG00000005772	TMEM107	ENSAPLT00000005961
ENSAPLG00000005753	NR1D2	MSTRG.25980.5
ENSAPLG00000005712	PTP4A3	MSTRG.10000.1
ENSAPLG00000005704	SURF4	MSTRG.5824.2
ENSAPLG00000005690	GIPC2	MSTRG.2019.3
ENSAPLG00000005663		ENSAPLT00000005848
ENSAPLG00000005657	FCHSD1	ENSAPLT00000005868
ENSAPLG00000005599	TRPM1	ENSAPLT00000005819
ENSAPLG00000005556	TNIP2	MSTRG.9364.3
ENSAPLG00000005540	CLTA	MSTRG.24030.2
ENSAPLG00000005519	TMEM214	ENSAPLT00000005720
ENSAPLG00000005518		ENSAPLT00000005693
ENSAPLG00000005510	TMEM14A	ENSAPLT00000005698
ENSAPLG00000005495	SHPK	MSTRG.18042.2
ENSAPLG00000005481		ENSAPLT00000005657
ENSAPLG00000005479	TXNIP	MSTRG.27669.1
ENSAPLG00000005472		ENSAPLT00000005644
ENSAPLG00000005424	C16orf70	MSTRG.21560.5
ENSAPLG00000005383	CDC123	ENSAPLT00000005599
ENSAPLG00000005379	CHMP4C	MSTRG.9651.1
ENSAPLG00000005358	PSMD3	ENSAPLT00000005562
ENSAPLG00000005333	PCSK6	MSTRG.3125.2
ENSAPLG00000005325		ENSAPLT00000005513
ENSAPLG00000005283	DNAJB11	MSTRG.24533.1
ENSAPLG00000005263	MMAB	MSTRG.21364.1
ENSAPLG00000005262	KLHDC8A	MSTRG.7450.1
ENSAPLG00000005254	SDF2L1	MSTRG.15591.2
ENSAPLG00000005240	GK5	MSTRG.2799.1
ENSAPLG00000005231	SFXN5	ENSAPLT00000005414
ENSAPLG00000005199	SLC38A10	MSTRG.28825.1
ENSAPLG00000005197	RAP1GAP2	ENSAPLT00000005432
ENSAPLG00000005196	LRRTM3	MSTRG.366.1
ENSAPLG00000005172	FADS6	ENSAPLT00000005347
ENSAPLG00000005163		MSTRG.176.6
ENSAPLG00000005149	MED22	MSTRG.5822.13
ENSAPLG00000005146	PAQR5	ENSAPLT00000005323
ENSAPLG00000005134	RYR3	ENSAPLT00000005441
ENSAPLG00000005107	FAR1	MSTRG.23836.1
ENSAPLG00000005091		MSTRG.30257.1
ENSAPLG00000005077	MAP7D2	MSTRG.24989.5
ENSAPLG00000005055	TMTC1	MSTRG.22099.2
ENSAPLG00000005031	GMFB	MSTRG.26149.3
ENSAPLG00000005025	WASF3	MSTRG.21899.1
ENSAPLG00000005004	COMMD6	ENSAPLT00000005170
ENSAPLG00000004976	SPCS1	MSTRG.20961.1
ENSAPLG00000004974		ENSAPLT00000005137
ENSAPLG00000004970	C11orf70	MSTRG.2263.2
ENSAPLG00000004967		ENSAPLT00000005113
ENSAPLG00000004959	SLC7A6	MSTRG.21538.1
ENSAPLG00000004927	BMP15	ENSAPLT00000005073
ENSAPLG00000004909	KAZALD1	MSTRG.2892.2
ENSAPLG00000004902	CDKN3	MSTRG.26145.2
ENSAPLG00000004898	CPNE7	ENSAPLT00000005068
ENSAPLG00000004876	ABHD3	ENSAPLT00000005043
ENSAPLG00000004867	CLCN3	MSTRG.12523.1
ENSAPLG00000004855	ATN1	ENSAPLT00000005002
ENSAPLG00000004838	HEBP2	MSTRG.1409.1
ENSAPLG00000004799	RBPMS2	MSTRG.10653.2
ENSAPLG00000004787	F8	MSTRG.9922.1
ENSAPLG00000004768		ENSAPLT00000004903
ENSAPLG00000004767	ACVR1	MSTRG.23884.5
ENSAPLG00000004752		MSTRG.29408.1
ENSAPLG00000004615	MYL1	MSTRG.16325.1
ENSAPLG00000004613	VEPH1	MSTRG.23845.7
ENSAPLG00000004604	ZNF704	MSTRG.20135.2
ENSAPLG00000004598	GRIN2C	ENSAPLT00000004733
ENSAPLG00000004583	CCDC82	MSTRG.5212.1
ENSAPLG00000004578	SEC14L5	MSTRG.21784.2
ENSAPLG00000004577	CLSTN2	MSTRG.16848.1
ENSAPLG00000004576	USP44	MSTRG.14579.1
ENSAPLG00000004571	TRHDE	MSTRG.19846.2
ENSAPLG00000004564	FGG	MSTRG.15419.1
ENSAPLG00000004542		MSTRG.12413.2
ENSAPLG00000004527	ECE1	MSTRG.24162.2
ENSAPLG00000004516	ANKRD61	MSTRG.14218.1
ENSAPLG00000004480	PDXK	MSTRG.13124.1
ENSAPLG00000004479	ESRP2	ENSAPLT00000004794
ENSAPLG00000004478		MSTRG.6037.2
ENSAPLG00000004476	IL13RA1	MSTRG.16365.4
ENSAPLG00000004472	ATRIP	MSTRG.21422.1
ENSAPLG00000004464		MSTRG.2891.3
ENSAPLG00000004434	LRRC15	MSTRG.7105.1
ENSAPLG00000004433	UBN2	MSTRG.4437.1
ENSAPLG00000004428	TJP3	MSTRG.14040.1
ENSAPLG00000004404	MST1	ENSAPLT00000004530
ENSAPLG00000004393	MMD	MSTRG.4477.1
ENSAPLG00000004382	CUX2	ENSAPLT00000004516
ENSAPLG00000004345		ENSAPLT00000004455
ENSAPLG00000004338	MRPL2	ENSAPLT00000004451
ENSAPLG00000004337	ATP2A3	MSTRG.23542.1
ENSAPLG00000004326	PER2	MSTRG.25183.8
ENSAPLG00000004308	EGFL7	ENSAPLT00000004453
ENSAPLG00000004306	GNAT2	MSTRG.8024.1
ENSAPLG00000004296		MSTRG.18895.1
ENSAPLG00000004293	PLEKHM1	MSTRG.16257.1
ENSAPLG00000004288	CDR2	MSTRG.12408.1
ENSAPLG00000004253	SLC4A7	MSTRG.27741.8
ENSAPLG00000004237	DTWD1	MSTRG.13552.1
ENSAPLG00000004222	GUK1	MSTRG.18929.1
ENSAPLG00000004175	NFKBIZ	MSTRG.1175.6
ENSAPLG00000004167		ENSAPLT00000004266
ENSAPLG00000004146	ACTA1	ENSAPLT00000004261
ENSAPLG00000004145	KLF10	MSTRG.2481.1
ENSAPLG00000004143	FRMD7	MSTRG.16361.2
ENSAPLG00000004131	INO80D	MSTRG.10166.1
ENSAPLG00000004095		MSTRG.20954.1
ENSAPLG00000004078	CALR	MSTRG.28287.1
ENSAPLG00000004046	HHEX	ENSAPLT00000004137
ENSAPLG00000004012	SNRPF	ENSAPLT00000004116
ENSAPLG00000003970	WNT10A	ENSAPLT00000004075
ENSAPLG00000003940	C8orf22	MSTRG.1884.1
ENSAPLG00000003937	PAK6	MSTRG.13177.1
ENSAPLG00000003928	TTC4	MSTRG.29589.1
ENSAPLG00000003916	MEX3C	MSTRG.15870.1
ENSAPLG00000003910	DLGAP3	ENSAPLT00000004023
ENSAPLG00000003901	SEMA3C	MSTRG.10009.1
ENSAPLG00000003897	CRBN	MSTRG.14074.2
ENSAPLG00000003863		MSTRG.27849.2
ENSAPLG00000003856		MSTRG.19186.1
ENSAPLG00000003844		MSTRG.14541.1
ENSAPLG00000003839	PCDHAC2	ENSAPLT00000003957
ENSAPLG00000003835	ACOT11	MSTRG.15208.1
ENSAPLG00000003825	BPNT1	MSTRG.21757.1
ENSAPLG00000003814	FAM160A1	MSTRG.7566.2
ENSAPLG00000003742		ENSAPLT00000003822
ENSAPLG00000003688	PYGO1	MSTRG.4118.9
ENSAPLG00000003685	MRPL21	MSTRG.27848.2
ENSAPLG00000003682	CDKN2C	ENSAPLT00000003755
ENSAPLG00000003675		MSTRG.26907.1
ENSAPLG00000003625	ARMC12	ENSAPLT00000003698
ENSAPLG00000003610	CCDC66	MSTRG.8797.9
ENSAPLG00000003571	ZNF414	ENSAPLT00000003636
ENSAPLG00000003567	ENTPD3	MSTRG.23193.1
ENSAPLG00000003558	CYR61	ENSAPLT00000003638
ENSAPLG00000003493	COL9A2	ENSAPLT00000003617
ENSAPLG00000003484		ENSAPLT00000003546
ENSAPLG00000003464		ENSAPLT00000003540
ENSAPLG00000003454	TPCN2	MSTRG.17583.2
ENSAPLG00000003408	ANKLE2	ENSAPLT00000003492
ENSAPLG00000003349	TMA16	MSTRG.9849.1
ENSAPLG00000003331	GATM	MSTRG.23022.1
ENSAPLG00000003327	TMEM97	MSTRG.15492.8
ENSAPLG00000003321	FBXL22	MSTRG.24346.1
ENSAPLG00000003298	EIF2AK4	MSTRG.1280.1
ENSAPLG00000003238	SOX5	ENSAPLT00000003302
ENSAPLG00000003236	KMT2E	MSTRG.20906.3
ENSAPLG00000003219	STON2	MSTRG.6630.1
ENSAPLG00000003211	CA2	MSTRG.10063.1
ENSAPLG00000003196		ENSAPLT00000003244
ENSAPLG00000003194	ARTN	MSTRG.508.3
ENSAPLG00000003173	RND1	ENSAPLT00000003213
ENSAPLG00000003169	BMF	MSTRG.1278.1
ENSAPLG00000003164	NRF1	MSTRG.855.2
ENSAPLG00000003163	EEF1AKMT1	MSTRG.25315.2
ENSAPLG00000003150	PLS1	ENSAPLT00000003268
ENSAPLG00000003103	M6PR	MSTRG.4695.1
ENSAPLG00000003101	KLHL31	MSTRG.458.1
ENSAPLG00000003086	C5orf63	MSTRG.24278.2
ENSAPLG00000003070	RBM38	MSTRG.2184.1
ENSAPLG00000003018	TNN	ENSAPLT00000003097
ENSAPLG00000003017		MSTRG.16883.4
ENSAPLG00000002992	IQGAP2	ENSAPLT00000003170
ENSAPLG00000002988	SLC26A8	MSTRG.18644.1
ENSAPLG00000002987	EGFR	MSTRG.7832.1
ENSAPLG00000002984	OBSCN	ENSAPLT00000003133
ENSAPLG00000002983	CCSAP	MSTRG.14439.3
ENSAPLG00000002975	PCBP3	ENSAPLT00000003068
ENSAPLG00000002945	F10	ENSAPLT00000003016
ENSAPLG00000002933	HDC	ENSAPLT00000002984
ENSAPLG00000002909	KCNV1	ENSAPLT00000002937
ENSAPLG00000002895	APOBEC2	MSTRG.22900.1
ENSAPLG00000002888	ARHGAP35	MSTRG.28469.1
ENSAPLG00000002885	PNPT1	MSTRG.12818.2
ENSAPLG00000002867	AKR1D1	ENSAPLT00000002944
ENSAPLG00000002863	SLC25A12	MSTRG.12912.4
ENSAPLG00000002852	TPK1	ENSAPLT00000002899
ENSAPLG00000002833	MAP2K7	MSTRG.17156.1
ENSAPLG00000002825		ENSAPLT00000002862
ENSAPLG00000002810	ELK3	MSTRG.14571.4
ENSAPLG00000002775	KIRREL3	MSTRG.13726.1
ENSAPLG00000002771		MSTRG.12174.2
ENSAPLG00000002760	F2RL1	MSTRG.3730.4
ENSAPLG00000002757	FMO3	MSTRG.54.1
ENSAPLG00000002747	TNFRSF4	MSTRG.7.1
ENSAPLG00000002743	MEOX1	ENSAPLT00000002770
ENSAPLG00000002739	SOST	MSTRG.22057.2
ENSAPLG00000002715	HIF1A	MSTRG.26905.9
ENSAPLG00000002699	NMNAT3	MSTRG.25168.1
ENSAPLG00000002688		ENSAPLT00000002718
ENSAPLG00000002663	HIP1R	MSTRG.9546.1
ENSAPLG00000002661	VPS37B	MSTRG.9531.1
ENSAPLG00000002657	FERMT2	MSTRG.22655.4
ENSAPLG00000002650	CEBPD	ENSAPLT00000002665
ENSAPLG00000002627	MYPN	MSTRG.356.2
ENSAPLG00000002623	ZCCHC10	MSTRG.17228.5
ENSAPLG00000002602	DCTD	MSTRG.4535.1
ENSAPLG00000002581	ANO8	ENSAPLT00000002599
ENSAPLG00000002572		MSTRG.1154.1
ENSAPLG00000002558	P2RX4	MSTRG.24652.4
ENSAPLG00000002552	CACNA1S	MSTRG.7425.3
ENSAPLG00000002517	ST3GAL4	MSTRG.13733.7
ENSAPLG00000002505		ENSAPLT00000002513
ENSAPLG00000002502	GAA	ENSAPLT00000002522
ENSAPLG00000002491	IGSF21	ENSAPLT00000002516
ENSAPLG00000002488		MSTRG.25084.1
ENSAPLG00000002486	BACH2	MSTRG.4584.1
ENSAPLG00000002470	MINPP1	MSTRG.10818.2
ENSAPLG00000002465		MSTRG.2157.5
ENSAPLG00000002436		MSTRG.9102.2
ENSAPLG00000002399	H2AFJ	MSTRG.24717.1
ENSAPLG00000002391	VTA1	MSTRG.1613.1
ENSAPLG00000002380		MSTRG.10666.1
ENSAPLG00000002372		ENSAPLT00000002374
ENSAPLG00000002365		ENSAPLT00000002368
ENSAPLG00000002362	PBLD	MSTRG.347.1
ENSAPLG00000002347	PAQR9	MSTRG.2792.2
ENSAPLG00000002333		MSTRG.4410.7
ENSAPLG00000002330		MSTRG.4419.3
ENSAPLG00000002328	MFHAS1	MSTRG.23458.1
ENSAPLG00000002325	ZFP36L1	MSTRG.17064.1
ENSAPLG00000002323		ENSAPLT00000002328
ENSAPLG00000002307	MLIP	MSTRG.455.2
ENSAPLG00000002305	TBX1	MSTRG.19816.1
ENSAPLG00000002288		ENSAPLT00000002288
ENSAPLG00000002283	STRIP2	ENSAPLT00000002386
ENSAPLG00000002248	OPLAH	ENSAPLT00000002248
ENSAPLG00000002172	CH25H	ENSAPLT00000002169
ENSAPLG00000002163	CCDC106	ENSAPLT00000002159
ENSAPLG00000002130	GALNT2	MSTRG.14436.1
ENSAPLG00000002122		MSTRG.2000.1
ENSAPLG00000002116	SMYD1	MSTRG.18316.1
ENSAPLG00000002109	SLX4	MSTRG.6880.1
ENSAPLG00000002107	RNF103	MSTRG.26781.4
ENSAPLG00000002105	NYX	MSTRG.4771.4
ENSAPLG00000002102		MSTRG.21972.1
ENSAPLG00000002083	PLA2G4F	MSTRG.16199.3
ENSAPLG00000002066	SRRM1	MSTRG.24592.4
ENSAPLG00000002055		ENSAPLT00000002052
ENSAPLG00000002021		ENSAPLT00000002020
ENSAPLG00000002009	TPRKB	ENSAPLT00000002008
ENSAPLG00000001986	GPR85	ENSAPLT00000001982
ENSAPLG00000001983	C2CD2	MSTRG.21852.1
ENSAPLG00000001972	NUDT8	ENSAPLT00000001967
ENSAPLG00000001967	OGFOD2	MSTRG.9533.4
ENSAPLG00000001935	FXN	MSTRG.5903.4
ENSAPLG00000001934	NKPD1	MSTRG.28419.1
ENSAPLG00000001933		MSTRG.6271.3
ENSAPLG00000001919		ENSAPLT00000001913
ENSAPLG00000001914	G0S2	MSTRG.10591.1
ENSAPLG00000001879	CXCR4	ENSAPLT00000001873
ENSAPLG00000001855	OTUD1	ENSAPLT00000001849
ENSAPLG00000001794		ENSAPLT00000001787
ENSAPLG00000001769		ENSAPLT00000001763
ENSAPLG00000001700		MSTRG.232.2
ENSAPLG00000001697		MSTRG.21064.1
ENSAPLG00000001696		ENSAPLT00000001688
ENSAPLG00000001694	LRRN1	MSTRG.14073.1
ENSAPLG00000001687	FAM109A	MSTRG.25608.1
ENSAPLG00000001674		MSTRG.21791.1
ENSAPLG00000001673	LIG4	ENSAPLT00000001666
ENSAPLG00000001649		ENSAPLT00000001642
ENSAPLG00000001648		ENSAPLT00000001641
ENSAPLG00000001641	LRR1	MSTRG.10975.1
ENSAPLG00000001613	P2RY13	MSTRG.18879.3
ENSAPLG00000001612	P2RY14	MSTRG.18877.1
ENSAPLG00000001580		ENSAPLT00000001574
ENSAPLG00000001578	GPR68	ENSAPLT00000001568
ENSAPLG00000001567		ENSAPLT00000001559
ENSAPLG00000001565	SOCS2	ENSAPLT00000001557
ENSAPLG00000001542		MSTRG.6390.1
ENSAPLG00000001532		ENSAPLT00000001521
ENSAPLG00000001529		ENSAPLT00000001519
ENSAPLG00000001508		MSTRG.13669.1
ENSAPLG00000001488		ENSAPLT00000001477
ENSAPLG00000001486	EGR3	ENSAPLT00000001475
ENSAPLG00000001478	DOLK	ENSAPLT00000001466
ENSAPLG00000001406	C1GALT1	MSTRG.2944.1
ENSAPLG00000001334		ENSAPLT00000001323
ENSAPLG00000001331	ERBB4	MSTRG.16322.2
ENSAPLG00000001320	NCKAP5L	ENSAPLT00000001309
ENSAPLG00000001315	PCDH20	ENSAPLT00000001304
ENSAPLG00000001312		ENSAPLT00000001302
ENSAPLG00000001296	MYL10	MSTRG.2518.1
ENSAPLG00000001288	LENG8	ENSAPLT00000001276
ENSAPLG00000001262	C8orf4	ENSAPLT00000001251
ENSAPLG00000001245	MBLAC2	ENSAPLT00000001233
ENSAPLG00000001221	SLC5A3	MSTRG.6497.20
ENSAPLG00000001210	BFSP2	MSTRG.27117.2
ENSAPLG00000001209	TMPPE	MSTRG.7309.4
ENSAPLG00000001195		ENSAPLT00000001180
ENSAPLG00000001188	CCK	MSTRG.10306.1
ENSAPLG00000001130	PDP1	MSTRG.27130.1
ENSAPLG00000001122		ENSAPLT00000001109
ENSAPLG00000001121	RAB33A	MSTRG.14951.3
ENSAPLG00000001115	PKM	MSTRG.10630.1
ENSAPLG00000001104		ENSAPLT00000001086
ENSAPLG00000001088	EVPL	ENSAPLT00000001173
ENSAPLG00000001081		ENSAPLT00000001064
ENSAPLG00000001079		MSTRG.17245.2
ENSAPLG00000001066		MSTRG.28367.2
ENSAPLG00000001061	TCF7L1	ENSAPLT00000001046
ENSAPLG00000001059		ENSAPLT00000001043
ENSAPLG00000001040		ENSAPLT00000001023
ENSAPLG00000001016		ENSAPLT00000000996
ENSAPLG00000001002		ENSAPLT00000000984
ENSAPLG00000000988	CRYM	MSTRG.12395.1
ENSAPLG00000000975	STEAP3	ENSAPLT00000000970
ENSAPLG00000000937	ZFYVE19	MSTRG.28676.3
ENSAPLG00000000918		MSTRG.24305.1
ENSAPLG00000000916	HAPLN4	MSTRG.20265.1
ENSAPLG00000000914		MSTRG.20536.1
ENSAPLG00000000879		MSTRG.15509.1
ENSAPLG00000000840		MSTRG.26802.1
ENSAPLG00000000836	S1PR3	MSTRG.9430.2
ENSAPLG00000000835	CCDC138	ENSAPLT00000000809
ENSAPLG00000000814	B3GNT5	MSTRG.20197.1
ENSAPLG00000000807		MSTRG.28710.1
ENSAPLG00000000797	MPLKIP	ENSAPLT00000000772
ENSAPLG00000000796	ID2	MSTRG.6866.1
ENSAPLG00000000725	OAF	MSTRG.18206.4
ENSAPLG00000000723		ENSAPLT00000000695
ENSAPLG00000000678		ENSAPLT00000000649
ENSAPLG00000000670		ENSAPLT00000000643
ENSAPLG00000000600	THNSL2	MSTRG.18312.1
ENSAPLG00000000589	KRT7	MSTRG.27948.3
ENSAPLG00000000584		MSTRG.5621.1
ENSAPLG00000000573		ENSAPLT00000000584
ENSAPLG00000000571		ENSAPLT00000000569
	ABCA1	MSTRG.27807.1
	ABI3BP	MSTRG.30273.1
	ACHE	MSTRG.29907.1
	ACIN1	MSTRG.30329.1
	ADA	MSTRG.32812.1
	ADAM15	MSTRG.17624.1
	Adamts2	MSTRG.19730.2
	ADGRL3	MSTRG.28646.1
	AGAP1	MSTRG.5529.1
	AKNA	MSTRG.20388.1
	ALDOA	MSTRG.29242.1
	Apbb1	MSTRG.31385.1
	AQP10	MSTRG.27794.1
	ATG101	MSTRG.28799.1
	ATP1A2	MSTRG.30536.1
	ATP1A3	MSTRG.29535.1
	ATP1B2	MSTRG.28425.1
	ATP2A1	MSTRG.29191.1
	ATXN1	MSTRG.19188.1
	BICRA	MSTRG.27200.1
	BTN1A1	MSTRG.24768.1
	c2cd3	MSTRG.32230.2
	C9orf116	MSTRG.32308.1
	Calr	MSTRG.30357.1
	CAMK2D	MSTRG.29441.1
	CDR1	MSTRG.30024.1
	CENPH	MSTRG.1468.1
	CFB	MSTRG.29587.1
	CFH	MSTRG.29486.1
	CILP2	MSTRG.28835.1
	CKM	MSTRG.25366.1
	CMYA5	MSTRG.1476.1
	COL1A1	MSTRG.30348.1
	COL2A1	MSTRG.4251.1
	COPA	MSTRG.33014.1
	CSPG4	MSTRG.29764.1
	CTXN2	MSTRG.23263.1
	Dennd4b	MSTRG.28555.1
	DES	MSTRG.30177.1
	DLX3	MSTRG.31754.1
	DOLK	MSTRG.31969.1
	EEF1D	MSTRG.32873.1
	EEF2	MSTRG.32232.1
	ENO3	MSTRG.29516.1
	env	MSTRG.4343.1
	FBN2	MSTRG.13442.8
	Fzd8	MSTRG.30861.1
	glis2	MSTRG.25768.1
	GMFB	MSTRG.26147.1
	Gpr157	MSTRG.32311.1
	GPR158	MSTRG.1262.1
	Gpt	MSTRG.30408.1
	GRIN2D	MSTRG.29396.1
	GRK1	MSTRG.31682.1
	grp	MSTRG.18504.1
	Gtpbp4	MSTRG.31422.1
	HCN2	MSTRG.27416.1
	HOXD3	MSTRG.6166.1
	IL15RA	MSTRG.868.1
	impdh1	MSTRG.30339.1
	IMPG2	MSTRG.33569.1
	Iqsec2	MSTRG.27573.1
	Kcna4	MSTRG.28372.1
	KLF4	MSTRG.5861.1
	KLRF1	MSTRG.28306.1
	Lgi3	MSTRG.30358.1
	LGI4	MSTRG.29842.1
	LRR1	MSTRG.31888.1
	LTBP4	MSTRG.28615.1
	lzts2	MSTRG.2889.1
	Magel2	MSTRG.29680.1
	MAP3K5	MSTRG.16233.7
	MPRIP	MSTRG.33166.1
	MSC	MSTRG.15681.1
	MUC5B	MSTRG.31218.1
	MVP	MSTRG.12238.1
	myadm	MSTRG.233.1
	Myh6	MSTRG.29823.1
	MYH6	MSTRG.29862.1
	Myh7	MSTRG.22803.1
	NID2	MSTRG.25814.1
	NR1D1	MSTRG.31592.1
	NRP1	MSTRG.26930.1
	NUDT17	MSTRG.29249.1
	PARP1	MSTRG.30062.1
	PFD1115c	MSTRG.31593.1
	PHC2	MSTRG.28432.1
	PHF13	MSTRG.17126.9
	PLCB1	MSTRG.30462.1
	Plcb3	MSTRG.30489.2
	Pm20d2	MSTRG.30605.1
	PMAIP1	MSTRG.3553.1
	pou6f1	MSTRG.27931.1
	Prickle3	MSTRG.18557.1
	PRICKLE3	MSTRG.28365.1
	PRP2	MSTRG.29309.1
	PTGDR	MSTRG.10919.1
	RAB11FIP3	MSTRG.32357.1
	RETSAT	MSTRG.30046.1
	Rgl2	MSTRG.30249.3
	RPII	MSTRG.28079.1
	Serbp1	MSTRG.32487.1
	Sgca	MSTRG.20131.1
	SH3BP5L	MSTRG.27446.1
	SHD	MSTRG.31129.1
	Shroom4	MSTRG.29664.1
	Slc12a6	MSTRG.28806.1
	Sox12	MSTRG.10918.1
	Sp2	MSTRG.29952.1
	SPRR3	MSTRG.7824.1
	SPTBN4	MSTRG.2824.1
	ST6GALNAC6	MSTRG.11519.1
	Stag2	MSTRG.31460.1
	STAG3	MSTRG.21080.2
	Stard6	MSTRG.3971.3
	Stx1b	MSTRG.29123.1
	SUB1	MSTRG.13595.6
	SUPT16H	MSTRG.29503.1
	TCEA3	MSTRG.18467.1
	TCF24	MSTRG.13362.1
	Tmem204	MSTRG.21801.1
	TMEM220	MSTRG.6635.1
	TMEM59	MSTRG.26723.1
	TMTC1	MSTRG.25602.4
	TNXB	MSTRG.32779.1
	TRIM11	MSTRG.24769.1
	Trim65	MSTRG.1835.1
	trnau1apl	MSTRG.31941.1
	TSPOAP1	MSTRG.20903.2
	TTN	MSTRG.6277.1
	wdyhv1	MSTRG.19734.1
	WISP2	MSTRG.9585.3
	ZFPM2	MSTRG.2457.3
	ZNF248	MSTRG.29633.1
	ZNF414	MSTRG.25903.1
	ZNF677	MSTRG.10231.7
	znf704	MSTRG.28553.1

## Sheet: MEgreen
Ensembl_gene	Gene_symbol	Name
ENSAPLG00000016439	RUNX3	ENSAPLT00000017158
ENSAPLG00000015926	CD74	MSTRG.2344.1
ENSAPLG00000015805		ENSAPLT00000016475
ENSAPLG00000015737	LGR5	ENSAPLT00000016406
ENSAPLG00000015616	PIGR	MSTRG.3935.1
ENSAPLG00000015260	LOXL1	MSTRG.10613.1
ENSAPLG00000015253	RAMP2	ENSAPLT00000015890
ENSAPLG00000015203	TCN2	MSTRG.22431.1
ENSAPLG00000015082		ENSAPLT00000015715
ENSAPLG00000014969	PCSK2	MSTRG.2753.2
ENSAPLG00000014897	FCER2	MSTRG.22914.1
ENSAPLG00000014892	PLEKHA2	MSTRG.6137.4
ENSAPLG00000014735		ENSAPLT00000015356
ENSAPLG00000014726		MSTRG.29506.2
ENSAPLG00000014231	TGM1	ENSAPLT00000014819
ENSAPLG00000014219	ABCA1	MSTRG.5878.3
ENSAPLG00000013867	FBP1	ENSAPLT00000014467
ENSAPLG00000013839		ENSAPLT00000014425
ENSAPLG00000013570	NUSAP1	MSTRG.25866.3
ENSAPLG00000013472	CTSA	ENSAPLT00000014056
ENSAPLG00000013340	SELP	ENSAPLT00000013923
ENSAPLG00000013270	LYZ	ENSAPLT00000013816
ENSAPLG00000013154	SCARB1	MSTRG.9492.3
ENSAPLG00000013064	MERTK	MSTRG.12885.1
ENSAPLG00000013023	CSF1R	MSTRG.2324.1
ENSAPLG00000012962	SRGN	MSTRG.334.1
ENSAPLG00000012877	ACOT8	MSTRG.6988.1
ENSAPLG00000012774	LIMD2	MSTRG.26049.4
ENSAPLG00000012768	CTSK	ENSAPLT00000013312
ENSAPLG00000012640	ART3	MSTRG.24425.1
ENSAPLG00000012624	CTSS	MSTRG.22860.3
ENSAPLG00000012592		MSTRG.28920.1
ENSAPLG00000012529	ROBO4	MSTRG.15513.1
ENSAPLG00000012478		MSTRG.4149.1
ENSAPLG00000012332		MSTRG.5702.1
ENSAPLG00000012264	MFSD5	MSTRG.18526.2
ENSAPLG00000012149	SEPP1	MSTRG.4725.1
ENSAPLG00000012084	HPSE	ENSAPLT00000012614
ENSAPLG00000012050	DAAM2	MSTRG.10123.1
ENSAPLG00000011907	IL13RA2	MSTRG.9872.2
ENSAPLG00000011829	PTPN22	ENSAPLT00000012347
ENSAPLG00000011765		MSTRG.14955.1
ENSAPLG00000011459		MSTRG.5693.1
ENSAPLG00000011444	TEX12	MSTRG.28487.1
ENSAPLG00000011086		ENSAPLT00000011537
ENSAPLG00000011084		MSTRG.20455.3
ENSAPLG00000010826		MSTRG.3785.1
ENSAPLG00000010498	VSIR	MSTRG.27262.1
ENSAPLG00000010348	IRF8	ENSAPLT00000010799
ENSAPLG00000009798		MSTRG.2565.2
ENSAPLG00000009793		ENSAPLT00000010191
ENSAPLG00000009591	SIGLEC1	MSTRG.21005.1
ENSAPLG00000009056	POLG2	MSTRG.4505.19
ENSAPLG00000008998	PRKCB	MSTRG.12451.3
ENSAPLG00000008972	HPX	ENSAPLT00000009325
ENSAPLG00000008863	SYNGR3	MSTRG.18454.1
ENSAPLG00000008841	ABCG1	MSTRG.27682.1
ENSAPLG00000008731	TREM2	MSTRG.28544.1
ENSAPLG00000008719	TIMP2	MSTRG.3657.3
ENSAPLG00000008698	ZDHHC15	MSTRG.18896.1
ENSAPLG00000008655		MSTRG.26790.1
ENSAPLG00000008570	TSPAN13	MSTRG.8118.6
ENSAPLG00000008079		MSTRG.18550.10
ENSAPLG00000007972	CSF3R	MSTRG.21020.1
ENSAPLG00000007440		ENSAPLT00000007715
ENSAPLG00000007397	BTBD17	ENSAPLT00000007668
ENSAPLG00000007262	MGST2	ENSAPLT00000007537
ENSAPLG00000007168	KLHL6	MSTRG.7128.2
ENSAPLG00000007059	CYB561A3	MSTRG.25675.2
ENSAPLG00000007047	CD2	MSTRG.11196.1
ENSAPLG00000006987	RNF135	ENSAPLT00000007243
ENSAPLG00000006885	SLC2A6	MSTRG.5841.2
ENSAPLG00000006818		MSTRG.22030.1
ENSAPLG00000006815	B3GNT4	ENSAPLT00000007062
ENSAPLG00000006747	SYT7	ENSAPLT00000007017
ENSAPLG00000006722	CTSH	MSTRG.540.3
ENSAPLG00000006651	LCAT	ENSAPLT00000006911
ENSAPLG00000006640	KIAA0895L	MSTRG.7001.3
ENSAPLG00000006596	MAFB	MSTRG.4258.1
ENSAPLG00000006317	HSPA12B	ENSAPLT00000006542
ENSAPLG00000005790		MSTRG.4453.1
ENSAPLG00000005588	SRD5A2	MSTRG.26618.2
ENSAPLG00000005490		MSTRG.26553.1
ENSAPLG00000005371	OGN	MSTRG.21434.1
ENSAPLG00000005354		MSTRG.478.1
ENSAPLG00000005321	SLC45A3	MSTRG.6345.1
ENSAPLG00000005131	MYO1D	MSTRG.22225.13
ENSAPLG00000005105	ADGRG5	MSTRG.14115.3
ENSAPLG00000005101	ANPL-DRA	MSTRG.21136.2
ENSAPLG00000005084	NCF1	MSTRG.11393.1
ENSAPLG00000005072		MSTRG.15382.1
ENSAPLG00000005009		MSTRG.21135.1
ENSAPLG00000004945	LY86	ENSAPLT00000005108
ENSAPLG00000004793	PDLIM2	ENSAPLT00000004929
ENSAPLG00000004685	CCDC69	MSTRG.2358.1
ENSAPLG00000004510		ENSAPLT00000004626
ENSAPLG00000004357		MSTRG.7104.2
ENSAPLG00000004280		ENSAPLT00000004384
ENSAPLG00000004149	ALOX5AP	MSTRG.11915.1
ENSAPLG00000004091	IFI35	MSTRG.22078.2
ENSAPLG00000004035		ENSAPLT00000004142
ENSAPLG00000003977		MSTRG.14036.1
ENSAPLG00000003968		ENSAPLT00000004068
ENSAPLG00000003858		MSTRG.7403.1
ENSAPLG00000003584		MSTRG.19175.1
ENSAPLG00000003514	MARCH1	MSTRG.9850.1
ENSAPLG00000003358	TNFRSF21	MSTRG.28641.5
ENSAPLG00000003202	FGR	ENSAPLT00000003289
ENSAPLG00000002995	C1QB	MSTRG.7924.9
ENSAPLG00000002631	RAB22A	MSTRG.2162.5
ENSAPLG00000002591		MSTRG.944.2
ENSAPLG00000002536	THEMIS2	MSTRG.20945.1
ENSAPLG00000002280	RDH8	MSTRG.28981.1
ENSAPLG00000002251		ENSAPLT00000002322
ENSAPLG00000002101	GPR34	ENSAPLT00000002097
ENSAPLG00000002011	RGS18	ENSAPLT00000002077
ENSAPLG00000002000	PLVAP	ENSAPLT00000001996
ENSAPLG00000001916		ENSAPLT00000001912
ENSAPLG00000001771		MSTRG.21001.1
ENSAPLG00000001658	SPRY4	ENSAPLT00000001652
ENSAPLG00000001605	P2RY6	ENSAPLT00000001597
ENSAPLG00000001414		MSTRG.3964.3
ENSAPLG00000001246		ENSAPLT00000001234
ENSAPLG00000001202	GPX1	MSTRG.15357.3
ENSAPLG00000001153	C5AR1	ENSAPLT00000001136
ENSAPLG00000001072		MSTRG.15559.1
ENSAPLG00000001051		MSTRG.27611.2
ENSAPLG00000000837	IFI30	MSTRG.24549.1
	bigA	MSTRG.22919.5
	C1qc	MSTRG.7924.2
	C3AR1	MSTRG.30612.1
	COL5A3	MSTRG.31108.1
	CTSA	MSTRG.31337.1
	GRN	MSTRG.16267.1
	ICAM5	MSTRG.26399.1
	MARCO	MSTRG.23942.1
	NCR3LG1	MSTRG.20940.1
	SIGLEC1	MSTRG.21002.1
	Slc39a4	MSTRG.30206.1
	ZP3R	MSTRG.3965.1

## Sheet: MEred
Ensembl_gene	Gene_symbol	Name
ENSAPLG00000016232	ANTXR1	MSTRG.5453.1
ENSAPLG00000015855	EIF4EBP1	MSTRG.27163.1
ENSAPLG00000015854	VPS28	MSTRG.29302.1
ENSAPLG00000015853	RPL4	MSTRG.8653.1
ENSAPLG00000015797	RPS19	ENSAPLT00000016463
ENSAPLG00000015599	PEAK1	MSTRG.20717.12
ENSAPLG00000015592	CHD6	ENSAPLT00000016290
ENSAPLG00000015489	ATP6V0E1	MSTRG.25377.2
ENSAPLG00000015384	RPL26	MSTRG.25378.4
ENSAPLG00000015371	COX6C	MSTRG.23130.1
ENSAPLG00000015020	NBEAL1	MSTRG.10170.1
ENSAPLG00000014977		MSTRG.22788.2
ENSAPLG00000014936	VCPIP1	MSTRG.13358.1
ENSAPLG00000014928	PCSK5	ENSAPLT00000015651
ENSAPLG00000014886	COX5A	MSTRG.10604.6
ENSAPLG00000014652		MSTRG.2144.1
ENSAPLG00000014520	AKAP1	ENSAPLT00000015133
ENSAPLG00000014513	RPS3	MSTRG.17356.2
ENSAPLG00000013606		ENSAPLT00000014215
ENSAPLG00000013569	PBDC1	ENSAPLT00000014132
ENSAPLG00000013508	PAM16	ENSAPLT00000014063
ENSAPLG00000013366	GALK1	MSTRG.4235.1
ENSAPLG00000013342	MED1	ENSAPLT00000013917
ENSAPLG00000013304		MSTRG.1691.1
ENSAPLG00000013258		MSTRG.7614.1
ENSAPLG00000013217	PITHD1	ENSAPLT00000013755
ENSAPLG00000013005		ENSAPLT00000013537
ENSAPLG00000012855	RPL11	ENSAPLT00000013377
ENSAPLG00000012796	LPP	MSTRG.26464.1
ENSAPLG00000012782	MYCBP2	MSTRG.1160.1
ENSAPLG00000012532		MSTRG.2057.6
ENSAPLG00000012422	CDC42BPA	MSTRG.16572.4
ENSAPLG00000012373	ABHD14B	MSTRG.23987.1
ENSAPLG00000012327	AFAP1	MSTRG.9418.15
ENSAPLG00000012169	SDHAF4	MSTRG.1225.8
ENSAPLG00000012136		ENSAPLT00000012645
ENSAPLG00000012077	ANGPTL2	MSTRG.19312.1
ENSAPLG00000012014	MRPS23	ENSAPLT00000012494
ENSAPLG00000011898	CBLB	MSTRG.12315.1
ENSAPLG00000011598	NIT2	MSTRG.22671.6
ENSAPLG00000011549	MAP1A	MSTRG.21240.1
ENSAPLG00000010957		ENSAPLT00000011399
ENSAPLG00000010909		ENSAPLT00000011349
ENSAPLG00000010766		MSTRG.19949.2
ENSAPLG00000010312		ENSAPLT00000010737
ENSAPLG00000010205	COX4I1	ENSAPLT00000010635
ENSAPLG00000010056	SLC38A1	MSTRG.1519.6
ENSAPLG00000010016	PTPN14	MSTRG.7583.1
ENSAPLG00000009871		MSTRG.11473.1
ENSAPLG00000009836	RPL37A	ENSAPLT00000010237
ENSAPLG00000009817	IGFBP2	MSTRG.2851.3
ENSAPLG00000009642	AGO3	MSTRG.21038.2
ENSAPLG00000009631	ATP5D	ENSAPLT00000010024
ENSAPLG00000009579	PLD3	ENSAPLT00000009970
ENSAPLG00000009499	RPL38	MSTRG.12594.2
ENSAPLG00000009492	THBS2	MSTRG.14403.2
ENSAPLG00000009394		MSTRG.28438.1
ENSAPLG00000009217		MSTRG.18760.1
ENSAPLG00000009052		MSTRG.27904.2
ENSAPLG00000008543	RPS12	MSTRG.952.6
ENSAPLG00000008523	RPL29	ENSAPLT00000008850
ENSAPLG00000008500	CERCAM	MSTRG.8056.5
ENSAPLG00000008466	ECI1	ENSAPLT00000008798
ENSAPLG00000008451		MSTRG.19212.1
ENSAPLG00000008428	ATP8A1	ENSAPLT00000008812
ENSAPLG00000008101		MSTRG.13609.3
ENSAPLG00000008038	RPS29	ENSAPLT00000008337
ENSAPLG00000008035		ENSAPLT00000008330
ENSAPLG00000007982	TMEM47	MSTRG.9966.3
ENSAPLG00000007609	RBFOX2	MSTRG.8398.10
ENSAPLG00000007586		MSTRG.27406.1
ENSAPLG00000007072	RPS20	MSTRG.4356.2
ENSAPLG00000007021	ATP5J2	ENSAPLT00000007279
ENSAPLG00000006382	ATRX	MSTRG.8203.1
ENSAPLG00000006100	ERC1	MSTRG.1928.1
ENSAPLG00000006009		ENSAPLT00000006226
ENSAPLG00000005963	CACNA1B	ENSAPLT00000006711
ENSAPLG00000005959		MSTRG.1407.12
ENSAPLG00000005829		ENSAPLT00000006025
ENSAPLG00000005675		MSTRG.11119.2
ENSAPLG00000005641		ENSAPLT00000005851
ENSAPLG00000005537	ARHGEF16	MSTRG.3082.1
ENSAPLG00000005511	COL6A3	MSTRG.23266.2
ENSAPLG00000005476	MBL2	MSTRG.8918.2
ENSAPLG00000005275	TMED4	MSTRG.29612.2
ENSAPLG00000005228	RPS18	ENSAPLT00000005396
ENSAPLG00000005185	CAPN1	ENSAPLT00000005446
ENSAPLG00000005103	MRPL41	ENSAPLT00000005258
ENSAPLG00000005043	DUSP23	MSTRG.28078.3
ENSAPLG00000004841	EEF1B2	ENSAPLT00000005005
ENSAPLG00000004791		MSTRG.33337.1
ENSAPLG00000004672	TPT1	ENSAPLT00000004815
ENSAPLG00000004653	PIGS	ENSAPLT00000004800
ENSAPLG00000004614	SGCD	MSTRG.26818.1
ENSAPLG00000004432	PPIB	ENSAPLT00000004550
ENSAPLG00000004111	ARHGAP27	MSTRG.16269.1
ENSAPLG00000003736	EMC4	MSTRG.889.1
ENSAPLG00000003698	PRRC2C	MSTRG.64.1
ENSAPLG00000003604	RPS27	MSTRG.24359.1
ENSAPLG00000003501	DST	MSTRG.13473.3
ENSAPLG00000003476	NDUFB6	MSTRG.13190.1
ENSAPLG00000003281	YIF1B	ENSAPLT00000003335
ENSAPLG00000003277	GOLGA3	MSTRG.11855.2
ENSAPLG00000003250	SEL1L	MSTRG.6633.2
ENSAPLG00000002872	HERC1	MSTRG.24342.1
ENSAPLG00000002841	ARVCF	MSTRG.19822.5
ENSAPLG00000002837	PSD3	MSTRG.5882.3
ENSAPLG00000002793		MSTRG.14030.2
ENSAPLG00000002620	ANP32E	MSTRG.27216.1
ENSAPLG00000002439	YIPF1	MSTRG.15197.4
ENSAPLG00000002364	VAMP8	ENSAPLT00000002367
ENSAPLG00000002001		ENSAPLT00000001997
ENSAPLG00000001890		ENSAPLT00000001883
ENSAPLG00000001728	TST	MSTRG.9178.2
ENSAPLG00000001370		ENSAPLT00000001360
ENSAPLG00000001272		ENSAPLT00000001259
ENSAPLG00000001134	FKRP	ENSAPLT00000001118
ENSAPLG00000001126	DSEL	ENSAPLT00000001111
ENSAPLG00000000987		MSTRG.4587.1
ENSAPLG00000000897		MSTRG.23376.1
	DCBLD1	MSTRG.25099.2
	DYNLL2	MSTRG.22792.1
	GGCX	MSTRG.1279.1
	GLYATL3	MSTRG.3162.1
	Kif5a	MSTRG.31843.1
	KLC4	MSTRG.23016.1
	LAMTOR4	MSTRG.29885.1
	MYH3	MSTRG.6646.1
	PLXNA1	MSTRG.4032.1
	RPL22	MSTRG.3063.1

## Sheet: MEgrey
Ensembl_gene	Gene_symbol	Name
ENSAPLG00000016421	DPT	ENSAPLT00000017139
ENSAPLG00000016250	NDUFA4	MSTRG.11675.2
ENSAPLG00000016214		MSTRG.13110.1
ENSAPLG00000016190		ENSAPLT00000016909
ENSAPLG00000016134	ARRDC2	MSTRG.25790.5
ENSAPLG00000016118	FA2H	MSTRG.314.1
ENSAPLG00000016047	MFNG	MSTRG.9167.1
ENSAPLG00000015928		MSTRG.16247.1
ENSAPLG00000015735	ISCA1	MSTRG.10701.8
ENSAPLG00000015695		ENSAPLT00000016354
ENSAPLG00000015504	ASPSCR1	MSTRG.3714.3
ENSAPLG00000015472		ENSAPLT00000016122
ENSAPLG00000015456	NRARP	ENSAPLT00000016101
ENSAPLG00000015262	RAB39A	ENSAPLT00000015903
ENSAPLG00000015193	P2RY2	MSTRG.17354.1
ENSAPLG00000015119	MAP1LC3C	MSTRG.18801.1
ENSAPLG00000014879	GPR26	MSTRG.18118.1
ENSAPLG00000014814	HMGCLL1	MSTRG.445.1
ENSAPLG00000014811		ENSAPLT00000015427
ENSAPLG00000014673		MSTRG.20444.2
ENSAPLG00000014615		ENSAPLT00000015225
ENSAPLG00000014589	POU3F1	ENSAPLT00000015199
ENSAPLG00000014572	ANGPTL1	MSTRG.13320.1
ENSAPLG00000014385	TRDN	MSTRG.10860.7
ENSAPLG00000014340	UBL5	ENSAPLT00000014933
ENSAPLG00000014278		MSTRG.26402.1
ENSAPLG00000014035	L3MBTL1	ENSAPLT00000014666
ENSAPLG00000013857	MYOM2	ENSAPLT00000014616
ENSAPLG00000013665	AGBL1	MSTRG.10508.1
ENSAPLG00000013538	RPL19	ENSAPLT00000014095
ENSAPLG00000013226	STAT1	MSTRG.21418.1
ENSAPLG00000013109	UROC1	ENSAPLT00000013679
ENSAPLG00000012967	CLMN	ENSAPLT00000013492
ENSAPLG00000012825		ENSAPLT00000013346
ENSAPLG00000012765	PDZD2	ENSAPLT00000013295
ENSAPLG00000012692		MSTRG.5103.1
ENSAPLG00000012542	BAIAP2	ENSAPLT00000013079
ENSAPLG00000012439	SERPINB10	MSTRG.17657.1
ENSAPLG00000012300	SYT17	ENSAPLT00000012810
ENSAPLG00000012263		ENSAPLT00000012779
ENSAPLG00000012106	LRRC17	MSTRG.6280.10
ENSAPLG00000012044	COL13A1	MSTRG.27281.1
ENSAPLG00000011997	AFAP1L1	MSTRG.635.1
ENSAPLG00000011873		MSTRG.14257.2
ENSAPLG00000011792	AQP1	ENSAPLT00000012297
ENSAPLG00000011681	SLITRK1	ENSAPLT00000012152
ENSAPLG00000011614	UBE2QL1	ENSAPLT00000012083
ENSAPLG00000011553		ENSAPLT00000012023
ENSAPLG00000011317	RELN	ENSAPLT00000011979
ENSAPLG00000011297	NELL2	MSTRG.1533.1
ENSAPLG00000011220	MYH7B	MSTRG.3860.2
ENSAPLG00000011184	ANGPTL4	MSTRG.23371.1
ENSAPLG00000011028	NFKBIA	MSTRG.7493.1
ENSAPLG00000011002	CFAP161	ENSAPLT00000011450
ENSAPLG00000010822	KCNIP3	ENSAPLT00000011263
ENSAPLG00000010764	CCDC68	MSTRG.3975.1
ENSAPLG00000010730	BCL2A1	MSTRG.23257.2
ENSAPLG00000010299		MSTRG.21868.3
ENSAPLG00000010178		ENSAPLT00000010594
ENSAPLG00000010171		MSTRG.9231.4
ENSAPLG00000010019	TGFA	MSTRG.25000.1
ENSAPLG00000009838	CCL5	MSTRG.9020.1
ENSAPLG00000009610		ENSAPLT00000010000
ENSAPLG00000009563	ATP8A2	MSTRG.17334.1
ENSAPLG00000009473		ENSAPLT00000009858
ENSAPLG00000009421	ADPRHL2	MSTRG.21029.2
ENSAPLG00000009391		MSTRG.9033.1
ENSAPLG00000009244		ENSAPLT00000009680
ENSAPLG00000009205	MAP3K8	MSTRG.5380.4
ENSAPLG00000009140	PLEK	MSTRG.20819.2
ENSAPLG00000009037	SORBS2	ENSAPLT00000009481
ENSAPLG00000008796	MN1	ENSAPLT00000009140
ENSAPLG00000008787	SVEP1	MSTRG.14624.1
ENSAPLG00000008783	TSPEAR	MSTRG.7144.1
ENSAPLG00000008759		MSTRG.957.1
ENSAPLG00000008748	RFFL	MSTRG.2553.1
ENSAPLG00000008745		ENSAPLT00000009094
ENSAPLG00000008713		ENSAPLT00000009059
ENSAPLG00000008672	KCNK15	MSTRG.9585.4
ENSAPLG00000008465		ENSAPLT00000008787
ENSAPLG00000008400		MSTRG.26957.1
ENSAPLG00000008356	MUC5B	MSTRG.13829.1
ENSAPLG00000008264	COL4A1	MSTRG.286.1
ENSAPLG00000008183	PIK3CD	ENSAPLT00000008631
ENSAPLG00000007849		MSTRG.24882.1
ENSAPLG00000007729	DSG2	ENSAPLT00000008041
ENSAPLG00000007676	AHI1	MSTRG.6772.2
ENSAPLG00000007464	PRKAA2	MSTRG.15238.1
ENSAPLG00000007426	GDPD4	MSTRG.19395.1
ENSAPLG00000007378	ANGPT1	ENSAPLT00000007656
ENSAPLG00000007286		MSTRG.8207.1
ENSAPLG00000007200	TXNRD1	MSTRG.25259.1
ENSAPLG00000007121	HEYL	MSTRG.5518.2
ENSAPLG00000007108	CLCN4	MSTRG.8990.11
ENSAPLG00000006409	SLC25A20	MSTRG.22995.1
ENSAPLG00000006340	ADAMTS15	ENSAPLT00000006594
ENSAPLG00000006296	CCDC125	ENSAPLT00000006541
ENSAPLG00000006245	PHPT1	MSTRG.21054.1
ENSAPLG00000006214	TP53I11	MSTRG.19567.1
ENSAPLG00000006204	TMED3	MSTRG.537.1
ENSAPLG00000006145		ENSAPLT00000006423
ENSAPLG00000006142	BCO2	MSTRG.28487.2
ENSAPLG00000006083	ATP2B2	ENSAPLT00000006379
ENSAPLG00000006060	ACTG2	ENSAPLT00000006300
ENSAPLG00000005987		MSTRG.2281.1
ENSAPLG00000005962	LPIN3	MSTRG.19206.1
ENSAPLG00000005761	ARHGAP39	ENSAPLT00000005950
ENSAPLG00000005756	NEBL	ENSAPLT00000006026
ENSAPLG00000005619		MSTRG.803.2
ENSAPLG00000005475	KCNK5	MSTRG.18709.1
ENSAPLG00000005304		MSTRG.24944.1
ENSAPLG00000005303	PPARGC1A	ENSAPLT00000005531
ENSAPLG00000005250	NUAK2	ENSAPLT00000005425
ENSAPLG00000005092	IP6K3	MSTRG.22906.1
ENSAPLG00000005002	DIXDC1	ENSAPLT00000005182
ENSAPLG00000004919	IL1RL1	ENSAPLT00000005088
ENSAPLG00000004754		ENSAPLT00000004891
ENSAPLG00000004624	ADAMTS19	MSTRG.13435.1
ENSAPLG00000004550	GH	MSTRG.16274.2
ENSAPLG00000004532		MSTRG.27291.2
ENSAPLG00000004387	SV2A	ENSAPLT00000004500
ENSAPLG00000004347	ASB12	MSTRG.17418.2
ENSAPLG00000004022		MSTRG.25335.10
ENSAPLG00000003994	CAMKK1	ENSAPLT00000004104
ENSAPLG00000003961	BARX2	MSTRG.13746.1
ENSAPLG00000003951		ENSAPLT00000004037
ENSAPLG00000003945	ROMO1	MSTRG.11769.3
ENSAPLG00000003887	PGR	ENSAPLT00000004007
ENSAPLG00000003818	DSP	MSTRG.2588.1
ENSAPLG00000003603	RAB8B	MSTRG.24355.3
ENSAPLG00000003433	ENDOD1	ENSAPLT00000003495
ENSAPLG00000003004		MSTRG.5131.1
ENSAPLG00000002939		MSTRG.9842.1
ENSAPLG00000002883	ZNF385C	MSTRG.23359.1
ENSAPLG00000002861		MSTRG.27050.1
ENSAPLG00000002700	PANX2	MSTRG.15306.4
ENSAPLG00000002689	SRA1	ENSAPLT00000002710
ENSAPLG00000002571	LDLRAD1	ENSAPLT00000002579
ENSAPLG00000002533	CIB2	MSTRG.24337.1
ENSAPLG00000002302	TNFAIP3	MSTRG.11325.1
ENSAPLG00000002281	NCF4	MSTRG.9179.1
ENSAPLG00000002252		ENSAPLT00000002251
ENSAPLG00000002229	MYADML2	ENSAPLT00000002226
ENSAPLG00000002210		MSTRG.19185.1
ENSAPLG00000002166		ENSAPLT00000002162
ENSAPLG00000001982	BAG5	ENSAPLT00000001978
ENSAPLG00000001936		MSTRG.9925.1
ENSAPLG00000001767	KCTD21	MSTRG.19382.2
ENSAPLG00000001743		MSTRG.15770.1
ENSAPLG00000001591	S1PR4	ENSAPLT00000001584
ENSAPLG00000001576	KCNK13	ENSAPLT00000001566
ENSAPLG00000001551		ENSAPLT00000001542
ENSAPLG00000001322		MSTRG.13607.2
ENSAPLG00000001119		MSTRG.18630.1
ENSAPLG00000000650		ENSAPLT00000000623
ENSAPLG00000000606	SLC9A9	MSTRG.2787.1
	Adgrb2	MSTRG.28746.1
	AMZ2	MSTRG.22039.4
	Bpifb4	MSTRG.3026.1
	CITED2	MSTRG.11350.1
	Cpsf1	MSTRG.28606.1
	FCGBP	MSTRG.26628.1
	Fosb	MSTRG.27555.1
	Foxc2	MSTRG.30338.1
	LPXN	MSTRG.19656.1
	MYBPC3	MSTRG.25280.1
	NEB	MSTRG.31293.1
	PKAR	MSTRG.29369.1
	Pkib	MSTRG.10862.9
	RARS2	MSTRG.25588.1
	SGCD	MSTRG.22146.4
	Synpo	MSTRG.2335.1
	YARS	MSTRG.30925.1
