# Supplementary material for: Dynamics of transcriptome changes during subcutaneous preadipocyte differentiation in ducks
Source: BMC Genomics. 2019 Sep 2;20:688. doi: 10.1186/s12864-019-6055-9 (PMC6720933; doi:10.1186/s12864-019-6055-9)
Supplement: Supplementary file 9 — Table S7. List of differentially expressed TFs obtained in differentiation stage. (XLSX 30 kb) [file 12864_2019_6055_MOESM9_ESM.xlsx]

## Sheet: Sheet1
Ensembl_gene	Gene_symbol	Name	Transcript factor type
ENSAPLG00000001508		MSTRG.13669.1	AF-4
ENSAPLG00000003330		MSTRG.10328.1	AP-2
ENSAPLG00000004296		MSTRG.18895.1	ARID
ENSAPLG00000014050	SIM2	MSTRG.5251.1	bHLH
ENSAPLG00000013676		MSTRG.18220.1	bHLH
ENSAPLG00000010837	ARNT2	MSTRG.23276.2	bHLH
ENSAPLG00000009825	MYCN	MSTRG.8015.2	bHLH
ENSAPLG00000008246	SCX	MSTRG.17289.2	bHLH
ENSAPLG00000007863		ENSAPLT00000008153	bHLH
ENSAPLG00000007121		MSTRG.5518.2	bHLH
ENSAPLG00000007112	HEY1	ENSAPLT00000007374	bHLH
ENSAPLG00000006465	MLXIP	MSTRG.24672.1	bHLH
ENSAPLG00000003921		MSTRG.20285.2	bHLH
ENSAPLG00000003195	HEY2	MSTRG.1030.2	bHLH
ENSAPLG00000003145	SREBF2	MSTRG.25008.2	bHLH
ENSAPLG00000002715	HIF1A	MSTRG.26905.9	bHLH
ENSAPLG00000001996	MYOG	MSTRG.6396.2	bHLH
ENSAPLG00000001939		MSTRG.23924.5	bHLH
ENSAPLG00000000900	ID3	ENSAPLT00000000880	bHLH
ENSAPLG00000000878		MSTRG.17199.1	bHLH
ENSAPLG00000000796	ID2	MSTRG.6866.1	bHLH
ENSAPLG00000005492	CBFB	MSTRG.21566.2	CBF
ENSAPLG00000012647	EBF3	MSTRG.4815.3	COE
ENSAPLG00000012157	TFCP2	MSTRG.27932.1	CP2
ENSAPLG00000012101		MSTRG.27930.1	CSRNP_N
ENSAPLG00000009150	ONECUT1	ENSAPLT00000009524	CUT
ENSAPLG00000004382	CUX2	ENSAPLT00000004516	CUT
ENSAPLG00000014506	E2F7	ENSAPLT00000015116	E2F
ENSAPLG00000012150	E2F1	ENSAPLT00000012654	E2F
ENSAPLG00000009091	E2F8	MSTRG.19666.1	E2F
ENSAPLG00000015146	NR3C2	ENSAPLT00000015830	ESR-like
ENSAPLG00000012470	ESRRB	MSTRG.6574.1	ESR-like
ENSAPLG00000003887		ENSAPLT00000004007	ESR-like
ENSAPLG00000015060	ETS2	MSTRG.574.1	ETS
ENSAPLG00000004738	ELK4	MSTRG.7438.2	ETS
ENSAPLG00000002810	ELK3	MSTRG.14571.4	ETS
ENSAPLG00000002749	ETV4	MSTRG.22061.5	ETS
ENSAPLG00000013909		ENSAPLT00000014481	Fork_head
ENSAPLG00000011353	FOXM1	MSTRG.3826.1	Fork_head
ENSAPLG00000011202	FOXA1	ENSAPLT00000011649	Fork_head
ENSAPLG00000010851	FOXF1	ENSAPLT00000011295	Fork_head
ENSAPLG00000010520		MSTRG.8581.1	Fork_head
ENSAPLG00000003553		ENSAPLT00000003615	Fork_head
ENSAPLG00000000883		ENSAPLT00000000861	Fork_head
ENSAPLG00000013168		MSTRG.25452.2	HMG
ENSAPLG00000012667	SOX13	MSTRG.26499.1	HMG
ENSAPLG00000007492	LEF1	ENSAPLT00000007820	HMG
ENSAPLG00000007110	HBP1	MSTRG.1964.1	HMG
ENSAPLG00000005557	WDHD1	MSTRG.26160.1	HMG
ENSAPLG00000003238	SOX5	ENSAPLT00000003302	HMG
ENSAPLG00000003216	SOX8	MSTRG.3712.1	HMG
ENSAPLG00000002761	SOX11	MSTRG.4866.2	HMG
ENSAPLG00000001061		ENSAPLT00000001046	HMG
ENSAPLG00000016267	DLX5	ENSAPLT00000016974	Homeobox
ENSAPLG00000014347	IRX1	MSTRG.23327.1	Homeobox
ENSAPLG00000014069		MSTRG.12520.2	Homeobox
ENSAPLG00000013693		MSTRG.22123.1	Homeobox
ENSAPLG00000013657	HOXB5	ENSAPLT00000014225	Homeobox
ENSAPLG00000013288	TGIF2	MSTRG.11735.3	Homeobox
ENSAPLG00000013165	ISL1	ENSAPLT00000013725	Homeobox
ENSAPLG00000011431		MSTRG.16725.9	Homeobox
ENSAPLG00000011410		ENSAPLT00000011877	Homeobox
ENSAPLG00000011303		MSTRG.16723.1	Homeobox
ENSAPLG00000011292	HOXA10	ENSAPLT00000011748	Homeobox
ENSAPLG00000011282	HOXA11	MSTRG.16716.1	Homeobox
ENSAPLG00000010541	TGIF1	MSTRG.666.5	Homeobox
ENSAPLG00000009141	MEIS1	MSTRG.11861.1	Homeobox
ENSAPLG00000008983	HOXD4	ENSAPLT00000009341	Homeobox
ENSAPLG00000008730		MSTRG.25557.1	Homeobox
ENSAPLG00000008107	SIX4	MSTRG.8296.2	Homeobox
ENSAPLG00000007152	HOXC9	ENSAPLT00000007415	Homeobox
ENSAPLG00000006715		MSTRG.14858.1	Homeobox
ENSAPLG00000005909	LHX2	MSTRG.19938.1	Homeobox
ENSAPLG00000004046		ENSAPLT00000004137	Homeobox
ENSAPLG00000003977		MSTRG.14036.1	Homeobox
ENSAPLG00000003961	BARX2	MSTRG.13746.1	Homeobox
ENSAPLG00000002743	MEOX1	ENSAPLT00000002770	Homeobox
ENSAPLG00000002527	PRRX1	MSTRG.57.15	Homeobox
ENSAPLG00000002119		MSTRG.18121.1	Homeobox
ENSAPLG00000001810		ENSAPLT00000001803	Homeobox
ENSAPLG00000000571		ENSAPLT00000000569	Homeobox
ENSAPLG00000010348	IRF8	ENSAPLT00000010799	IRF
ENSAPLG00000009708	IRF1	MSTRG.28128.1	IRF
ENSAPLG00000014596	MYBL1	ENSAPLT00000015273	MYB
ENSAPLG00000013606		ENSAPLT00000014215	MYB
ENSAPLG00000011593		MSTRG.20816.1	MYB
ENSAPLG00000009206	SMARCA5	MSTRG.7512.14	MYB
ENSAPLG00000008896	TADA2A	MSTRG.4913.1	MYB
ENSAPLG00000008492	MIER1	MSTRG.24467.2	MYB
ENSAPLG00000003164	NRF1	MSTRG.855.2	Nrf1
ENSAPLG00000015720	ZNF326	MSTRG.26029.8	Others
ENSAPLG00000015493	CREBRF	MSTRG.25383.1	Others
ENSAPLG00000014691	GABPB2	MSTRG.22851.1	Others
ENSAPLG00000013223	CREBL2	MSTRG.1679.3	Others
ENSAPLG00000009140	PLEK	MSTRG.20819.2	Others
ENSAPLG00000008935	MYEF2	MSTRG.13577.1	Others
ENSAPLG00000007160	EPAS1	MSTRG.1365.1	Others
ENSAPLG00000005317		MSTRG.249.2	Others
ENSAPLG00000005120	AHCTF1	MSTRG.26621.1	Others
ENSAPLG00000004604	ZNF704	MSTRG.20135.2	Others
ENSAPLG00000002874	ZNF706	MSTRG.23146.2	Others
ENSAPLG00000012917	TP63	MSTRG.26472.1	P53
ENSAPLG00000005016	PAX7	MSTRG.23045.2	PAX
ENSAPLG00000015978		MSTRG.22395.1	PC4
ENSAPLG00000014589		ENSAPLT00000015199	Pou
ENSAPLG00000007259	NFATC2	MSTRG.2219.3	RHD
ENSAPLG00000016439	RUNX3	ENSAPLT00000017158	Runt
ENSAPLG00000011331		MSTRG.9800.1	RXR-like
ENSAPLG00000009302	NR5A2	ENSAPLT00000009714	SF-like
ENSAPLG00000011196	MEF2C	MSTRG.15012.1	SRF
ENSAPLG00000013226		MSTRG.21418.1	STAT
ENSAPLG00000011274	TBX18	ENSAPLT00000011741	T-box
ENSAPLG00000010653	TBX3	MSTRG.9646.2	T-box
ENSAPLG00000002305		MSTRG.19816.1	T-box
ENSAPLG00000015318	MAFG	MSTRG.3680.3	TF_bZIP
ENSAPLG00000012304	ATF3	MSTRG.7606.1	TF_bZIP
ENSAPLG00000012252	BATF3	ENSAPLT00000012744	TF_bZIP
ENSAPLG00000011380	JDP2	MSTRG.6557.1	TF_bZIP
ENSAPLG00000011284	FOS	MSTRG.6545.2	TF_bZIP
ENSAPLG00000011123		MSTRG.16221.3	TF_bZIP
ENSAPLG00000010768	XBP1	ENSAPLT00000011210	TF_bZIP
ENSAPLG00000006596	MAFB	MSTRG.4258.1	TF_bZIP
ENSAPLG00000005928	JUN	MSTRG.17741.3	TF_bZIP
ENSAPLG00000002650		ENSAPLT00000002665	TF_bZIP
ENSAPLG00000002486	BACH2	MSTRG.4584.1	TF_bZIP
ENSAPLG00000001411		ENSAPLT00000001402	TF_bZIP
ENSAPLG00000009031	PPARG	MSTRG.6428.3	THR-like
ENSAPLG00000006432	RARB	MSTRG.25983.7	THR-like
ENSAPLG00000005753	NR1D2	MSTRG.25980.5	THR-like
ENSAPLG00000016009	TSC22D3	MSTRG.14993.2	TSC22
ENSAPLG00000013475	TULP4	ENSAPLT00000014041	Tub
ENSAPLG00000014808	ZBTB46	MSTRG.24447.1	ZBTB
ENSAPLG00000012761	ZBTB17	MSTRG.4955.2	ZBTB
ENSAPLG00000012630	ZBTB24	MSTRG.9718.1	ZBTB
ENSAPLG00000012018		MSTRG.14702.1	ZBTB
ENSAPLG00000010963	ZBTB25	MSTRG.17470.2	ZBTB
ENSAPLG00000008875	ZBTB39	ENSAPLT00000009229	ZBTB
ENSAPLG00000002158	HIC2	MSTRG.15642.1	ZBTB
ENSAPLG00000016341	IKZF4	MSTRG.27630.3	zf-C2H2
ENSAPLG00000015838		MSTRG.28189.4	zf-C2H2
ENSAPLG00000015102	ZNF407	MSTRG.24147.1	zf-C2H2
ENSAPLG00000015100	TSHZ1	MSTRG.24138.2	zf-C2H2
ENSAPLG00000014633	SNAI1	ENSAPLT00000015247	zf-C2H2
ENSAPLG00000014118		ENSAPLT00000014700	zf-C2H2
ENSAPLG00000013717	KLF6	MSTRG.3397.6	zf-C2H2
ENSAPLG00000011730		ENSAPLT00000012199	zf-C2H2
ENSAPLG00000011634	TSHZ3	ENSAPLT00000012102	zf-C2H2
ENSAPLG00000011276		MSTRG.29102.1	zf-C2H2
ENSAPLG00000011110		MSTRG.18893.4	zf-C2H2
ENSAPLG00000009508	ZNF423	MSTRG.28176.1	zf-C2H2
ENSAPLG00000009146	KLF11	ENSAPLT00000009521	zf-C2H2
ENSAPLG00000007396		ENSAPLT00000007670	zf-C2H2
ENSAPLG00000007392		MSTRG.751.1	zf-C2H2
ENSAPLG00000007170	SP1	ENSAPLT00000007438	zf-C2H2
ENSAPLG00000006498	SALL4	MSTRG.2217.4	zf-C2H2
ENSAPLG00000006286		ENSAPLT00000006510	zf-C2H2
ENSAPLG00000005898	PRDM16	MSTRG.3078.1	zf-C2H2
ENSAPLG00000004321	KLF5	MSTRG.786.6	zf-C2H2
ENSAPLG00000004145	KLF10	MSTRG.2481.1	zf-C2H2
ENSAPLG00000002883	ZNF385C	MSTRG.23359.1	zf-C2H2
ENSAPLG00000002277	ZNF319	MSTRG.14107.1	zf-C2H2
ENSAPLG00000000834		MSTRG.23124.1	zf-C2H2
ENSAPLG00000014035	L3MBTL1	ENSAPLT00000014666	zf-C2HC
ENSAPLG00000009581	RERE	MSTRG.19612.1	zf-GATA
