# Supplementary material for: Dynamics of transcriptome changes during subcutaneous preadipocyte differentiation in ducks
Source: BMC Genomics. 2019 Sep 2;20:688. doi: 10.1186/s12864-019-6055-9 (PMC6720933; doi:10.1186/s12864-019-6055-9)
Supplement: Supplementary file 11 — Table S8. Validation of mRNA-seq using RT-qPCR. (XLSX 28 kb) [file 12864_2019_6055_MOESM11_ESM.xlsx]

## Sheet: Used primer 
GENE Name	Forward	Reverse	Product length (base pair)	Tm (°C)
AXIN1	gaaatgtgaccaagacgccg	aggctctctccatgacccat	160	60
CCND1	cctgcatgtttgtggcttcc	atctgcttggtgtcctctgc	217	60
E2F1	ggagcagagcaaggacgatt	agaagtccaagggcgtgaag	158	60
E2F5	tccacccgatgatcttgcac	ctgcatctggaaggctggaa	215	60
GAPDH	ggcatacacagaggaccagg	accatcaagtccaccacacg	165	60
GSK3β	cctcaacttggtgctggact	ggctaaactccggaacagct	130	60
KLF5	gtcaccatcttcagccacca	gggcatatctagatccggcg	219	60
PPARG	acaagcggagaaggagaagc	cctcgccttggctttagtca	145	60
SOX11	ggaaaatgctgaaggacagc	ttttcctgggcctgtatttg	108	60
ZNF469	ctgctcactacgatgccaac	cagcggtgaatcgaactcag	233	60

## Sheet: Result and correlation analysis
Sample Name	Target Name	Task	RQ	RQ Min	RQ Max	Cт Mean	ΔCт Mean	ΔCт SE	ΔΔCт	2-ΔΔCт	FPKM	Correlation
0h-1	ZNF469	UNKNOWN	1	0.700134	1.4283	26.5579	10.4778	0.161604	0	1	38.88	0.90985
12h-1	ZNF469	UNKNOWN	2.23362	2.03202	2.45522	24.5766	9.31839	0.0428816	-1.15938	2.23362	98.2692
24h-1	ZNF469	UNKNOWN	2.66599	1.92492	3.69237	24.6436	9.0631	0.147646	-1.41467	2.66599	89.6467
48h-1	ZNF469	UNKNOWN	1.4001	0.936092	2.09411	26.4742	9.99224	0.182504	-0.48553	1.4001	33.3352
0h-2	ZNF469	UNKNOWN	0.493642	0.402658	0.605186	27.126	11.4962	0.092354	1.01846	0.493642	26.6512
12h-2	ZNF469	UNKNOWN	3.79443	2.72616	5.28132	25.0558	8.55388	0.149889	-1.92388	3.79443	95.7695
24h-2	ZNF469	UNKNOWN	2.05702	1.61138	2.62591	24.7649	9.43721	0.110689	-1.04056	2.05702	78.7842
48h-2	ZNF469	UNKNOWN	0.956445	0.456039	2.00594	27.1789	10.542	0.335755	0.0642467	0.956445	43.9178
0h-3	ZNF469	UNKNOWN	0.465747	0.270219	0.802755	27.1956	11.5801	0.246796	1.10238	0.465747	31.4579
12h-3	ZNF469	UNKNOWN	2.83259			25.6598	8.97564		-1.50212	2.83259	91.0977
24h-3	ZNF469	UNKNOWN	2.3622	1.588	3.51384	25.5688	9.23764	0.180024	-1.24013	2.3622	67.5254
48h-3	ZNF469	UNKNOWN	0.925574			26.8389	10.5893		0.11158	0.925574	33.6712
0h-1	SOX11	UNKNOWN	1	0.707555	1.41332	22.3746	6.29445	0.156825	0	1	8.85792	0.933063
12h-1	SOX11	UNKNOWN	1.62372	1.48328	1.77745	20.8534	5.59515	0.0410091	-0.699303	1.62372	19.2863
24h-1	SOX11	UNKNOWN	1.57514	1.10072	2.25404	21.2195	5.63897	0.162464	-0.65548	1.57514	14.0666
48h-1	SOX11	UNKNOWN	0.920782	0.82122	1.03241	22.8955	6.41352	0.0518751	0.119069	0.920782	9.67617
0h-2	SOX11	UNKNOWN	0.639258	0.565346	0.722832	22.5555	6.93998	0.0557001	0.64553	0.639258	5.96615
12h-2	SOX11	UNKNOWN	2.94938			21.4182	4.73404		-1.56041	2.94938	22.1443
24h-2	SOX11	UNKNOWN	1.93224	1.48604	2.51242	21.6754	5.34418	0.119029	-0.950275	1.93224	12.6848
48h-2	SOX11	UNKNOWN	0.879749			22.7289	6.47929		0.184836	0.879749	8.43952
0h-3	SOX11	UNKNOWN	0.55794	0.475923	0.654093	22.7661	7.13627	0.072078	0.841817	0.55794	6.22891
12h-3	SOX11	UNKNOWN	2.66636	2.22777	3.1913	21.3815	4.87958	0.0814688	-1.41487	2.66636	20.8928
24h-3	SOX11	UNKNOWN	1.16356	1.02564	1.32003	21.4036	6.0759	0.0571955	-0.218547	1.16356	10.8808
48h-3	SOX11	UNKNOWN	0.870212	0.593981	1.2749	23.1319	6.49501	0.173122	0.200561	0.870212	9.62567
0h-1	KLF5	UNKNOWN	1	0.741065	1.34941	25.3851	9.08436	0.135848	0	1	13.5563	0.864749
12h-1	KLF5	UNKNOWN	1.60841	1.22588	2.11031	24.138	8.39872	0.123119	-0.685634	1.60841	18.3384
24h-1	KLF5	UNKNOWN	0.853762	0.659549	1.10516	26.7913	9.31245	0.117002	0.228094	0.853762	10.7528
48h-1	KLF5	UNKNOWN	0.825092	0.590967	1.15197	26.6257	9.36173	0.151291	0.277374	0.825092	11.6711
0h-2	KLF5	UNKNOWN	0.609942	0.463038	0.803453	26.295	9.79761	0.124917	0.713255	0.609942	8.35975
12h-2	KLF5	UNKNOWN	1.8628	1.51347	2.29276	24.1429	8.18688	0.0941464	-0.897473	1.8628	19.5279
24h-2	KLF5	UNKNOWN	0.796898	0.610719	1.03983	26.5392	9.41189	0.120626	0.327533	0.796898	10.6268
48h-2	KLF5	UNKNOWN	1.13795	0.894566	1.44755	26.4186	8.89792	0.0806893	-0.186438	1.13795	13.1341
0h-3	KLF5	UNKNOWN	0.729024	0.638676	0.832153	25.6368	9.54032	0.0599798	0.455961	0.729024	12.732
12h-3	KLF5	UNKNOWN	2.6291	2.25917	3.0596	25.0851	7.68979	0.068744	-1.39457	2.6291	18.5755
24h-3	KLF5	UNKNOWN	0.883256	0.574923	1.35695	26.4025	9.26345	0.143972	0.179097	0.883256	9.57373
48h-3	KLF5	UNKNOWN	0.733157	0.444696	1.20873	26.7406	9.53216	0.226651	0.447805	0.733157	12.7223
0h-1	E2F5	UNKNOWN	1	0.573583	1.74343	27.3303	11.0296	0.251984	0	1	7.39237	0.754003
12h-1	E2F5	UNKNOWN	3.18001	2.67171	3.78502	25.0998	9.36053	0.0789549	-1.66903	3.18001	12.4384
24h-1	E2F5	UNKNOWN	0.880002	0.602301	1.28574	28.4779	11.214	0.171887	0.184422	0.880002	8.73339
48h-1	E2F5	UNKNOWN	0.71792	0.63481	0.811912	28.9865	11.5077	0.0557745	0.478105	0.71792	8.40838
0h-2	E2F5	UNKNOWN	0.936739	0.702952	1.24828	27.6213	11.1238	0.130158	0.0942806	0.936739	9.63717
12h-2	E2F5	UNKNOWN	3.43546	3.32649	3.54801	25.2051	9.24906	0.0146133	-1.78051	3.43546	12.4207
24h-2	E2F5	UNKNOWN	0.933007	0.434327	2.00425	28.6503	11.1296	0.256378	0.10004	0.933007	10.4566
48h-2	E2F5	UNKNOWN	0.477683	0.404863	0.5636	29.2227	12.0954	0.0749797	1.06588	0.477683	9.17796
0h-3	E2F5	UNKNOWN	0.97502	0.758956	1.2526	27.1626	11.0661	0.113566	0.0364958	0.97502	8.33356
12h-3	E2F5	UNKNOWN	4.88065	3.90085	6.10656	26.1378	8.74249	0.101584	-2.28707	4.88065	10.8941
24h-3	E2F5	UNKNOWN	1.93301	1.15632	3.2314	27.2871	10.0787	0.232937	-0.95085	1.93301	10.0377
48h-3	E2F5	UNKNOWN	0.541688	0.372577	0.787557	29.053	11.914	0.169656	0.884466	0.541688	7.68998
0h-1	GSK3B	UNKNOWN	1	0.814966	1.22705	23.6233	7.58098	0.0927554	0	1	16.3796	0.866195
12h-1	GSK3B	UNKNOWN	2.62636	2.20955	3.1218	21.5098	6.18791	0.0783395	-1.39307	2.62636	29.6162
24h-1	GSK3B	UNKNOWN	3.88545	3.14775	4.79603	22.372	5.62289	0.0954486	-1.95808	3.88545	25.3717
48h-1	GSK3B	UNKNOWN	0.676822	0.573983	0.798085	23.8168	8.14413	0.074712	0.563153	0.676822	17.5998
0h-2	GSK3B	UNKNOWN	0.998292	0.896826	1.11124	23.4297	7.58344	0.0485897	0.0024662	0.998292	13.6828
12h-2	GSK3B	UNKNOWN	2.689	1.95847	3.69202	21.6211	6.15391	0.143707	-1.42707	2.689	27.1563
24h-2	GSK3B	UNKNOWN	3.04921	2.37687	3.91174	22.5316	5.97254	0.112924	-1.60844	3.04921	24.6212
48h-2	GSK3B	UNKNOWN	1.01035	0.685608	1.48891	23.553	7.56612	0.175776	-0.0148538	1.01035	17.6316
0h-3	GSK3B	UNKNOWN	0.819365	0.698041	0.961775	23.5696	7.8684	0.0726465	0.287423	0.819365	14.4753
12h-3	GSK3B	UNKNOWN	3.71596	2.27477	6.07024	22.5006	5.68724	0.222476	-1.89374	3.71596	31.2928
24h-3	GSK3B	UNKNOWN	1.99779	1.47652	2.70309	21.7373	6.58257	0.137066	-0.998407	1.99779	24.2059
48h-3	GSK3B	UNKNOWN	1.06301	0.805241	1.4033	23.5493	7.49282	0.125899	-0.0881591	1.06301	20.9116
0h-1	E2F1	UNKNOWN	1	0.853243	1.172	31.2324	15.2971	0.0532164	0	1	2.85981	0.810568
12h-1	E2F1	UNKNOWN	3.8809	3.01287	4.99901	28.6929	13.3407	0.0848897	-1.95639	3.8809	6.8036
24h-1	E2F1	UNKNOWN	1.32157	1.02953	1.69644	31.2712	14.8948	0.113203	-0.402248	1.32157	4.68502
48h-1	E2F1	UNKNOWN	0.9201	0.659017	1.28461	31.3036	15.4172	0.15129	0.120138	0.9201	2.79816
0h-2	E2F1	UNKNOWN	0.646909	0.485495	0.861991	31.7696	15.9255	0.130123	0.628364	0.646909	2.46506
12h-2	E2F1	UNKNOWN	3.66999	2.64975	5.08307	28.9603	13.4213	0.14766	-1.87578	3.66999	8.86086
24h-2	E2F1	UNKNOWN	1.13303	0.806724	1.59132	31.3228	15.1169	0.153981	-0.180184	1.13303	4.15343
48h-2	E2F1	UNKNOWN	0.99807	0.796875	1.25006	31.4641	15.2999	0.102056	0.0027868	0.99807	2.11436
0h-3	E2F1	UNKNOWN	0.728427	0.647449	0.819534	31.4984	15.7542	0.0534239	0.457144	0.728427	2.41384
12h-3	E2F1	UNKNOWN	9.28801	7.42386	11.6203	29.0163	12.0817	0.101557	-3.21537	9.28801	8.16331
24h-3	E2F1	UNKNOWN	1.61678	1.14347	2.28601	30.9496	14.604	0.157019	-0.693124	1.61678	4.31491
48h-3	E2F1	UNKNOWN	0.75018	0.602005	0.934827	31.861	15.7118	0.0997539	0.414691	0.75018	2.96437
0h-1	CCND1	UNKNOWN	1	0.76845	1.30132	24.2177	8.28247	0.119398	0	1	25.1229	0.906663
12h-1	CCND1	UNKNOWN	2.91033	1.80598	4.68999	22.0935	6.74129	0.216312	-1.54118	2.91033	45.3509
24h-1	CCND1	UNKNOWN	1.62144	1.04868	2.50703	23.9616	7.58519	0.197553	-0.697275	1.62144	31.3996
48h-1	CCND1	UNKNOWN	0.954845	0.664596	1.37185	24.2355	8.34913	0.164273	0.0666617	0.954845	27.3927
0h-2	CCND1	UNKNOWN	0.633696	0.441289	0.909997	24.7847	8.94061	0.164047	0.658136	0.633696	18.2075
12h-2	CCND1	UNKNOWN	3.22087	2.31947	4.47257	22.134	6.59502	0.148833	-1.68745	3.22087	41.5591
24h-2	CCND1	UNKNOWN	1.45634	1.13279	1.8723	23.946	7.74012	0.113895	-0.542348	1.45634	32.6892
48h-2	CCND1	UNKNOWN	0.923399	0.313038	2.72384	24.5617	8.39744	0.36271	0.114974	0.923399	27.6184
0h-3	CCND1	UNKNOWN	1.06636	0.971317	1.1707	23.934	8.18978	0.0423187	-0.0926909	1.06636	23.2448
12h-3	CCND1	UNKNOWN	4.84827	4.0076	5.86527	22.9395	6.005	0.0863265	-2.27747	4.84827	46.849
24h-3	CCND1	UNKNOWN	1.78405	1.16523	2.73151	23.7929	7.44731	0.193104	-0.835155	1.78405	35.8996
48h-3	CCND1	UNKNOWN	0.592839	0.307704	1.1422	25.186	9.03676	0.219887	0.754288	0.592839	27.4593
0h-1	AXIN1	UNKNOWN	1	0.570411	1.75312	26.7035	10.4923	0.254498	0	1	7.03791	0.757624
12h-1	AXIN1	UNKNOWN	1.90353	1.51546	2.39098	26.4395	9.56363	0.103355	-0.928681	1.90353	8.97577
24h-1	AXIN1	UNKNOWN	1.75841	1.53943	2.00854	24.966	9.67804	0.0602918	-0.814274	1.75841	6.69675
48h-1	AXIN1	UNKNOWN	0.956908	0.675622	1.3553	28.0685	10.5559	0.157792	0.0635482	0.956908	5.92875
0h-2	AXIN1	UNKNOWN	0.894628	0.790873	1.01199	26.5521	10.653	0.0558821	0.16064	0.894628	7.16912
12h-2	AXIN1	UNKNOWN	2.78499	2.22034	3.49322	25.6738	9.01465	0.102716	-1.47767	2.78499	8.14446
24h-2	AXIN1	UNKNOWN	0.75261	0.633292	0.894407	27.1383	10.9023	0.0782512	0.410026	0.75261	6.26891
48h-2	AXIN1	UNKNOWN	1.50573	0.839116	2.7019	27.2481	9.90186	0.265053	-0.590458	1.50573	7.07002
0h-3	AXIN1	UNKNOWN	1.12302	0.754736	1.67102	27.4659	10.3249	0.180157	-0.167385	1.12302	6.73409
12h-3	AXIN1	UNKNOWN	3.1108	2.57483	3.75833	25.7208	8.85503	0.0857229	-1.63728	3.1108	8.17544
48h-3	AXIN1	UNKNOWN	0.684858	0.598036	0.784284	26.7206	11.0384	0.0614533	0.546124	0.684858	5.84287
0h-1	PPARγ	UNKNOWN	1	0.549938	1.81839	24.9408	8.72964	0.271068	0	1	4.17988	0.847666
12h-1	PPARγ	UNKNOWN	1.99533	1.83293	2.17213	23.021	7.73301	0.0384867	-0.996631	1.99533	6.9833
24h-1	PPARγ	UNKNOWN	1.64444	1.35176	2.00048	24.8879	8.01204	0.0888478	-0.717596	1.64444	5.92006
48h-1	PPARγ	UNKNOWN	3.338	1.02707	1.74306	23.1222	6.30956	0.0198885	-1.73899	3.338	7.79313
0h-2	PPARγ	UNKNOWN	1.03592	0.676691	1.58586	24.5779	8.67872	0.193043	-0.050917	1.03592	4.72065
12h-2	PPARγ	UNKNOWN	2.59329	2.16139	3.11148	24.014	7.35486	0.0825841	-1.37478	2.59329	7.85869
24h-2	PPARγ	UNKNOWN	1.20799	0.770969	1.89274	25.8033	8.45703	0.203574	-0.27261	1.20799	4.60344
48h-2	PPARγ	UNKNOWN	3.57666	0.385258	0.863151	25.7598	9.52385	0.182845	-1.83861	3.57666	11.5471
0h-3	PPARγ	UNKNOWN	1.1669	1.0339	1.317	24.1892	8.50696	0.0548563	-0.222677	1.1669	5.80588
12h-3	PPARγ	UNKNOWN	3.03054	2.58109	3.55825	23.9959	7.13006	0.0727724	-1.59957	3.03054	6.35867
24h-3	PPARγ	UNKNOWN	0.997687	0.930327	1.06993	25.229	8.73298	0.0316896	0.00334024	0.997687	6.04299
48h-3	PPARγ	UNKNOWN	3.08276	2.72035	3.62751	23.8559	7.11492	0.0547464	-1.62422	3.08276	8.88116
