# Supplementary material for: Dynamics of transcriptome changes during subcutaneous preadipocyte differentiation in ducks
Source: BMC Genomics. 2019 Sep 2;20:688. doi: 10.1186/s12864-019-6055-9 (PMC6720933; doi:10.1186/s12864-019-6055-9)
Supplement: Supplementary file 13 — Table S9. List of selected genes with FPKM >30 and stably expressed during the entire stage. (XLSX 582 kb) [file 12864_2019_6055_MOESM13_ESM.xlsx]

## Sheet: Sheet1
Ensembl_gene	Gene_symbol	Name	-48h-1	-48h-2	-48h-3	-48h-4	-48h-5	-48h-6	0h-1	0h-2	0h-3	0h-4	0h-5	0h-6	12h-1	12h-2	12h-3	12h-4	12h-5	12h-6	24h-1	24h-2	24h-3	24h-4	24h-5	24h-6	48h-1	48h-2	48h-3	48h-4	48h-5	48h-6	72h-1	72h-2	72h-3	72h-4	72h-5	72h-6
ENSAPLG00000011845	TUBB6	ENSAPLT00000012331	60.3264	94.3689	64.9425	79.7715	66.486	74.3474	46.7896	43.1921	56.0406	52.4167	30.0325	41.8553	129.762	146.066	149.401	124.691	105.457	113.799	84.3997	84.266	97.4687	91.6757	97.4059	98.6184	40.7182	40.137	52.6614	38.4011	48.4803	47.2355	81.1096	77.5343	69.9998	85.5479	93.9348	72.9528
	RANBP2	MSTRG.31703.1	31.4401	39.3526	37.046	39.4359	38.7834	37.6101	33.0045	36.3012	43.9236	30.2324	41.5734	30.0514	41.9408	41.7627	44.6264	40.4033	37.7629	41.4497	34.9881	37.3287	41.6771	38.4145	41.6773	40.6565	31.0866	33.1585	32.731	31.7564	31.5183	37.1306	34.9805	34.946	34.8135	35.6338	36.7703	36.0457
ENSAPLG00000007790		MSTRG.26107.1	40.8626	45.0569	52.6972	45.3398	52.688	55.3189	35.9489	38.8336	47.3044	30.7766	49.9642	34.8968	32.6919	33.5098	33.5916	33.2605	30.565	33.9862	30.0663	31.6746	36.258	34.8813	36.071	33.022	31.1912	31.1599	32.925	30.6706	30.9741	34.5136	34.5857	32.9559	31.7689	34.9233	34.8471	31.1669
ENSAPLG00000015255		ENSAPLT00000016357	42.5804	41.0172	37.4929	30.0848	39.3971	31.2495	64.0415	61.6709	88.6769	57.4474	53.6312	54.9634	92.6497	102.137	109.855	88.4113	69.0132	67.9381	83.3966	86.2021	95.3058	85.9658	90.1986	91.9338	37.1265	38.038	54.8083	36.2326	51.5757	63.9908	44.266	45.2716	42.5126	45.5885	56.516	44.8213
ENSAPLG00000010719		MSTRG.27805.1	46.4779	48.041	44.5028	42.2669	40.151	44.8376	32.242	36.0648	31.4579	35.2903	30.0947	34.7301	34.9552	36.8671	30.8294	36.2293	31.173	33.208	32.569	33.0404	30.4187	32.0369	30.8623	32.8491	39.6555	36.7146	37.943	36.3336	34.157	30.3135	36.5754	38.6706	36.0478	36.0015	36.0193	39.1599
ENSAPLG00000003568	RAC1	MSTRG.14211.3	47.2557	58.0434	51.155	63.4722	49.6258	46.8909	48.1474	43.3707	41.4869	47.4116	30.0947	46.5638	55.7697	54.9926	60.8616	54.4075	59.0625	55.543	55.0065	55.5662	51.637	52.5091	53.0612	54.0438	50.8605	45.2795	53.2583	53.5566	48.7787	55.1284	60.6469	49.4822	50.7009	59.9071	54.5756	53.7466
ENSAPLG00000012435	PSMB1	MSTRG.14416.1	43.822	61.6723	54.927	63.598	58.272	65.7523	33.5135	37.7261	46.2859	35.3267	42.228	34.3759	48.2835	49.7653	52.9642	49.8987	49.1309	54.9962	45.2548	50.4025	56.1523	50.1512	52.1754	54.2925	30.1098	30.7299	30.7798	31.5155	32.7645	30.3947	47.2262	50.8336	44.0992	48.266	50.4736	47.2679
ENSAPLG00000005540		MSTRG.24030.2	60.9524	66.4985	71.0001	91.9556	75.1322	70.1454	55.8631	57.518	69.0468	55.0558	61.019	51.5014	58.0717	56.2038	63.0306	62.4091	61.7785	64.7756	57.7681	58.9525	70.1395	64.4668	67.2345	65.4495	38.0521	35.0303	37.2901	38.4371	40.324	30.1106	52.9222	52.9959	52.3077	53.8591	49.8681	51.964
ENSAPLG00000014678	HSP90B1	MSTRG.10469.1	46.6258	54.9408	52.4499	67.6011	55.5586	59.2086	50.9712	47.8421	63.4782	44.6601	58.2891	39.5048	66.4859	63.826	75.6977	66.1258	72.5158	73.268	61.1068	61.8117	72.0569	65.7945	69.9767	68.1451	31.3332	32.1915	30.1147	33.3748	36.6041	36.175	50.6791	53.2185	53.5079	49.9291	51.9722	54.2923
ENSAPLG00000004742	METAP2	MSTRG.14580.1	38.4913	47.1568	41.6226	48.2151	40.8535	38.2481	41.4232	37.2795	38.4116	38.9849	30.1154	37.5635	51.1077	51.2315	56.8017	48.6127	48.6445	48.8551	45.9452	47.5961	50.0244	47.6998	49.9785	47.1329	36.1877	36.8579	41.7672	39.1562	40.3837	43.6848	48.26	48.7678	46.1251	49.7822	49.3798	46.6929
ENSAPLG00000006926	HDAC2	MSTRG.644.2	37.4668	51.6146	45.7477	52.0968	45.771	47.2968	36.4877	36.4935	38.7446	40.1315	31.2562	32.9801	53.2743	47.6404	57.191	49.5335	49.739	52.7879	42.6314	45.4071	48.5816	44.5934	49.4116	48.8207	30.1285	32.6471	32.6265	34.1403	34.3559	32.0788	46.2313	47.4357	44.9375	52.4271	48.9305	47.7279
ENSAPLG00000002604	RAB21	MSTRG.19838.4	42.1526	47.1752	42.0314	44.7827	41.3398	34.9996	44.9773	41.882	41.1343	48.2671	30.1339	45.8971	48.579	47.7405	55.3928	46.8187	48.9688	47.5933	47.7747	50.3838	52.4348	45.7724	51.4845	51.1125	48.1385	49.0782	61.6528	54.1139	51.5041	61.9662	53.7415	46.6441	52.0807	54.3982	51.8409	50.3539
ENSAPLG00000016079	SRPRA	ENSAPLT00000016787	52.5864	57.7855	44.1311	72.0801	44.1138	44.7421	49.9793	45.0855	44.3858	49.2317	30.1569	48.4596	89.5256	90.0323	94.1566	88.4301	96.1337	94.8711	77.772	82.1867	80.3413	79.9987	83.4984	83.7306	55.0367	46.0142	50.9825	52.1004	49.276	52.9574	68.6057	69.0395	74.4708	67.1344	66.5695	73.1061
ENSAPLG00000011787	43345	MSTRG.25530.1	62.0717	99.3241	69.5879	105.38	69.0618	59.9984	49.3974	40.2626	42.7209	59.2964	30.1569	42.5637	88.8098	77.7291	93.1555	85.493	96.2756	95.46	77.0126	83.6299	92.1217	81.8513	95.1736	87.568	42.7504	44.527	46.1696	45.089	47.048	48.108	89.4001	73.7116	80.374	88.9846	82.6447	74.1412
ENSAPLG00000007559	LARP1	MSTRG.22180.2	45.6138	52.4469	41.1187	52.929	38.5282	43.3853	45.9375	38.8657	36.9539	41.7881	30.1758	43.7376	73.5535	77.7952	76.8827	76.6073	72.6157	72.378	54.6089	54.9217	50.8526	54.9209	52.8929	56.3687	56.374	49.5491	61.4493	57.0861	51.1293	55.3425	52.263	53.9997	53.848	52.9718	57.4825	54.0562
ENSAPLG00000004971		MSTRG.15877.3	31.1307	43.675	37.1815	37.5406	43.8076	42.5695	38.5352	33.1889	38.7838	35.5815	30.8621	35.0634	33.5044	33.191	35.7039	32.3386	33.9701	33.9862	30.2389	35.9216	38.4137	35.5176	35.947	33.0769	38.8725	33.9172	38.9317	37.8611	36.1066	35.9948	36.0066	34.9638	35.924	38.3769	35.9789	36.5722
ENSAPLG00000015960		MSTRG.11296.1	50.3473	63.2743	43.0194	57.6659	43.7873	40.3095	59.1536	46.631	49.661	65.7852	30.2424	56.1117	76.5668	71.0854	82.8309	76.442	80.3502	75.1656	82.9575	76.8744	83.4836	78.0207	85.4738	78.8413	71.1472	60.478	79.173	74.7259	65.7102	71.9537	74.2409	59.0869	73.4888	76.5315	68.3058	69.6544
ENSAPLG00000014822		MSTRG.24450.3	36.101	38.8491	39.5787	40.0565	37.0707	35.6457	35.367	33.2783	38.5095	35.4177	34.2635	31.1258	36.1352	38.5033	44.3439	36.0229	39.6655	40.1693	36.8321	37.7925	39.9584	36.2848	38.445	37.5393	31.0793	30.2461	32.44	32.6841	33.7591	34.3513	37.9994	35.0989	35.1396	37.0797	37.0543	37.0131
ENSAPLG00000009533	TAF13	ENSAPLT00000009926	35.9492	45.7753	47.2528	46.8314	49.5718	48.1802	33.298	38.2441	42.7992	32.997	43.1405	32.2092	36.4254	34.1897	34.9264	33.1652	32.3081	36.0683	33.1558	36.8945	38.7702	34.4696	37.7895	37.3439	35.7216	33.0593	33.7458	31.965	34.1371	30.2932	38.9162	42.7829	34.3711	38.3095	39.5155	35.8247
ENSAPLG00000010391	SEC11C	MSTRG.18505.1	36.4235	37.486	47.4201	44.3874	49.914	38.0571	42.3283	45.9429	43.6415	39.6583	45.0487	38.6052	31.5313	30.3649	36.0943	31.4665	35.0646	33.0188	32.2928	35.5474	37.9724	34.9	38.1261	35.1409	41.3707	40.5312	39.51	42.9316	38.1556	45.3283	40.7694	39.9255	40.9729	39.8594	39.8281	40.3866
ENSAPLG00000016300		MSTRG.10941.3	45.5104	47.4884	40.7121	48.7183	40.187	30.417	61.5744	53.1237	49.5374	61.353	32.9776	61.4808	77.7255	71.9493	79.7708	69.9979	75.703	73.2932	68.7107	72.8909	79.1191	73.8421	76.5357	71.2945	74.6314	71.5299	83.7023	79.8945	73.6057	84.7724	64.8409	63.9619	67.869	69.813	69.4012	67.8925
ENSAPLG00000005015	PDIA5	MSTRG.11117.1	40.9806	47.5302	43.4394	41.0215	45.3868	42.0879	39.6104	37.0287	38.3268	40.6508	30.4348	35.6864	48.1805	44.6794	48.7434	44.3322	47.3542	50.3425	44.9136	46.8343	53.7667	49.2124	52.1394	50.483	32.7569	34.5425	34.2366	33.6921	34.7886	35.8262	46.0002	44.6936	44.6074	48.0475	46.366	43.7976
ENSAPLG00000010188	SCRIB	MSTRG.21971.5	45.4535	53.4751	42.3287	30.4602	39.6646	30.4409	81.5101	61.7872	73.219	70.0164	37.5406	67.0226	70.9357	82.6376	89.4293	74.1098	59.4882	57.9195	67.7959	70.9825	71.7011	67.2551	73.6657	71.0813	76.4398	70.9027	91.4998	75.4719	90.9329	96.6016	66.3039	58.17	61.0402	64.9611	73.5032	59.1903
ENSAPLG00000008884	PITPNA	MSTRG.20600.2	42.9361	54.5592	49.7855	51.953	45.2306	40.1734	43.4491	39.042	38.9013	48.9718	30.5902	41.318	50.3272	45.048	50.7582	47.3109	47.685	48.1117	47.1475	48.3574	52.396	48.9849	52.3648	50.082	42.7817	46.2778	49.4661	48.4093	45.1865	49.0771	48.7608	46.3482	47.5398	51.8826	48.6766	47.4596
ENSAPLG00000004904	PSMB7	ENSAPLT00000005065	41.4886	54.2119	53.5148	52.8515	57.2633	57.7064	38.9447	40.4769	48.3034	35.0719	42.7465	33.8759	44.3179	45.133	45.6416	42.7227	39.848	39.286	41.475	43.9665	49.8038	45.3045	46.7187	44.3081	31.9742	30.6761	34.3054	33.3852	35.9076	32.4034	45.295	43.0145	38.947	45.7053	44.8285	41.8817
ENSAPLG00000009462	COL4A2	MSTRG.289.1	107.393	50.8538	46.937	100.019	40.7634	30.6796	233.409	201.086	156.048	238.42	95.7647	220.979	193.699	181.523	199.484	206.366	251.756	220.914	301.863	321.144	310.808	269.621	300.467	296.068	290.52	285.001	256.737	319.118	247.753	335.634	257.308	271.235	323.766	247.924	258.814	314.096
ENSAPLG00000009222		ENSAPLT00000009643	66.2901	67.0763	52.5857	67.1921	48.1668	47.9653	48.2336	44.9069	40.8992	58.3318	30.6804	48.9465	66.2737	70.8444	58.6741	68.7595	60.6113	58.4535	67.1991	59.6337	54.0376	63.5311	53.8762	59.7289	53.4147	53.737	56.187	53.0173	50.2906	51.8008	68.04	66.9737	66.3044	62.8721	67.6003	68.7631
ENSAPLG00000005176	TM9SF4	MSTRG.3045.1	39.5718	49.5134	38.9456	47.0292	44.2711	41.0642	43.7338	39.6038	44.1408	42.3704	30.6845	43.6449	48.4715	50.9132	53.8051	49.6702	54.0035	50.6377	45.2484	50.2646	49.935	47.3203	53.8425	51.9411	42.1023	41.0825	45.0144	43.8005	40.9944	39.4015	43.3859	46.7133	45.7262	46.7749	44.6502	47.0109
ENSAPLG00000013496		ENSAPLT00000014059	43.5374	44.67	47.4944	48.8441	45.8071	46.3895	33.3196	38.9765	36.8642	34.5259	42.7465	38.4802	40.6811	46.408	40.7103	42.8497	40.5776	42.5669	39.0586	40.524	41.1976	42.8718	39.9332	39.4047	39.9538	34.869	37.8871	35.3808	32.0085	30.699	38.6626	43.9219	37.4799	38.5285	41.6837	42.821
ENSAPLG00000000854		ENSAPLT00000000875	52.3587	47.0765	61.8509	47.6151	59.3617	53.5521	39.2033	47.5684	42.4662	38.2387	55.9168	45.8137	32.189	37.7808	30.7738	30.7997	31.7203	34.7012	33.8567	36.0712	33.3553	36.079	34.3702	37.0241	50.8605	44.9212	41.5247	40.8282	41	35.0817	39.9501	52.6291	39.0867	37.3998	39.2716	41.9776
ENSAPLG00000006053	SNX17	MSTRG.10993.1	37.5427	38.4991	41.8085	48.7722	43.0871	42.5934	37.0265	35.8505	36.7858	34.1255	37.9554	31.1258	36.0965	36.9946	36.6319	39.0394	39.1588	36.8885	40.215	37.7364	38.261	38.3994	36.6911	38.321	33.2979	31.6796	33.7272	30.7784	33.185	32.8904	37.5703	40.8522	37.5323	36.8102	38.7342	38.4507
ENSAPLG00000011790	PDCD6IP	MSTRG.8084.1	43.5754	48.962	42.3287	55.044	40.4752	36.8156	44.6775	40.8521	43.4652	49.7777	30.7999	42.2095	57.9363	54.6314	61.8071	56.8366	61.1705	60.0437	61.0129	61.3847	61.1938	58.4599	62.9825	62.5182	44.7266	45.4408	44.099	46.8328	44.6011	43.6036	69.4445	53.5751	66.9259	68.5495	64.6547	66.9533
ENSAPLG00000010633	MORN4	MSTRG.24897.1	48.0334	41.5201	49.7799	47.0111	49.3556	61.3593	32.5006	42.7098	47.0106	33.9617	68.8382	40.0636	40.7198	45.3668	34.1292	37.944	36.1185	42.4827	34.2949	40.6176	38.2949	39.4099	36.9568	39.4047	46.3486	37.5568	37.6446	35.5066	35.3705	30.8208	37.9214	52.3009	36.4669	38.7981	40.9219	40.9042
ENSAPLG00000004807	RCC1L	MSTRG.11391.1	55.9442	47.5989	45.7292	41.9793	43.2852	30.8229	63.4279	50.0514	52.5931	68.5785	35.5909	56.1682	63.5461	65.5746	61.6773	66.7274	62.6906	56.8469	67.7959	67.0536	60.1753	61.6037	58.1991	61.2568	57.5163	59.0229	67.6968	57.8713	62.0874	68.1547	58.2671	51.7603	56.1675	57.5149	60.8066	60.8004
ENSAPLG00000015465	RAPGEF1	MSTRG.5814.2	45.6432	55.9803	43.2207	31.2688	42.8709	43.0709	49.4621	40.8699	41.4869	49.9961	30.8621	44.0845	65.7127	71.0144	74.7098	67.0449	51.3605	48.077	56.8706	46.5297	40.909	47.8495	43.8132	46.9375	45.4537	45.1541	56.4669	46.2036	50.9272	61.0532	56.687	47.1075	53.9494	56.9758	68.3855	54.4175
ENSAPLG00000008793	SERINC3	MSTRG.9593.3	45.3404	45.6338	41.6137	47.8426	44.1007	30.8976	51.4147	44.3471	45.632	52.8899	32.9119	43.3931	50.3121	46.2303	51.4422	49.7634	55.5613	53.7798	56.369	59.3516	63.4007	61.0434	60.0896	59.8966	38.6111	41.9835	38.3562	41.4601	41.5108	46.3606	58.9514	61.1592	59.2902	60.5665	60.0335	60.8669
ENSAPLG00000008197	SCP2	MSTRG.23405.2	36.6701	39.3096	37.8692	39.0861	40.1149	32.9955	43.1904	36.7436	42.5838	40.896	30.9036	37.5427	45.0336	40.862	46.8836	44.1992	43.3747	45.6164	43.9086	48.3632	51.1448	47.9992	47.764	46.4223	40.6623	38.3272	40.536	42.5181	40.3837	37.4354	46.797	44.6556	41.8636	47.5416	41.3126	42.1117
ENSAPLG00000016255		MSTRG.13582.1	31.4722	38.6305	37.3719	43.5129	36.1521	39.3265	33.3196	35.0824	36.5312	30.9586	32.9198	32.0663	42.5442	40.5249	46.3799	41.6113	42.7366	40.9948	38.6099	38.9742	39.3474	39.6958	39.8446	38.0545	34.9572	32.4859	35.8191	35.255	33.1424	35.2643	40.4183	35.9316	39.4709	40.5385	40.6875	38.1057
ENSAPLG00000012820	PFDN5	ENSAPLT00000013364	37.5427	45.0384	52.307	44.8906	52.7961	55.7009	33.686	39.7446	50.2034	33.4521	51.7272	33.7301	36.3287	37.6321	37.5217	36.6739	33.0985	37.4984	31.5852	33.8636	38.21	36.5842	35.4686	36.5267	32.2725	31.7512	33.9883	32.2346	32.6451	31.673	35.7366	32.7436	30.9655	35.8331	36.3316	34.0613
ENSAPLG00000009171		ENSAPLT00000009550	44.448	44.0069	49.5007	49.0592	44.348	55.677	34.8498	37.994	40.9384	34.0527	47.102	36.751	36.9862	38.737	36.428	35.7848	34.8214	34.2596	36.2625	34.8364	32.9988	34.0954	32.5808	34.0931	34.2115	36.9296	32.4027	35.8482	33.5602	30.9829	36.0292	38.1878	38.0737	36.9113	38.2849	38.029
ENSAPLG00000012850	RAB10	MSTRG.27143.3	37.821	41.4731	39.9503	41.9874	39.4124	35.9083	39.893	34.2105	36.3688	38.5423	30.9961	37.0785	51.9175	45.5368	54.4264	48.4927	48.8472	44.7751	45.683	47.0131	46.6453	44.2005	47.1676	45.7074	37.1818	36.5662	37.9757	40.2708	37.8174	41.8739	48.2795	39.4587	45.1963	48.971	47.9343	47.2643
ENSAPLG00000006510	EXTL3	MSTRG.19479.1	39.8761	43.8227	41.9571	43.2552	40.4752	43.7394	38.4921	36.565	32.7311	39.0031	31.0073	38.7927	42.19	43.0081	42.3973	42.4369	41.5505	40.1693	42.4588	41.9646	40.3489	43.4145	42.6084	41.9275	37.8843	35.5141	39.8271	37.3224	35.7485	31.9165	43.0517	47.8411	47.0333	44.6945	45.7466	47.9196
ENSAPLG00000008734	TSPAN6	MSTRG.10032.1	37.8842	31.4993	31.4585	42.7341	32.2613	31.0378	41.3801	44.2638	41.4673	37.7837	38.5983	40.4178	36.3673	40.0545	38.6526	37.2454	44.7529	46.6469	45.3239	48.887	45.4413	46.6519	46.134	48.0212	43.1792	43.0935	37.1596	43.6148	40.2643	43.6645	45.373	48.7485	49.6356	45.402	43.6956	50.0664
ENSAPLG00000004489		MSTRG.27981.1	42.6079	35.2387	36.81	36.2467	33.8019	42.6172	48.9879	51.2839	44.6013	46.6973	54.216	47.1471	41.4162	40.352	38.1706	41.9047	43.898	41.0526	54.0745	49.2051	44.8302	49.6086	47.1262	49.7978	35.2555	38.5781	38.1296	36.7292	31.0536	35.8122	42.5367	45.7367	47.7462	39.1182	43.3635	50.2006
ENSAPLG00000012460	XPO7	MSTRG.25303.1	33.2935	37.9622	38.1769	33.2289	34.0161	31.945	33.9015	35.2174	34.7095	34.1164	31.061	33.2824	37.8356	37.9836	42.8649	36.4516	34.6128	33.7338	34.3384	34.2926	32.8876	32.8668	35.4876	35.1772	37.7639	35.7291	40.6852	38.0955	38.0098	36.459	39.1308	32.8287	36.5941	39.6035	38.7518	38.2782
ENSAPLG00000000671		MSTRG.18444.3	40.8246	40.7833	42.719	55.9425	42.8529	42.474	36.9188	38.905	41.3302	37.6745	38.8472	36.3135	37.8182	35.8472	35.1303	39.9285	39.402	40.1062	37.9195	40.7485	43.5231	41.0567	36.886	39.9377	33.3912	31.6079	32.0669	31.12	32.9833	33.9658	33.3763	37.6667	34.1965	35.513	33.0131	33.6012
ENSAPLG00000002864	RDX	MSTRG.7398.1	53.3262	55.133	42.4216	59.285	45.5729	37.4124	62.5442	49.5869	53.0828	62.0446	31.1317	52.4806	73.876	72.4806	78.677	70.9663	76.7164	68.1827	73.7333	76.7824	82.5989	76.2748	85.2523	76.9796	55.3163	51.2822	59.9179	58.6624	61.3513	60.2618	74.1457	66.3945	68.2707	73.8562	73.6008	66.2632
	SVIP	MSTRG.23172.1	43.3477	43.2516	44.1311	51.3959	46.2934	31.1571	52.1346	49.319	49.2828	52.9445	36.9806	50.7722	40.6231	40.2245	41.248	38.4996	45.0975	46.0159	39.9043	48.3819	49.7359	42.4414	49.4116	48.2521	51.9045	53.2711	53.3516	52.9993	55.2639	56.6908	44.1441	38.3617	42.5797	43.0098	41.1563	40.77
ENSAPLG00000015606		MSTRG.14979.1	41.9439	40.2859	50.0772	43.6865	49.842	55.7486	36.0782	42.156	44.758	32.7968	54.9835	34.1468	31.2604	32.9573	32.7574	32.5937	32.3283	34.4278	31.4298	37.3622	34.238	34.2076	35.256	35.6739	33.82	33.4714	31.6565	35.219	32.7048	36.9687	39.8526	42.6284	31.1576	39.472	36.8199	35.9397
ENSAPLG00000006232	SPCS2	MSTRG.23915.1	42.8165	54.9856	53.0875	57.452	54.6154	61.7652	36.8326	40.2269	41.1539	35.5633	40.7139	37.4802	40.6811	41.6057	42.2676	40.6747	42.0775	44.8382	33.2248	41.5343	43.7778	41.0567	40.4116	42.6026	38.6301	39.9041	39.2489	40.0191	37.897	31.186	40.5548	45.7753	39.9076	41.5441	41.0782	36.4189
ENSAPLG00000007694	MYO1C	MSTRG.20595.2	98.3823	150.833	83.7639	94.7378	90.1617	62.2742	122.567	87.1072	87.3629	137.655	31.1881	111.474	147.02	134.983	150.517	141.78	139.62	133.63	148.322	147.225	160.755	149.726	159.209	150.292	147.213	142.597	171.631	156.493	152.246	175.689	212.042	180.238	182.13	211.031	200.482	184.311
ENSAPLG00000014407	MINDY1	MSTRG.22863.5	45.4413	41.034	46.7073	50.9388	45.862	50.4404	43.3978	49.7075	47.5931	35.7211	53.5044	44.5733	34.856	38.4559	34.741	36.1436	34.0179	35.2075	31.3387	32.368	34.3279	31.7669	31.2411	32.4135	46.701	44.754	46.1633	45.6189	44.9524	47.8905	35.6525	34.886	31.618	37.4224	35.7753	33.1563
ENSAPLG00000013050		MSTRG.19971.1	72.6193	76.4825	64.255	43.6686	66.6481	48.013	100.304	48.926	70.2221	103.76	43.265	93.0234	50.334	31.2574	35.6864	50.6925	58.7585	51.9046	70.4367	42.7504	50.0923	65.234	68.4038	63.4775	93.6668	95.6658	108.867	96.0387	105.495	98.5088	94.514	67.5336	82.7143	103.001	90.1845	74.8888
ENSAPLG00000013534	MYDGF	MSTRG.24010.1	37.2961	33.3045	36.5313	44.7109	37.359	35.8367	37.1989	39.8696	41.1147	36.8009	40.4443	34.5634	34.2782	31.4274	34.2961	32.8001	38.5508	40.4848	37.7124	43.0311	42.6574	39.7093	43.1399	40.595	34.8454	34.6719	32.3654	36.5853	34.4355	31.2672	38.6236	41.6824	38.0388	39.253	38.1482	37.914
ENSAPLG00000013465	CTNNB1	MSTRG.10851.3	73.5109	113.895	67.7297	106.53	70.5929	73.6311	62.9968	47.3184	59.1354	66.0305	31.3184	52.9598	137.461	134.677	142.078	138.297	137.441	134.83	107.096	114.388	126.716	116.546	125.026	123.064	47.0385	47.1968	45.61	46.6171	51.3648	47.8443	94.6474	93.9254	92.0232	95.4875	96.0639	95.3792
ENSAPLG00000010904	CISD1	MSTRG.24891.1	44.5998	64.4354	50.8762	53.9118	52.0395	47.7265	45.3025	39.8517	49.3415	44.5906	31.3184	39.6052	62.8497	62.4935	67.795	60.885	55.0494	60.8008	55.6624	55.7159	63.3666	59.433	62.327	59.3914	38.686	37.5926	44.528	40.6663	42.0945	42.8326	55.6336	54.0578	49.3387	55.4259	54.9076	52.2707
ENSAPLG00000001383		MSTRG.19778.1	38.9955	47.4236	54.2627	49.8028	53.3356	63.3724	38.6988	39.8583	47.5217	36.2924	51.4285	35.1057	34.7705	32.2289	34.19	32.8056	31.3621	37.0954	33.3981	34.7405	37.9408	35.9998	38.9092	38.4704	34.7268	38.0504	33.8928	33.8766	33.1168	39.3828	38.2862	37.2263	32.4572	36.5095	38.9422	37.0811
ENSAPLG00000014964		MSTRG.16807.3	59.2071	48.0594	64.7752	46.6337	69.0979	52.1435	65.6693	70.7185	58.2736	62.6271	68.8589	71.0019	36.2513	38.0358	38.7638	36.9596	32.2878	34.1755	38.1611	36.8945	31.9464	34.5819	31.3761	34.3415	72.9534	71.7807	76.4457	72.092	71.1389	63.4474	44.0465	37.937	43.5927	40.3312	36.1363	43.4727
ENSAPLG00000007534	DECR2	MSTRG.16747.1	54.0661	56.0171	62.3039	66.1678	65.0269	87.1641	37.3067	48.7295	52.5539	37.9111	65.5819	39.7927	46.1169	46.8329	44.1956	47.5173	42.4221	43.0295	39.9043	44.7149	44.4737	43.3958	42.5021	44.5924	37.5115	36.3742	31.3954	34.0864	33.779	32.8092	45.0219	50.1772	40.9555	44.7955	44.6918	42.7635
ENSAPLG00000013397	ARNT	MSTRG.22860.6	42.5701	43.2564	39.3035	40.9446	42.0261	31.4792	51.1141	47.5234	47.963	50.8879	33.3356	52.4906	48.2465	48.8029	51.4458	47.9015	48.5194	45.7459	46.3349	46.3596	48.6806	44.4999	45.8063	45.6626	47.9315	45.7359	54.8389	49.9348	49.6848	49.6529	45.231	43.12	46.7827	47.5778	42.5576	46.6994
ENSAPLG00000002892		ENSAPLT00000002957	50.128	47.6822	43.2132	42.8685	44.2826	49.8753	38.1589	39.0804	43.1622	39.4241	57.738	46.2196	37.8394	48.0599	34.3398	40.0213	37.4794	38.2284	37.2869	32.9158	31.4959	34.3843	32.8423	35.6558	43.1419	42.2334	36.2203	37.5152	45.0548	33.3502	33.3127	33.8952	36.4381	31.5629	36.5471	36.9199
ENSAPLG00000008509	MICU1	MSTRG.24888.1	40.1227	50.2331	55.0943	40.3799	53.0303	59.7835	38.449	40.209	48.1467	34.3257	48.8235	35.1885	37.4119	40.862	39.7834	35.7054	31.5176	34.5751	38.351	38.3538	38.3798	37.0708	38.4273	40.1687	34.6589	32.977	36.3388	34.7156	37.5986	39.6267	43.0517	45.6016	37.6546	45.7558	45.4341	40.9233
ENSAPLG00000005411		MSTRG.16452.3	43.5701	49.4113	41.3008	44.9407	46.9048	40.4642	50.5337	43.3519	49.2021	47.0167	31.5704	45.6773	60.7573	56.3731	64.9382	57.247	55.4851	57.1338	53.3475	56.1546	61.7482	54.5243	61.7656	58.4229	43.5334	46.1432	49.3642	45.9898	47.6698	51.9303	53.0576	50.0629	49.0035	54.8067	53.9161	51.1515
ENSAPLG00000014146	CHD4	ENSAPLT00000014884	54.6542	62.7591	47.4201	56.1222	43.6455	44.8138	52.9966	49.3368	48.0096	58.0406	31.588	51.5639	68.4596	68.1033	72.4296	65.9336	66.2376	65.5538	59.8565	60.8422	59.3945	58.4037	60.6973	57.6681	49.0334	50.673	57.1011	50.3206	53.7321	54.7835	62.5781	54.4053	58.0537	64.8263	65.7485	59.1711
ENSAPLG00000005528	HMG20B	MSTRG.14059.4	48.8871	50.3436	54.4067	52.6718	49.5898	52.9075	35.8627	39.9768	36.6683	36.9829	42.145	39.1261	40.3136	41.7332	39.802	41.6272	40.0304	40.1903	35.8311	36.09	38.3968	37.3327	36.9391	37.6992	37.2504	34.3852	31.7125	31.6054	34.5151	33.9455	35.8927	43.3814	34.7903	35.8668	37.1325	36.6297
ENSAPLG00000013875		MSTRG.28084.2	34.3297	33.3681	32.6671	36.3709	34.5776	35.4189	38.5763	37.8633	38.6427	33.2835	33.5739	37.6069	41.2034	42.8235	43.2232	41.8098	38.7993	40.0189	35.6027	34.1964	34.4126	35.0069	35.6828	36.6715	48.07	43.3643	47.1223	46.5603	45.6743	47.8193	31.9536	33.1598	34.1366	31.616	34.3812	33.9246
ENSAPLG00000010885		MSTRG.25592.3	41.1661	41.5385	31.6258	43.7584	32.6756	34.5474	51.1647	40.8163	50.0663	49.6867	38.8472	47.2304	58.7487	51.6352	60.5279	58.0431	59.2247	55.6061	62.9805	58.5971	61.9237	59.3581	63.3723	63.1755	38.6114	46.9101	37.57	41.0978	50.0916	49.3254	50.0352	46.0456	61.669	48.266	52.4074	54.8775
ENSAPLG00000006975	CAPRIN1	MSTRG.17608.9	54.6352	67.3274	51.954	66.653	52.7781	50.9258	51.5095	43.46	48.2055	55.8748	31.6295	48.5013	84.0124	81.1077	88.2057	80.2856	82.1079	75.0598	73.2845	68.3445	72.6178	70.586	75.2779	72.6447	50.3757	49.347	58.9666	54.6533	53.3542	58.943	71.0636	57.9577	63.6076	71.346	70.3388	66.7233
ENSAPLG00000003363	PTPRA	MSTRG.1793.1	44.0307	46.2542	41.4554	51.0365	42.3305	44.8615	42.199	41.245	39.7436	43.262	31.6502	43.8554	46.8713	45.2605	41.8783	46.0725	49.0499	48.3083	43.27	47.0348	45.1188	49.1578	47.2325	46.8309	47.3554	41.4092	43.9125	44.5856	41.259	37.5165	42.8726	46.953	45.8806	43.5489	42.8557	44.9869
ENSAPLG00000009549	PAM	MSTRG.19509.6	42.8165	47.8568	40.4148	50.138	40.259	31.6585	48.5354	45.1927	47.8921	61.9536	32.3347	46.8763	40.2942	34.976	38.9307	39.1664	44.2868	43.8077	49.5007	53.5082	61.4824	52.4342	58.8014	51.752	45.1927	45.19	41.7485	45.5923	45.914	44.5167	48.6697	46.2966	48.7972	50.4055	46.8209	47.7854
ENSAPLG00000013996	CASK	MSTRG.4767.5	53.5729	55.1882	43.0906	53.786	40.9796	36.2426	62.8891	52.052	50.0271	63.1731	31.671	56.8765	96.1413	88.2474	99.2546	87.922	89.9518	88.057	87.3857	95.7909	104.31	93.9774	100.648	93.8216	58.7655	63.6816	63.7234	65.0266	61.4906	70.9953	76.7986	80.0827	80.7408	77.394	75.769	82.8817
ENSAPLG00000013895	PITPNM1	ENSAPLT00000014495	60.4592	63.4591	64.9796	54.7924	59.7131	65.1077	36.2507	43.5493	43.4456	41.4238	53.2827	48.6263	39.5011	48.0866	31.6821	37.7693	36.5036	44.2073	34.2777	31.843	33.1176	35.1246	33.2186	36.7754	56.0435	48.4152	51.0384	45.6822	48.162	34.6151	39.3649	40.0221	37.7419	36.7596	39.6327	39.0832
ENSAPLG00000007008	SETD7	MSTRG.17082.2	53.7246	58.3566	45.1903	40.7394	41.8082	31.6824	81.5747	57.8216	69.4386	82.3561	33.745	70.1477	98.6561	95.9183	106.559	101.369	92.9515	85.9329	88.6111	86.1182	89.898	86.2115	87.6795	83.0555	74.5941	71.2252	88.8136	79.8945	83.99	97.2306	74.1457	67.4564	74.6629	75.6083	77.6442	70.116
ENSAPLG00000007556	YIPF4	MSTRG.27401.1	41.3368	39.5675	44.0754	42.177	42.4927	31.7063	56.9191	51.2303	49.0281	50.9971	39.6354	49.4388	45.0723	41.7332	51.0362	43.4053	49.0499	47.383	49.3108	49.6354	55.5582	51.0495	53.3447	49.78	59.7163	56.1022	69.8048	63.5524	58.5861	77.265	50.1717	47.3005	48.2209	50.3213	48.4422	47.8238
ENSAPLG00000003767	SDC4	MSTRG.19177.1	46.4589	58.3197	52.0283	43.2732	47.8785	54.0773	51.3156	37.6725	49.7529	45.537	43.8872	43.1887	53.6805	45.6855	54.1136	53.3279	53.7724	50.6217	50.1048	39.8318	42.2331	47.7372	47.0022	47.2217	31.7505	35.084	32.3281	37.2865	34.6543	38.6122	51.1861	40.2344	48.2384	51.9891	52.0753	48.0729
ENSAPLG00000006806	MXRA8	MSTRG.27.1	48.8871	41.0964	41.6412	35.1864	40.9255	32.3748	35.0006	35.5111	42.8384	41.9516	34.8858	36.4802	59.5032	55.1838	51.6665	59.2815	55.1507	56.6156	55.8177	54.7617	57.4424	58.9839	57.0652	57.295	39.6369	37.8614	31.7684	39.8933	36.962	35.8933	64.1777	59.3863	60.2543	67.3702	67.6042	57.676
ENSAPLG00000009740	ETF1	MSTRG.20511.7	43.4615	58.5224	44.2984	53.0133	48.2568	44.0975	50.4319	43.2992	47.4807	47.6118	31.8162	43.8137	69.833	67.5933	74.8952	65.7589	66.724	61.2635	55.5416	57.5868	62.2971	56.5699	64.5947	55.8915	46.1995	45.7992	54.2843	51.6509	50.3503	58.9227	59.1449	49.8297	51.417	60.8168	59.4002	54.13
ENSAPLG00000014937	SMARCC1	MSTRG.21208.1	45.3207	52.7935	44.1683	49.2012	40.3131	44.7899	45.5396	41.6916	41.0168	45.6282	31.8784	41.2511	60.1802	55.2901	58.3033	57.6621	54.4818	51.0003	51.6927	49.5605	49.7698	49.3092	52.5297	51.5744	37.955	38.0943	42.644	40.2349	37.9169	39.9883	47.3237	44.3274	47.7493	51.344	53.4977	46.827
ENSAPLG00000006279		MSTRG.4197.2	42.0767	44.099	38.0922	47.1728	39.2683	31.945	50.5181	41.4237	45.4632	47.2478	31.8991	43.4387	48.651	46.0042	51.407	47.3585	47.1852	46.1001	45.6518	49.1115	49.5491	49.0659	48.0829	47.8435	45.5656	41.6242	51.5421	49.9071	43.487	52.7139	47.6358	40.9101	45.9505	49.7822	46.0396	44.0669
ENSAPLG00000011385	NDFIP2	MSTRG.1138.3	53.1176	62.6302	50.5604	64.3707	55.2278	42.8321	56.8976	48.0507	52.1034	62.354	31.8991	52.1472	53.6612	45.2393	51.0733	51.3593	57.6843	59.3076	57.0777	62.077	64.9113	61.2481	68.2267	61.6121	45.7148	48.7378	48.8186	51.1116	50.1911	50.624	56.3944	51.2004	52.8491	58.1719	51.5479	52.3474
ENSAPLG00000015130		MSTRG.7918.19	37.2961	32.4387	36.6614	39.6431	36.6024	32.5419	38.449	36.7079	32.3786	31.9596	33.5169	36.2093	42.0546	39.5233	43.8248	43.9928	40.3141	43.1768	36.7631	40.4118	40.3828	40.4204	38.9234	37.9302	60.3875	53.8983	68.7601	58.986	57.0941	64.0358	36.8875	38.7671	35.5937	39.034	38.6365	35.748
ENSAPLG00000010286	BLMH	MSTRG.18077.1	44.1824	58.596	47.1042	50.4615	46.6176	44.9331	49.225	40.5127	45.6786	46.8656	31.9613	43.4387	51.4559	50.509	57.5803	51.3434	48.7053	47.4881	48.9139	48.5128	51.9086	52.584	55.2758	55.1631	39.003	38.6139	44.0617	41.3315	42.5123	44.7601	50.4253	47.9956	51.6615	53.7917	54.4584	52.9416
ENSAPLG00000016237	C19orf47	MSTRG.21098.13	38.5482	42.3306	39.6158	37.4328	39.1603	41.0415	45.9491	37.9583	38.1961	38.2933	35.4458	40.1469	44.2211	46.8967	48.515	43.9928	41.8545	40.4427	39.5419	38.8963	31.9973	39.8029	37.8604	38.4987	44.6893	40.5491	51.1877	46.3294	47.3066	48.0877	44.1441	41.1997	33.7424	37.7704	42.0744	38.2973
ENSAPLG00000002349	PSMC6	MSTRG.22648.1	37.3341	49.5699	42.6632	43.8483	47.2661	42.8321	38.7076	36.2077	44.0529	36.4915	35.8813	36.0843	40.9326	44.6868	44.0287	38.6743	38.0238	39.5384	35.8828	37.3061	44.2361	39.99	43.6183	41.9097	32.3098	32.0379	34.8837	33.6549	33.9979	37.0702	37.0241	33.2069	36.0827	38.6128	38.5779	36.8789
ENSAPLG00000013662	CD151	MSTRG.10431.4	36.4994	44.0253	38.6496	32.6346	38.7099	32.4225	48.9664	40.6734	44.4642	42.4612	32.0443	39.0219	44.2985	49.3616	52.9828	46.0249	40.5776	40.9264	44.668	47.0535	49.5152	47.1946	48.5081	48.4831	52.6876	48.021	57.6234	52.388	55.4828	57.8879	53.0392	49.5401	49.0418	58.3066	58.2673	51.734
ENSAPLG00000002201		MSTRG.4566.4	51.6456	47.7828	44.3251	34.1961	41.8701	46.2842	63.3686	48.3594	65.8961	56.1281	54.1269	57.3734	44.7798	34.0149	36.5095	41.6658	42.3209	43.1564	47.3065	34.7532	37.7098	46.2767	45.1791	42.9323	44.4544	67.1087	54.2776	48.855	65.6157	69.1727	37.5484	32.0918	48.9192	41.7053	47.4339	38.8001
ENSAPLG00000015490	ACO1	ENSAPLT00000016214	52.188	55.5014	43.6666	40.1823	45.4468	32.136	72.1134	54.392	69.7324	70.6151	38.9717	57.7911	68.5128	55.3113	62.102	65.9812	60.7651	57.8564	66.5532	64.9582	67.2349	67.648	68.2975	64.3425	44.2232	45.9067	51.2554	45.1069	52.9364	50.8472	50.991	50.1749	51.4123	55.6617	58.6111	51.5615
ENSAPLG00000002795	FARP1	MSTRG.14860.2	60.2125	79.135	63.2701	63.7777	59.4609	56.8469	61.2942	51.9805	47.7941	64.0831	32.148	56.314	68.1307	66.5733	73.9126	66.6321	65.1431	64.1447	63.5846	64.3969	66.0825	63.7744	67.0751	66.4444	61.0214	69.0213	74.431	67.0941	64.6934	72.4968	72.8387	62.9194	68.4803	72.9802	69.4207	72.2436
ENSAPLG00000015577	PACS2	MSTRG.23617.14	45.2827	40.2122	42.0314	32.1494	38.4986	36.1232	45.5827	42.6383	43.8178	48.1761	35.5287	43.897	51.8235	59.1149	58.8224	53.6613	45.8272	41.7256	46.2214	42.2827	38.6344	43.0215	40.6773	42.4072	38.0335	43.0756	44.8638	40.5944	44.7204	46.9515	42.447	36.5276	39.7853	41.8474	45.3169	45.8303
ENSAPLG00000015531	ETFA	MSTRG.24312.2	38.4343	44.9279	44.6329	43.0576	48.8693	49.1591	34.3325	38.0655	40.6838	34.4895	38.0798	34.7509	34.7811	35.2522	35.6864	32.165	35.9159	38.0452	33.1558	39.1957	38.7363	39.0731	39.0651	38.9428	41.2962	37.8793	36.8797	42.7878	36.3851	36.9687	48.8843	44.3274	37.9689	45.183	44.5746	42.5718
ENSAPLG00000010955		MSTRG.28317.1	51.8608	78.9954	55.6889	58.8897	53.3185	49.8342	56.7467	47.9285	53.7292	56.53	32.2162	56.323	54.0094	52.8252	58.5033	51.3494	49.9569	49.0941	52.7973	51.0766	50.9986	51.274	51.2433	51.6099	52.5757	48.6482	55.6461	48.6486	54.687	53.8704	54.8339	48.5582	56.4469	57.2116	56.6498	54.0341
ENSAPLG00000001049		ENSAPLT00000001032	58.7898	59.7197	62.8799	60.2554	70.3227	80.2923	42.824	54.6957	50.791	39.5855	58.1153	46.5638	37.9342	44.0281	35.2601	39.087	40.6384	41.9149	36.1417	42.6756	41.605	41.0941	37.5415	39.6357	47.5232	41.4271	40.8158	39.5697	40.9407	40.0934	41.5692	49.5401	32.2928	39.4551	40.1601	36.6489
ENSAPLG00000012179	GBF1	MSTRG.20850.2	52.207	54.1751	46.8998	43.7045	40.2951	36.0516	60.9709	50.6765	48.5776	56.4572	32.3347	56.9599	65.5193	63.641	66.1265	62.8695	61.7582	60.3381	59.9083	60.1312	57.731	59.0026	60.6085	57.6148	64.1349	54.4716	70.5882	66.8783	61.1922	63.6706	59.9642	54.4053	60.918	62.6868	63.4436	64.1739
ENSAPLG00000014827	POMT1	MSTRG.5812.1	38.0807	48.6329	42.2903	37.0209	43.7689	40.3598	40.6003	36.9682	42.4206	41.5612	32.3608	36.5799	34.6049	34.5795	36.7112	34.687	36.3299	35.61	38.5916	40.7912	43.128	44.266	44.1191	42.8279	36.897	37.1502	36.6419	36.1832	37.9246	38.0145	45.373	42.5568	41.3194	46.8798	46.1712	42.4487
ENSAPLG00000005801	THOC5	ENSAPLT00000006072	50.272	58.6329	60.4829	59.0155	57.6416	70.217	41.2723	47.4791	47.2848	34.3257	57.9079	42.0011	43.5828	43.4756	42.3417	41.6907	39.1994	43.0926	38.0575	36.8945	37.8366	37.9316	36.0887	37.5038	40.5504	37.8076	34.6039	35.5965	37.2206	32.3628	39.3259	40.4082	39.2439	39.1013	41.3712	41.115
ENSAPLG00000015675	EIF5	MSTRG.18110.1	40.9079	43.0345	38.9345	61.1364	38.9808	40.0067	40.8106	39.0122	40.15	39.3932	35.8303	37.3958	78.7227	76.9252	86.9833	74.6331	76.5658	74.9837	52.5776	57.4648	62.4292	56.2736	62.3226	58.2094	32.4138	33.3838	36.9708	34.2286	36.9896	34.2659	40.3765	39.583	42.8218	42.3196	40.6291	42.4602
ENSAPLG00000007359	ANXA1	MSTRG.23656.1	64.8793	61.746	63.3445	85.558	67.4226	51.7614	46.4017	42.4597	58.9591	51.3793	41.7509	41.6886	62.753	54.3339	64.7361	56.9001	58.7585	57.8775	52.0551	53.1153	63.74	57.5242	64.6302	56.8508	32.5335	42.4126	34.3427	37.1247	40.2842	44.7804	62.5391	48.6906	54.5083	63.6976	63.385	54.1491
ENSAPLG00000005444	MPC2	MSTRG.11184.2	38.6476	41.1244	44.5353	46.5573	48.1012	42.1223	40.7828	43.0256	47.3841	38.3854	40.1066	39.915	42.0598	39.3057	43.442	42.6025	41.7962	41.2381	40.9594	41.4799	44.694	41.176	44.3868	42.8401	36.7346	32.55	34.8149	35.2289	36.1473	33.9674	40.2394	38.9755	37.0195	38.869	38.0207	36.5912
ENSAPLG00000002392	DNAJC7	MSTRG.23357.1	36.7082	42.3444	42.2371	38.5178	41.9845	35.7593	43.6504	38.8925	44.9306	39.6811	32.5985	39.2234	47.8165	52.3067	54.2486	46.1832	44.0401	41.4043	48.0435	51.3188	50.9024	48.8559	52.8428	50.0284	39.4773	37.0672	46.2485	38.8542	41.0628	45.3078	42.754	37.3682	42.7589	41.0013	45.907	42.3573
ENSAPLG00000013959		MSTRG.20748.1	48.746	50.4027	45.2455	51.7712	44.9466	32.6302	66.4775	52.943	56.9745	64.06	32.9822	59.1779	56.7845	55.7136	58.7871	57.6216	60.0676	60.1068	61.5057	64.799	77.6136	68.3146	70.6124	68.838	60.9693	62.7904	66.2384	66.3297	65.1333	69.0264	68.2489	63.783	64.8548	71.5647	67.5274	65.1678
ENSAPLG00000007136	MAGT1	MSTRG.8206.2	47.4833	54.5251	46.3424	60.3093	45.717	39.6567	47.8241	42.0126	46.5797	49.4501	32.6458	42.897	58.9571	55.0776	64.2777	56.2333	63.7034	65.0701	62.8079	64.6214	73.3647	67.7977	73.1696	69.4113	38.7233	39.3307	39.4167	42.9488	38.6131	42.4856	58.9888	55.7953	58.3667	61.457	59.4198	58.9206
ENSAPLG00000014658	SPPL2A	MSTRG.23017.5	44.3721	52.2225	40.6192	44.9445	43.6275	34.237	59.6347	43.6386	50.3797	60.261	32.6873	50.3347	59.1937	53.7176	59.4341	55.0108	55.0291	54.0498	63.3775	62.8815	68.8324	61.3604	66.8093	64.9698	53.0231	52.9127	60.2351	58.2848	56.6764	64.888	59.5155	52.3588	56.7962	59.9745	55.8452	56.1426
ENSAPLG00000007275	SLC11A2	MSTRG.25875.5	59.0174	71.5457	61.635	75.9078	61.4063	67.6146	43.018	37.5832	42.525	44.445	38.6813	42.0428	63.1592	62.7697	57.5247	60.8373	61.5353	62.5043	54.1781	59.4577	56.7125	54.081	55.3998	55.6961	43.4029	37.2521	39.2115	41.0798	37.9766	32.7078	60.0032	64.9079	57.6171	60.0587	57.9353	57.676
ENSAPLG00000012500	MFN1	MSTRG.20225.4	37.3989	47.82	41.0427	41.2262	40.7757	35.0142	45.9163	40.6314	45.263	46.5677	32.7215	41.7418	43.5054	42.5876	49.4221	45.0874	45.5823	42.4161	41.7176	42.6608	46.2668	44.4072	43.7287	45.4041	43.5767	43.184	49.9541	45.8552	48.4709	57.87	44.9981	39.9892	41.3991	47.539	41.8437	44.0201
ENSAPLG00000013886		MSTRG.25506.1	62.0147	76.3719	82.372	90.5	86.9487	90.3677	45.712	58.6255	66.1674	51.5977	62.6575	47.4805	53.7579	48.5754	50.2205	47.9459	48.2797	58.214	49.19	58.3539	63.2308	56.888	62.4688	61.2568	42.5453	44.9391	40.1256	44.0282	41.0401	32.7281	54.2877	63.7882	55.6086	59.0984	60.6504	56.2768
ENSAPLG00000003943	PAFAH1B1	MSTRG.15490.19	45.3946	49.3305	42.8119	48.1432	45.4468	39.0264	54.9794	46.2823	50.7838	55.1104	32.7287	50.8347	67.273	64.2784	74.7839	67.156	67.6225	66.0585	64.2289	64.7468	72.465	63.3008	67.8369	66.3853	54.7887	58.987	62.399	58.2021	59.362	72.0099	64.0741	57.9648	59.3287	64.3715	62.7795	55.7715
ENSAPLG00000010476	SMURF1	MSTRG.14340.5	48.944	56.1092	42.1058	51.2342	42.4026	32.7568	72.5875	52.9094	58.4107	67.7959	32.7702	71.5436	63.7783	58.01	65.2923	60.9802	64.2715	65.5538	62.6871	55.6972	62.9761	61.1359	64.1518	62.2161	82.2008	79.7902	91.9289	87.7509	80.9662	87.2478	64.0996	54.0578	65.0048	64.641	59.8886	60.302
ENSAPLG00000015589	GSS	MSTRG.3862.2	42.532	37.9833	51.0435	40.2542	50.2743	48.8725	43.2766	53.6953	50.889	37.4925	72.6752	44.1887	33.4464	36.4209	34.741	37.3248	32.7945	33.2291	36.5732	39.0273	38.4647	38.1748	34.4588	38.4987	49.3317	40.4954	40.2189	43.1473	45.6753	41.9398	34.02	45.6981	40.0473	34.4685	37.9333	41.7859
ENSAPLG00000009075		MSTRG.18378.1	41.5265	47.3042	48.1262	43.3631	53.8408	53.1462	40.2162	43.6208	46.2467	38.2933	50.3998	38.5844	35.1487	36.2934	34.2219	35.8642	34.6795	38.1293	33.0522	36.5016	35.7827	36.6216	37.1163	34.679	37.7352	32.8263	36.6745	35.5426	38.3943	35.8933	36.3998	41.2191	33.952	35.2097	34.9057	32.8153
ENSAPLG00000006404	ATP5H	MSTRG.4200.1	51.1636	57.4724	66.4662	66.1857	70.4849	77.7138	42.587	47.6935	54.5127	39.0213	61.3508	41.1678	43.1185	44.453	43.1018	43.326	41.2059	47.8456	40.5084	44.1536	48.5816	46.2028	44.7699	46.4933	36.4488	38.3272	32.8504	35.3448	38.076	34.331	45.1584	44.2308	38.9994	44.6271	43.8714	41.2109
ENSAPLG00000003218	MAP4K4	MSTRG.6024.9	58.9872	69.2393	47.8313	57.6271	46.2509	39.6851	69.5366	56.1429	57.2791	76.2363	32.8824	64.7157	103.96	102.147	115.493	100.786	94.6444	92.833	86.9614	84.6823	84.4053	79.8627	92.253	89.6175	59.446	62.3621	71.1406	65.5936	66.3726	68.4944	75.288	72.7453	78.4949	75.5138	79.2189	77.6301
ENSAPLG00000015801	GGA1	MSTRG.9158.1	41.5835	41.3359	43.7038	40.2182	41.3939	41.6622	39.2464	40.5305	39.4889	36.9283	38.6398	41.3345	41.1841	43.3906	39.2643	40.6905	38.1251	39.1178	33.4147	35.7345	36.4786	36.4719	33.6793	34.2526	47.2435	37.3059	43.3901	40.3068	38.076	34.6353	32.9081	36.2573	32.9739	34.519	34.5541	33.1795
ENSAPLG00000008900	ABR	MSTRG.18068.1	41.7542	36.8781	44.1126	43.1115	40.2951	37.6512	38.4274	36.5114	38.725	37.7473	37.6235	38.2094	37.4506	37.1009	33.4248	38.452	38.8345	36.0893	37.6088	37.2499	34.9679	36.8088	34.9549	36.6688	40.7928	35.9799	40.4054	41.0079	36.1861	32.9107	35.1514	36.238	37.5148	34.8223	33.5774	38.6615
ENSAPLG00000012199	TGFB3	MSTRG.6568.1	41.5455	32.9361	43.019	49.0418	39.5385	34.3373	56.5228	58.0896	60.487	50.8333	56.0412	49.5013	60.1222	61.686	64.0889	57.3662	59.3347	57.2276	55.2868	53.9946	50.4488	49.6647	54.1242	57.0701	48.3808	45.3469	61.6714	48.4149	54.0347	54.7119	48.8355	46.3932	50.3866	48.5101	55.5846	54.9398
ENSAPLG00000011898	CBLB	MSTRG.12315.1	43.6702	63.2749	36.6614	63.3823	37.9534	41.901	64.7856	50.6912	49.0477	62.6089	32.9436	63.6476	103.589	106.5	118.312	103.195	101.383	98.7408	98.5872	88.1762	90.1121	85.9308	100.17	96.6464	73.823	70.5981	84.9335	83.2923	70.94	81.8506	102.704	81.5693	94.7302	98.0256	93.72	98.4269
ENSAPLG00000008908		MSTRG.6509.1	60.9714	75.7272	52.6787	47.4244	52.3278	39.9193	98.6225	64.0736	67.7344	106.544	32.9569	89.7908	96.3735	88.2474	101.09	101.51	90.7017	82.4348	104.076	98.2605	95.6185	90.4219	99.843	93.8749	118.567	101.579	150.466	124.712	117.252	138.298	110.701	84.5292	107.466	110.047	107.432	100.386
ENSAPLG00000005814	MYL3	MSTRG.18358.1	65.1565	38.5306	46.1772	38.1606	46.9909	32.9958	306.202	273.827	301.583	150.563	200.611	240.496	148.481	176.983	200.304	138.976	129.12	127.55	214.748	266.512	312.973	227.846	312.627	300.711	320.05	281.638	345.088	314.346	386.267	401.249	179.717	261.273	258.687	187.363	253.89	254.612
ENSAPLG00000013231	SDE2	MSTRG.7610.1	45.2068	57.5461	48.8694	48.88	51.319	40.1581	58.3847	49.5333	51.6137	57.9132	32.9984	55.1473	54.0094	48.2354	53.6687	51.6451	54.5832	50.5797	53.0562	57.7364	65.1828	55.1851	60.5731	54.7722	58.0943	57.3206	64.2457	60.622	60.4362	70.6301	55.4971	49.9069	52.5173	59.6712	54.7904	52.0982
ENSAPLG00000015785		ENSAPLT00000016480	42.0577	51.9278	33.0008	56.4996	35.1253	44.766	50.3242	45.7107	47.7745	51.1791	34.6784	48.5638	59.6966	54.9076	56.1899	62.679	64.2715	66.7105	50.7261	61.4409	64.7755	56.4763	62.6459	61.9319	39.3013	43.0039	42.7745	37.7359	47.048	41.5746	42.1154	54.8686	43.1037	43.5826	41.9572	46.8079
ENSAPLG00000002151	BTG2	MSTRG.18532.2	63.779	50.4725	60.3714	39.6971	58.1099	39.9432	66.9409	45.6393	62.8179	55.347	53.4694	60.1683	41.0487	33.021	36.5392	43.8816	45.7866	43.6184	59.2352	35.6035	36.6144	57.1312	41.0317	42.0519	48.1944	67.2653	53.6874	50.8239	64.8128	67.0591	54.4632	40.3889	54.3686	54.6846	47.8366	44.1627
ENSAPLG00000012409	GUSB	MSTRG.2577.1	41.8295	40.7748	40.9035	51.0586	41.3168	34.5964	46.4536	41.5346	42.3421	45.6044	33.0255	42.2995	45.625	39.7137	45.4595	44.6265	49.7739	46.5466	47.7651	51.2064	55.871	51.2205	52.3845	48.7483	45.0447	43.8936	41.5105	44.9487	43.5561	38.2837	47.5145	47.634	47.9956	47.8938	45.5106	47.8966
ENSAPLG00000016188	NINJ1	MSTRG.13119.3	43.9548	52.0014	47.2157	55.1877	47.8966	37.6751	55.7122	40.1197	46.423	56.1478	33.0398	48.9597	69.775	58.9662	68.8146	71.0298	73.9194	64.4181	61.1682	62.7131	70.1904	62.0341	62.4688	57.1173	46.2554	44.4016	52.159	52.7296	51.8224	42.2645	51.7518	41.7017	48.7099	53.3032	48.9891	47.5746
ENSAPLG00000016256	MKRN3	MSTRG.16005.3	42.6458	54.1382	47.1042	53.2649	50.4544	44.5989	50.3026	42.5311	44.19	45.5916	33.0398	44.772	48.8638	50.4878	55.5411	48.6127	46.3339	50.1801	43.7705	46.7916	54.4209	46.6519	51.3959	49.3714	51.252	47.0535	56.2244	52.6218	50.4497	58.2937	54.5217	47.1268	50.1246	55.5606	53.7356	48.5713
ENSAPLG00000003469	ARHGDIB	MSTRG.20040.6	53.6677	57.7303	65.6809	76.0874	64.9008	70.0737	45.8073	46.3088	48.0039	42.4548	45.5465	43.3345	39.0756	38.7789	41.285	38.0075	38.6116	40.8002	39.8526	47.9703	49.8038	47.2694	47.6045	47.6836	44.4278	40.0116	45.8848	43.0574	42.3073	33.0466	36.2633	38.6899	38.3532	38.1692	37.4841	39.4858
ENSAPLG00000012220		ENSAPLT00000012716	47.2746	46.1068	52.9574	56.9668	55.1198	61.025	35.1084	39.1372	37.393	33.5249	39.905	36.751	43.6021	46.4505	44.5663	47.6601	44.3476	44.67	38.023	42.6943	38.889	40.6262	37.7364	38.1078	39.6182	35.4245	38.8571	37.1786	37.0813	33.0527	45.8802	42.8987	39.5757	47.9964	44.3988	43.5493
ENSAPLG00000003247		ENSAPLT00000003368	57.207	59.4051	58.3005	53.1588	58.3281	59.8735	36.3414	46.3593	44.0864	42.2115	51.1842	42.8087	41.6027	44.9938	38.8724	41.3083	41.7165	42.4457	35.3806	35.2847	35.9244	36.5996	37.8425	38.036	44.23	40.45	40.8447	39.6855	41.1812	33.0994	44.3142	46.9351	39.0841	41.8465	42.6766	39.342
ENSAPLG00000015029	CFDP1	MSTRG.304.5	39.7813	38.1123	39.7645	39.4275	35.3775	43.9304	57.8459	61.7157	61.5643	52.1255	74.8737	58.5433	35.8644	33.1698	33.8511	37.5153	40.3344	40.2324	47.2915	43.4993	46.8671	48.7478	47.0553	47.4882	60.8536	54.1133	44.6213	58.123	48.0028	45.1659	40.0671	48.2852	56.9709	40.9882	44.8676	48.1496
ENSAPLG00000007242	ASCC2	MSTRG.20053.2	42.1905	52.8304	56.0233	55.9425	61.9647	61.3115	40.0654	46.3716	50.3993	37.1467	54.776	38.7719	41.0874	40.2457	42.6383	39.992	42.4829	41.978	36.6595	39.8318	43.5401	40.8321	44.1852	43.0467	34.342	37.073	37.1596	36.8011	36.1066	33.1947	41.1205	41.4314	39.9774	39.9268	42.8362	42.3226
ENSAPLG00000009595	GPR107	MSTRG.5780.2	48.8492	55.2066	44.6329	44.621	45.9331	38.463	66.596	57.5001	57.0004	73.7292	33.2058	63.7517	64.8809	60.6661	66.8495	61.0279	64.1499	59.1604	72.7495	74.107	81.2239	72.8503	76.4472	71.7564	67.5281	61.3164	72.9573	67.7952	66.1854	75.9259	76.3109	66.7227	74.9249	78.6575	73.132	72.1094
ENSAPLG00000012240		MSTRG.18087.1	67.3644	64.5827	80.4952	62.0345	76.4832	80.4117	49.7423	65.0918	64.1499	52.3075	100.136	62.3142	41.0293	48.9791	38.9492	43.453	39.4629	40.8423	38.2129	33.4707	34.0682	38.8859	33.2186	35.6028	70.0077	65.5093	57.9033	60.1546	59.5609	43.0558	39.7355	41.8562	45.6535	39.034	41.8595	44.2394
ENSAPLG00000006835	TOP2B	MSTRG.25984.1	47.0384	58.7355	46.5192	45.4699	47.3965	38.8103	47.6399	40.9147	46.163	53.8726	33.2717	45.3439	55.5856	53.738	63.0317	54.6637	52.9587	48.8053	54.0963	52.1475	58.7684	55.6986	57.7234	55.8078	43.8843	44.0946	48.6658	47.8511	49.0192	55.3285	56.4759	47.8195	52.8568	59.0147	57.1106	54.0683
ENSAPLG00000014821	MARS	MSTRG.24219.1	35.5129	43.528	42.2173	50.2099	40.6733	47.8459	50.5602	53.2586	46.0279	33.3065	50.3386	52.3948	56.3671	58.599	52.9828	58.0973	52.6321	56.5914	38.8166	37.1392	38.1182	41.1502	38.073	39.4916	100.671	83.6059	94.5127	93.1463	74.2154	79.5422	36.0031	33.7651	34.3717	36.4227	34.7676	34.6938
ENSAPLG00000003287	YTHDF2	MSTRG.25102.1	47.2367	56.2014	48.0333	52.1507	46.4375	53.2895	36.9619	38.1191	36.6291	41.26	33.3095	37.251	47.3356	51.2103	47.0876	46.8505	47.2054	46.9623	43.0111	41.9646	38.7702	42.7408	39.1537	39.7956	34.9759	35.4782	36.3761	37.2146	36.5641	34.6353	42.408	45.7174	39.1391	40.5502	42.133	38.9491
ENSAPLG00000011747	ENOPH1	MSTRG.6088.1	41.7373	47.5652	45.6433	47.6938	43.6187	45.4796	36.6711	39.4438	39.3722	35.2206	34.7731	37.1727	34.8608	36.8059	37.4934	36.038	38.2062	39.3581	38.6038	37.9047	43.5766	40.7112	39.4852	42.4379	37.7773	33.4497	33.3233	33.7644	36.5174	35.1795	43.1367	45.6724	39.6082	45.2983	43.2018	42.1767
ENSAPLG00000006196	EIF3M	ENSAPLT00000006474	43.0063	54.2303	52.2327	51.4319	55.6421	50.8064	41.7464	44.2102	43.8766	42.807	34.7613	43.0012	38.3985	39.417	42.1193	37.0073	40.3141	41.9359	33.3284	36.9693	41.3164	40.776	42.6262	41.7498	40.364	42.2693	46.7106	39.9472	42.2934	45.2877	47.7334	40.4275	40.8681	46.396	43.8128	39.5816
ENSAPLG00000009057	SF3A1	MSTRG.20077.1	38.0929	41.778	40.9165	43.7045	37.413	40.946	38.7076	38.3691	35.3363	36.7827	33.3302	34.9384	45.7493	44.963	44.622	43.8022	41.3276	40.2745	39.2657	37.6802	35.2395	38.4742	36.4076	37.9302	35.9267	35.8904	39.025	35.4168	35.7286	36.1368	38.5694	35.0796	38.2484	39.6573	40.9805	37.9715
ENSAPLG00000011362	ADRM1	ENSAPLT00000011837	48.9061	58.7618	57.9372	60.6328	56.2186	64.6063	39.4188	41.0843	46.2467	37.6381	45.8783	40.9386	55.054	57.3937	50.5357	54.8838	55.0494	54.3022	43.3735	47.6335	46.6804	45.2858	47.1085	49.2293	44.6707	41.8751	39.4727	41.2416	40.5826	33.3571	42.1934	51.4329	42.7893	42.3865	44.0277	46.1178
ENSAPLG00000006365	HINT1	MSTRG.28444.1	46.5537	61.8749	57.3426	54.6486	60.5957	72.509	43.6646	45.0141	53.0828	37.7473	53.4486	38.5844	47.1615	50.764	50.0722	43.6117	41.5505	48.4766	39.5246	43.1994	46.8332	43.059	45.9569	45.6406	35.5538	34.7436	37.0476	33.3673	37.8572	36.218	45.9387	48.15	38.6151	44.5428	48.6766	41.6709
ENSAPLG00000012455	ITGA8	MSTRG.11554.2	70.3239	47.9857	48.3863	78.0104	43.9157	33.4253	96.7004	83.8834	75.7263	96.4431	56.6842	90.5233	99.72	93.8571	105.354	99.7339	112.815	103.368	106.975	113.602	121.335	106.122	121.802	119.689	78.2483	90.81	73.3304	90.6813	84.0099	86.4768	126.093	108.868	139.493	128.911	119.66	136.513
ENSAPLG00000015664		MSTRG.20873.2	56.0138	71.3039	76.4656	65.8835	73.9162	89.4074	64.2456	63.5863	68.9687	60.2419	78.735	49.5949	55.5207	47.6557	47.5362	56.8647	56.7604	54.0654	55.0321	59.8685	57.6683	56.5568	58.1023	60.7005	33.4665	40.2096	34.98	40.9927	34.5766	42.1184	70.3007	66.1322	72.1997	76.374	69.7151	72.9377
ENSAPLG00000012507	KDELC2	MSTRG.21814.1	43.7082	41.1885	39.1327	61.1899	40.7094	35.4308	42.6301	43.0134	40.6446	47.3752	33.4754	40.9386	44.8595	45.473	52.3339	45.9138	54.8872	48.4766	53.4186	53.9385	61.075	55.8775	60.3959	55.1808	39.4318	44.8674	38.4281	42.626	43.2085	43.0761	58.6767	49.0381	54.3511	59.1321	54.849	53.4399
ENSAPLG00000005452		MSTRG.12178.2	41.242	52.812	54.1094	56.4097	58.0739	48.3473	39.893	38.7621	40.7229	36.8737	34.8858	38.7927	36.5028	33.5098	39.3941	38.0392	37.0712	39.7487	36.228	39.9253	45.7977	41.5991	41.8998	41.3767	34.2674	34.224	36.0776	35.9921	35.3108	36.847	39.4429	37.6667	37.2005	43.532	41.0977	38.1248
ENSAPLG00000009225	SLC44A2	MSTRG.26878.5	46.6296	47.1437	48.3863	42.8958	42.3305	34.2939	60.4114	52.2978	47.089	54.5299	33.6115	53.7931	34.9165	37.263	39.5934	35.443	37.2434	33.9485	44.9847	43.989	38.9739	42.3538	41.7993	42.3999	55.1396	51.1872	58.9703	56.4451	51.5365	57.9082	50.8783	41.6533	49.0879	49.9338	49.6483	49.4935
ENSAPLG00000009123	MTX2	MSTRG.6170.8	36.6701	37.836	37.8134	42.4466	39.7187	38.1765	36.4662	39.3873	41.9374	35.9455	40.1539	37.5844	38.3792	36.1022	39.598	36.8009	39.8682	39.8749	41.3887	41.9459	46.4088	42.5911	44.5041	45.907	33.6895	40.6566	34.6972	34.2662	36.206	35.4672	40.6133	42.2616	39.7154	41.78	42.6213	38.5465
ENSAPLG00000012334	MYO1B	MSTRG.21415.2	68.1422	95.5478	64.1063	65.6107	66.9363	49.8992	81.8549	61.68	69.987	94.9325	33.7035	76.2104	97.302	85.6762	98.0126	91.2401	89.5667	89.0245	103.8	94.6496	105.243	97.8885	104.882	95.9713	75.5822	78.733	92.6004	80.8113	83.3932	99.1175	115.89	94.0798	102.066	114.356	112.062	101.091
ENSAPLG00000015152		ENSAPLT00000015798	45.9277	54.6909	52.2884	44.7468	63.1716	67.2803	44.1172	50.623	48.8323	42.0244	53.822	41.8553	36.8896	36.3784	37.1324	38.452	39.9088	41.4732	43.6497	45.9123	40.6374	43.1151	39.7738	39.4936	37.6606	33.7043	37.3275	41.799	46.3318	47.6616	46.1923	50.3123	36.205	43.9701	41.9181	36.2656
ENSAPLG00000010303		MSTRG.14327.5	60.1177	70.9931	77.184	75.8	71.2414	71.4346	42.0913	46.9968	44.7972	48.5037	46.625	45.3762	42.2867	47.4917	46.4573	46.3107	44.0841	45.7425	49.9495	44.9581	43.9814	47.9057	45.7797	47.8769	37.642	38.596	37.9057	38.0955	33.7194	35.5078	49.5085	51.0846	46.0203	50.1697	45.0825	51.0823
ENSAPLG00000007096	SETD5	MSTRG.21873.16	56.8326	66.8831	46.4011	51.42	41.4807	42.1782	60.8897	51.6411	49.0963	66.209	33.7251	58.1882	76.9167	72.2043	74.3957	78.5048	75.067	68.1591	74.4109	64.4401	61.7942	66.3593	65.965	68.9721	69.2948	70.4553	77.2417	69.7895	70.3764	64.8235	70.6758	70.2543	77.5057	73.8774	80.2657	74.214
ENSAPLG00000012481	CHMP4B	MSTRG.13080.8	45.0124	49.3846	46.963	53.8814	47.1618	43.7527	40.1813	36.0738	43.6413	41.3617	33.8141	34.5574	40.2304	39.4064	43.3726	39.3184	41.2236	41.0593	43.1982	43.1381	50.3315	46.7404	48.1073	45.5476	36.649	33.7334	35.7234	36.6907	35.682	34.5822	49.1829	43.0047	41.1158	48.5291	45.7024	46.501
ENSAPLG00000002823	SDF4	ENSAPLT00000002868	40.0279	44.8542	39.5229	45.2679	41.592	36.2903	46.8974	39.8875	47.6178	47.539	33.745	44.0012	51.069	42.2006	51.407	45.8661	49.3539	51.1265	50.7779	53.3211	59.1738	52.3968	55.4353	53.422	40.2335	40.7641	45.8152	44.1002	44.0639	43.279	52.2199	53.0731	51.6964	56.2345	54.3216	51.0056
ENSAPLG00000005935	DNAJB4	MSTRG.2019.5	65.8847	98.4951	62.5826	74.7577	65.3512	53.958	81.2084	53.7311	63.1509	106.126	33.7865	80.5022	96.9731	87.5887	102.499	90.0335	97.6336	94.0509	117.452	110.627	127.735	113.009	126.107	115.656	120.831	100.808	146.791	127.303	114.049	142.437	140.918	106.648	119.758	134.841	121.281	122.981
ENSAPLG00000007146		MSTRG.14856.1	55.3371	54.2119	52.8459	35.7076	50.4004	39.5612	58.4278	46.3716	54.4927	61.2074	33.8073	51.7306	65.2875	64.5334	69.3707	66.9814	53.9143	48.6448	48.9139	45.5381	41.3673	45.8472	41.8466	40.2575	40.4199	38.7931	49.3782	43.5608	46.8689	45.1254	45.5681	35.5343	36.7464	44.4418	47.6804	38.1643
ENSAPLG00000002390	TMED5	MSTRG.22629.2	50.6134	76.2062	55.1314	73.1044	53.8228	52.9552	64.8503	52.6772	51.8096	67.0497	33.8073	57.6891	99.662	94.8346	108.913	95.1298	105.964	101.685	100.969	105.52	109.504	103.54	112.27	109.207	117.605	92.0105	119.369	129.28	93.5986	103.013	126.171	103.656	116.125	126.536	112.257	120.182
ENSAPLG00000015635	CTBP1	MSTRG.9326.2	55.7545	72.4484	56.5065	64.9458	56.6509	54.531	56.2079	44.889	50.5364	54.6917	33.8695	52.3348	75.5783	77.1129	78.8624	70.4424	71.3047	74.0714	65.0171	64.7524	66.9822	66.3381	66.0652	63.4242	69.523	65.5989	70.5696	68.9458	66.4241	65.1112	66.9671	65.0045	61.9484	71.2281	70.4365	62.0846
ENSAPLG00000014192	RAB18	MSTRG.29493.1	58.2017	64.7485	49.4641	62.0884	52.2557	44.575	62.0701	54.6957	60.1148	63.1731	33.9317	57.6474	65.8868	62.5785	72.5408	64.4888	66.3592	64.334	69.5046	72.816	77.3198	72.5883	79.0161	73.5508	55.2418	56.6756	55.1611	55.8398	57.5318	59.8763	74.5943	70.7191	64.6205	76.0294	76.1597	70.8635
ENSAPLG00000015023	SDHB	ENSAPLT00000015686	39.933	49.5883	52.976	49.8684	56.2006	55.295	40.1085	42.549	46.5209	36.2367	44.4057	37.6052	36.0578	35.146	36.91	34.9275	34.7605	35.7949	34.2604	38.3351	43.1667	39.1105	38.6222	39.4225	35.4606	33.9373	38.1482	34.1403	37.3996	34.4324	41.8423	38.4389	37.0782	39.9605	38.6561	36.3422
ENSAPLG00000001415		ENSAPLT00000001404	45.2827	44.3385	50.5604	52.2046	58.5062	64.8451	44.2896	54.2312	50.0859	40.1497	72.6545	42.8553	37.8182	33.9773	37.633	42.0241	39.3412	42.5879	37.9885	45.7065	40.5865	40.645	41.6872	37.6992	43.1419	39.9399	39.7152	42.7338	41.617	55.9197	48.4356	50.2351	39.3137	44.4755	47.8952	38.604
ENSAPLG00000015466		MSTRG.3303.3	54.5658	62.9518	49.5259	55.6578	52.2734	41.111	65.851	55.7853	59.0479	66.4997	34.0398	58.2582	66.1007	61.5643	69.2332	62.4315	70.115	68.0409	71.4869	79.69	83.3731	73.5715	78.5356	75.2216	58.5505	58.1773	60.1015	63.3953	59.3811	61.7282	78.4151	76.5319	75.463	75.4885	75.5524	73.8692
ENSAPLG00000001302		ENSAPLT00000001291	62.0717	65.4117	77.4107	90.6437	72.1781	82.8708	52.2854	59.34	76.5489	49.8323	95.3655	58.0432	55.8084	58.4562	53.4833	49.2636	53.9549	59.3286	52.7455	57.4558	69.749	64.5229	67.3054	67.0129	48.213	48.4332	43.2036	45.1968	48.719	34.0875	63.7485	68.1128	62.7169	64.6579	70.3388	64.2506
	ATF4	MSTRG.32947.1	42.3992	52.2593	34.0971	40.1643	38.2056	48.8248	63.5356	52.1592	50.6539	43.7352	41.2324	58.2932	70.3553	62.8122	67.2203	70.2995	74.3653	70.7485	53.5222	56.1462	50.992	52.584	53.1675	51.3612	68.1247	66.6023	69.3384	70.1863	68.7716	82.9868	50.7569	52.0113	44.9724	47.491	47.153	43.2426
ENSAPLG00000010032	FXR1	MSTRG.20207.11	44.8274	56.8277	42.9233	37.8101	44.7263	35.1443	61.014	48.6938	57.7839	56.0386	34.0976	56.2724	67.5117	66.9346	79.7708	66.2511	56.9141	56.5315	54.04	54.1443	61.8728	56.757	60.3605	54.9676	57.4231	56.3351	73.4983	62.1681	63.5794	83.2709	62.1099	51.2197	54.0368	62.114	64.3421	53.2483
	ARCN1	MSTRG.22697.1	47.047	53.1804	56.1906	55.8526	57.4615	54.1012	42.8887	43.8887	44.2621	38.9485	45.5369	39.0844	51.5526	53.7814	58.3404	51.7879	52.3739	56.2791	46.6356	49.2986	55.8298	50.9372	53.985	51.7343	35.7216	34.1164	37.1409	35.0752	34.3361	37.9629	44.3196	47.957	44.6406	49.3442	47.192	45.2936
ENSAPLG00000010870		MSTRG.2568.1	46.2123	68.9853	49.9472	73.6076	51.4631	64.9406	38.7722	37.1723	44.5817	36.9283	34.1184	35.9385	81.1882	85.91	91.1904	78.1423	84.1347	86.4166	59.8738	66.193	70.8524	65.5896	71.9128	71.0813	35.6098	35.8187	41.506	38.1494	37.4593	36.0557	59.535	56.7414	55.4514	61.9119	60.6699	54.705
ENSAPLG00000014701	NAP1L4	MSTRG.13866.12	44.5618	60.5118	49.4455	48.3948	51.3911	43.3096	53.0182	44.7283	51.4766	54.4551	34.1184	45.0221	55.5569	52.1665	61.1582	51.6927	52.4955	51.4209	54.3679	53.3024	59.1059	54.9792	57.2069	57.828	46.4232	47.6268	50.4788	49.0801	53.9908	53.6472	59.7886	53.0152	54.0891	59.9913	59.4198	54.3217
ENSAPLG00000015701	NARS	MSTRG.28245.1	46.8762	66.5353	49.6684	68.9173	48.509	48.3712	59.8718	51.5161	52.3777	58.7686	34.1184	55.2723	94.1295	94.0696	107.004	91.7958	91.2895	92.3263	73.4571	80.2061	88.591	81.2151	88.5653	83.7839	70.8653	67.4086	78.1619	75.4179	73.1481	82.1752	76.8376	70.4682	71.5367	76.5854	72.6632	73.2978
ENSAPLG00000012621	LTBP1	ENSAPLT00000013254	58.657	76.1693	48.5907	77.2556	51.319	45.2196	71.8362	60.3224	58.6066	74.3116	34.199	67.356	88.268	81.1502	88.1131	82.8734	90.2532	87.1863	98.8461	95.8283	107.382	98.093	109.315	107.111	68.6094	65.8677	68.6855	71.4807	66.0462	76.7172	95.018	84.6004	101.297	96.9194	88.8953	96.0309
ENSAPLG00000008213	POMP	MSTRG.11008.3	48.963	62.4644	56.2463	68.2164	60.8119	58.542	47.1129	47.1755	54.1797	48.1033	43.825	44.3137	49.6376	45.4093	49.1824	44.9771	47.7932	50.3483	47.4295	53.1153	58.2402	53.6693	55.9668	53.9195	34.2301	37.7718	37.7378	36.2797	38.9911	35.9542	51.5762	50.6599	50.2818	54.3645	54.7514	53.3633
ENSAPLG00000011961	SNX6	MSTRG.10407.2	56.7406	82.152	64.7117	77.2195	68.368	64.2487	48.3875	45.2032	54.3584	51.2048	34.2691	47.7588	64.5712	56.1084	65.3481	57.5289	65.5945	64.2227	59.5213	63.1406	70.517	64.4322	68.044	69.9034	41.3625	42.9394	43.1674	45.5796	46.3817	48.1038	66.9866	61.411	62.8547	69.6273	68.2974	59.4968
ENSAPLG00000008429	TOP1	MSTRG.19205.1	62.1286	79.0798	57.8443	70.4448	56.885	47.8698	62.027	52.8201	57.6468	69.4521	34.305	59.1891	91.402	82.4889	94.9908	85.4453	86.3643	80.612	81.9143	82.0583	90.2205	83.1051	88.9905	85.525	62.3637	59.3813	66.7454	67.7772	62.8234	61.0532	86.2985	80.7198	84.3211	90.1807	86.0239	86.3703
ENSAPLG00000006091	EIF3E	MSTRG.17786.2	43.5754	47.0831	52.6043	47.4783	55.7322	46.5328	46.1215	45.0677	47.3632	45.8282	39.0546	44.8554	39.9074	35.4222	42.3417	34.3242	35.9564	37.2881	37.2981	36.7261	42.6574	40.7572	41.9529	38.2855	41.3521	45.6737	46.8039	43.435	42.9101	49.8936	40.6328	35.0603	37.8467	45.1662	41.6837	37.0898
ENSAPLG00000008216	HAGH	MSTRG.18439.9	44.3911	38.5912	43.4994	46.0587	46.4375	34.4042	51.1001	50.9445	49.1261	51.8343	41.0457	46.3346	44.8208	39.5445	45.8826	42.6274	44.3881	48.3294	49.2245	53.714	58.9022	52.8085	53.8585	55.0387	51.2706	48.7199	51.2623	48.7205	49.1368	47.7428	49.5085	49.7525	49.5482	52.1576	49.0672	48.0729
ENSAPLG00000011287	FAM129B	MSTRG.24613.7	64.7845	63.5328	52.5857	80.5442	48.5811	50.8303	46.7034	44.496	47.2065	54.1093	34.4295	48.1263	75.8104	84.6775	78.7141	81.8256	86.3035	82.0421	66.8812	76.5391	74.0267	70.8854	73.0633	76.2156	49.6859	43.7027	44.2296	46.1856	42.8305	35.6296	76.8766	86.0098	76.6539	76.3832	77.9763	82.0384
ENSAPLG00000015775	EI24	ENSAPLT00000016476	37.7135	42.6806	48.3306	42.5724	46.8518	49.8514	40.7981	41.5308	43.5632	34.4349	44.9242	36.876	40.9326	40.947	45.9721	40.627	38.6521	41.2419	34.9853	36.6138	40.1112	38.7549	39.6498	38.2322	35.8521	36.0158	39.8644	35.4168	39.2497	42.8732	42.2714	36.1415	34.7379	42.1506	39.8085	34.5213
ENSAPLG00000006191	PAPSS1	MSTRG.13920.1	44.2773	56.6987	41.6226	60.3453	43.8256	42.2114	50.3888	44.5318	45.4632	51.8889	34.4502	49.793	81.0914	81.1714	86.7227	79.333	89.6275	91.0434	80.3782	86.8073	95.8222	79.8864	92.2149	88.9716	53.9553	53.1278	57.3623	57.6916	53.6526	59.7749	77.1887	81.4149	79.5881	80.6286	80.9062	82.9584
ENSAPLG00000010312		ENSAPLT00000010737	53.7808	57.1714	76.3891	59.5826	80.5185	95.3335	53.4682	66.9879	64.2028	43.3779	81.9701	48.5405	40.1016	36.841	45.0098	40.5548	38.1166	42.8806	36.1593	43.887	41.9087	34.6919	38.9893	36.5585	34.4928	43.8296	39.6456	41.8428	40.8555	47.9721	46.0039	41.7272	39.1945	46.3524	48.7838	40.5804
ENSAPLG00000002008	UQCRC2	ENSAPLT00000002236	36.9926	47.5989	47.6616	43.417	51.1749	46.8432	41.1645	39.5302	47.9312	40.1133	34.5332	37.7719	38.8047	39.8845	38.5414	35.4673	36.2807	37.94	36.9875	40.5427	46.2221	41.0379	41.9884	41.5899	37.7725	35.5141	40.7972	38.6169	36.8227	40.0325	41.5107	41.7982	37.5148	44.6608	42.4846	41.1725
ENSAPLG00000012088	SOCS3	MSTRG.3670.1	62.2234	59.6092	67.581	48.9699	63.3517	68.7128	54.2898	52.9987	63.7581	50.9061	77.1345	51.1889	45.788	36.8884	35.8718	50.4861	47.8135	49.9488	56.1284	37.3061	34.5605	53.5757	39.9155	39.6535	39.1708	63.61	37.6446	39.336	58.2281	51.4965	55.3215	45.5051	52.7618	49.4621	52.3879	42.0734
ENSAPLG00000014705	STAT6	ENSAPLT00000015339	55.5268	53.2909	54.5554	65.9162	49.1034	55.4144	39.7636	41.4594	42.4075	39.4399	42.3939	41.3345	48.4382	50.5515	45.8084	49.2954	47.773	48.6448	40.0424	40.1124	41.4013	45.3233	41.3328	40.7727	43.6639	40.6566	43.7446	39.354	40.881	34.5745	39.755	43.3234	37.3926	37.7199	41.254	37.684
ENSAPLG00000006275	PALD1	ENSAPLT00000006519	64.5189	69.0774	67.9898	83.9946	67.2245	84.8286	43.018	46.4074	46.0508	40.9142	58.4057	45.7304	66.2543	79.7052	68.3697	68.7437	62.2447	65.8693	54.8339	61.8338	53.5891	57.5991	51.9982	60.102	45.5283	36.7863	39.1183	38.8865	40.4035	34.5948	51.3811	67.1668	50.1246	52.5619	51.5479	54.9925
ENSAPLG00000011402		ENSAPLT00000011967	37.5048	51.6883	46.0079	51.36	50.3643	45.2913	40.6904	41.0485	42.0549	40.0041	34.5954	38.7927	56.9304	53.0802	61.9739	49.7082	56.1033	51.484	49.4662	49.598	57.0859	50.7314	53.9471	54.79	40.4945	42.1618	47.0464	41.2416	42.2139	44.5775	48.2015	45.9684	46.3521	50.3718	48.6961	45.2169
ENSAPLG00000011392	GHITM	ENSAPLT00000011919	51.1826	66.4064	57.6585	62.2861	58.146	52.0241	58.8782	49.2118	55.0024	53.7999	34.5954	51.6681	70.1425	68.6982	74.8025	66.0606	66.9065	67.1942	62.9632	69.6168	76.6747	69.7065	72.3901	67.155	64.023	57.1773	71.6142	63.085	59.541	66.1866	66.0698	67.7653	62.6994	71.9357	68.5808	63.7522
ENSAPLG00000006281	FZD4	MSTRG.24118.4	71.9743	75.7825	74.1961	62.4299	74.1595	55.9157	62.1563	47.89	49.8508	65.3935	34.5954	57.6682	55.054	56.7563	62.1222	54.852	54.6237	53.524	52.314	54.0507	57.6631	51.2927	54.6557	54.0794	54.7011	51.9272	65.3464	57.0264	52.817	54.682	72.8777	58.2318	52.6919	72.8959	59.9667	55.9701
ENSAPLG00000015646	TUBB2A	MSTRG.17686.2	125.332	187.015	145.26	225.2	146.294	233.844	63.785	77.4453	86.0036	73.5609	95.4951	62.4669	167.148	183.095	158.347	156.64	148.897	159.157	148.526	156.247	140.591	143.59	142.924	152.344	53.0358	52.0776	39.641	48.0427	51.2829	34.7145	176.589	201.836	170.833	179.666	182.191	177.004
ENSAPLG00000010886	CCNI	ENSAPLT00000011351	42.1719	49.1276	53.871	44.7109	54.0091	49.4931	57.3946	53.9742	56.4206	46.7446	51.7272	47.0117	37.8315	40.0919	42.8901	37.1854	36.0697	34.7181	40.8481	35.8565	37.2532	39.6266	38.0804	37.1229	47.2229	45.7044	50.3471	51.5046	52.4037	57.7915	44.4086	37.3066	39.8215	45.3244	44.1824	41.2636
ENSAPLG00000015638		MSTRG.27606.3	53.5004	65.4275	48.3558	70.6124	54.0516	50.8009	58.1885	50.28	49.3764	51.8285	34.7833	55.4494	80.2146	82.2779	84.57	80.2527	81.7937	82.3019	67.156	67.8933	73.9703	68.8998	73.8783	72.2242	62.3693	60.7644	67.4323	64.6453	63.7843	62.9842	62.1208	59.441	61.08	65.9926	64.5894	58.1731
ENSAPLG00000004262	NDUFS1	MSTRG.10166.2	43.9711	54.3878	50.9526	50.0064	49.7227	44.1364	48.4039	46.2053	47.3031	49.6024	34.8613	47.7965	52.2684	50.5405	55.8712	51.048	51.0542	51.0989	52.3261	53.0794	56.8506	51.7243	55.4771	53.4526	45.0792	44.2526	46.9153	45.3827	46.7213	47.4766	52.756	51.0989	53.1988	55.5124	52.5406	51.0633
ENSAPLG00000015229	ERGIC1	MSTRG.25378.1	47.8781	57.6908	46.4769	60.9203	48.0556	42.3618	56.1118	45.1021	45.5725	56.7103	34.9289	48.0501	67.1293	63.4153	69.7897	65.6021	70.5897	70.6936	70.0236	71.8783	79.4913	72.1276	77.3016	75.5063	54.2635	56.6722	56.0934	58.2759	53.8453	59.2784	80.7214	72.2662	76.6606	81.605	77.3049	74.5196
ENSAPLG00000009922	PDLIM3	MSTRG.211.1	53.8574	50.9331	59.4981	35.0247	61.9647	37.699	90.7128	78.5781	96.979	82.7383	57.5553	79.3563	58.7294	54.7588	59.8049	55.3442	51.7659	50.9582	62.9632	70.9264	71.3786	65.9264	75.455	72.5026	68.162	72.8916	82.639	72.5414	85.6014	87.755	66.7526	64.4832	64.1665	66.949	73.4055	67.3175
ENSAPLG00000007623	YIPF5	MSTRG.17162.2	47.3505	44.4858	43.2021	58.0271	41.4299	37.2453	47.9319	46.318	44.6209	49.2681	35.031	46.4179	61.3215	60.7511	66.108	61.774	69.359	65.8272	63.2394	68.4194	71.8879	65.4586	70.9373	67.7769	42.0792	42.5739	41.4501	42.59	41.0401	39.0586	58.9303	62.0313	63.5377	57.0094	59.2635	61.4521
ENSAPLG00000013896		MSTRG.29020.1	70.0962	77.0351	99.3183	83.4375	87.8674	117.347	47.1991	60.4653	64.9726	49.5775	86.0944	49.5638	55.2087	55.9913	47.2221	50.9941	50.6714	52.136	48.2062	53.3211	48.0893	51.798	48.0652	49.8688	50.7486	49.8487	44.2669	48.8284	43.6661	35.0411	53.7025	60.2165	53.67	57.4138	56.0015	56.4493
ENSAPLG00000012353	RAP1B	MSTRG.22837.8	42.8943	51.489	43.7785	52.9216	46.0803	39.7964	50.8953	44.7786	51.9598	49.2974	35.0459	46.2767	68.0801	64.7625	76.4869	65.5946	68.2038	67.0022	65.6207	73.071	79.9186	71.6575	75.7605	72.8698	42.72	41.8238	44.5516	44.7689	42.4404	47.4721	62.1478	57.208	58.3705	61.5082	59.2704	59.0973
ENSAPLG00000012049	MBNL1	MSTRG.18850.2	52.774	60.2998	46.5674	62.9361	41.7285	41.624	54.2467	44.7822	49.5296	62.6362	35.0778	50.698	91.2555	80.1115	88.1331	85.5404	83.19	77.364	92.0696	85.0387	82.3212	80.5014	83.7515	81.7641	60.0536	59.6106	64.2409	65.3045	60.2642	58.5153	91.1213	74.3553	88.8779	92.1732	94.1401	79.5138
ENSAPLG00000015581	NPTN	MSTRG.10617.1	49.6458	55.1145	42.8676	56.6254	44.0238	41.3996	49.9147	45.2999	47.2652	57.4948	35.0932	49.3347	66.8153	62.0473	66.5529	61.9487	64.8188	63.5558	65.0689	71.2445	72.8045	69.3884	73.0279	69.6423	47.4486	51.1209	49.0238	53.1072	51.703	49.853	65.3871	65.1589	64.7952	69.1391	71.0615	63.5414
ENSAPLG00000008865	CBX5	MSTRG.25968.1	72.8289	91.9748	95.7512	83.3297	97.1441	137.952	43.5137	57.1607	59.5859	44.809	72.6752	47.1059	51.1658	56.9475	48.3111	51.1688	50.5295	57.6041	47.2742	53.172	46.7992	53.1652	45.9392	50.917	40.4013	41.4988	38.6892	40.4154	42.2139	35.102	60.3543	69.8316	54.4908	63.1754	64.4984	62.0271
ENSAPLG00000006889	BCL7B	MSTRG.9011.1	40.8582	46.655	45.8585	46.3248	46.6529	46.9835	40.1723	44.46	46.8147	37.4743	51.3746	43.5831	51.8757	53.6099	52.6085	53.7375	50.2021	52.576	43.0951	44.9173	47.3918	47.8304	43.8282	44.5357	46.2739	42.3406	42.0834	42.9134	44.5792	35.1219	42.1538	52.6671	45.5117	42.8243	44.5932	46.8069
ENSAPLG00000014901	GPC3	MSTRG.19037.1	73.7386	36.7458	40.0432	93.5909	42.2405	35.1921	79.7213	86.8128	89.7119	91.3288	92.9388	76.1896	98.4433	89.5648	92.5994	101.194	113.767	112.979	123.7	138.803	145.898	133.874	132.111	126.193	74.2026	84.4669	59.8433	74.2493	78.1414	75.9867	95.1156	108.558	112.16	97.8292	101.064	107.819
ENSAPLG00000011882	HK2	MSTRG.28340.1	77.0643	105.643	67.5238	70.9806	61.1104	61.2702	76.4063	59.3432	56.839	87.6568	35.2591	73.2582	97.2575	88.2308	85.762	99.1445	91.1975	85.9077	99.401	82.8769	71.3671	91.2783	84.3312	91.1912	77.8883	70.4902	80.5213	75.2126	72.3912	65.6515	88.6024	88.1922	92.6369	87.5023	91.5418	93.3581
ENSAPLG00000012918	MSRB3	MSTRG.20567.1	52.9089	50.5094	44.0382	46.3642	48.2748	35.2637	87.868	72.5227	65.6777	89.3632	45.5672	75.2312	79.4859	76.3054	88.799	79.5871	85.3508	86.6479	94.9454	101.086	110.93	98.0008	106.831	104.25	91.7651	101.579	104.875	97.5669	95.1503	122.837	109.648	109.679	103.445	113.564	112.315	106.861
ENSAPLG00000007654		MSTRG.23010.1	52.1501	47.7647	55.0943	45.214	45.3027	48.6815	45.6474	46.2466	46.5209	43.0618	49.819	45.3971	47.9353	50.594	45.2152	47.6443	40.5574	42.0831	43.2009	35.2855	35.6129	39.335	35.4686	37.9302	44.2978	45.7633	46.3375	44.5496	44.4419	40.8238	38.6822	39.9062	42.0383	35.6141	41.8595	42.6676
ENSAPLG00000015424	OAT	MSTRG.20841.1	41.0902	46.991	37.1789	58.8537	41.1777	35.3114	52.3716	49.0689	45.6003	48.4491	36.2961	51.1889	63.7783	58.8812	69.037	59.9483	65.4877	64.1027	57.0432	57.0629	62.6536	60.4248	62.6282	58.5386	64.0044	70.4906	72.8081	64.5052	70.1044	83.4129	48.0064	45.2348	45.5138	46.8845	46.6256	44.7186
ENSAPLG00000004026	RAP2C	MSTRG.16359.1	56.408	70.0905	59.0467	66.2245	58.8087	47.6805	59.6769	47.9394	53.3514	63.1512	35.3358	55.2594	72.2501	67.1379	74.5934	70.5829	68.7343	67.1109	68.4226	76.3582	80.3076	74.5798	77.5034	72.7515	57.4803	54.7854	64.1668	62.183	61.5614	64.2336	74.4707	69.962	68.9711	78.1262	72.6597	71.9195
ENSAPLG00000006800		MSTRG.4204.8	41.5508	48.8443	52.3992	47.6022	50.0329	51.8627	45.6538	45.553	50.3309	42.1341	44.3192	41.1809	42.697	39.3303	45.1192	38.2972	39.939	39.787	35.3409	36.7987	41.0642	40.7731	41.9869	41.7926	38.6679	41.0347	44.8329	45.2903	41.8522	42.5966	40.9604	37.6142	42.4861	43.5253	44.0245	41.1315
ENSAPLG00000014548	SNX12	MSTRG.9891.1	43.7461	48.2805	55.2243	54.5048	49.7159	54.4355	38.2981	42.1024	44.9343	36.4005	45.1524	36.0843	44.8982	47.6404	46.1606	46.5012	43.7395	41.7466	38.7134	40.524	43.4892	41.2438	41.0671	41.5722	39.1148	35.3528	39.3235	37.1606	36.3055	36.4412	41.9203	41.3542	37.7419	40.9039	40.5029	39.9458
ENSAPLG00000006030	HIPK2	MSTRG.16033.1	59.3003	68.499	64.7357	59.7632	64.0904	64.6849	54.4667	56.5586	54.8753	55.8047	47.3017	54.7615	39.7482	40.2247	38.2709	39.5938	35.3585	40.792	37.6109	39.304	37.3157	39.5688	36.8068	38.6541	50.8847	48.1438	55.45	52.6471	52.5849	42.8064	43.7461	41.3893	41.2635	44.7944	42.8024	40.8102
ENSAPLG00000008761		MSTRG.9589.2	105.287	36.9149	45.469	108.291	43.9517	40.7789	74.441	95.0833	89.1243	89.1537	118.346	88.0441	171.584	196.554	161.599	202.627	192.612	188.691	142.893	146.998	147.306	144.952	140.599	152.2	56.8265	83.8039	35.3687	48.5228	68.3339	51.2936	104.854	130.916	124.753	97.0879	124.074	136.01
ENSAPLG00000016295	ARL8B	MSTRG.14046.4	44.6377	57.9145	50.5789	53.175	48.3469	42.2591	49.7423	44.764	51.2416	53.3631	35.3835	45.5012	60.1802	59.0512	66.3675	56.6619	55.1304	52.0519	59.6839	57.4932	62.3311	56.9254	61.2286	58.8939	43.3656	42.6635	53.706	47.1384	49.7137	55.1487	57.6233	49.2312	51.6091	58.8794	57.2321	52.4815
ENSAPLG00000007437	GEMIN4	MSTRG.4064.3	40.6679	46.1859	42.3523	42.8615	44.1018	42.9653	45.2127	43.4471	44.2233	41.7836	38.3899	42.0591	40.8233	42.5991	40.6766	41.6582	39.6917	38.6252	39.2778	39.0915	40.41	39.4703	37.3597	40.255	36.7467	38.3321	35.3967	37.8404	39.3116	38.6674	38.2448	37.703	40.5915	37.4539	39.3909	40.3127
ENSAPLG00000016249		MSTRG.8958.5	46.7435	101.313	62.1552	43.2373	61.3523	70.3602	60.4968	55.4102	58.0973	72.073	35.4043	60.2933	52.249	48.9791	49.9239	49.6764	46.4555	46.3104	53.7121	46.6232	48.0893	52.8085	56.0731	54.6479	54.5706	54.0416	57.2877	58.8242	57.9297	49.0617	65.1335	62.1857	70.5063	66.7637	62.5841	64.3081
ENSAPLG00000016245	FAM3C	MSTRG.5617.3	42.3576	46.1186	41.1953	49.8501	43.9297	35.4308	48.6414	47.1397	45.5188	49.1179	37.9346	42.397	54.1003	50.0416	59.4712	52.1355	70.271	67.2573	53.2633	61.048	66.0825	55.709	63.9375	62.8024	44.4449	45.8171	39.4354	49.2219	43.0096	41.8992	49.7987	53.0907	58.1236	49.5295	47.2506	53.2674
ENSAPLG00000006414		ENSAPLT00000006639	44.486	37.7807	44.1497	35.438	43.7716	47.822	58.4924	62.3945	59.7035	44.1174	76.9063	57.6474	44.8208	44.0281	39.8761	48.6762	48.1581	52.6828	48.1027	44.3033	40.9769	50.5816	40.7482	44.8056	74.389	81.1699	61.5595	69.2874	75.2767	69.7982	45.0609	44.5977	42.2828	40.4828	47.4655	40.8275
ENSAPLG00000003707	RTFDC1	MSTRG.2195.4	50.6888	59.3073	54.0643	54.4813	56.0181	45.2805	52.2671	42.6549	49.2277	55.1975	35.4796	49.362	65.0397	63.168	73.277	61.2768	61.1005	60.284	57.0016	62.1567	66.3409	61.2117	64.2161	59.5823	46.0671	43.4752	45.3722	45.668	45.6266	49.8654	66.2228	56.445	54.2862	63.5135	63.292	58.6248
ENSAPLG00000003643	SFPQ	MSTRG.21071.6	54.0221	66.3511	48.5721	56.5535	46.9239	43.5006	68.3633	51.9269	58.7633	74.348	35.4872	70.1061	94.8259	80.4915	95.1206	87.4299	84.0131	75.3753	92.2011	76.3708	80.6807	75.283	79.5298	75.736	72.4687	77.1562	88.8696	77.7011	87.6106	89.8652	74.6138	57.1468	80.6534	70.3184	75.476	77.3806
ENSAPLG00000014275		MSTRG.9127.1	42.2895	48.7817	53.6795	52.4086	56.5273	54.833	44.915	46.7455	49.6103	39.8868	49.622	40.1607	41.8946	44.0633	41.8612	40.7289	37.755	39.7516	36.3219	38.0864	39.5052	38.5562	38.5451	39.0592	40.8379	40.8432	39.3751	40.3663	40.0502	45.2426	37.6446	36.2106	36.0586	35.5145	37.3595	37.6196
ENSAPLG00000016277		ENSAPLT00000016985	54.4645	56.3487	68.7703	54.5767	62.433	79.1224	45.4965	54.7314	56.5694	41.5694	74.1686	47.918	45.672	48.9791	42.731	44.9771	40.7398	45.7846	39.7317	35.5848	37.1916	37.5012	37.134	39.0139	48.8469	49.0245	46.0204	46.8508	45.6355	37.5774	39.0918	40.9681	41.7239	39.1013	41.1172	39.3707
ENSAPLG00000016327	PYGL	MSTRG.10945.1	58.4001	60.6575	69.5334	70.0036	62.5474	64.358	42.5202	44.8194	43.1303	38.1546	46.1083	41.1849	44.5465	44.8778	41.6302	44.2234	42.1878	41.8863	38.0484	39.006	37.0145	40.4513	42.5039	42.6801	42.9247	39.0092	39.6585	39.6617	39.9904	35.6283	40.5899	42.9516	40.9387	39.2958	41.2708	40.6287
ENSAPLG00000013527	MICALL2	MSTRG.14270.1	48.9251	75.4693	69.1233	57.5239	65.5673	66.8506	52.9535	48.9796	54.2973	53.2357	45.2976	48.3555	60.7799	61.4311	64.3097	60.0753	51.4821	51.6733	47.5158	40.3369	42.1821	45.9595	41.758	41.7498	39.7114	35.6395	44.0617	41.1877	37.4394	39.9311	56.648	43.7096	47.3651	57.7507	51.7042	49.7214
ENSAPLG00000012264		MSTRG.18526.2	78.3294	67.3274	85.1034	82.3593	81.9411	87.8846	45.8198	64.7702	69.752	49.1589	109.842	61.1058	47.2969	48.8304	35.6679	42.9449	44.5705	51.8205	40.1287	42.5633	47.1897	47.8308	44.1852	47.9146	66.0925	55.4213	52.7173	48.6486	49.8728	37.0702	38.5846	52.436	43.1037	39.0845	39.1249	46.9229
ENSAPLG00000007162	CNOT1	MSTRG.21482.4	56.3302	69.3961	50.127	62.0764	49.9994	44.9682	67.8174	55.2875	57.0252	76.6822	35.6725	67.0781	98.3934	100.773	102.232	100.388	97.2053	99.7122	80.5893	87.4823	92.9463	83.0291	88.194	87.9411	73.8826	66.8082	83.7032	77.5997	72.3721	74.7149	74.6731	73.8576	74.8063	78.8422	79.3172	76.7099
ENSAPLG00000005124	RAB14	MSTRG.27024.1	51.2406	64.407	50.7698	60.4549	52.128	49.484	59.3674	51.6317	51.3046	60.4316	35.6903	52.3552	67.3461	63.1558	73.6438	68.3083	71.2147	66.5824	69.3571	67.9518	70.5156	67.1516	70.2534	65.7423	51.3316	52.8013	60.2362	59.8601	59.0423	65.5539	67.6089	66.872	64.7068	69.9626	70.8797	61.6348
ENSAPLG00000011393	ROCK2	MSTRG.6840.3	63.3761	67.0679	56.5299	58.8873	55.2691	37.8257	82.3916	62.6124	60.9114	96.1113	35.6932	78.5375	84.0552	76.3179	89.8546	83.5835	87.1768	85.5632	105.615	110.893	122.574	105.855	117.282	106.564	93.0815	102.049	98.8551	97.011	95.0842	112.96	123.642	107.794	108.085	123.06	109.978	114.878
ENSAPLG00000012084	HPSE	ENSAPLT00000012614	66.9281	35.6992	64.5523	64.0293	68.7736	38.0332	96.0123	82.0585	96.6264	84.5766	91.6114	91.3358	67.0281	53.3352	52.0373	71.1073	61.411	61.4107	84.0718	87.0724	93.2251	95.5493	70.9196	76.3222	116.748	69.6305	99.316	97.4231	85.4821	60.3024	50.3668	66.1435	56.6914	52.2924	46.1529	55.2386
ENSAPLG00000012978	KTN1	MSTRG.26190.6	61.237	80.9587	56.5065	70.6604	54.9757	55.7964	65.4753	55.0708	56.8632	67.3227	35.7154	61.6058	76.294	74.2017	82.2364	75.9684	77.3853	72.1786	72.1972	70.5148	74.0267	75.6386	80.646	77.5126	66.0552	67.8387	70.3271	71.3908	72.4121	68.5808	73.3654	61.1432	71.2049	77.0234	72.0772	69.4259
ENSAPLG00000002868	DDX23	MSTRG.29042.1	46.6865	55.2987	63.8462	56.5535	58.7044	69.2142	40.0223	45.675	47.6178	37.7655	56.9746	40.5636	51.0303	55.7151	51.9817	51.9467	47.854	49.1916	42.9593	46.6045	42.284	43.0215	40.1635	42.1051	44.5588	40.1907	45.7033	38.9944	39.4487	35.7513	45.6071	50.4282	44.8851	47.1709	49.7313	49.108
ENSAPLG00000005645	ADAM33	ENSAPLT00000005890	49.2476	44.1358	43.8338	49.509	41.538	38.5346	46.3155	46.1037	41.859	51.9253	35.7569	49.0847	45.8461	50.0628	41.3592	47.4696	46.5163	46.2052	52.0551	49.6354	44.5077	51.8729	47.8526	49.8511	55.2418	52.7515	49.9192	50.5902	47.605	42.8123	54.0146	57.6874	49.0767	51.7196	45.5903	53.7658
ENSAPLG00000013839		ENSAPLT00000014425	57.4428	35.7729	53.8493	59.4647	52.2017	52.7642	57.9967	68.2535	67.9891	58.259	77.6945	62.3975	44.7821	42.4556	37.5217	44.1833	47.1244	48.6448	52.3831	61.3286	56.5936	54.474	49.7305	50.9526	68.2552	52.4827	56.187	63.4266	55.2639	41.392	38.1165	54.5404	47.3826	42.6392	39.0077	45.7345
ENSAPLG00000014472	SRSF6	MSTRG.6843.2	50.3615	50.815	45.7236	46.2155	43.1977	36.8793	58.9819	47.2624	54.9199	59.1386	35.7768	57.8047	53.5165	49.8841	58.2067	52.3371	49.6316	46.2073	60.3351	54.7404	62.6129	64.0834	66.0183	65.4289	46.5856	52.6407	51.5872	48.8377	53.864	54.23	55.9177	48.2749	57.8646	52.0189	60.7015	57.1163
ENSAPLG00000008872	PSMD7	MSTRG.21666.2	51.4671	59.9407	59.4981	68.1445	60.7038	72.2464	48.6431	49.2475	55.6096	42.2974	58.4679	42.022	54.6864	49.9991	55.7821	47.8665	52.3131	53.6502	48.0854	54.0507	56.6955	56.626	57.9333	55.6072	36.9708	40.8179	35.8351	39.5337	37.2803	37.7803	52.7271	50.8336	51.0677	53.4548	49.8485	49.7405
ENSAPLG00000005906	FURIN	MSTRG.14558.1	50.4048	50.712	52.6229	48.1253	47.158	51.6421	39.3973	40.8699	39.4693	41.0234	39.6561	41.9178	41.8611	42.7429	35.9831	42.7385	40.2331	40.9895	39.7145	42.6943	36.3598	40.252	35.8584	39.1382	52.1282	40.8179	47.3449	44.3878	40.7417	38.7542	40.0476	49.6752	42.0732	40.0448	43.6956	42.6676
ENSAPLG00000012624	CTSS	MSTRG.22860.3	71.2559	44.8384	72.4988	79.2534	73.6061	44.592	90.8292	75.5138	90.4952	80.9583	69.4127	80.5422	60.9333	44.0351	50.5956	66.7852	61.7029	59.9042	68.8281	69.8001	81.2446	78.8336	76.2748	73.1718	71.282	54.7221	72.9583	70.3976	67.7429	47.1617	39.3352	45.9095	44.6944	42.1425	35.8695	42.2785
ENSAPLG00000013428	ATP5F1	ENSAPLT00000014001	42.532	51.0988	51.8239	52.4202	56.3086	60.4043	39.699	42.8884	50.6343	38.9121	43.4102	39.9386	45.2851	46.3442	48.4779	44.3897	44.9354	47.1096	43.6497	47.8767	52.5367	50.9372	48.8978	49.1937	35.9081	36.5533	36.9171	36.6572	38.0362	38.1253	50.3473	49.7911	44.9375	48.8388	51.8995	46.4245
ENSAPLG00000010808	LMAN1	MSTRG.18507.1	58.5811	53.1435	50.2073	55.1518	49.1214	35.9083	75.9065	62.123	59.9385	80.4633	40.6931	69.4394	66.6606	58.9874	67.7023	61.9169	71.0412	68.3299	75.3384	81.7964	85.179	77.566	81.6381	84.9387	65.1789	65.6168	70.5136	72.919	68.6721	73.491	75.3356	65.6416	74.401	72.0705	70.2607	69.4259
ENSAPLG00000016092	ARL1	MSTRG.20026.5	38.2826	41.6306	44.9673	41.3863	46.0232	40.8982	44.7637	43.4243	45.8549	37.9475	47.6827	40.7928	38.4565	35.9109	40.8772	35.9594	36.8887	42.2304	40.4912	41.815	46.5786	44.2379	45.8151	43.1	43.6826	40.8537	44.099	44.0462	43.8053	43.2384	41.8618	44.2695	42.4574	43.2119	42.426	44.1627
ENSAPLG00000015848	FLOT2	MSTRG.1431.1	64.6706	66.0011	73.267	70.7323	68.8637	81.0563	43.7077	49.3547	49.0673	46.5562	60.2516	43.272	53.5451	54.1639	54.7068	53.3756	50.6511	53.3558	52.176	56.2584	55.711	55.0167	50.1557	52.5693	45.1741	42.0363	38.8758	38.6708	40.0455	35.9136	49.3914	52.2623	49.9849	49.0241	52.7199	53.3824
ENSAPLG00000005030	MAPK6	MSTRG.28105.8	69.6789	91.79	59.8511	78.4057	57.0291	49.6127	86.9843	65.2168	65.9716	86.3238	36.0265	78.2938	119.974	116.827	128.749	115.165	124.408	116.26	113.914	118.279	120.181	111.998	119.321	119.653	89.8821	85.8287	104.297	96.1286	90.8533	113.625	114.408	104.776	110.885	112.739	109.679	115.716
ENSAPLG00000013343	ZDHHC9	MSTRG.14972.1	54.3459	51.5345	60.437	66.0991	57.5337	66.0403	45.4855	50.0878	52.2409	43.6118	68.8898	48.3746	48.0635	53.1745	46.5737	49.6793	49.9705	47.6986	45.9535	45.2741	44.6608	45.9683	43.0802	47.647	44.1817	38.9397	39.4817	40.1542	40.2197	36.0417	44.4862	49.1153	45.2082	41.9951	44.4342	45.8324
ENSAPLG00000011404		MSTRG.5310.1	81.0232	89.248	73.2856	61.4774	69.8724	75.7083	63.3632	46.4252	61.7798	61.4986	56.3523	59.6474	76.9131	70.4832	73.6531	82.8099	75.399	70.1175	79.1355	58.4848	61.9577	80.3543	72.7267	74.0837	38.5555	54.7583	36.3761	36.046	54.0107	57.8067	65.8552	65.7188	60.2718	63.2596	80.203	55.6251
ENSAPLG00000003815	SEC13	ENSAPLT00000003916	46.1743	54.7277	46.7326	57.3083	51.0308	51.8808	42.8456	43.1742	46.2075	40.6048	38.3287	40.2303	57.9169	59.6036	59.1375	55.6776	56.5087	61.3476	50.6398	55.9217	61.0919	55.2225	58.7837	57.2062	38.1826	36.0875	41.8418	37.5561	38.4142	40.1137	51.6932	51.4707	52.7967	51.4837	51.2745	49.223
ENSAPLG00000009983	MDH1	MSTRG.11902.1	46.9901	60.8249	55.2429	60.9024	55.5881	49.9947	48.2552	45.4606	52.6519	44.0628	40.1331	41.2511	53.932	52.1665	55.9675	48.6127	52.4347	54.5756	52.0379	53.583	65.9976	55.5406	60.9983	59.2848	38.2386	36.0875	38.54	38.509	40.8611	39.6064	49.9766	49.4822	47.2953	51.1131	46.9381	49.8172
ENSAPLG00000005605	ANXA4	MSTRG.15734.1	45.5104	57.0303	49.687	53.822	53.0303	43.9065	49.6345	45.8893	49.322	52.4713	36.1509	42.7095	49.5021	43.2206	50.4245	45.1358	51.4213	50.2011	54.0745	55.3043	63.2477	57.8049	60.9628	59.6223	51.9791	48.5407	49.5461	55.3185	49.0174	50.8269	62.8122	59.6952	59.0841	63.0237	58.8729	58.1169
ENSAPLG00000009009	THRAP3	MSTRG.21031.6	53.497	59.2039	50.0958	50.6052	52.4719	41.4235	65.0227	55.9461	54.4735	65.0659	36.1509	59.4391	67.5891	63.8747	74.5429	65.8701	64.3932	60.0437	67.6233	65.5569	67.101	63.9054	70.2818	64.8632	58.7095	60.313	65.8314	64.721	66.9215	63.8532	70.1858	67.9004	67.8516	74.9176	71.9405	71.3044
ENSAPLG00000008592	SH3BGRL3	ENSAPLT00000008927	57.8792	62.0039	74.2518	74.596	78.1584	71.9837	50.6044	53.606	56.4911	46.265	55.7301	46.9179	40.8939	40.522	39.0419	39.9285	42.341	42.9664	39.7317	43.0872	44.0493	42.1046	40.3939	39.6179	49.2012	37.5926	44.64	45.1609	40.8014	36.1977	45.6266	45.9657	42.8766	47.4573	43.051	42.7251
ENSAPLG00000012019	HNRNPA2B1	MSTRG.16742.9	53.8574	83.4455	65.4813	75.8	62.9014	70.3602	49.6776	41.8702	49.9684	47.6846	36.2546	43.147	77.0098	75.6042	87.1676	77.6502	71.8722	67.0891	69.3148	71.8244	71.141	72.1018	71.9117	72.7335	39.6555	39.5994	38.5773	42.608	44.3822	40.3369	79.7051	73.422	70.8381	82.8355	78.738	74.0837
ENSAPLG00000013199	MTDH	MSTRG.23106.1	58.8087	66.9037	49.3711	65.7544	50.2022	41.8532	67.3072	56.5177	56.6282	76.532	36.3169	65.6268	78.3639	76.3479	86.8895	81.254	90.8436	80.9696	91.3036	99.3643	112.405	99.1236	104.829	99.5067	70.6789	68.1433	77.9008	80.9192	72.4121	77.6302	102.601	102.208	105.751	102.984	100.322	109.353
ENSAPLG00000013288	TGIF2	MSTRG.11735.3	84.2048	62.8536	73.7637	117.059	67.8777	80.7631	50.1309	66.5261	68.1054	59.47	88.4674	58.8153	83.0404	87.8823	70.1948	79.3949	84.0851	92.5417	78.1384	87.2189	87.3065	84.1478	78.6499	87.0191	55.9954	57.0861	43.9835	50.2931	50.8315	36.3438	70.4678	105.962	78.4925	67.3198	68.8922	80.1672
ENSAPLG00000016273	ATP6V1B2	MSTRG.20177.1	41.9285	41.9254	48.5091	48.1432	47.8065	44.1453	46.9621	41.2354	46.3642	42.1882	40.3406	39.4177	42.8864	42.1261	44.4922	43.0243	44.075	41.4943	41.4577	42.4303	46.273	41.9362	43.3525	42.9579	39.786	36.5892	40.7039	41.5653	40.4632	40.0528	39.1263	39.7132	36.3796	41.4599	39.1835	37.9523
ENSAPLG00000009961	CYB5A	MSTRG.19588.1	48.7923	52.3514	54.2581	55.4213	56.5968	50.2334	47.6733	45.1927	48.989	46.2286	36.4206	41.5636	54.7251	48.0654	54.2619	52.5817	54.2183	50.811	50.0012	53.003	56.2032	54.1746	50.5455	52.3738	40.2148	38.9186	46.1877	46.5452	40.6224	41.4528	50.874	45.6595	43.9944	52.5114	50.5908	44.086
ENSAPLG00000015556		ENSAPLT00000016209	57.0445	54.5803	68.0642	65.8802	65.4592	69.9305	36.5308	48.4794	48.9694	42.5704	66.1834	47.4596	40.2169	46.1742	37.1324	43.188	42.8882	47.2568	38.2647	39.9815	41.588	41.6555	41.138	41.9808	50.9537	47.2864	41.9537	46.2216	42.3133	37.8818	42.6811	50.6019	39.9774	38.8823	41.6642	43.5493
ENSAPLG00000014995		MSTRG.23158.2	64.6706	65.6511	64.9611	81.2271	78.969	102.807	55.82	67.0924	63.5427	48.3581	91.0929	49.4388	66.6219	60.5386	62.1593	62.1709	74.8517	75.2491	73.4226	76.7075	59.9716	69.5194	62.7345	65.0231	43.086	40.7821	36.5626	45.5564	43.6064	45.592	61.5052	80.0248	55.6435	56.1166	57.2125	56.5835
	Tex261	MSTRG.25319.1	50.4427	51.3936	67.6554	58.332	64.4865	70.0021	44.6771	50.4801	52.3187	40.2768	67.013	41.6884	38.7065	37.1854	38.8552	38.6409	41.1038	40.3582	37.4008	39.7358	42.3509	40.2516	39.8441	40.3458	40.6807	36.5713	36.7281	38.5446	38.0157	45.0846	42.2905	42.9948	39.6444	42.2177	41.664	40.6929
ENSAPLG00000015460		MSTRG.25471.1	62.8305	60.4013	76.2482	69.8338	72.5023	89.5082	38.5352	51.8019	53.024	41.5876	86.0322	47.1054	42.9251	50.7003	38.393	44.9771	44.1043	45.9529	38.2992	40.4305	37.7857	41.4122	37.3466	41.2169	46.4419	42.1438	38.1296	42.2844	37.7378	36.5832	43.0127	42.8215	42.0732	42.3528	42.6018	44.5269
ENSAPLG00000001285	ST6GALNAC4	MSTRG.11522.5	58.8656	59.2408	76.7603	69.1509	73.3309	84.1362	44.6344	54.6242	54.9632	42.3338	77.6322	48.1055	39.6559	40.5645	36.6319	40.1666	42.3613	41.7677	36.9012	39.7757	39.2116	39.0169	37.7364	38.7296	56.9756	44.9929	49.9378	50.3745	45.2377	45.3891	43.4223	53.4207	43.3482	44.5765	43.3831	46.2712
ENSAPLG00000004371	BTF3L4	MSTRG.23400.2	46.4811	58.9761	52.4087	58.8072	55.2651	50.2762	46.7754	45.0135	44.3533	46.69	36.6527	43.8422	68.4801	64.8033	72.2659	63.879	66.16	62.8654	49.4838	53.7364	59.7579	59.4633	62.5864	61.6279	50.3213	50.5771	58.7369	52.6228	50.4306	53.6123	53.5015	46.5656	48.3351	55.3088	49.6817	46.638
ENSAPLG00000006641	RASA2	MSTRG.2807.4	38.242	40.3071	40.6607	44.9901	39.2424	39.7028	42.9654	39.5538	44.768	44.334	36.6547	39.2296	50.6833	46.9946	55.1512	50.4632	51.4152	47.5556	50.0092	49.5024	57.9092	48.5898	55.2935	52.1907	41.3077	44.0297	45.6893	46.3372	41.4901	49.5141	54.7763	41.3216	53.4112	56.488	50.9543	48.8625
ENSAPLG00000014209		MSTRG.25776.1	64.2153	53.4383	63.1029	52.546	54.2732	57.1572	50.4966	61.5907	53.3179	57.4764	71.5137	55.814	47.8579	50.1903	45.2337	50.9941	45.0164	44.1232	66.4152	56.6887	54.3021	65.8516	57.2246	63.0867	41.9673	53.1636	36.6932	41.6192	44.8199	37.6586	57.8964	64.4446	65.5986	55.628	63.2873	69.0042
ENSAPLG00000009953	TIA1	MSTRG.24997.1	38.8517	47.1016	44.4833	40.487	45.4828	41.7577	40.5611	40.4948	38.8621	39.7311	37.5198	36.77	43.37	40.4157	44.177	40.7382	42.5031	40.2534	39.2485	37.5867	41.4342	39.5596	39.6498	39.7577	41.0724	41.4988	43.3155	43.7945	43.6446	39.8499	43.3443	39.6529	40.7284	46.0902	41.8366	42.4951
ENSAPLG00000016434	TMEM50A	ENSAPLT00000017152	40.4642	50.2883	47.5316	56.9668	52.5439	52.4061	41.574	41.513	48.6952	36.7827	43.3687	37.7927	51.5526	48.9154	54.8366	48.8826	49.9417	52.851	47.1189	52.5914	57.3575	50.17	53.6282	50.9526	40.4385	41.3196	39.7152	40.3787	39.19	42.0413	49.4695	52.8222	51.7139	53.1684	52.6613	50.6031
ENSAPLG00000003754	ANKRD11	MSTRG.11454.1	71.6139	69.7405	47.866	59.3389	47.4462	39.5135	77.1781	58.7148	55.1787	85.5594	36.7939	77.9396	95.6964	90.776	86.5373	100.718	91.7557	88.6038	88.0415	78.2604	75.0451	78.5952	76.5712	79.4668	108.004	100.97	133.64	118.943	101.059	105.205	76.2914	69.3677	87.0282	72.1884	80.203	79.2207
ENSAPLG00000016078		MSTRG.24573.4	64.7915	67.75	48.1459	70.2893	49.2353	41.2657	83.7502	66.1821	63.9007	87.4313	36.8202	74.7364	98.1297	93.1746	101.163	100.115	106.304	96.2228	112.025	114.05	112.535	108.262	111.739	107.44	86.11	82.2387	86.7181	93.8956	84.962	86.7795	118.63	102.585	107.713	115.896	113.386	110.97
ENSAPLG00000003462	KIAA0100	MSTRG.1437.1	60.7627	63.7907	55.5216	65.6286	53.0843	59.4731	48.4707	51.0874	46.8735	51.1427	49.6116	50.2305	60.5478	67.2745	57.4135	59.8689	57.5019	58.1509	51.8998	52.8534	50.2451	51.5173	48.3486	49.7445	47.2063	44.8316	42.7559	46.4373	42.4725	36.8673	51.4006	59.6759	57.9664	50.4729	55.8452	58.1552
ENSAPLG00000014355		MSTRG.21258.4	52.0362	65.0064	59.4795	58.8178	58.4522	48.6338	56.2726	43.6565	48.6756	58.0588	36.8976	50.043	64.7648	59.3699	64.3839	64.8222	62.6906	57.541	70.0397	63.9666	67.4235	68.434	68.6696	66.1424	50.4503	43.201	60.4029	53.0173	46.9883	50.6443	75.9403	56.8958	66.8037	75.8104	62.5841	67.7008
ENSAPLG00000003749		ENSAPLT00000003839	59.3589	59.8486	68.5287	64.1191	70.6109	85.9269	48.5354	51.9984	51.124	41.9152	61.2471	44.0637	41.3388	48.4479	40.5991	47.803	41.2059	46.25	40.146	42.0021	40.4507	42.2169	41.1025	43.029	44.5775	41.3196	36.9171	38.0056	39.6078	51.9023	46.2703	48.3624	40.938	45.4189	46.4888	44.6994
ENSAPLG00000011097	COX17	ENSAPLT00000011542	49.5321	51.6515	64.4779	45.843	69.4886	59.4254	55.1734	55.4102	64.9726	48.2489	67.2619	51.8556	41.4742	39.2258	44.2512	44.6437	39.6453	43.4502	36.9357	42.1143	45.4073	43.4894	43.7246	42.3539	51.513	51.0851	56.3922	49.997	53.9112	62.9199	48.4356	46.1229	41.5667	48.1312	47.3678	43.166
ENSAPLG00000012095	CLTC	MSTRG.7196.1	76.7549	91.7163	68.9375	86.9418	63.82	55.4382	85.4326	67.8248	70.8293	95.8243	36.9391	80.023	114.426	106.968	116.291	111.133	113.261	106.964	109.323	106.754	110.319	109.322	110.871	108.088	76.9619	74.9343	86.9668	83.4721	80.1108	79.5375	110.038	89.0409	113.034	111.778	105.635	106.918
ENSAPLG00000001295	NEDD9	MSTRG.10323.8	69.7168	70.5694	57.8443	51.5217	60.938	40.0387	79.9799	66.2528	59.5468	88.2166	37.0428	77.4396	77.6868	71.6519	77.1198	77.5073	81.135	76.6372	86.3156	87.8208	95.4148	84.9577	94.8016	90.8725	107.034	120.769	123.343	110.223	114.765	131.683	104.44	96.0298	101.28	106.724	108.897	100.669
ENSAPLG00000010986		MSTRG.15717.1	55.7154	78.1464	61.6223	74.2738	64.9882	64.6875	52.6787	46.5386	49.1625	52.737	37.0573	48.2873	90.0488	89.5081	94.5238	85.0865	86.9916	86.4564	62.5773	62.9666	67.9694	65.1083	67.5958	66.5853	51.1655	45.1353	53.9302	51.099	49.5261	50.5639	63.8646	59.7854	58.4411	66.7903	65.4473	60.0766
ENSAPLG00000015266	PIP5K1A	MSTRG.22855.8	52.5348	51.4579	45.3068	49.3775	43.8557	37.0729	72.4821	60.6548	55.1115	71.8091	42.8939	68.8719	56.6487	57.0758	60.5353	57.6389	62.2747	53.8483	62.4712	54.1566	52.9117	56.6354	57.3221	59.4333	61.4891	66.536	61.3092	65.1913	66.2222	60.0068	59.2194	54.2387	67.9965	59.6045	61.9743	62.5021
ENSAPLG00000003443	USP5	ENSAPLT00000003572	43.5754	55.1882	50.8948	58.8178	46.7077	55.5337	43.1904	42.2275	43.4456	40.0223	41.585	37.1052	52.1136	52.4002	51.5924	51.4704	50.0025	48.4345	50.2083	52.8534	51.9935	50.9746	51.8388	50.846	42.1724	41.5705	41.0956	43.7226	42.4725	38.1658	56.726	50.7757	51.3995	55.9818	56.0015	53.2866
ENSAPLG00000003249	DYNC1I2	MSTRG.12913.1	51.5557	62.9253	54.0626	61.2107	55.4622	48.0875	56.0868	47.2796	52.8256	56.3731	37.1502	49.1595	62.7882	61.7526	70.2346	63.136	62.7368	63.7115	61.6494	60.6837	74.0321	66.3641	72.1938	67.1462	49.8296	50.318	53.7131	54.2667	51.6803	60.2931	67.7899	63.1725	62.4622	68.4428	68.3689	66.212
ENSAPLG00000014962	RAB11A	MSTRG.8640.1	51.5809	60.7512	47.9032	61.5673	53.1023	44.8854	54.6131	49.7298	53.455	57.076	37.2087	53.2931	68.9819	64.8947	72.7262	64.981	69.5008	68.6874	79.7914	86.455	95.1092	86.9787	89.9295	90.2685	53.1164	51.4255	50.8146	55.3005	49.8728	54.6009	96.7542	92.2071	86.2422	97.408	89.9696	91.9481
ENSAPLG00000012822	ADAM8	MSTRG.10768.1	58.7736	55.4266	40.8526	75.5761	37.2208	55.7054	86.4927	78.8627	73.3387	63.6754	68.5107	82.0624	107.389	120.319	117.354	111.017	117.599	118.048	84.9577	88.9946	88.7463	83.3587	92.1164	99.5884	96.704	85.3357	85.5881	97.9408	80.3973	72.5508	76.1892	84.9319	87.7734	77.3332	73.1111	87.8146
ENSAPLG00000007282	RBMS1	MSTRG.22960.3	54.518	65.0842	46.9468	56.4444	44.5285	43.0807	67.8374	49.7831	58.48	67.199	37.3139	62.4044	83.2294	77.1235	85.6758	79.5753	84.427	78.042	84.69	80.6075	89.8574	84.2462	90.8502	89.3285	60.5702	61.4501	60.6352	64.4988	61.904	63.4366	83.0722	74.4285	81.3723	83.1533	80.4019	80.8385
ENSAPLG00000006901	TNFAIP6	MSTRG.1726.1	92.0641	112.992	71.1115	146.227	77.2397	94.6891	86.0791	79.0426	97.0965	87.8526	75.8071	74.9604	144.657	139.67	159.022	139.9	168.046	173.653	137.232	138.654	156.609	147.179	165.367	167.337	51.3825	65.3301	37.3275	55.0488	61.9879	51.2327	127.068	133.156	144.086	126.856	133.802	129.345
ENSAPLG00000012790	GLRX3	ENSAPLT00000013343	56.4374	58.1539	64.9425	55.9245	67.6568	58.0884	52.1346	52.7844	51.9859	48.2489	45.8368	51.2306	41.3582	39.8845	39.4312	37.3407	42.645	41.1367	40.8364	44.2471	46.2561	46.4648	46.7718	44.1305	45.0249	51.4434	49.8819	46.2755	48.8384	54.4994	46.4264	46.6248	42.9814	45.958	46.4888	42.1309
ENSAPLG00000010915		MSTRG.8723.1	70.1334	77.7347	53.031	60.6862	50.6859	50.8303	72.0903	56.8392	54.8261	81.6458	37.3746	68.5631	82.6777	81.1714	87.0193	81.3969	87.2561	81.4112	88.7319	90.9821	87.9286	80.8408	89.8937	92.8621	62.5865	73.2859	63.2944	67.6491	68.9506	76.3923	100.772	96.551	96.4593	98.5699	105.245	104.656
ENSAPLG00000008709	BNIP3L	MSTRG.19956.5	52.7002	62.7775	51.155	57.2723	51.4631	44.4318	63.7511	51.0874	56.3148	68.5967	37.3746	59.835	63.7976	56.9263	68.6107	60.7738	60.1368	58.6346	70.6093	69.86	79.6113	72.4199	74.9767	73.2132	56.9197	59.3096	58.2763	59.813	61.1325	70.3664	69.386	63.1511	64.2712	69.0717	68.5808	66.9724
ENSAPLG00000014446		MSTRG.14185.1	47.4947	53.1104	45.9025	42.5163	47.7121	37.4268	66.8538	55.0827	50.1593	74.959	38.4308	63.9628	54.2353	48.7539	59.2955	56.0151	57.2688	52.7335	69.7644	66.7578	72.036	65.0392	67.838	62.403	60.7961	70.3447	80.5924	71.2524	74.5713	98.3863	75.5644	67.4969	63.9286	69.7715	71.6385	70.8188
ENSAPLG00000009461		MSTRG.26743.2	54.6576	51.4599	64.2756	68.2824	58.4767	68.5309	50.9772	56.6786	58.3717	46.8048	74.0118	48.9205	47.6994	46.1887	44.4173	46.8703	50.6118	49.4221	45.3099	47.032	43.8387	45.2205	44.2938	47.7057	46.2536	50.4312	37.5946	48.1894	42.6983	39.8517	49.4858	51.0004	51.4486	43.6948	48.3925	50.4444
ENSAPLG00000010006	PSMB2	MSTRG.21106.2	50.6514	60.1065	63.1029	66.653	65.2791	78.3346	41.0783	45.7286	46.658	39.1669	46.4383	39.0844	53.6612	52.124	53.335	48.7874	52.7996	56.7418	49.4489	54.6494	50.9241	51.5922	53.6813	55.5362	45.3978	40.567	38.7079	42.554	39.6277	37.76	52.337	59.618	47.1031	52.2755	51.5089	48.1496
ENSAPLG00000015135		MSTRG.14276.2	51.97	41.1486	55.8825	54.0009	52.0936	50.5199	57.1241	64.55	64.5603	55.6656	73.8848	59.9639	40.9904	44.7973	37.7772	41.8916	40.2549	42.6165	42.4962	41.2846	43.0775	47.3942	38.4071	44.6338	67.6429	57.8109	62.146	58.8911	55.6143	47.4476	39.296	39.4	40.2654	38.958	41.2249	41.6584
ENSAPLG00000003637	SGPL1	MSTRG.24868.1	54.7111	64.8775	45.8035	57.452	46.4555	48.4428	67.1995	54.3384	53.122	67.3773	37.7895	63.1267	72.5565	68.3582	74.2649	71.0298	73.1492	71.9052	67.4162	67.802	72.3292	64.4855	71.4865	71.7742	56.2858	59.1483	59.1344	57.9972	59.2028	59.3894	58.033	63.2669	65.5287	62.1814	61.8028	65.1515
ENSAPLG00000013592	RAN	MSTRG.11822.2	52.9279	78.3061	60.167	89.3319	65.171	79.6954	45.0008	43.6386	51.9663	43.3712	44.5302	38.7719	84.7669	79.599	88.1501	76.6182	82.3105	85.4912	62.549	66.2491	77.6253	69.2199	75.0475	71.8985	38.8911	37.8076	40.4987	38.509	40.1847	43.3804	64.5678	62.5526	62.2628	67.3028	67.4674	61.1071
ENSAPLG00000012648	TRAM2	MSTRG.6759.1	55.9248	47.8356	48.1918	52.4454	45.5799	37.8143	71.4565	54.7771	58.5219	64.7698	39.7526	65.348	67.5284	69.3982	74.435	73.9683	68.354	65.7818	72.4659	69.1346	68.3109	73.4392	69.3736	68.8153	57.6051	51.554	61.4342	55.0824	57.8847	60.5717	58.6656	60.302	65.6686	62.1728	63.785	65.872
ENSAPLG00000005565	FBN1	MSTRG.13564.2	88.8771	84.1823	53.1246	94.0042	49.1214	38.6062	114.808	88.7956	83.3459	147.932	37.8309	112.753	147.017	137.035	151.755	154.713	168.857	160.215	185.817	196.353	194.87	175.043	195.503	183.415	120.533	120.949	121.608	131.096	118.386	133.509	170.822	158.833	193.687	169.276	165.895	185.966
ENSAPLG00000010418	FAP	MSTRG.22982.2	62.1221	59.4865	50.5912	69.426	57.7715	42.4086	62.3274	60.2127	59.3838	77.2633	45.1522	60.5291	64.1178	56.2811	65.6642	60.8051	71.796	71.7113	71.4011	70.3758	80.6712	72.9991	86.0742	81.7154	37.8495	48.3848	39.2007	40.4589	47.6563	41.9153	51.9593	51.9065	58.3094	55.721	50.7418	55.3228
ENSAPLG00000015489		MSTRG.25377.2	56.077	52.0567	62.6755	68.1984	69.8904	57.3721	52.738	57.9288	59.7622	52.5805	65.5819	48.168	40.2749	37.9508	37.874	39.4998	47.1649	44.7751	42.3552	48.1012	50.5507	47.6811	46.9136	45.9248	46.0317	47.7344	44.9571	47.3542	45.0387	53.9719	46.0948	47.5322	42.0208	41.1398	42.0158	40.9233
ENSAPLG00000007469	RALBP1	MSTRG.3208.1	56.4564	71.8036	55.4659	55.3135	55.8043	45.2435	66.6607	52.4092	54.0622	64.1741	37.9139	59.5224	63.6429	60.4748	67.7023	62.0122	62.1231	55.9847	65.673	66.6233	65.5902	63.5499	70.4767	64.8988	66.5027	65.3122	77.3784	70.0425	64.1563	79.3346	77.4423	66.8965	70.3491	82.8355	76.1597	71.9369
ENSAPLG00000006069		MSTRG.23856.1	38.017	47.1568	42.4402	41.548	44.8163	43.8588	47.5655	47.3541	47.324	43.2802	40.7139	47.4388	42.9831	39.927	42.8237	41.5637	45.7258	43.5763	44.7025	46.0619	47.7329	47.494	47.2148	45.907	52.2215	50.3863	52.5681	51.7588	53.0757	58.8821	50.952	51.8955	51.3821	52.2081	54.2435	51.3123
ENSAPLG00000005878	HP1BP3	MSTRG.24165.1	54.9198	65.1906	54.9456	60.0937	55.3179	50.4244	50.0225	48.3187	52.3777	56.6028	38.0176	49.6472	60.5284	58.0737	64.5137	56.9477	53.4279	51.7154	56.3528	54.6681	58.2062	60.2751	57.0652	55.9625	38.8165	42.6097	42.3082	40.4686	47.7044	45.1254	57.1942	51.8568	51.9235	59.1995	57.8962	51.5998
ENSAPLG00000011237		MSTRG.6512.1	40.7108	48.2621	46.9741	52.1327	46.6356	43.2857	49.4405	44.2996	46.8539	44.8636	38.0798	42.4386	55.731	49.9353	57.2095	51.2005	55.3534	54.6176	49.2245	51.4689	54.2681	50.5068	51.0947	49.6734	49.1452	45.3154	51.4302	50.8779	46.2721	44.8413	49.528	50.351	47.8192	52.0565	45.1411	49.5105
ENSAPLG00000013478		MSTRG.22255.7	48.2801	58.4855	50.0587	65.5927	51.4271	48.2757	48.4707	44.5675	51.4766	45.3732	38.225	43.4595	68.3629	65.6809	75.3216	63.4569	61.1097	62.4412	57.4056	54.1069	62.0425	61.3978	65.0554	59.0183	49.6113	48.6482	53.3702	49.6374	50.589	54.5603	66.5185	56.3166	58.3262	68.5832	66.8111	57.6185
ENSAPLG00000011821	UBR4	MSTRG.7931.4	57.1369	64.7902	45.0636	50.3599	45.175	38.9748	90.1266	68.8644	75.0005	99.945	38.2986	87.0965	107.466	111.243	114.889	109.461	98.6127	92.4304	108.681	103.151	104.987	96.4191	108.762	98.671	99.1781	85.5645	115.516	99.1962	100.275	108.443	105.844	87.0313	106.072	110.11	113.372	103.71
ENSAPLG00000002653	PHLDB2	MSTRG.25700.5	69.3564	72.3931	53.6449	80.4724	53.8949	43.3096	77.4367	60.1081	61.6427	96.1155	38.308	72.8353	116.859	96.8532	111.045	105.37	120.111	114.03	106.837	108.906	125.952	108.873	123.733	118.516	68.7026	81.7254	69.954	76.5865	76.0128	82.2564	104.225	94.408	108.388	103.793	105.498	104.196
ENSAPLG00000004869		MSTRG.3076.1	61.0093	47.9673	52.8087	62.969	53.7868	38.3197	68.0185	65.7884	61.6427	67.5047	46.7702	66.6268	57.472	56.4375	59.3044	55.9157	62.9338	61.9575	63.7054	74.294	71.4635	67.0305	73.0101	66.0891	69.5789	68.645	68.0699	69.7369	68.3936	65.8214	60.6664	65.4678	62.7518	60.5978	61.9396	62.7172
ENSAPLG00000007391		MSTRG.21651.1	66.7005	68.764	85.7166	66.7608	80.8423	91.4182	49.8069	58.6612	58.8808	46.7382	88.3344	54.9182	43.6408	46.9604	38.9863	43.1355	40.5776	44.2073	39.5591	41.2724	39.0758	43.0964	38.3742	42.8158	60.2943	55.7797	54.4522	54.9409	48.3012	46.3834	46.3289	50.3896	44.0293	45.4526	46.1959	46.3862
ENSAPLG00000001451		ENSAPLT00000001440	57.9551	69.4826	71.093	70.319	81.9591	129.523	58.9235	67.1638	62.2499	50.5057	84.7255	51.8556	48.4962	43.4968	49.5717	47.6443	57.0965	55.0593	59.494	61.2912	47.0878	55.4658	50.2443	46.2446	39.2453	41.3017	38.4094	47.6239	55.5623	63.0619	61.5637	68.692	47.3651	50.5571	56.314	45.1019
ENSAPLG00000010601	TM9SF3	MSTRG.20843.1	51.1446	57.4355	43.9082	60.5969	44.5822	41.4951	68.6219	56.7141	59.5272	68.0507	38.4324	61.3142	91.8082	83.9763	97.1783	86.2233	90.1139	90.1812	93.4956	96.2399	104.598	93.7155	101.552	94.8698	62.4569	63.6279	67.7714	70.5099	69.5872	81.0187	86.396	83.0559	84.5656	88.3276	85.6528	84.2235
ENSAPLG00000015984	TMEM167A	MSTRG.5279.3	44.1635	50.3067	50.1701	56.6613	56.4167	43.047	46.4232	47.0147	51.4179	49.8869	40.4235	45.8762	43.3506	38.4608	46.7724	41.786	46.6987	49.3809	46.3767	51.5624	59.3436	53.2015	57.0475	54.8078	45.8453	47.4118	48.9864	48.5048	47.2071	49.9341	53.8975	53.1118	54.3162	54.4319	54.1654	52.2899
ENSAPLG00000010068	ANKRD1	ENSAPLT00000010505	89.4082	78.1772	75.0694	38.529	79.8516	48.968	165.714	127.004	194.075	143.891	95.241	134.899	96.2574	92.136	104.093	92.9706	84.7022	87.7836	95.6876	96.8947	105.243	100.92	116.38	111.463	126.126	113.727	161.51	120.615	155.308	185.655	96.5201	77.6501	89.4558	99.8508	102.178	77.0547
ENSAPLG00000007846		MSTRG.15432.1	52.0362	64.0117	65.7415	67.5883	65.135	67.3042	47.9534	47.5684	54.2973	44.6998	50.3168	40.9594	52.5392	55.0776	58.5999	49.8669	54.8061	55.564	51.4338	55.5288	58.5118	55.1664	58.6243	57.4904	41.3334	38.596	41.7485	40.8282	43.6263	43.5833	59.3985	54.7142	53.9669	58.3572	58.4236	55.0884
ENSAPLG00000011249		MSTRG.17805.2	58.1258	78.0829	56.2649	72.4575	57.3714	49.3501	65.7339	48.801	55.0612	74.9486	38.6191	58.8349	96.3541	92.4759	104.557	92.6849	104.606	99.0773	97.2409	96.6141	107.382	97.5142	108.851	102.403	65.4959	57.1594	67.1521	73.3684	61.1325	59.2676	116.027	95.0065	109.383	120.336	103.604	104.139
ENSAPLG00000005358	PSMD3	ENSAPLT00000005562	74.8388	89.5611	87.7049	96.3943	80.8784	102.926	52.9966	57.2145	58.254	51.8707	71.9078	49.5013	71.9996	78.4303	71.41	70.7758	73.5951	69.8231	64.1542	64.2285	66.2523	65.9264	60.0416	66.8708	43.9622	46.1038	43.4461	42.4282	41.5972	38.6934	66.1283	70.8543	66.6989	65.3654	70.2607	72.1861
ENSAPLG00000015542		MSTRG.11269.3	49.1337	57.5276	58.6991	53.0994	57.5335	48.7293	55.4536	48.533	51.6157	51.1169	43.1277	49.8764	41.5211	39.9848	44.3014	38.7781	41.5505	40.963	42.3799	44.1162	49.3794	45.0751	49.0296	47.6259	46.7775	47.4118	50.0497	48.0954	48.7548	51.7805	48.4795	42.4547	44.3087	47.0234	47.695	43.123
ENSAPLG00000013532		ENSAPLT00000014171	51.3154	59.6092	60.2971	60.4172	58.5062	65.2509	44.4836	48.7474	54.0622	41.2964	51.6235	44.397	54.4156	57.8187	58.7111	55.0267	51.2389	56.8259	46.4803	49.2425	54.7943	51.667	50.7404	52.3738	43.2538	42.6635	42.2336	42.9136	42.1144	38.8557	47.4603	52.1464	46.6665	48.6871	49.0282	48.0729
ENSAPLG00000010296	SELENOT	ENSAPLT00000010744	43.9548	55.9066	50.0587	52.2405	51.6793	50.4722	52.1561	46.2823	46.8539	45.1002	38.9509	45.4804	54.7251	52.9952	58.8038	53.5661	55.9006	54.3232	52.314	53.2088	53.6061	54.2681	54.4963	52.1962	52.5011	46.4442	57.7727	60.9815	53.4337	62.9807	59.7886	60.2937	51.4345	57.0263	52.759	49.9514
ENSAPLG00000009495	HPCAL1	MSTRG.6823.1	39.2121	43.7858	41.9571	48.916	38.9801	43.2619	40.6257	44.3353	46.423	41.078	41.668	41.1053	69.3494	71.3119	74.1536	62.679	69.967	69.739	56.7498	65.3511	65.8788	60.8552	63.7975	64.6501	47.1317	46.5517	43.2782	47.9115	44.3424	39.7282	60.3153	67.6881	61.9833	61.3222	63.7171	63.4456
ENSAPLG00000006148	ADD1	MSTRG.9372.2	80.2834	101.737	68.1199	94.4894	70.1966	56.2977	82.5661	61.0369	71.652	91.165	39.0961	71.8769	98.4627	85.6337	98.5502	97.9399	99.5591	96.3643	103.782	106.436	113.17	105.261	115.406	105.831	69.1874	73.1604	70.7748	72.1279	72.8497	75.2969	115.695	96.7441	98.4503	112.452	105.342	100.612
ENSAPLG00000014825		MSTRG.27021.9	44.1255	45.8674	41.1581	41.5121	39.1422	42.092	49.7854	52.1592	48.2446	46.4288	45.5672	47.2304	53.4871	53.6326	50.0352	49.3906	53.3468	51.8205	52.9526	55.7159	52.4009	54.2494	51.8742	53.1022	48.7537	43.7207	43.3155	45.5204	43.9446	47.2558	56.765	61.2977	59.0667	56.7567	55.4936	59.9953
ENSAPLG00000011080	TMC3	MSTRG.23344.10	81.8877	76.2835	73.2023	80.5962	81.5809	53.1374	77.9932	75.967	70.1829	97.8136	52.4869	77.9167	60.8304	56.2299	62.6042	55.9462	64.3121	66.7067	57.1788	48.6438	52.3459	54.8133	59.3024	62.4293	40.8122	57.1001	40.3959	39.1551	58.9985	41.7665	76.3462	50.8021	63.1842	76.6337	62.0448	55.056
ENSAPLG00000006691		MSTRG.168.6	70.9626	68.7814	51.1966	50.4722	49.5975	42.5053	76.9656	71.7129	79.5649	83.3895	39.3294	76.4452	96.0661	104.892	112.5	91.3275	80.8093	84.654	72.1034	59.9462	60.2748	63.7744	65.2372	63.8813	48.5702	53.6886	59.5142	50.8915	63.8255	65.0822	62.5525	53.5106	62.5612	67.6851	64.8076	57.7379
ENSAPLG00000016194	BZW1	MSTRG.7348.2	57.1782	77.727	62.5282	76.3404	61.835	60.2178	59.2812	52.028	56.3156	60.0479	39.3828	53.0964	77.8573	75.5205	84.0737	76.2918	75.9618	76.7171	74.0469	74.2181	75.0738	73.8711	77.0633	71.3119	44.9414	49.0757	49.6474	50.9022	49.9659	50.7537	77.5227	65.4497	70.1239	79.7544	73.5407	73.6635
ENSAPLG00000014811		ENSAPLT00000015427	61.597	70.0155	84.6378	84.9828	89.3805	107.581	48.169	63.2698	70.1629	46.0459	82.3814	46.2929	45.6524	41.7115	42.731	48.6602	45.5019	50.117	43.1143	55.0796	49.7189	50.2633	51.4483	48.5877	46.0867	46.5336	39.4354	46.4549	46.7098	43.1568	49.9569	58.8457	44.2738	52.3933	55.0047	50.0087
ENSAPLG00000001319	SUPT6H	MSTRG.1423.1	56.9117	62.4644	48.9809	56.1581	46.2754	46.6044	64.6132	53.7668	52.8086	64.8293	39.5317	59.0433	78.0931	76.2629	77.3979	77.0469	75.5611	70.2648	66.5187	67.3904	65.2338	64.2422	67.9432	68.0433	56.7706	56.2276	59.9925	59.5972	55.5027	58.0299	65.3871	62.0313	65.5462	62.2319	65.1821	63.7522
ENSAPLG00000015396	MAFK	MSTRG.14277.4	56.0574	63.0054	46.7352	54.172	45.267	43.8967	70.6733	56.6716	59.1883	68.0484	39.5555	66.2774	75.0102	66.6332	71.7275	71.7125	77.0896	75.4277	70.5238	68.9494	66.2037	68.8956	70.1285	69.8258	66.0312	67.7478	72.1024	67.8928	72.382	71.9226	72.4375	67.1774	69.3771	71.092	69.1459	69.2496
ENSAPLG00000006754	FLII	ENSAPLT00000007036	64.7465	66.738	73.2856	70.5885	65.6574	75.8515	47.8026	54.0526	54.121	49.1043	60.2101	49.9597	49.2894	52.1665	47.4583	48.6921	45.6448	46.8782	48.4133	51.3005	43.3194	49.2343	44.5927	51.2723	49.891	45.8529	45.9831	47.2463	45.914	39.647	51.9078	56.3166	49.7404	51.3995	53.091	53.9383
ENSAPLG00000007402	HADH	ENSAPLT00000007695	55.0526	53.4014	64.4036	58.081	65.9996	52.4538	53.0613	48.7474	56.021	49.8687	49.3627	43.6262	44.3372	39.842	44.8259	40.8334	44.4084	42.9244	41.3024	41.2724	47.2915	44.9303	44.6281	43.2244	42.6199	42.108	44.2669	43.9024	43.2682	43.3601	46.2898	39.7325	39.7154	45.5031	44.0472	40.2908
ENSAPLG00000009553		MSTRG.7474.6	58.619	47.4516	42.8862	49.1137	39.7727	40.1103	59.6131	51.9805	48.2446	57.6948	44.1568	59.0849	67.5891	73.3093	68.7775	71.3315	71.7709	68.8136	66.0182	60.4306	56.4748	61.2669	58.6597	62.7491	51.5316	50.888	47.3635	47.6778	54.2295	50.0965	58.4816	63.8268	68.1485	57.2621	64.9867	64.9598
ENSAPLG00000015745	C1QBP	MSTRG.2502.5	57.2721	75.893	75.9613	71.4152	77.7081	85.0435	44.1387	45.6214	46.1487	42.4976	47.3509	42.0011	49.9471	51.7202	55.1332	46.6917	48.4215	48.5397	40.7673	40.5053	42.7423	43.2087	45.5494	42.9401	45.4351	42.3589	53.6314	45.6283	44.7602	45.9573	47.7919	41.8755	40.3093	49.9507	47.2311	39.8883
ENSAPLG00000013262		MSTRG.3529.3	50.3289	55.7777	51.6963	57.8294	52.5619	39.8955	76.1652	77.417	70.5355	70.7509	53.6353	70.8498	44.1117	43.0294	47.2729	41.9289	50.1241	49.5147	62.6871	58.8534	65.8109	60.1441	67.1637	63.5841	69.4297	71.5299	64.7308	76.7843	72.6707	70.549	66.2138	56.4904	70.7158	67.4607	58.8533	62.6788
ENSAPLG00000015854		MSTRG.29302.1	61.6353	61.4328	88.7826	68.0187	77.8161	93.6863	50.3457	70.6292	75.0211	47.7757	102.957	57.9182	45.7107	42.6681	40.4137	41.8654	40.1723	45.8267	40.9572	39.9253	43.0818	44.5934	45.0356	44.5568	55.5214	55.278	53.9672	54.1858	52.8369	42.0413	48.2991	50.5633	44.2039	45.7895	49.7313	45.1786
ENSAPLG00000007097		ENSAPLT00000007375	52.9279	70.9194	69.5693	76.8064	82.5356	94.5219	48.3629	55.7496	59.7426	46.1376	62.9686	45.2304	51.0303	51.7202	53.0755	49.4542	52.232	56.9521	51.6754	58.5597	58.5457	51.9477	56.4274	57.7391	42.8622	43.0935	39.9391	43.2013	44.3226	43.0355	53.3708	59.367	48.902	53.1852	53.3645	51.6573
ENSAPLG00000014752	HDAC1	MSTRG.14719.1	58.6949	78.0851	62.4711	62.9151	64.8288	61.3354	54.7208	50.1228	54.8653	59.3328	39.988	54.3973	51.0497	50.6387	55.7821	49.724	49.9214	48.4555	57.8889	57.0816	59.8867	58.8903	58.2345	57.4549	49.2384	49.6874	51.0011	50.7341	53.7918	46.9515	68.8203	66.742	67.3451	72.3737	68.0339	63.2922
ENSAPLG00000007001		MSTRG.8684.1	60.3486	125.798	81.056	109.971	82.163	89.8097	62.6529	53.9606	61.3735	63.4251	40.0114	58.1645	66.1642	58.0903	66.0199	62.8179	68.1315	70.494	61.5631	58.923	61.5739	62.7413	63.2944	63.9485	91.7983	80.131	104.011	104.097	82.053	97.9734	80.5831	60.708	63.231	75.9833	66.3456	63.1023
ENSAPLG00000010736	RPS6KB1	MSTRG.7193.1	59.7683	70.6466	58.097	49.1266	62.4489	48.7861	70.1797	60.0527	64.7557	72.425	40.1139	68.4852	56.4019	55.2089	59.5908	52.8194	54.4346	51.5616	53.1767	54.2708	60.4371	53.465	59.4525	56.4998	64.889	69.2358	71.5691	70.0939	69.8518	73.1847	52.0167	54.8679	55.0492	55.2532	53.7716	56.3287
ENSAPLG00000014741		MSTRG.15801.1	48.337	70.5326	61.6164	57.9732	66.6121	51.7137	52.3285	44.8354	50.4776	54.9647	40.1539	47.8763	49.5989	45.983	53.8726	48.8667	51.401	50.4325	59.5286	56.932	66.3371	61.1359	67.6774	64.2237	47.9893	52.6261	45.6287	53.6825	50.2309	48.7979	112.964	77.1868	90.7307	118.281	99.6385	89.418
ENSAPLG00000012471		MSTRG.27660.3	68.9769	88.4743	85.9582	98.1734	82.6977	107.964	52.1992	57.4287	63.8953	50.8151	69.0664	51.6681	62.8304	67.7208	61.6958	64.346	60.38	66.4161	59.2179	58.7842	63.3659	64.7849	63.6558	63.3354	46.2181	46.5159	46.3375	46.5632	46.8106	40.1949	67.0647	68.5182	65.1794	65.7529	71.0615	63.7522
ENSAPLG00000012661	HGS	ENSAPLT00000013220	60.6868	60.9539	62.7313	59.1413	59.2628	75.3979	47.4577	57	56.1189	46.538	64.773	51.3764	53.5645	53.5264	48.515	51.0259	49.8201	54.3232	43.5979	46.9974	44.0154	45.9782	45.2128	47.0441	51.6994	47.6089	49.173	49.0261	48.8781	40.2151	44.2026	52.7642	44.5183	45.8906	49.4969	44.5652
ENSAPLG00000010136	CLIP2	MSTRG.21805.1	66.378	80.7376	55.5216	68.6477	50.2382	52.0241	82.6739	65.0025	61.486	83.7575	40.2161	77.9604	104.692	104.099	112.361	108.894	102.478	98.2991	95.8774	91.3381	84.1096	88.8688	96.6087	97.0728	102.821	99.4824	105.416	106.61	92.8227	104.738	110.604	94.2922	100.93	110.801	109.503	105.289
ENSAPLG00000009842	MOB2	MSTRG.13844.1	49.3614	44.1727	50.5789	49.527	53.6427	40.2536	62.2856	59.1792	62.4458	62.9547	56.5597	61.9183	54.5897	53.5689	59.4341	50.0257	52.6171	55.6902	60.8748	60.3183	66.7106	64.7849	66.6853	64.9521	53.6384	61.7285	58.8546	57.9253	61.2751	67.5663	64.5873	66.3173	61.8436	68.4316	68.1511	64.4423
ENSAPLG00000014648	PHLDA2	MSTRG.13866.1	79.6005	117.284	90.3249	66.8147	92.1185	142.201	58.126	49.0153	73.7479	50.7787	81.4693	57.3766	82.1554	65.3196	61.3621	80.3153	87.2763	91.0224	60.754	40.8047	40.281	67.0305	62.6991	62.0562	64.5078	73.6621	66.6522	61.7007	78.1215	63.4068	68.5667	63.9426	69.8426	73.2329	77.7809	51.4465
ENSAPLG00000014686	CDC42SE1	MSTRG.22867.1	48.0145	49.5515	60.39	51.342	56.5068	56.7674	45.9922	48.9203	50.3013	41.4602	58.1298	43.897	40.3329	45.303	42.2991	43.8658	40.2939	42.5248	42.0618	42.8065	43.5571	41.3186	41.983	41.128	54.3282	45.3154	49.8819	49.8711	48.8583	46.1602	46.1338	52.966	43.1386	47.5753	46.5951	44.9678
ENSAPLG00000010149	HNRNPM	MSTRG.12546.14	66.6475	96.5433	60.8447	83.0738	57.4892	72.4104	72.4769	52.983	65.6188	72.4122	40.3339	65.6528	121.327	118.069	136.804	121.343	117.028	115.543	103.545	95.511	96.7178	96.1186	97.0422	91.5426	60.5072	58.2662	63.0319	66.4751	68.9538	71.2934	92.4398	81.3952	97.6652	95.8131	97.741	91.8669
ENSAPLG00000008969	YPEL5	MSTRG.16555.3	57.4049	61.7091	61.412	54.0556	62.8834	43.0231	67.3288	57.2143	59.6055	69.2155	40.382	61.585	46.0202	44.0918	49.2566	43.4212	46.0299	46.7731	51.0713	54.7056	59.2926	56.0085	56.3388	56.0691	64.079	64.7747	64.4323	67.0222	67.1602	62.4329	61.5442	53.7875	57.0931	64.5231	57.7595	57.1968
ENSAPLG00000013576		MSTRG.27103.2	105.514	90.1874	63.0657	63.2565	70.5569	40.4685	205.478	154.923	150.316	220.842	52.7849	201.401	231.842	219.035	244.818	218.122	208.259	212.981	278.864	307.485	329.377	290.915	300.421	293.581	299.103	273.684	320.613	316.755	285.59	373.745	291.335	299.557	284.435	292.258	281.297	298.462
ENSAPLG00000001236		ENSAPLT00000001322	43.0063	46.8252	48.403	51.8272	47.8425	42.7605	50.9923	52.2663	53.3375	53.0355	47.3302	49.9597	42.8864	42.8806	47.31	43.3577	51.8267	50.0749	48.258	51.7121	59.8019	51.3489	57.6321	56.8864	42.5267	47.5552	40.536	48.1632	47.8039	48.7167	51.8298	47.204	53.8097	51.5679	48.7547	51.4465
ENSAPLG00000011135	TCF4	MSTRG.3979.1	57.5827	53.5027	61.9586	40.5706	58.3028	44.9265	63.3251	57.1932	57.6507	60.844	46.5292	63.6428	50.9419	56.3213	56.7837	52.0482	48.9114	47.8263	52.6689	49.9804	50.8761	50.506	53.1176	52.727	55.978	61.4189	61.4765	58.3287	64.3236	59.5754	58.2977	54.7866	58.0343	61.9065	62.0968	61.9112
ENSAPLG00000015047	POFUT2	MSTRG.20273.2	54.6921	64.4354	58.9778	61.729	56.4888	52.4538	56.4881	55.2673	52.8673	63.9557	40.6517	58.9391	83.0452	82.6164	84.6278	80.8095	88.4519	87.4051	78.7213	83.1435	91.0353	83.3671	91.4354	87.4437	62.6061	58.0015	59.6195	66.0334	56.4973	59.3894	93.516	89.0216	87.5346	91.9833	90.1649	91.4689
ENSAPLG00000016289		MSTRG.10626.3	60.1746	40.728	59.3866	55.9784	58.3801	49.9469	67.8245	70.1826	75.0603	59.9152	77.6322	67.0852	50.1018	52.7402	49.2936	55.8681	52.0293	51.6102	57.9407	55.8281	57.7819	56.7196	54.2483	54.5057	65.8887	61.9973	65.5516	64.3794	63.5197	59.7952	51.0885	50.1965	50.7708	48.0301	48.8133	49.0888
ENSAPLG00000003920	SNAI2	MSTRG.1883.1	68.3422	86.3482	61.0203	40.7368	63.0734	61.4054	61.4737	48.5071	62.8851	64.5987	42.5304	59.0945	75.946	58.1734	65.7014	73.841	80.8861	83.1568	73.6366	52.8936	61.263	77.5218	74.9489	73.0315	50.792	65.483	62.0766	51.7827	65.3129	73.894	63.419	60.2375	72.3097	66.2949	78.2316	59.6775
ENSAPLG00000014681	SRSF5	MSTRG.16126.2	47.9765	47.12	47.9961	40.7394	50.0761	41.8294	53.126	51.9805	52.9849	52.7807	44.8205	50.668	46.0395	44.6018	46.828	43.7387	42.1991	41.5153	45.134	45.7439	42.3179	47.4565	46.6301	46.1202	44.0741	48.2002	42.532	46.8868	51.8622	41.1485	42.7981	41.1032	43.3132	44.0711	44.6137	44.1244
ENSAPLG00000012265	PICALM	MSTRG.26656.1	47.047	60.4934	50.8762	54.7205	50.5265	41.7577	63.8374	51.141	57.588	64.3015	40.8591	62.71	57.3173	51.699	58.0994	54.9473	60.2786	62.4833	65.1207	71.4128	78.3213	67.779	78.768	77.5659	69.3738	67.0682	74.3937	73.7999	65.1311	77.4882	100.109	81.1253	88.2682	100.811	89.7352	91.8715
ENSAPLG00000014099	SCAP	MSTRG.21195.4	46.0036	47.7647	47.3829	42.5903	40.9435	44.6228	47.4793	46.9075	44.3663	46.5926	42.6013	45.5846	53.6225	57.7762	49.5902	53.5343	50.793	51.1265	44.6853	42.4511	41.2485	45.5478	41.4037	45.9426	67.7518	57.5536	65.6448	62.7434	54.3687	58.1111	44.4367	52.6677	48.2908	46.2275	47.6413	49.9897
ENSAPLG00000008751	SRP72	MSTRG.25554.3	57.315	54.657	67.8601	54.505	65.7665	59.0314	63.3919	62.6121	66.7774	57.9505	63.1787	60.8991	42.3968	41.5164	46.1805	43.2839	42.113	43.358	48.5129	48.9037	50.9137	50.902	49.8749	45.8346	51.2486	61.7814	55.5358	56.4903	56.378	60.5236	49.9624	40.9435	47.4965	50.0504	48.6529	44.3272
ENSAPLG00000008193	ATP5G3	MSTRG.6146.1	76.679	90.2058	104.335	105.29	96.8739	113.861	51.6173	59.0899	70.2025	49.0133	78.5656	48.8138	72.2317	71.5669	75.1732	69.5533	70.271	70.8957	67.7614	65.4633	68.7306	67.4235	70.9904	71.6676	40.9792	44.9391	44.64	44.5496	45.0785	43.3601	72.7022	61.8768	65.2842	72.0705	72.7023	66.7616
ENSAPLG00000005059	NUMA1	ENSAPLT00000005227	89.0857	90.1506	93.0749	69.6181	90.1911	89.4843	72.6737	77.3813	69.6345	69.3429	84.8085	77.3146	49.2894	56.0338	54.6327	52.2642	46.0907	46.8782	50.1566	42.9375	41.0109	49.0659	42.821	47.8968	62.7366	63.5025	61.5035	58.8062	67.1602	66.2069	52.1614	49.1153	53.7922	50.8435	53.5208	54.8392
ENSAPLG00000015261	MICALL1	MSTRG.9142.8	98.9125	82.474	100.129	50.0837	90.9595	68.1962	81.2978	91.0472	83.7412	86.9752	73.5194	95.7097	59.2558	65.5823	49.8982	54.7887	41.7528	46.1222	54.8683	53.7123	41.1492	50.1988	42.3445	47.4676	124.471	97.9386	148.411	112.028	110.016	86.2369	64.4488	64.984	58.958	70.1216	74.7396	63.7733
ENSAPLG00000005954	TAX1BP3	MSTRG.18044.1	51.1636	53.8067	53.9979	46.4181	53.0483	46.8193	51.2725	51.8734	54.454	52.7807	41.2117	48.1888	63.5461	61.7923	63.4755	58.6147	58.0694	60.9901	51.779	58.6345	59.6661	57.6739	56.6046	56.0514	57.9265	52.1423	59.3956	59.8669	53.6924	51.0095	65.6992	65.7188	56.9534	68.937	64.0101	61.1262
ENSAPLG00000006769	AK2	MSTRG.5466.2	61.7112	82.3034	70.5727	82.7007	78.5547	96.0022	55.2381	54.8743	57.4117	51.5431	58.4679	47.543	67.357	63.641	62.5671	63.4093	65.1026	69.8021	55.438	65.5756	60.8882	63.0633	58.1813	60.6883	50.1893	41.2121	47.2516	46.5991	46.9485	48.2906	64.3922	69.8697	55.9928	62.3499	61.0215	54.6092
ENSAPLG00000007502	ATP6V0D1	MSTRG.21480.1	55.394	56.625	63.9019	62.4478	62.325	64.0572	52.6303	57.9645	63.3468	50.1235	62.4293	51.7931	54.4156	54.1639	51.4812	55.503	50.3268	57.2676	48.6377	48.6999	52.0105	52.0974	50.4746	52.1073	55.5587	48.5765	51.9152	48.9722	50.7879	47.8443	41.3546	49.7911	44.431	45.3852	43.9495	45.7536
ENSAPLG00000010020	PFN2	MSTRG.18833.1	48.6578	57.1578	57.0791	62.5185	56.8364	53.385	49.1151	49.3527	50.9703	50.2327	43.9826	43.9726	59.0389	58.8164	67.1758	60.3733	59.9033	52.7631	61.0253	62.8064	68.4046	61.0402	64.1332	63.7262	41.3707	42.5294	43.1323	46.4733	43.0494	45.55	59.0403	54.135	55.6545	59.2634	59.5946	56.7934
ENSAPLG00000010258		MSTRG.26665.2	87.0369	103.248	74.6792	108.435	78.0143	62.744	83.6006	70.0933	74.551	102.704	41.3776	81.0647	118.078	106.522	119.814	117.325	124.084	122.653	117.642	120.412	132.318	116.115	125.31	120.364	74.2958	76.1169	81.7809	82.0518	82.8362	86.9434	122.854	102.652	111.794	126.94	118.449	110.828
ENSAPLG00000004659	ATP2A2	MSTRG.9542.1	49.9684	56.2198	48.7765	50.5513	46.0772	42.6411	72.178	60.0366	65.619	78.6251	41.3776	65.4809	65.4999	65.8934	70.6684	62.8536	65.9741	62.1257	73.4571	66.9601	69.6811	69.0141	72.266	69.7666	65.4027	69.6305	79.0946	69.5571	76.6096	85.0159	77.969	59.0581	69.406	76.6022	75.4955	72.3203
ENSAPLG00000015241	PSMD13	ENSAPLT00000015898	54.3317	61.8196	65.7601	61.8548	61.8746	60.9295	48.794	52.4271	52.789	49.1589	52.0798	49.4805	51.1851	51.7202	55.2074	49.343	50.57	52.5145	52.6074	55.3417	55.7193	56.3079	57.3487	57.0996	47.5419	47.1251	42.6253	44.6215	44.7801	41.4731	56.5114	55.0231	52.8142	58.593	55.396	56.7176
ENSAPLG00000008597		ENSAPLT00000008929	62.3562	81.0508	81.6287	80.5622	91.1818	97.8645	54.3113	68.0927	76.4902	57.7676	68.3404	54.2515	55.1507	48.2141	47.8476	48.0571	49.7593	57.7513	51.7962	57.699	59.1059	57.9921	57.2778	55.5006	43.8317	49.5262	41.5247	44.5676	47.8039	43.4819	59.4765	69.1167	55.434	60.9516	58.951	59.1903
ENSAPLG00000003805	KATNAL1	MSTRG.11916.2	51.9213	74.4326	65.4109	61.4692	62.9556	61.7382	51.7341	47.4748	52.3712	48.0914	41.5618	46.1117	56.5613	51.7102	59.1462	54.5442	52.0121	47.7077	55.8229	60.9612	65.1419	63.1565	63.1058	58.8552	43.5951	44.6089	49.423	49.705	50.4384	44.304	69.4075	63.0047	61.4466	75.3359	72.7683	64.311
ENSAPLG00000014402	BTG1	MSTRG.4628.1	70.8171	65.5406	81.7588	61.4954	79.5994	65.5852	71.5746	67.4675	69.4386	62.0446	68.8382	67.606	56.292	50.2753	58.0623	53.4708	51.5834	48.8341	53.177	41.6279	48.972	51.6857	52.2092	51.2723	60.4061	72.9096	73.1252	67.0941	63.6391	75.8853	54.6583	42.3967	47.1905	52.4103	53.3059	45.0828
	FKBP1A	MSTRG.21127.1	62.0147	64.5275	68.5473	72.727	78.5006	81.1996	52.8673	60.9833	61.055	48.4127	71.8663	53.2723	44.9175	44.7505	42.3973	44.3103	47.55	53.6923	42.8557	51.3566	47.631	45.6975	48.7915	49.0161	52.4265	51.2643	41.6366	46.9047	44.3226	42.3862	50.1912	55.7181	45.9505	49.8327	46.567	48.0729
ENSAPLG00000009747	LRPAP1	MSTRG.9387.1	55.4509	63.6617	52.9202	61.8548	56.3447	46.7477	63.7511	61.8943	61.0159	65.1023	41.7302	59.1891	53.932	48.8516	55.2445	50.8671	58.1707	56.5315	63.2567	67.2968	76.8445	70.8854	74.6578	74.1548	55.5587	60.3668	56.5788	59.6332	63.4401	58.7807	62.1294	65.5064	64.638	67.6566	61.627	67.2024
ENSAPLG00000014026	CERS2	MSTRG.22863.1	53.9608	55.2613	55.3951	65.4229	49.6876	50.3872	47.8138	47.6728	48.3745	43.1936	41.7804	50.9576	55.9013	55.3797	51.8345	59.4263	56.078	59.0939	48.3957	51.5854	51.2772	51.9383	50.8537	53.502	58.393	49.221	55.7701	57.9673	48.6639	43.425	49.4211	52.542	48.61	51.5612	48.3869	50.2899
ENSAPLG00000002696	ROCK1	MSTRG.702.1	84.7984	98.0899	74.1032	81.1193	69.6923	53.4566	100.153	75.8094	77.3716	119.685	41.8339	95.9193	113.803	100.678	116.848	110.307	118.429	105.176	123.976	126.698	130.06	118.155	124.388	122.816	112.87	113.064	133.547	124.498	110.846	136.938	152.875	130.665	134.611	149.801	144.877	145.599
ENSAPLG00000007248	QARS	ENSAPLT00000007573	76.8877	87.3138	95.6949	111.454	87.4351	112.428	48.1043	62.8768	61.4468	55.2378	82.8796	56.564	70.6262	82.8714	69.1853	73.7129	70.3926	72.6413	58.8382	59.6822	57.5612	60.3873	57.9865	61.7897	54.5519	51.4793	49.1543	50.0149	50.8078	41.9601	58.0135	65.1396	62.8042	57.6833	61.6661	61.7588
ENSAPLG00000012192	CYCS	ENSAPLT00000012684	47.3695	73.5536	70.071	71.8465	71.0072	76.5678	43.4922	49.6941	53.788	43.99	56.8916	42.8137	62.9658	58.1162	68.9073	55.8681	64.2107	65.0491	55.766	59.2519	64.0455	62.2587	62.1853	64.1348	43.5894	41.9647	44.6586	43.6148	44.7005	43.9485	58.4036	59.7918	53.0762	56.5714	57.3102	55.0309
ENSAPLG00000016125	LMOD1	MSTRG.22883.1	74.6302	44.3016	60.0927	93.6628	53.8408	50.4961	66.165	80.4358	77.3324	67.5229	86.53	67.981	91.5567	93.4746	89.6332	92.4947	101.829	99.582	109.323	113.34	104.802	110.501	108.266	113.986	56.435	69.2542	41.991	55.0308	57.1936	49.2646	91.0191	110.413	112.946	94.8304	97.8024	113.876
ENSAPLG00000006766	LIMA1	MSTRG.16066.1	71.5209	102.628	73.3064	90.817	80.3459	71.8703	57.6211	46.3563	58.0618	65.7073	42.0123	56.0917	72.2126	68.3995	79.5884	67.6445	72.8792	73.2932	63.7777	61.2004	73.6138	70.202	72.0715	70.8894	47.8877	52.2899	55.3873	51.5986	52.9971	56.3966	66.0548	54.5827	58.4659	67.26	65.997	59.7705
ENSAPLG00000015665	SCD	MSTRG.20872.4	110.794	146.133	91.53	99.2125	79.7347	67.3333	130.758	97.982	108.242	159.945	42.0378	125.556	146.318	125.418	132.101	154.272	152.35	145.688	159.143	167.504	164.904	157.26	159.989	159.419	110.576	96.2025	105.021	108.765	100.639	101.983	196.865	203.73	198.071	198.92	178.473	207.316
ENSAPLG00000002732	DDA1	MSTRG.27892.12	43.5033	51.4462	52.6913	49.1566	54.2663	44.4611	52.9206	51.3337	54.2403	52.9837	42.1085	55.0523	45.0404	47.4957	48.6531	44.5905	44.9169	48.7319	47.8491	50.6917	52.0875	49.7012	46.7516	49.9804	60.4481	54.5575	58.4726	59.1018	57.3615	56.7969	50.8993	48.4051	50.0987	53.5491	49.5264	49.5232
ENSAPLG00000008321		MSTRG.29412.1	64.9298	118.151	89.265	118.102	86.1774	126.791	47.1504	46.9098	53.6881	46.6181	53.8881	44.2279	99.1219	106.421	108.577	96.2497	94.2084	96.5937	75.3895	76.7193	75.9528	79.8863	81.7489	78.6727	44.0993	42.5432	43.8065	46.9542	44.8263	42.1303	91.9611	83.4067	83.021	97.0261	94.8755	84.8806
ENSAPLG00000006699	STAB1	MSTRG.20984.1	73.8524	43.0674	59.4795	83.2039	59.3528	43.047	105.756	84.8837	94.7851	109.948	72.136	96.7943	77.2419	62.1535	66.5714	83.8419	80.5675	72.2417	104.317	102.545	104.445	107.095	93.6854	90.0553	86.8618	67.4624	75.5317	90.8431	86.6956	42.2645	42.486	57.4943	60.2194	43.2625	45.6489	53.1908
ENSAPLG00000006503	VDAC3	MSTRG.26321.2	48.7071	58.7025	50.827	64.504	56.5711	54.0224	47.0218	45.5758	52.5657	47.0049	45.0688	44.0891	52.8508	50.7908	56.7084	48.3774	53.3582	54.5781	55.2993	56.7656	66.0564	58.9421	62.4027	61.1093	42.2841	44.0613	42.6551	44.6037	46.0555	45.3455	55.5207	53.8128	56.6886	56.6132	57.2914	52.5904
ENSAPLG00000006779	AP2B1	MSTRG.2548.10	63.3996	75.193	67.228	82.2874	62.4511	73.2969	50.238	50.9802	53.122	53.8727	46.5628	49.6472	58.2651	62.0473	57.6621	59.6943	57.5627	54.7859	54.7304	57.9797	53.2836	59.302	57.1361	56.1224	48.1944	45.789	45.6287	45.1069	43.5069	42.305	58.8913	57.8611	60.4464	64.5736	59.5174	60.1103
ENSAPLG00000006748	BUD31	MSTRG.12130.2	54.5783	61.396	72.2822	70.6964	75.6906	80.2684	48.3629	54.8207	63.4056	42.3702	70.0619	45.5429	46.2523	47.2792	50.0722	48.454	45.4218	51.1055	44.6335	47.5213	49.2776	48.4671	46.9844	48.3232	45.5842	44.7778	42.3082	43.9384	44.8995	47.1747	48.143	54.1929	45.182	48.7714	49.7313	46.3478
ENSAPLG00000005673	MYOD1	ENSAPLT00000005867	80.5865	74.8102	98.4009	42.6651	96.4283	76.4408	88.2035	87.7079	112.709	72.7846	90.2691	78.9784	72.4724	72.9606	78.1709	70.7952	52.4568	55.5508	54.0467	53.7392	54.4652	55.5056	51.2329	50.5644	65.2239	60.7169	74.3275	60.2781	77.1509	87.9831	51.4494	48.4844	42.3804	52.4996	57.7911	46.091
ENSAPLG00000006009		ENSAPLT00000006226	70.6843	66.4985	84.4345	71.2534	95.9012	98.533	59.6993	72.9514	70.1633	50.9607	88.9566	57.6682	46.7746	42.5194	43.5096	45.1676	47.9351	53.6923	45.7381	52.6476	51.4333	48.1676	46.5592	50.4551	54.0486	54.5971	50.1244	53.3229	51.6234	63.143	52.6296	52.1271	44.3786	48.2154	50.8643	44.5844
ENSAPLG00000008717	SQSTM1	MSTRG.19708.1	62.527	53.8435	62.8242	51.2342	67.0624	52.8358	74.2255	69.8597	81.0927	64.5017	70.5798	74.9395	49.3079	44.1721	45.0113	49.5653	51.4205	55.1224	47.5676	48.1387	51.9765	50.7126	50.2797	51.5369	93.8719	75.9915	100.49	87.5711	80.4888	88.546	49.8401	46.5476	43.9399	51.6522	44.4174	42.5526
ENSAPLG00000002028	NDC1	MSTRG.15197.2	62.2456	61.4312	67.4569	64.4888	60.9634	56.4627	60.6099	67.1351	68.7867	61.1079	59.3255	62.6711	49.364	48.1385	52.9635	51.0156	52.8429	57.8161	51.9637	58.332	67.414	63.2061	66.9496	65.4213	55.9491	58.4662	51.0284	54.1637	56.1745	42.6315	57.7488	63.3851	57.4756	62.6631	59.2356	58.0032
ENSAPLG00000014399	HPRT1	MSTRG.19062.2	56.0959	51.8357	52.4185	50.156	56.867	42.665	88.2559	80.3108	94.5305	78.2793	63.7982	80.9397	65.9061	63.7684	73.8385	64.6635	69.2576	63.8923	76.8573	77.7178	83.1081	76.1999	80.2208	77.9567	77.4653	84.8432	85.2879	86.3666	95.8465	98.1639	69.8347	69.387	72.4274	68.937	70.5146	70.8252
ENSAPLG00000007446	FAM57A	MSTRG.4065.2	53.5729	50.8962	49.0367	70.6964	51.7333	57.2766	42.6732	50.4979	46.5601	46.7746	54.3405	48.2305	60.2576	66.4033	56.9315	57.6145	61.1907	65.1542	55.7142	65.0517	65.1659	58.3663	56.2325	60.5461	52.0723	47.9318	44.5467	45.017	45.2575	43.5427	53.917	71.8003	55.888	54.6341	58.7557	61.5096
ENSAPLG00000013128	USO1	MSTRG.5119.5	74.8388	80.0745	64.1063	71.4871	62.9554	54.722	78.0617	63.1983	68.9489	78.6979	42.6842	69.8352	117.594	119.632	131.845	114.451	106.592	96.7008	94.7555	94.5374	99.8452	94.2769	99.7976	98.2453	62.4942	61.9794	78.0687	69.8627	66.1257	72.0099	94.9985	82.0906	88.1285	92.236	92.7042	85.3736
ENSAPLG00000006603		ENSAPLT00000006842	73.0556	51.8725	85.4379	69.079	79.7956	80.2207	65.971	74.434	79.585	59.9516	125.419	69.7519	50.1212	55.8425	42.7681	49.6129	51.1173	58.5505	51.6582	51.0199	52.316	58.5722	51.5553	54.488	75.7873	71.3865	69.0026	70.2402	63.5197	52.3487	51.2446	56.722	52.6745	49.6811	51.5284	53.8425
ENSAPLG00000013258		MSTRG.7614.1	60.3833	60.696	70.9257	66.0959	74.772	64.6779	61.6821	65.0025	73.7479	57.7676	65.1256	57.5849	44.0084	42.7956	47.4769	42.7862	45.9285	45.8056	47.861	49.6915	55.4054	50.6752	52.264	51.9474	50.0401	57.2131	53.3702	54.6173	54.0305	56.4473	53.7415	55.9305	52.3601	55.0889	52.6418	53.3441
ENSAPLG00000007048	HDAC7	MSTRG.16096.22	69.8116	73.6273	74.0103	72.2957	69.7824	77.666	51.2509	51.9805	59.4292	52.3257	60.1271	59.1266	57.8009	64.9796	50.4059	61.8534	55.6574	56.5735	51.7962	46.0619	45.0169	50.7688	42.8033	50.4018	65.2162	61.6927	65.906	61.0894	56.378	48.0472	51.7323	54.0964	54.1939	50.4729	55.7476	55.0692
ENSAPLG00000002492	MLF2	MSTRG.10100.4	58.3345	53.4198	64.8681	61.8189	59.8032	57.587	52.2423	54.1419	54.7282	50.5057	54.5064	49.418	47.2389	48.6391	46.9949	50.1209	48.7256	49.7174	42.8212	45.3884	45.628	45.5291	45.3722	45.3918	50.3011	49.9025	49.3782	48.2711	48.54	46.9921	48.4551	48.401	46.3871	50.8941	49.9071	44.2202
ENSAPLG00000004364	LRRC59	ENSAPLT00000004533	49.7055	52.6101	48.9518	60.466	51.5071	52.1692	47.7784	50.0494	50.927	48.9386	42.8232	44.6152	73.0893	71.8826	73.5558	71.6585	75.884	80.2955	69.0376	71.4383	74.7715	71.8581	73.4213	69.1331	47.8148	44.145	48.272	47.9992	45.5965	45.6811	63.3215	67.6911	61.6803	60.4949	60.3271	59.4462
ENSAPLG00000000639	FEM1A	MSTRG.24012.2	62.1855	62.8144	59.2565	64.7301	58.9926	47.249	69.1823	61.8586	58.3715	68.3965	42.9954	65.9393	81.7105	85.3363	80.3269	81.3493	82.7767	77.1209	76.2532	78.5036	73.2628	73.0374	69.0948	73.8173	101.106	80.1665	100.51	99.3827	81.4238	84.1434	79.5101	85.7202	77.37	77.3098	75.8667	79.4507
ENSAPLG00000005259		MSTRG.21930.36	62.8115	76.3904	61.3377	63.8675	60.4876	49.7321	85.3248	69.879	74.2376	87.1974	43.0368	79.5647	75.9458	75.9654	84.5537	75.6656	77.365	75.4805	90.7513	91.5813	98.1647	89.9167	96.1657	94.2836	98.104	96.5796	111.348	106.088	99.308	114.274	98.8219	92.2457	90.7133	102.681	97.6266	94.5358
ENSAPLG00000016007	TMEM63B	MSTRG.8956.4	49.3234	58.0987	48.5164	63.6878	45.0505	53.0746	54.5053	52.5343	51.6725	51.2337	43.0783	52.7931	67.3763	69.8244	62.9008	66.5369	68.2442	65.5117	60.4951	59.5512	56.5427	57.4868	58.8369	63.9927	57.5722	51.318	52.6241	59.1837	50.5691	49.995	69.347	73.9626	73.388	71.245	68.6785	74.0645
ENSAPLG00000001303	ERO1A	MSTRG.22646.1	43.1677	56.866	43.9639	45.4256	44.4462	54.7886	66.5796	65.6993	65.7498	60.1505	63.5263	67.6325	55.4331	54.0691	59.4853	54.1576	52.0245	52.5295	63.1225	61.3048	71.7853	67.71	71.1279	69.6217	90.4093	88.0896	90.389	92.7319	85.5481	92.8613	63.9494	63.3679	62.5263	64.3949	66.5146	66.1908
ENSAPLG00000004994	CNIH1	MSTRG.26146.1	48.1093	59.4618	59.3866	72.5114	59.8032	62.0994	48.2552	49.3011	52.7694	45.1366	50.0887	47.668	53.9513	50.4878	56.7461	49.343	53.3671	55.7744	54.506	55.4726	61.6182	57.0003	59.2266	59.9954	43.2538	44.742	43.4274	47.6239	45.1979	48.0269	57.5063	54.1736	51.7663	56.8073	54.7514	53.3633
ENSAPLG00000008584	SRPX2	MSTRG.10035.1	58.9057	57.8281	57.9488	87.2218	50.7804	68.2365	44.4519	52.9099	51.4067	49.3079	56.3776	50.4203	82.5061	94.6066	80.3927	84.1638	81.6295	87.0965	74.6791	77.6477	72.9915	79.6271	71.472	78.6999	55.5921	59.1132	43.3278	52.4695	47.6446	46.3803	69.0435	90.4769	74.3424	66.5215	76.0434	81.8969
ENSAPLG00000012023	SND1	ENSAPLT00000012508	90.5085	106.177	93.9297	123.674	88.6239	107.558	57.1562	57.7859	58.7828	61.9354	60.376	54.564	102.506	109.518	93.0628	100.464	104.525	98.7198	87.953	83.4428	81.4955	85.5752	79.9373	85.6493	43.7758	45.2079	45.8712	43.8844	44.3623	43.5224	79.8417	86.4731	86.5915	75.1871	86.7271	85.1244
ENSAPLG00000014242		MSTRG.27037.1	68.7872	43.5464	73.5457	51.8092	62.1809	57.6347	63.3632	76.3274	79.7417	60.7342	95.3447	76.1479	50.9723	53.5476	45.3264	47.2474	49.0093	52.6407	50.2774	48.1574	52.8422	54.7547	49.7482	54.3144	83.8415	75.4169	80.0087	76.2629	72.5712	62.1894	51.7518	54.4246	47.7319	49.3442	48.8719	51.0631
ENSAPLG00000013599	AKAP8L	MSTRG.22541.2	71.3824	85.0197	72.5789	75.3437	71.5154	69.754	59.2666	58.751	59.5852	62.3459	43.6236	55.668	75.6089	72.1223	76.3562	71.9692	69.1737	69.0782	69.097	67.318	63.2983	66.4478	65.6264	68.2013	60.6919	57.4941	61.0301	59.2983	59.5699	52.7362	73.366	69.4706	67.1624	71.385	75.8229	68.7957
ENSAPLG00000008110	SPATS2	MSTRG.28101.3	56.058	52.0751	54.4067	61.9626	55.5161	55.0801	46.1862	51.6411	50.2818	52.0163	53.0338	47.918	51.0884	54.4189	46.7724	52.0896	49.1715	52.6197	53.3496	56.8197	51.688	53.2202	50.8112	52.4804	53.8808	51.0313	47.1956	49.4396	50.0718	43.6239	58.3841	63.1511	56.901	57.6665	59.869	59.8995
ENSAPLG00000008555	GRB2	MSTRG.4213.1	62.7167	73.8115	64.1435	78.262	60.2535	56.6229	68.7728	54.9684	61.8385	67.6867	43.7628	55.0848	77.9577	73.543	84.22	80.3967	84.0942	81.264	73.9231	79.9068	77.829	76.4994	80.7052	77.3171	50.5808	47.4118	50.7959	55.7859	53.1751	47.5805	72.1755	70.3716	72.6894	74.1595	69.0691	71.266
ENSAPLG00000015708	ARL4C	MSTRG.17220.4	55.1793	54.2099	69.5951	54.7385	68.1972	54.8413	63.3772	52.1056	55.4333	54.3785	53.0338	57.9245	53.429	52.0177	55.6501	55.0572	51.8875	50.8722	48.2407	47.8054	43.7939	52.3968	46.6124	45.7827	59.5485	50.9238	63.1065	59.7231	53.6914	49.5689	48.6016	46.6783	48.7604	50.494	48.6961	45.2353
ENSAPLG00000006986	IMPDH2	MSTRG.22998.2	55.8493	75.3957	70.4984	67.6953	67.4407	89.723	51.7897	58.554	62.6025	43.8444	61.7864	48.8763	60.2189	66.9558	62.975	57.7256	55.0088	61.3686	47.9991	51.9366	49.6849	51.9477	51.325	54.4524	53.3401	48.8453	52.206	50.8419	52.0611	44.4761	58.4231	60.9887	52.0283	56.4198	59.4784	55.4334
ENSAPLG00000014652		MSTRG.2144.1	65.4484	66.0195	86.8687	72.8888	95.0726	113.622	66.9193	84.1692	83.0912	54.5643	91.7151	52.2722	48.3995	43.9571	46.3275	54.0106	55.0494	53.5661	52.2105	72.8722	55.7958	51.0308	47.6754	51.8231	50.935	58.342	46.8972	57.4219	52.2202	76.981	60.0227	75.6809	55.1196	56.6725	61.1192	53.2099
ENSAPLG00000011969	CBX3	MSTRG.16738.3	62.2045	74.1615	60.8545	65.5028	64.1443	57.4676	70.5616	61.8943	64.8551	77.5695	43.9702	69.1685	80.5498	72.0131	83.1077	72.9826	76.1286	76.7213	84.7622	86.324	93.7682	86.8103	98.0791	90.0375	64.8061	70.5623	68.2005	69.1436	71.7755	72.9026	89.322	90.1027	88.8271	93.1458	89.1492	92.1015
ENSAPLG00000011198	ACVR2A	MSTRG.20560.1	69.8545	70.9946	62.5494	63.7811	58.8971	53.2436	67.4678	56.017	57.5461	73.0134	44.0363	66.4268	67.6779	64.7635	69.0665	70.1138	68.592	70.3886	77.1731	70.4123	72.6422	73.1115	78.1221	77.1937	52.6933	62.5795	56.7075	55.1313	54.2335	72.0987	66.0587	57.397	73.8742	68.5872	76.5984	67.3322
ENSAPLG00000014044	PRPF19	ENSAPLT00000014671	82.6927	102.4	90.2319	111.777	83.22	111.64	51.3802	61.2691	65.9716	50.4693	70.2693	59.6891	87.5718	102.59	88.2057	87.668	81.5201	89.8447	62.8942	65.2949	65.1149	68.0784	66.8625	73.231	64.9366	58.772	54.9559	52.7476	56.9151	44.1311	71.2391	70.4489	65.8606	69.9141	69.4207	69.8859
ENSAPLG00000015601	ITGA6	MSTRG.12909.22	86.8093	150.276	91.3283	63.1487	86.5885	70.7184	106.123	70.8793	102.62	124.126	44.1983	91.4816	186.18	176.282	199.974	182.274	134.806	132.412	123.458	104.06	109.249	117.013	109.276	109.278	99.0735	93.8919	128.044	104.488	114.885	140.286	151.608	93.9061	104.703	149.38	155.347	102.414
ENSAPLG00000009925	CHTOP	MSTRG.3845.2	52.6243	50.491	60.1113	48.7183	56.4167	49.1591	63.1908	61.3227	59.488	55.2742	55.5434	61.9392	50.0438	55.1838	56.3197	52.3277	48.1607	48.4766	49.052	51.0386	46.969	47.1759	44.2029	45.534	76.7009	68.4479	83.5344	79.6248	76.1321	81.1404	49.6645	47.1847	49.2164	51.4332	47.2897	50.5456
ENSAPLG00000009223	ARFIP2	MSTRG.26705.3	59.1502	50.5278	63.363	63.1298	58.1279	60.0939	48.7293	59.3221	56.687	44.7726	72.0737	54.8557	53.7772	62.1535	50.0352	59.8371	52.1915	57.0362	47.9473	50.3463	52.5367	50.8811	48.4726	51.7165	59.7163	50.4938	51.8779	50.5543	49.3954	46.1196	44.2221	54.0964	50.5437	46.8677	48.8914	51.734
ENSAPLG00000015757	PXDN	MSTRG.4825.1	84.4875	78.4146	63.7651	65.11	60.6541	44.2408	112.995	93.7859	82.5248	139.986	51.4891	110.224	111.944	104.257	118.586	110.406	116.574	107.654	147.901	140.728	145.993	130.182	142.446	135.402	95.7422	115.906	107.641	107.34	111.275	123.117	134.516	110.281	139.656	129.466	125.901	138.159
ENSAPLG00000009750	NPEPPS	MSTRG.18282.2	58.1637	63.4222	57.993	65.5028	55.0297	57.8258	55.2596	54.8922	53.5529	58.3318	44.4265	52.6056	62.0179	58.6899	64.4951	57.7574	60.4813	55.6482	60.7713	57.0629	55.8298	58.8341	58.2699	57.6148	49.7978	53.5936	51.225	52.8555	53.2547	55.2299	63.5729	52.1851	61.9135	63.2596	62.9357	60.5704
ENSAPLG00000015268	RNF10	MSTRG.22760.1	57.5844	65.4761	64.2109	64.4336	58.8551	51.2813	68.2305	58.0749	63.1864	68.2378	44.4335	61.0221	61.8181	61.0773	66.2613	62.3772	63.0571	58.0695	65.7001	64.216	65.9442	67.4946	63.0143	63.4217	62.0757	63.4867	72.202	69.8834	64.0495	72.201	68.8802	59.6423	64.8876	71.5101	68.7424	61.3055
ENSAPLG00000011084		MSTRG.20455.3	64.3918	46.2946	59.4592	57.1124	65.3785	44.4769	109.234	82.5883	98.4208	96.8517	74.0692	95.6513	80.073	63.4786	75.387	68.9804	79.1055	66.3566	93.7382	105.379	112.59	98.5036	96.609	87.3918	123.668	91.3102	126.771	130.261	111.348	85.7812	65.003	70.9452	74.7412	68.1777	65.1508	74.5911
ENSAPLG00000004966	DCAF6	MSTRG.11183.16	55.2455	57.6826	60.4015	54.5057	59.6295	44.581	70.4379	60.0957	64.4733	73.0964	49.2711	63.0042	60.5642	55.0262	64.4896	58.7665	65.1202	62.522	65.8033	71.9412	78.4513	71.3441	75.2764	72.8815	56.2116	54.9576	60.6494	59.5498	61.973	63.5056	71.5542	66.6994	73.2009	72.5342	66.85	66.8762
ENSAPLG00000011046	RAB11B	MSTRG.23364.1	57.3859	71.7484	64.0506	67.6054	62.2349	61.9562	59.2037	53.7489	60.3303	62.263	44.6339	54.689	70.9744	63.8959	75.2845	65.1556	70.3521	70.0124	64.3268	66.2304	68.442	66.9931	70.1932	64.4191	51.252	53.074	50.5907	53.1611	54.6671	50.3197	73.1898	66.1822	67.3276	72.4916	69.4989	66.1866
ENSAPLG00000008067	ALDH9A1	MSTRG.24626.1	68.5786	59.6276	66.0759	72.9067	65.117	57.5631	59.2683	61.3942	61.1921	62.7363	58.3849	61.1475	52.8294	50.594	48.4779	49.5812	53.9143	58.8028	53.971	60.6738	62.0935	59.0961	64.0278	60.8837	55.6519	50.9417	47.8299	49.0801	50.7083	44.6384	52.9417	59.4442	53.9145	53.3032	51.7237	54.0916
ENSAPLG00000005386	HSPE1	MSTRG.16445.1	57.7084	86.8533	75.2924	99.2157	81.4368	98.5807	46.7896	53.3202	61.0159	44.6452	55.502	46.3971	80.7239	77.7928	85.8143	75.7133	74.0207	81.285	68.6934	75.7908	84.2794	75.5076	84.1362	80.7104	51.7554	54.6867	55.7766	56.1455	53.016	50.2588	79.2565	83.4806	73.3705	81.2014	82.8986	72.8953
ENSAPLG00000007235		MSTRG.15248.1	73.0936	94.3505	74.3261	88.631	69.1519	71.0287	66.8546	59.6258	58.3715	65.5937	44.6961	60.6058	72.4252	77.8353	78.9551	70.9822	71.6088	71.0219	71.455	73.3212	66.1165	72.607	76.022	72.9823	59.1756	57.4282	63.798	62.7614	56.3581	59.9169	90.2389	82.7856	76.2872	98.503	87.7038	84.5685
ENSAPLG00000006204	TMED3	MSTRG.537.1	78.8606	44.7069	50.2816	58.5123	56.2186	54.6265	75.4539	100.924	85.4026	76.441	99.2855	88.5232	58.3038	58.6049	49.5346	61.3613	67.9199	78.6351	75.5283	89.3362	84.4831	82.001	81.4078	85.1519	84.7923	72.6229	62.6974	72.865	72.4718	55.5748	65.4261	96.107	73.9294	65.3317	63.0529	68.18
ENSAPLG00000005941	SLC2A1	MSTRG.7291.3	57.6895	61.5065	54.0351	55.1698	49.6798	46.1746	70.4107	64.3773	60.0952	71.618	44.7168	66.6268	67.2216	66.8708	73.0413	68.8707	66.1971	60.3802	79.1873	76.483	74.2304	80.4478	72.5318	76.4288	75.3771	77.855	72.7335	80.0742	72.2529	74.465	88.2882	79.8897	90.8355	90.5514	89.0515	91.3923
ENSAPLG00000006259	TCP1	MSTRG.9081.1	56.4564	86.098	64.162	92.5127	66.7562	74.228	51.5311	49.1046	56.3736	49.4319	44.7376	48.4596	98.3448	97.9157	104.149	92.923	92.5664	94.9552	73.8886	80.3371	89.1172	81.8513	86.8822	89.5045	53.1537	47.9494	57.0451	53.251	48.898	55.5748	76.1354	70.7191	71.0651	77.731	78.0544	71.2277
ENSAPLG00000010961	ABHD2	MSTRG.23931.3	66.4918	92.711	59.0893	83.132	55.408	54.531	101.64	65.967	81.1325	93.7495	44.7376	87.4399	141.194	140.159	154.295	137.868	143.258	132.979	115.156	119.196	112.576	105.336	115.087	114.004	91.6905	90.9891	91.4252	101.954	100.044	89.5406	125.761	102.478	125.277	128.204	123.215	118.898
	MYO1D	MSTRG.16255.8	51.4396	49.0936	47.322	67.0275	44.8808	45.9665	54.5773	54.9334	55.4198	54.9915	52.5134	48.5982	64.1296	62.7831	67.9218	69.5449	70.3604	66.8495	69.2651	70.5677	68.2916	67.4566	70.1964	72.5322	54.3724	61.5915	50.7038	56.6603	58.4759	58.3891	70.7973	69.7772	69.4811	69.5984	75.5539	70.931
ENSAPLG00000009944		MSTRG.11278.1	48.1473	55.6672	47.067	56.266	49.4997	50.1141	50.863	45.3892	45.2085	51.3065	44.9865	48.5013	57.2205	55.2051	55.4855	58.8846	61.2515	64.1027	60.6332	64.3221	61.3975	59.2645	59.7935	60.2264	53.1537	53.4324	51.8592	54.3836	50.1712	54.9052	62.8317	69.6187	58.2284	58.7278	61.8614	60.0145
ENSAPLG00000014317	SH3GLB1	MSTRG.26002.1	50.0064	61.6723	58.1416	60.3812	63.9642	51.3556	57.7166	54.4277	64.1499	58.2226	45.0072	59.5849	56.1566	51.9965	57.673	51.7562	58.5761	57.1834	52.6937	59.6822	66.3032	60.2376	62.5573	60.6705	53.1723	55.1346	60.3097	57.1342	57.0543	62.9199	58.7938	56.5676	57.8267	62.0635	59.8495	56.5835
ENSAPLG00000008952		MSTRG.2843.1	90.8339	80.461	66.0971	87.664	54.0882	45.9571	71.0414	62.2411	62.3314	94.5905	45.1818	80.8932	117.275	120.476	103.745	120.109	110.254	112.607	118.145	105.555	100.366	107.515	97.4045	107.768	94.5028	92.4676	87.602	91.0592	84.485	73.3427	109.012	99.2028	123.682	104.657	126.931	119.817
ENSAPLG00000003547		MSTRG.16698.7	54.3127	51.1173	54.2023	48.1432	50.8867	45.1958	59.333	61.3942	63.5231	56.3844	52.9716	54.689	50.5661	58.1799	55.7635	54.4075	52.7387	50.811	52.1932	58.9525	54.1663	52.5278	53.8231	56.3356	60.6112	53.8445	61.4662	54.9769	58.1485	59.0444	55.0484	64.1164	55.7483	55.9144	54.81	56.871
ENSAPLG00000010195	SERINC2	MSTRG.8574.1	68.2371	49.0541	61.2076	50.9107	55.1018	58.733	70.4754	94.4402	85.2459	74.7302	98.207	82.1897	49.7343	50.6365	48.1604	51.01	45.2045	52.9562	67.468	74.3311	71.8709	71.5591	67.7986	69.3758	75.4704	76.3857	66.8387	67.2379	70.6416	65.3344	55.38	77.959	63.8521	61.3893	64.5179	64.4998
ENSAPLG00000014394	TNFRSF6B	MSTRG.24442.1	53.8005	70.6615	62.4711	45.5016	63.802	82.3933	65.5615	67.0924	67.4994	60.2246	82.0707	64.5434	49.1346	47.3854	45.2523	54.6456	49.7998	46.5628	67.2782	66.1743	69.5284	66.8059	65.2503	65.9292	63.2027	55.7259	55.5715	65.9075	49.7734	60.2213	78.4177	77.1675	83.8845	75.0186	82.1563	85.5269
ENSAPLG00000005142		MSTRG.26153.1	59.3968	64.7485	59.1822	57.0387	57.5155	50.2573	59.6993	55.1065	48.0683	59.9152	45.3391	61.585	73.818	78.0266	77.6018	75.2211	79.6148	75.3332	65.9319	65.1079	57.2896	61.6411	64.3644	69.9621	76.9619	70.9027	80.8295	73.692	71.7556	70.6707	66.3234	64.9079	71.8336	68.3473	75.476	69.2917
ENSAPLG00000005719	PLK2	MSTRG.12050.3	73.6816	67.53	60.39	55.5292	60.2895	49.7082	76.4238	54.2848	63.0726	75.9132	45.3391	70.2936	71.2065	56.4588	65.904	68.1721	81.1147	77.6046	66.2598	50.5147	55.9826	66.7498	73.5239	69.0382	65.4213	84.8611	73.5729	69.8807	95.4288	98.103	60.5689	51.992	72.1654	61.5581	80.6132	56.9477
ENSAPLG00000007139	EXT2	MSTRG.19576.1	83.1859	62.8512	58.6433	69.9775	59.8932	45.4823	120.756	110.142	98.8006	116.463	71.7212	114.586	105.562	102.505	116.384	103.322	119.665	111.233	114.85	122.283	124.458	115.086	128.127	128.287	101.479	116.469	97.8796	108.821	110.687	120.808	130.56	130.279	134.376	129.686	133.607	144.986
ENSAPLG00000014965	RCN2	MSTRG.20710.1	54.0092	77.0719	65.8344	61.0461	67.0984	60.3088	58.3342	54.7135	56.0797	58.6776	45.4842	53.7515	52.133	46.7479	53.8726	46.8028	54.3223	52.0729	56.1457	54.0695	62.0595	59.8259	64.3644	60.4751	48.5113	54.7046	51.654	52.6038	52.3993	57.685	65.9528	57.9963	61.2149	64.8263	64.7719	60.2062
ENSAPLG00000012619	ABL1	MSTRG.5789.1	85.391	111.276	80.4581	104.158	73.7231	71.172	85.9694	71.1472	68.9659	88.3258	45.5257	82.1056	113.452	116.179	114.289	113.306	110.32	106.901	100.404	92.1231	88.6918	95.5574	99.9	98.7492	95.0421	86.1118	101.244	93.3496	90.4753	86.3347	101.455	95.1054	96.6647	103.46	106.161	103.771
ENSAPLG00000004797	UBE2L3	MSTRG.15643.10	64.8983	89.2111	67.5067	90.5898	73.0967	73.4401	64.8288	57.7323	68.1262	70.9628	45.5465	56.1682	74.8819	75.3067	86.1294	72.9826	76.4124	78.1935	77.2888	83.686	94.3963	83.3297	88.3527	87.3193	53.9926	54.7046	55.5341	56.0016	58.984	59.9778	81.9484	74.8314	75.2742	80.4601	81.1797	74.4287
ENSAPLG00000015140	LTBP2	MSTRG.15922.2	67.3455	103.303	59.8325	45.6633	53.0843	80.3639	69.6349	65.3418	74.7469	75.2944	54.9005	79.3771	78.6734	86.6112	68.1472	82.8734	70.4129	73.6297	75.1831	69.0555	62.2292	72.607	56.1971	62.8379	73.9043	70.4548	72.0246	68.784	71.1986	58.1314	64.7434	73.8854	58.4903	59.7892	63.8147	75.6363
ENSAPLG00000010357	PRPF8	MSTRG.20605.1	58.3534	73.9036	63.2887	65.395	59.551	61.8607	61.1864	56.4462	58.1756	64.6655	45.7124	56.1265	75.9072	77.3466	78.9551	77.1104	72.987	68.6033	69.8498	67.7084	63.1459	65.758	66.5967	65.6805	62.4942	57.4819	67.9766	64.3794	61.3513	57.4415	74.1847	62.1857	71.886	79.2472	75.2416	72.7228
ENSAPLG00000014516	SLIT3	MSTRG.18628.10	87.5491	94.8663	75.0322	94.1839	77.9963	57.3244	103.73	75.738	79.8201	111.932	45.7953	92.44	96.0059	90.3298	108.042	98.3844	106.775	99.2455	112.826	108.083	122.235	116.022	119.18	112.103	116.748	118.117	124.126	120.597	120.753	132.799	115.89	95.6243	103.253	116.394	111.046	105.96
ENSAPLG00000015861		MSTRG.23618.1	99.7724	103.187	69.5604	82.7584	63.6327	60.4886	117.804	88.1927	81.6014	127.687	45.8045	109.373	158.265	162.577	164.738	163.445	151.393	143.711	157.871	151.49	139.867	144.265	150.823	148.54	114.663	116.461	126.481	122.185	114.726	124.526	154.422	134.366	157.826	149.492	161.301	165.786
ENSAPLG00000010080	QKI	MSTRG.20440.14	74.8768	86.8349	65.2398	79.8254	61.1541	54.8652	89.3766	71.3259	77.0974	98.1175	45.8275	83.2939	136.049	131.702	150.196	136.979	131.624	121.176	118.125	106.081	115.022	110.22	115.512	112.298	89.0438	90.5598	111.517	98.017	99.3677	113.274	105.961	83.7181	97.2232	104.669	106.944	97.6218
ENSAPLG00000016161	IPO7	MSTRG.7777.1	76.6031	94.2768	76.0728	77.9744	77.2037	63.9139	85.8421	68.3606	74.4335	89.163	45.8368	82.0022	108.947	101.507	116.811	101.591	101.282	95.9016	89.267	85.5944	94.5661	90.4407	95.0496	91.7963	83.1703	84.7356	99.8943	89.4768	94.2749	104.88	84.7769	71.9548	75.9903	84.8571	84.93	77.4381
ENSAPLG00000007782	PTPA	MSTRG.5740.1	55.9631	57.2882	63.4374	60.2914	61.3162	66.8983	48.8802	50.3729	56.1973	46.902	61.5582	46.7304	51.9008	54.2276	51.4626	50.8654	50.3653	48.5186	49.7596	49.6167	47.631	49.6086	47.0199	49.5135	52.091	49.0961	51.9152	51.5571	50.6487	45.9167	46.875	52.0306	49.8626	49.1757	52.6808	50.7948
ENSAPLG00000014772		MSTRG.30071.1	80.53	69.3168	83.8399	85.4143	75.2763	82.083	56.7252	70.8972	69.086	59.4238	96.2781	67.0226	57.9363	62.7272	46.2163	56.7889	54.2386	62.3781	57.3366	59.308	59.8188	62.7265	57.0829	62.1451	83.5991	72.4974	68.0139	67.7952	61.1524	45.9573	59.3595	75.565	67.4848	60.6989	67.526	73.6045
ENSAPLG00000004996		ENSAPLT00000005183	82.5978	88.8059	74.9765	94.112	67.8369	75.9232	65.6046	65.2525	62.8767	68.5239	46.065	65.0434	106.046	116.084	101.127	106.799	101.768	101.328	93.0986	92.0865	83.3118	88.2886	83.6047	91.5831	66.6705	60.4205	65.4583	63.7861	60.2572	63.772	90.4144	99.6594	90.7482	92.8762	92.587	91.8331
ENSAPLG00000011218	DNAJC3	MSTRG.25208.1	53.2693	56.1461	48.7394	71.9723	53.6247	52.048	51.2509	50.3372	54.356	55.5108	47.2887	48.5846	88.2875	80.1727	91.1904	80.4761	90.6612	90.8962	81.8971	90.2904	96.4333	90.3284	95.3508	94.177	48.3435	48.6482	46.095	52.0644	53.195	49.5689	71.8048	83.3069	81.2822	74.7491	77.6247	82.4217
ENSAPLG00000012742		MSTRG.3526.5	79.6447	114.566	63.6891	119.623	60.9403	68.0947	95.6347	70.0369	76.877	115.796	46.1722	93.4098	166.494	150.137	176.474	162.403	182.296	176.815	178.807	158.081	167.553	157.654	185.695	173.964	96.8528	101.242	103.527	109.668	101.366	104.594	146.43	126.776	169.059	142.052	143.082	144.643
ENSAPLG00000014982		MSTRG.23613.4	116.138	70.9931	94.9517	137.727	102.566	98.0793	64.0313	77.3813	99.0553	70.9628	121.789	67.1685	92.64	82.4676	79.8635	86.2868	89.587	112.726	74.1993	85.8563	83.855	84.5273	70.8487	68.7184	52.3333	61.1552	46.2256	48.5767	53.6526	46.85	62.1684	70.1786	61.6515	61.9455	71.9014	61.0496
ENSAPLG00000002525		MSTRG.14358.3	75.2704	93.7794	66.7211	91.341	70.1561	52.9968	94.0235	66.2886	79.5208	113.715	46.2309	81.9474	104.943	103.413	112.239	107.72	114.509	109.379	120.867	120.562	141.51	117.987	133.615	123.383	99.8534	100.281	106.442	102.978	115.258	126.002	130.845	106.571	122.116	133.359	128.684	118.539
ENSAPLG00000006983	PIEZO1	ENSAPLT00000007283	74.8009	77.164	67.228	75.4226	60.8659	63.2215	62.846	61.5549	60.3499	69.798	50.5035	66.5851	63.5268	69.7819	60.2128	67.2672	65.4471	67.1732	64.1852	61.2351	59.2078	61.4166	59.3506	63.9572	71.9094	59.4171	64.2831	67.4896	58.5664	46.3022	65.3481	71.1439	75.5013	63.0911	67.6237	74.9846
ENSAPLG00000003187	GTF2H5	ENSAPLT00000003233	56.3805	62.3907	68.25	60.9383	74.7539	61.9084	56.876	62.0908	71.3778	55.529	64.773	56.1057	52.7713	51.359	55.6338	46.3583	53.6306	52.4094	52.7628	59.2332	63.8249	56.9815	58.9254	59.6045	52.3147	53.5578	49.9938	49.5475	53.394	53.7893	61.1346	66.0663	56.4295	59.7892	64.0491	58.1744
ENSAPLG00000003924	SMAD4	MSTRG.15871.1	56.2853	61.9235	61.734	51.252	61.1882	51.5103	63.6128	59.9812	58.3308	58.4574	46.4464	60.8433	53.7703	50.1168	57.4298	49.7966	49.7787	46.8709	51.0777	50.9789	52.3394	50.8902	51.4095	50.9677	64.706	65.0042	69.8223	67.9835	65.7233	68.4065	57.3224	50.6315	53.6887	59.6035	58.7625	53.3811
ENSAPLG00000004187	TXNDC12	MSTRG.23389.1	67.3644	86.927	73.5271	85.7737	77.7981	69.453	60.4752	60.6618	59.5859	65.6301	51.0427	59.3349	49.5021	48.0016	50.1835	46.5806	55.0494	55.8585	58.3376	62.2079	71.8369	65.3837	75.7031	70.726	56.4536	59.2558	59.6568	59.8669	60.5954	59.4097	63.4559	58.4017	58.7523	61.8445	58.7752	55.8551
ENSAPLG00000010192	SEC31A	ENSAPLT00000010704	88.5925	95.8241	78.284	93.1776	70.683	71.0049	80.7989	74.5411	67.1468	86.069	46.8324	77.6271	109.547	120.036	119.406	114.134	113.017	106.922	100.261	105.033	98.2326	102.005	103.748	103.042	74.389	72.2108	74.431	71.1571	68.7915	67.2214	95.6813	96.107	99.1314	96.3466	101.436	104.637
ENSAPLG00000009644	ST13	ENSAPLT00000010065	64.8793	78.0851	63.8276	80.6521	62.1448	51.8808	82.3291	66.6637	71.5932	75.6038	46.8324	74.8145	96.6636	93.7084	103.518	90.0177	93.5596	95.7123	93.3402	93.3213	103.308	99.5352	105.467	100.306	102.262	96.06	117.712	109.378	106.728	108.066	80.778	75.0052	79.7103	85.2278	80.6523	75.8471
ENSAPLG00000003436	HADHB	MSTRG.22510.1	51.9182	62.6434	58.9107	53.4338	66.0621	61.8234	48.9405	52.6013	58.6256	46.8362	50.5147	47.9853	65.1703	67.8797	70.9011	64.496	59.8885	62.7329	58.0418	63.1494	66.7394	60.581	64.0618	64.0904	66.7823	50.729	55.814	63.4249	54.8418	56.4223	90.1478	86.6148	77.4844	90.8435	88.1921	78.6562
ENSAPLG00000008109	TUBB	MSTRG.25402.1	156.694	222.168	187.753	272.269	167.982	271.65	74.2136	96.3221	100.776	92.0459	127.54	90.0456	184.131	210.846	169.063	175.884	167.036	185.226	171.744	176.821	172.539	181.625	175.204	188.388	82.61	74.7586	68.5378	72.0754	71.1391	47.0416	175.509	197.168	176.393	182.464	182.498	185.863
ENSAPLG00000012424		MSTRG.591.2	74.9982	82.614	93.5073	77.1458	91.6784	118.984	50.9988	68.7761	71.1298	52.4742	104.317	61.9994	54.0521	61.3335	48.6911	55.7783	47.6189	54.8641	49.0872	53.3398	50.9429	52.7032	47.0569	51.5893	67.738	56.0002	58.6851	55.5486	56.0784	50.5479	55.6738	63.6866	51.8372	51.3575	54.1531	56.4209
ENSAPLG00000012086	CASC3	MSTRG.28521.1	77.0015	66.8485	78.0053	61.619	76.7174	79.0747	60.3028	78.2536	73.7087	61.7331	86.7996	75.7521	52.7713	56.5627	49.2566	52.959	49.962	55.7744	56.1975	52.3482	51.3446	55.6299	50.3821	54.7545	66.5379	65.5788	65.7194	60.8174	66.5037	48.5341	47.1454	59.9655	53.9648	47.2341	53.2059	54.015
ENSAPLG00000008839	MGRN1	MSTRG.25073.2	62.1386	70.614	76.6087	74.2238	75.1989	99.2819	51.2048	58.0794	59.2005	47.2786	78.2148	53.3002	58.8582	56.0973	53.4829	57.4151	53.1182	56.6301	54.0086	54.804	48.6551	54.8922	52.8678	51.6692	52.9655	49.5052	47.262	50.7991	48.8127	48.9923	58.1512	58.944	53.1064	52.1202	55.4405	52.2851
ENSAPLG00000016146	ILF2	MSTRG.21624.1	63.7411	80.4245	79.9935	73.8592	87.0928	90.3438	54.376	64.2879	71.7891	48.5583	78.4204	56.7099	59.9094	66.7008	62.3261	60.0435	54.8264	61.4107	53.4532	53.8449	56.5088	59.1148	55.8605	56.5488	51.7554	48.1465	47.3822	48.0014	51.9616	49.6907	54.0341	58.3631	47.3127	50.2707	53.052	49.0122
ENSAPLG00000009596	CPD	MSTRG.18071.1	73.1694	89.7269	68.3801	74.596	61.3343	68.2353	79.2256	74.8091	69.0077	79.2257	47.3716	73.502	77.977	81.2139	78.2135	76.5865	74.9125	75.1019	81.9661	78.3726	74.485	75.7321	79.0457	79.982	78.8635	77.2637	87.4145	81.872	74.3019	76.7781	85.9083	84.4073	84.8974	90.6019	91.6885	87.1562
ENSAPLG00000008166		MSTRG.21293.3	49.3424	60.7697	57.7873	63.5962	53.7465	56.9662	51.1001	50.7837	50.1993	49.0133	47.4131	48.3244	60.1415	57.1812	63.7721	56.0586	57.419	55.874	52.9699	54.2378	54.5397	54.8793	57.455	58.2161	56.0994	53.3428	62.1139	60.1725	53.8515	58.5565	55.4378	48.7099	53.7748	57.6833	57.3297	51.6742
ENSAPLG00000007480	XPO6	MSTRG.16757.1	59.4812	78.876	57.7438	74.7581	59.2608	65.3054	62.2931	58.2114	66.0117	66.4686	47.4262	61.3594	75.146	76.0009	76.8968	73.6448	76.1047	76.1253	66.9198	61.6672	64.6222	63.8276	65.9132	68.0195	61.3532	57.6134	63.0601	57.8244	60.6043	58.5489	65.9555	58.6959	67.9675	66.9585	67.6663	66.1476
ENSAPLG00000015006		MSTRG.20970.1	74.3836	65.5959	83.0409	76.0875	83.22	80.937	47.7164	55.8032	62.2107	47.9031	82.7759	56.7099	50.5467	59.4336	48.756	56.5032	52.7185	57.8144	49.587	50.7766	57.0859	55.1477	52.7955	55.9092	68.945	51.551	58.2204	52.3161	53.9709	53.9313	49.3134	67.8232	47.697	48.735	50.5908	54.6092
ENSAPLG00000007369	SAR1A	ENSAPLT00000007647	75.9391	81.3824	76.6117	81.5326	77.3658	80.9847	64.0744	68.4857	69.3798	61.444	67.4693	62.8142	80.0082	88.0774	75.0991	83.0004	77.588	80.8223	74.5962	86.3053	78.8305	80.8399	74.3405	80.9058	69.2247	57.8403	59.0039	60.8557	57.313	47.7428	73.1703	96.9951	70.4015	71.6493	73.1516	74.0262
ENSAPLG00000015480	MAP2K1	MSTRG.8652.9	57.4049	64.5275	63.0286	63.9753	61.3343	53.4088	69.3331	60.4653	63.4056	63.8101	47.7864	63.335	59.7933	55.2688	63.8277	59.1703	61.3934	61.9575	65.3451	67.8581	68.3741	65.4586	70.583	68.221	71.3874	69.9889	75.6436	78.7618	70.7012	76.6563	68.0205	60.0041	66.1575	67.6566	64.7914	64.2889
ENSAPLG00000009156	TOLLIP	MSTRG.13833.3	77.6655	95.5478	75.5339	80.1848	81.9231	61.2638	78.4928	66.5744	67.754	98.5725	47.9316	77.4813	97.6502	91.8385	101.998	95.4314	98.647	97.4789	102.919	99.8508	108.4	97.9072	108.054	99.2402	71.5179	79.7902	82.1913	74.4651	80.5883	92.4827	103.913	91.068	99.0092	103.591	96.1225	98.0243
ENSAPLG00000010426	NUCB2	MSTRG.8031.1	66.7953	69.6484	55.4824	82.4132	56.0361	52.5016	79.2256	67.6461	70.1806	85.6222	48.0557	71.6444	88.823	74.563	87.7238	85.6174	97.8363	91.4188	103.435	110.962	121.148	106.515	119.392	107.73	72.8975	71.0615	68.7942	76.2809	70.0814	71.2794	91.7994	88.3845	100.961	98.3155	91.376	101.183
ENSAPLG00000011001		MSTRG.990.2	105.04	98.3478	75.311	110.286	79.6355	57.7064	96.8552	77.4349	86.7542	121.359	48.0976	92.2317	165.491	161.727	174.928	161.413	166.283	162.465	152.644	158.654	175.247	155.45	166.607	157.477	95.643	105.539	100.659	103.949	104.381	108.755	142.322	127.21	134.568	147.931	139.72	135.076
ENSAPLG00000013690	PSMD1	MSTRG.2082.1	83.8499	108.976	101.344	105.883	102.224	102.568	70.7987	68.1999	75.0211	72.0184	63.5493	61.5642	80.3564	74.393	83.2931	73.5065	79.1081	80.8644	72.7495	74.7805	77.4386	73.2433	81.3724	78.6851	48.1012	52.3752	50.7027	52.9993	51.4444	49.7109	81.9874	76.2601	76.3396	83.8295	83.4651	78.0323
ENSAPLG00000010975	CIB1	MSTRG.28305.1	69.9406	62.1328	70.4054	79.8254	68.0891	72.8194	58.32	70.397	73.9242	59.6422	72.2812	63.7934	58.4005	59.8161	58.4331	57.8367	59.5084	66.8577	61.686	68.9806	71.9897	67.7042	67.518	68.5941	64.3773	55.5288	54.6201	55.6241	53.5133	48.1283	66.8111	77.3798	67.1704	67.3197	65.7094	68.1033
ENSAPLG00000003240	EPRS	ENSAPLT00000003386	61.5405	80.5903	58.6247	78.0463	61.3343	57.6347	74.247	65.717	70.9468	73.9112	48.2013	71.4394	105.059	101.358	112.361	98.7495	104.667	101.054	97.2927	98.2979	117.974	103.166	113.333	108.443	81.8093	80.059	87.5078	82.6091	81.4835	90.9406	89.5171	84.3687	90.7657	89.7259	84.1487	84.0126
ENSAPLG00000002469		MSTRG.17070.2	69.6978	74.622	63.7718	61.9626	69.1519	48.2279	90.2387	72.2904	73.9046	95.4057	48.2635	87.419	76.0813	67.1258	78.7141	74.7607	72.3587	71.5266	77.4786	76.3333	79.3058	77.2853	82.5062	76.0202	90.6092	96.8663	103.737	100.389	97.3385	100.152	83.2359	73.5958	77.8416	82.8692	81.375	78.0514
ENSAPLG00000010666	METRNL	MSTRG.4507.5	70.8171	49.9936	52.1026	77.9744	57.8577	48.2279	70.7125	69.5396	74.453	70.162	72.9034	70.2936	73.5278	63.216	73.2082	70.8869	77.061	80.3597	75.3557	79.8694	85.7392	86.1741	87.1657	81.9718	62.8485	66.1364	61.5035	65.2783	67.5183	67.4649	59.0669	63.8654	65.3541	57.936	59.6346	58.4811
ENSAPLG00000012089	TMEM45A	MSTRG.22662.1	72.3537	68.9853	62.2296	58.6021	68.5575	48.2757	111.489	96.9231	88.8305	115.553	63.4456	107.503	87.3977	83.4238	96.1958	86.5567	99.7212	98.4253	122.216	128.457	146.475	124.162	133.495	128.607	123.609	125.446	120.134	134.674	121.231	135.883	150.652	140.183	153.081	149.077	137.103	144.698
ENSAPLG00000012259	TFG	MSTRG.22676.6	54.4834	58.1539	60.613	66.4193	55.9844	64.7496	54.2898	52.9094	52.8673	48.9951	48.9894	48.8555	61.9406	64.0447	69.6303	62.552	68.1023	64.5653	55.8523	57.7552	55.9826	55.7278	55.4353	58.9472	51.5876	48.3077	53.9485	51.7948	49.7137	51.5979	53.0782	53.5751	57.5996	53.9265	51.7433	56.8326
ENSAPLG00000005914	CTTN	MSTRG.17598.1	93.3921	150.551	94.0412	142.237	101.665	90.678	99.1182	82.0971	89.1439	112.368	48.3257	92.6483	141.91	135.548	154.351	137.948	151.447	154.572	145.585	147.017	167.201	148.994	169.424	157.69	102.373	102.869	108.121	108.48	107.683	100.071	168.442	152.597	152.889	170.119	157.476	150.985
ENSAPLG00000013852		ENSAPLT00000014432	110.124	82.3402	118.179	112.424	108.546	121.238	61.639	76.506	74.7077	62.8455	122.577	68.5852	57.6266	63.7472	53.0755	62.5678	65.8525	64.4812	55.2827	55.323	55.9316	58.0482	55.0101	59.1782	60.779	58.1807	48.3335	51.5431	53.4735	52.2269	61.8173	60.6992	52.0807	54.7857	52.8176	56.986
ENSAPLG00000014408	MTCH2	MSTRG.16805.1	74.1938	80.1666	86.1254	78.3518	89.9389	98.4614	59.2037	70.397	81.7397	55.438	89.164	60.835	66.4091	67.1046	58.393	62.2344	56.3263	66.8157	55.766	61.5905	61.4484	61.4353	60.5022	62.2161	58.1129	55.1346	55.0678	50.4824	57.3329	48.6153	57.6819	76.2794	51.8886	56.3693	57.9939	57.5035
ENSAPLG00000006444	RAI14	MSTRG.10561.12	80.3972	86.577	50.0958	87.0496	54.5794	48.7054	124.571	94.2259	96.5089	127.111	53.4901	115.211	144.541	137.014	155.574	138.567	155.541	151.802	140.563	149.86	164.027	141.715	161.753	151.063	121.111	119.694	124.686	130.017	119.54	128.619	131.75	125.607	136.507	128.608	114.992	134.309
ENSAPLG00000016178	NAP1L1	MSTRG.18776.2	63.0581	74.4009	73.3227	65.1973	69.8184	62.7202	66.5314	61.9837	68.9685	61.0436	51.9346	57.8974	68.7498	67.1895	78.5472	67.2195	63.7243	60.9901	61.2718	62.6195	68.7815	65.0656	70.2641	67.3505	48.7537	50.3325	54.9185	53.1971	56.6565	62.1285	64.8994	55.1968	58.2807	68.6	60.748	59.6695
ENSAPLG00000014489	ARHGAP1	MSTRG.6670.8	59.6434	56.6434	53.5706	68.3063	50.1842	50.4961	60.7339	55.8389	60.0561	59.9152	52.4738	55.1473	78.8088	78.7278	81.9768	78.698	77.4664	67.2573	74.8034	74.5747	70.5978	71.9521	72.6027	73.8883	53.3401	51.9093	48.8186	54.6173	54.3687	49.3051	72.0584	70.2172	72.1305	73.1823	71.2373	73.6045
ENSAPLG00000005585	POR	MSTRG.2540.1	87.7986	93.4748	97.1006	113.098	94.9418	97.5887	66.5232	72.8456	76.3736	69.5783	82.5664	74.0974	92.8342	91.1285	77.9937	90.8086	89.874	93.7653	67.7114	72.9193	74.0706	73.0574	72.842	76.7786	67.4753	57.6898	61.9527	59.8426	59.4493	48.8537	64.5327	75.8305	69.0769	68.3692	62.4066	68.8526
ENSAPLG00000007795	MXRA5	MSTRG.4074.2	122.36	105.477	59.1636	119.397	57.8217	49.0158	147.761	115.232	122.423	207.082	57.1612	143.666	225.342	196.108	214.044	221.948	233.007	226.084	256.427	247.111	244.487	232.324	250.46	241.119	96.9294	130.517	89.9329	104.506	131.412	96.6219	195.908	175.958	214.229	192.828	190.917	206.395
ENSAPLG00000010761	FILIP1L	MSTRG.22669.2	81.5715	105.646	78.9619	68.4534	83.8719	66.328	99.574	80.1951	78.8942	98.9342	49.0522	96.671	75.7476	67.4127	75.4448	74.2736	81.6944	79.2797	73.3404	70.6508	78.3924	75.4252	83.5186	80.2894	114.678	115.936	136.318	120.69	116.552	143.117	90.0916	73.6792	79.1062	86.53	80.5525	80.6027
ENSAPLG00000009928	VCL	MSTRG.8852.3	85.1778	113.342	86.9058	104.607	81.5268	71.0765	104.937	82.6687	89.3593	113.533	49.1138	99.9194	106.471	106.798	115.494	109.323	110.443	102.127	129.085	123.424	123.915	118.959	127.276	121.945	99.5955	101.005	112.747	105.945	108.081	117.298	143.395	104.1	130.7	144.899	131.946	124.648
ENSAPLG00000013019	C6orf62	MSTRG.17981.1	64.8581	70.7163	70.155	68.2198	64.5361	59.0551	82.0601	68.0241	66.5978	73.6398	49.1533	71.4896	68.3921	62.4091	73.4238	66.741	66.3651	64.7277	69.0859	66.0224	68.4394	68.3178	67.4101	68.8311	81.9603	77.8857	93.6686	91.0074	84.3563	92.2917	67.5957	59.7458	59.6029	66.0321	62.2021	63.6773
ENSAPLG00000009185	LAMP2	MSTRG.16762.10	64.9742	74.6588	69.3463	70.301	63.5679	55.3905	71.747	63.8592	65.7561	74.7848	49.259	64.6893	72.2511	66.2121	73.4863	70.236	73.8383	66.1637	74.0612	76.4082	77.7611	78.6327	78.9984	76.7486	65.962	69.8814	74.5989	72.2538	68.9108	77.7926	82.6117	65.9505	73.4055	81.1509	75.1439	75.6938
ENSAPLG00000006043	HYOU1	MSTRG.22702.1	64.3128	92.7309	68.0341	88.8479	65.2739	78.9637	60.7147	56.9741	61.0078	61.7048	49.2696	55.329	108.986	105.575	110.894	104.015	110.221	107.593	96.7608	96.6601	97.0068	100.614	103.272	102.004	51.8648	51.7242	50.5667	56.6923	54.0073	53.1704	96.2101	90.313	93.4378	96.4012	98.5423	94.3317
ENSAPLG00000010622	SMYD2	MSTRG.7584.5	60.3224	62.6248	60.4621	59.7569	58.2976	49.5184	61.3548	59.2073	64.6069	65.7196	52.2986	60.272	66.0928	61.9914	69.8144	62.4681	64.6585	62.3043	62.8152	60.0367	63.1438	62.9589	68.423	62.0003	51.5074	59.6135	57.0354	56.5602	63.1069	61.8826	67.1739	50.555	62.7004	64.3804	67.454	58.6193
ENSAPLG00000015826	B4GALT2	MSTRG.503.1	83.4894	70.4589	83.6727	74.8835	80.4641	84.0169	59.0743	68.8965	70.8685	63.7555	78.9389	66.6476	57.5881	67.8908	55.8006	58.1225	54.5629	55.9426	53.4877	55.8094	49.6001	53.3138	50.262	54.2392	71.3687	58.4137	62.7534	57.7095	59.9389	56.0415	54.4827	63.2862	52.7793	55.7122	58.7361	55.5292
ENSAPLG00000004138		MSTRG.15858.1	63.134	75.5983	72.6352	69.097	70.1246	80.1968	54.0742	59.6615	60.5262	51.8343	53.6975	50.293	53.0228	54.3126	51.3514	56.2174	50.8335	50.8952	58.7691	60.2435	55.3205	59.3394	56.3211	55.9448	55.1299	51.6764	53.5381	53.5566	51.6433	54.9458	69.2098	79.2719	62.909	72.121	69.8309	68.755
ENSAPLG00000013781		MSTRG.17499.2	66.0175	95.6583	83.3196	99.4134	80.9684	89.2933	64.7425	63.3591	64.8159	63.685	50.4413	56.1474	91.2472	90.436	99.199	90.0653	87.2966	87.342	78.0138	81.628	83.4306	79.5683	85.5003	82.7535	52.0723	53.8266	58.295	55.9836	59.0835	58.3343	85.9668	85.9326	81.8585	92.7246	93.0949	82.9009
ENSAPLG00000009988	LRRC32	MSTRG.19410.4	76.7888	85.7961	66.7906	56.7053	63.8973	68.4027	56.1344	51.0842	59.7144	66.248	50.5481	70.1813	81.9436	68.7259	62.4869	79.8339	90.8073	81.1086	68.982	63.9724	77.0275	79.7425	75.4122	76.8959	95.9191	88.3813	97.1514	88.1036	89.9682	111.816	78.3672	75.5349	65.951	76.4585	75.0902	72.9478
ENSAPLG00000012942	YME1L1	ENSAPLT00000013558	80.1316	92.9505	75.1437	81.6045	75.9068	60.834	98.1914	78.3995	78.9386	100.447	50.5657	90.8983	115.679	104.418	117.997	109.831	112.207	102.001	102.212	104.977	110.777	106.253	113.422	109.296	111.378	111.04	128.212	122.323	109.792	129.573	108.946	97.5164	103.323	110.313	108.917	106.267
ENSAPLG00000001146	FAM118B	MSTRG.13723.3	60.2884	61.3591	65.5861	77.4713	63.0388	67.0177	64.0346	62.198	64.8991	56.5584	68.8382	61.3975	70.8196	70.9081	76.9344	67.5144	71.7709	73.2983	65.2243	64.5752	69.3586	66.5814	65.8703	64.8099	56.597	58.8303	54.7411	57.7815	60.47	50.6027	63.3389	59.4442	69.2488	63.765	61.8224	68.8509
ENSAPLG00000007037		MSTRG.23577.3	69.1666	81.5666	96.6612	94.5613	99.8641	122.504	59.57	71.5759	79.0562	50.6149	96.6722	55.6265	57.4333	56.14	60.6206	55.757	57.5829	63.1773	51.2784	60.5428	59.2078	62.4645	61.4766	60.0842	56.4536	54.4716	53.8366	54.1319	52.8568	52.4501	61.9734	70.2558	58.403	63.4281	65.8462	58.1936
ENSAPLG00000008651	YWHAB	ENSAPLT00000009011	82.3132	106.011	82.7993	99.2696	83.0399	78.7404	77.5876	69.7361	71.8087	85.6868	50.6694	66.3143	101.422	99.9131	104.501	98.9877	100.228	95.2496	99.7781	103.836	105.956	103.128	106.122	102.705	62.3264	63.8967	61.1864	67.3997	67.757	65.9025	115.208	98.4624	103.707	118.247	108.624	108.107
ENSAPLG00000008249		ENSAPLT00000008572	90.2619	50.8594	72.821	58.9256	64.0722	60.452	91.4887	109.302	102.542	89.0902	126.456	112.857	68.9239	81.8302	58.0252	73.8716	67.8793	71.8631	80.2919	77.3811	67.2368	80.5975	66.8625	78.4897	143.651	130.535	127.577	129.532	114.745	109.384	65.5822	81.7238	77.2827	60.8842	70.0653	79.5657
ENSAPLG00000007740		ENSAPLT00000008024	91.495	106.6	124.218	125.345	120.993	145.161	71.4668	82.4007	92.4934	63.3915	117.641	68.8769	76.8163	77.1766	78.6955	73.8081	74.7301	82.4207	69.0904	76.0527	82.3103	80.6537	83.9944	80.3018	73.2145	64.6492	64.339	68.7121	64.9918	50.8878	79.8417	92.6705	82.1205	83.661	81.5117	82.5559
ENSAPLG00000011675		MSTRG.24551.1	84.0206	73.8483	70.9443	73.4099	66.3599	56.1545	82.0489	72.3976	66.3633	83.7757	50.939	84.6898	77.7255	82.2976	74.9693	80.4126	74.5274	70.8536	75.6146	75.585	71.5314	74.7403	67.766	72.165	105.207	88.8033	109.874	98.322	86.8547	95.4044	69.6396	78.4803	70.3316	67.3702	72.1944	73.4895
ENSAPLG00000004379	OLFML2A	MSTRG.19906.1	97.2051	71.3063	84.8061	50.9646	81.5809	85.0196	93.3853	101.621	109.731	87.3248	115.09	84.6898	104.943	131	118.553	112.022	83.932	82.8624	93.7027	89.5794	70.428	83.0302	75.4727	78.0278	86.9923	82.5138	94.5591	79.463	98.9897	108.045	76.7791	73.5958	63.9743	71.0091	82.7423	64.8448
ENSAPLG00000014730	FHL3	MSTRG.24737.18	110.276	122.939	126.93	122.955	123.659	132.388	84.0748	85.5435	85.6377	84.2853	87.007	78.8563	124.21	133.38	131.493	130.311	128.766	130.666	105.508	101.067	96.1956	101.725	102.809	109.509	57.8519	58.2524	51.2809	52.3521	58.5861	55.5951	103.933	111.069	103.375	103.911	105.342	106.707
ENSAPLG00000009499	RPL38	MSTRG.12594.2	76.4703	87.9769	111.824	91.4883	121.858	144.755	72.9108	103.3	101.151	61.9718	114.654	62.6684	62.6563	55.9913	59.0078	53.3279	59.5084	66.8577	59.2869	78.4662	65.4375	57.9359	61.4058	62.8202	53.1164	66.5486	51.3182	64.721	54.4881	54.1545	70.888	80.7391	69.371	73.5193	80.2226	68.6209
ENSAPLG00000012768	CTSK	ENSAPLT00000013312	86.8446	51.3492	75.0348	61.318	75.0892	62.1904	94.8989	120.664	124.978	91.6892	147.094	94.3484	71.8638	80.5119	76.9285	62.6974	79.0011	88.8871	78.6462	90.8197	91.4368	86.472	87.1343	84.7626	104.438	104.558	94.0596	95.2603	98.6348	88.9455	70.7866	96.0219	74.982	71.0315	72.6423	78.1657
ENSAPLG00000013175	CCM2	MSTRG.21184.2	67.2696	79.7984	84.4345	75.782	83.6524	89.3171	59.5054	66.1993	67.5973	55.0011	66.8678	59.5224	55.2087	57.4362	52.3525	51.9467	52.0902	53.9236	51.3647	53.3959	57.0689	55.9888	53.079	54.2392	69.523	58.342	65.8873	63.067	59.7201	57.827	60.3933	66.549	55.0323	61.6928	60.5136	60.4745
ENSAPLG00000000990	CLTCL1	MSTRG.15630.13	84.79	106.817	79.9307	104.078	75.8516	71.7851	99.5063	85.2216	82.2576	103.589	51.5787	89.9768	131.103	125.875	141.921	125.043	133.886	130.704	126.132	113.861	124.516	120.16	126.814	116.979	106.657	107.425	125.403	118.256	109.606	122.437	131.657	102.297	126.374	130.815	126.102	122.681
ENSAPLG00000010132	DPYSL3	MSTRG.17180.12	99.3109	115.092	103.945	152.139	98.6752	132.102	76.9626	82.7044	83.0912	70.8536	83.8544	71.7936	118.407	115.722	121.149	115.277	130.489	131.213	99.2603	96.745	97.282	96.2417	106.565	105.085	54.9808	59.8471	51.6354	51.9925	55.5424	52.3284	88.3857	84.89	89.0017	90.1133	86.8052	91.4498
ENSAPLG00000005127	SCPEP1	MSTRG.4486.3	77.4141	51.6496	84.8448	83.9127	90.7653	53.4666	120.335	98.8502	122.862	103.424	99.3299	105.071	100.798	74.7861	91.8155	97.8063	101.675	97.2127	116.773	123.267	138.645	132.869	120.05	114.683	138.735	89.0278	137.247	146.973	115.357	76.0399	94.3749	94.6164	104.416	103.345	88.6615	95.3953
ENSAPLG00000010788	TIPARP	MSTRG.4880.1	75.4269	92.9689	99.5413	65.5208	95.3788	90.6064	88.0619	82.5615	89.4377	82.8839	75.8693	87.2732	57.0658	51.6565	54.7625	55.0267	54.0562	54.9962	63.1704	53.9011	55.9826	63.0446	61.0514	60.9015	65.4213	72.5333	68.8051	65.7278	70.1641	78.1172	82.0069	83.0945	74.2612	81.4204	76.9801	75.3296
ENSAPLG00000012420		MSTRG.14734.1	68.6165	76.3351	65.0168	100.653	73.8173	59.2105	69.0314	60.6261	65.5014	68.9061	51.6649	64.0434	70.3553	67.1471	77.2495	66.7274	76.7975	78.4458	64.8445	72.3616	85.5355	72.9813	83.0555	78.6673	64.079	64.7926	67.5103	69.5209	62.9428	74.8099	79.0959	66.7227	72.6545	79.9042	74.8705	72.4736
ENSAPLG00000005373		MSTRG.29521.1	84.4854	97.7099	76.5138	86.5157	68.4245	84.0512	55.8723	67.3094	58.6544	71.1888	51.6743	70.2982	102.899	115.92	89.8043	98.9658	93.79	110.439	89.0062	95.2539	89.5028	94.5755	84.9538	92.3558	91.6521	86	80.8301	81.3192	74.6907	62.5252	88.3853	116.994	100.946	89.6347	100.196	108.887
ENSAPLG00000005635		MSTRG.28608.1	61.7871	57.6934	69.3649	78.1901	72.052	80.1013	60.4752	73.7909	71.8675	52.3985	96.7966	60.585	58.9228	58.9237	56.2641	61.6311	65.4877	68.4351	60.8058	70.3651	64.7245	62.1651	65.6223	68.9442	66.1857	59.2917	51.7846	57.5837	53.6725	52.2878	61.9344	83.5579	62.4724	62.2993	60.4941	66.8574
ENSAPLG00000005151	PHB2	MSTRG.10112.3	67.5921	85.8586	79.0273	79.8434	82.0312	79.8864	52.1561	54.7135	62.1128	53.0537	56.1657	55.689	63.2366	65.9571	61.3251	57.2335	56.9343	66.353	52.9181	56.7636	58.5967	60.0692	58.2345	59.6578	56.174	51.8018	57.0451	53.8443	56.5371	53.0994	59.1449	59.6566	52.0632	61.0527	61.295	52.8649
ENSAPLG00000012860	IFRD1	MSTRG.3014.1	62.3562	56.7356	55.596	59.4468	53.8875	51.8808	70.9064	55.1065	67.4602	61.9172	56.8916	61.5225	83.2	75.4979	83.9975	76.6976	82.4727	76.7423	73.5262	67.802	67.9158	68.8644	77.6165	71.9874	57.5722	58.6824	66.5029	64.685	65.4892	66.2272	63.768	56.2394	66.5242	64.2199	65.6118	57.8869
ENSAPLG00000012562		ENSAPLT00000013082	86.2971	109.971	106.435	100.977	96.4236	108.943	56.876	70.7721	68.851	68.1417	66.8264	65.5226	60.4317	67.7633	56.7831	58.1384	59.1233	63.5348	58.0615	56.0526	55.8977	62.1838	52.7601	58.7695	71.6484	62.9649	71.8194	65.8176	58.1087	51.882	84.3868	84.8128	73.4578	80.2243	88.1335	82.0575
ENSAPLG00000013133	SDHC	MSTRG.27193.2	73.5299	75.9851	92.2945	79.0886	88.8761	108.417	59.6993	69.3967	74.4139	55.7656	91.8188	57.1682	53.4871	56.8838	51.9261	55.1219	51.928	55.7533	52.4521	54.7243	55.1847	55.5219	52.8309	55.7671	63.7807	59.0587	56.0565	58.5905	58.7254	56.8125	60.959	66.1049	52.6046	55.8133	59.283	54.4558
ENSAPLG00000015594	LRRC45	MSTRG.3714.1	58.4686	66.8953	56.4767	70.5251	56.769	51.9489	68.7062	64.1568	66.5525	62.061	52.0659	65.3964	78.6254	77.4698	82.2425	73.6978	74.6211	73.8985	71.4614	70.868	74.3174	75.2403	77.9796	73.6582	66.5008	73.2398	74.2688	72.0202	75.1721	79.141	63.8144	61.8199	64.1583	65.6562	63.9595	62.2161
ENSAPLG00000005587	SURF2	MSTRG.5831.1	76.6392	87.5358	91.1443	115.93	97.8929	97.9416	74.3604	81.3726	87.5986	62.5872	85.9026	67.6854	82.1954	82.5994	91.241	77.0661	81.9775	87.7106	71.2529	75.5485	88.31	76.601	83.878	80.2327	52.5185	54.644	54.5979	56.0793	51.9821	59.3561	66.0464	61.3643	70.6517	67.5729	69.6878	66.1762
ENSAPLG00000013088	PEBP1	ENSAPLT00000013629	84.1534	109.382	109.761	114.527	105.034	138.858	63.4063	68.6643	77.3324	59.26	87.5877	57.1474	66.3511	69.5482	68.5921	65.8701	61.2718	66.4161	63.2049	68.1574	67.1689	67.2363	67.9078	68.4164	56.435	52.1243	53.706	54.7432	55.5226	54.5603	71.9609	79.6966	66.1575	73.9741	71.628	69.7709
ENSAPLG00000003279	LAMC1	MSTRG.1402.1	76.698	78.8035	63.4002	61.136	59.587	55.6292	99.5708	88.4741	87.4006	98.4633	52.2457	92.1067	96.4122	93.1559	96.1582	92.8754	88.3506	82.8203	108.011	99.3643	92.7328	96.3166	97.8843	98.725	100.08	98.0486	108.942	109.936	98.6316	111.454	112.789	91.6665	104.249	114.878	108.292	106.631
ENSAPLG00000010460	LAMB1	ENSAPLT00000010969	84.1534	73.9957	71.3159	80.9576	63.784	60.0891	72.9323	70.5756	68.3808	81.8283	52.3909	74.3562	75.4042	74.2655	70.3718	74.6813	78.4139	78.2355	77.6643	67.8955	64.5259	74.4475	69.52	74.6522	72.9534	83.786	75.4011	75.7955	70.7361	71.8881	72.1774	67.0123	73.8595	68.8864	71.2178	73.9639
ENSAPLG00000005770	ATP6V0C	MSTRG.21789.9	62.9443	64.6196	81.9632	83.9766	75.9428	72.3896	69.915	69.7004	71.7891	62.3358	68.4027	61.1892	65.2678	57.2875	66.2192	64.9334	68.3861	63.009	62.3246	64.8085	62.1104	64.2797	59.5987	60.1553	60.4993	55.4392	65.8687	63.9479	60.5357	53.0182	57.6624	52.4747	54.1415	58.492	55.4155	56.526
ENSAPLG00000009751	CYB5R3	MSTRG.22354.2	99.3042	109.276	85.6332	91.6531	91.8382	63.9292	110.586	88.8294	100.961	120.562	52.5373	102.797	107.011	89.2189	105.063	95.8494	102.801	100.18	113.357	125.009	135.336	126.437	131.183	122.363	108.853	103.507	106.165	104.314	113.263	110.181	115.019	111.953	109.752	119.544	113.617	111.958
ENSAPLG00000016403	LDHB	ENSAPLT00000017126	54.1799	59.775	60.4829	58.9076	64.7928	60.834	68.428	65.7348	78.5469	52.5441	68.2782	57.5432	62.5402	67.317	73.6531	63.9173	57.0357	61.3055	63.3775	66.8665	73.5514	69.5755	75.1361	72.7513	63.1654	64.5955	69.7301	61.8445	71.0593	83.2506	60.6469	60.1007	59.7827	60.1598	63.8733	62.0655
ENSAPLG00000007385	CLCN7	MSTRG.25064.1	77.7413	74.6957	80.6439	104.122	73.9974	86.285	67.6952	70.7543	74.0417	64.4471	76.3878	67.3977	74.2435	78.0266	68.6663	76.3642	82.2295	80.591	66.2253	68.2136	65.9128	67.517	62.9117	70.1575	69.7467	63.5025	63.4809	63.4625	58.1286	52.6327	64.2557	72.2637	67.415	64.422	61.0606	67.1449
ENSAPLG00000012511	SARS	MSTRG.14012.1	67.1558	82.8192	90.3434	85.7557	83.3461	108.728	73.7298	82.8295	74.3159	52.8717	88.4174	70.44	87.9974	96.577	91.3573	88.0173	82.5538	86.5007	66.9502	65.2014	65.1659	66.3007	68.8474	69.6778	103.567	91.4192	101.76	97.8186	89.9183	91.9957	66.1283	73.8468	61.645	62.9227	64.3617	65.9757
ENSAPLG00000005461	CACTIN	MSTRG.14056.1	70.5748	75.5893	83.5608	76.4166	79.7947	80.431	56.7411	62.4534	61.6403	57.6638	70.2202	59.2139	59.1699	63.4323	59.9719	60.2777	57.8934	56.588	54.5978	53.4956	54.9486	55.9104	53.1906	54.7486	60.1274	55.887	59.2505	57.6585	56.8107	52.8872	59.7933	64.0552	55.9156	61.0106	61.5876	60.1136
ENSAPLG00000016202	GLG1	MSTRG.320.1	92.0072	97.3346	71.0372	95.0106	65.2971	61.6697	97.0061	80.0965	77.6654	112.587	53.0753	93.8984	131.599	133.189	139.594	133.629	130.448	122.359	137.646	127.69	124.56	124.461	126.603	125.765	96.8735	98.031	111.255	106.035	104.341	104.251	126.697	112.324	126.936	124.582	127.688	131.472
ENSAPLG00000005584		MSTRG.11610.1	72.7711	81.9902	84.6946	85.6838	84.1747	76.8304	85.0231	77.5599	80.7407	76.8232	66.9923	77.1896	57.0464	53.2289	58.4145	56.6619	64.0081	61.2424	60.8748	64.4717	68.3911	65.9264	69.4137	66.0358	88.5956	88.6956	95.5665	94.205	84.2487	94.8566	77.7935	69.3098	67.4673	79.82	74.1087	70.9593
ENSAPLG00000007174	DDB1	MSTRG.25677.1	67.6111	82.3955	69.6993	86.6003	61.7666	76.0664	71.4237	65.9849	72.318	66.3399	55.0457	64.2726	80.4918	82.2126	82.2178	78.1582	73.21	74.6813	72.4388	75.5663	72.8215	76.1438	75.3133	76.5532	56.379	53.4682	55.0484	57.0264	58.4071	53.2414	80.739	74.0591	78.1035	77.9163	80.6328	78.6265
ENSAPLG00000013206		ENSAPLT00000013767	82.1994	90.5374	87.0502	83.9227	79.7976	74.2519	67.5874	71.0401	60.8983	79.5533	53.262	73.8562	75.0754	78.5153	69.7044	77.2056	74.6085	70.1386	76.3913	70.1406	64.8603	72.8316	63.4609	71.5255	82.1449	83.9293	80.1766	77.4138	72.1141	73.3287	90.4924	93.0566	83.2208	88.4118	94.5599	92.0631
ENSAPLG00000013099		MSTRG.17993.4	118.3	164.68	120.097	77.4713	117.701	104	106.942	85.884	97.4882	110.421	53.2827	94.0234	273.805	316.484	340.866	269.799	196.362	179.063	162.051	140.749	135.693	151.52	146.038	142.592	80.2432	88.0007	118.474	85.0202	105.478	121.095	169.144	116.826	114.291	168.808	186.229	128.367
ENSAPLG00000008367	PPP1CB	MSTRG.1382.11	71.2724	76.2798	65.0725	61.5673	69.6202	53.3372	87.8464	72.1297	91.9645	89.7818	58.0323	72.4603	83.6836	78.6853	88.5209	81.6986	78.0136	74.8495	87.144	86.1182	97.6385	88.0828	93.8803	85.8092	54.4028	55.1285	63.1638	56.9904	61.968	72.4765	73.8141	66.1822	70.908	75.0523	77.9372	66.6082
ENSAPLG00000002632	EIF3D	MSTRG.9183.1	75.3511	79.8903	93.0006	76.5368	93.4154	88.3144	68.9883	74.7376	79.9964	67.0861	78.8974	70.7186	61.3022	64.2147	60.3796	59.6943	56.2857	59.6441	53.5049	57.3061	60.362	57.4868	62.9648	58.663	64.4518	67.767	71.1106	65.0086	68.0753	69.2098	63.3389	59.9462	53.3731	66.3931	59.3612	55.4526
ENSAPLG00000009361		MSTRG.1729.1	71.7466	74.1615	62.8613	92.6564	64.8468	53.4088	89.3766	81.0253	82.2098	98.2631	58.3227	84.1273	103.183	86.165	100.441	96.3205	123.577	114.241	109.219	114.163	128.702	114.001	123.308	114.785	72.8229	77.8729	67.5849	74.0875	73.3471	81.7694	94.4133	88.8864	100.005	93.3479	91.2978	96.1076
ENSAPLG00000008427	SDCBP	MSTRG.4384.5	75.5218	79.5035	71.8176	99.9345	76.0255	66.6596	76.7255	66.9245	75.4128	78.2065	53.5237	65.4393	91.6728	80.5926	93.7487	86.1055	97.5728	94.7449	80.3437	87.3717	95.6171	86.8393	92.6756	89.106	61.4315	62.6065	63.7415	61.8145	63.8579	60.007	78.4854	78.2679	76.6015	78.0679	75.476	77.4381
ENSAPLG00000005591		MSTRG.13527.2	66.985	64.3064	68.6216	67.264	76.0148	53.6237	84.5058	73.5587	77.4304	80.0447	64.9182	72.4395	61.1087	54.2276	63.0491	57.9638	63.0149	63.3035	66.139	68.251	80.0357	71.9895	78.4669	73	67.0993	65.9752	65.7194	70.4919	66.1059	72.7809	74.4188	73.9433	74.1739	75.7767	69.5965	72.9911
ENSAPLG00000004832	ACADL	MSTRG.16368.2	61.825	54.8198	61.9694	60.6328	66.3239	62.362	67.2857	78.596	83.1892	61.8444	78.607	60.4183	61.6697	59.6674	62.5857	57.2652	53.7724	57.6041	65.4659	68.4194	74.6208	69.4071	73.205	68.7895	60.7044	61.621	60.4589	61.9703	64.0767	59.0647	69.4835	66.3752	66.3147	71.1102	68.3855	65.1132
ENSAPLG00000009450	VGLL3	MSTRG.11220.5	100.259	138.118	99.4861	92.9979	95.1627	84.9719	109.334	76.5954	93.5315	125.036	53.8427	102.815	129.897	122.82	136.906	122.992	108.052	105.975	124.166	108.457	115.7	110.557	112.997	107.288	92.9024	96.9559	112.71	96.7219	109.871	121.66	129.721	93.9061	114.902	128.153	130.247	109.2
ENSAPLG00000003383	LIPA	ENSAPLT00000003477	79.2969	68.4327	67.6368	91.1649	74.4477	53.9818	84.1179	66.6458	74.9036	88.6716	53.9464	71.0644	96.9538	79.1103	96.8632	97.8287	103.653	97.7734	96.1536	99.6262	111.218	98.0382	97.8843	92.578	72.4501	74.0205	78.6096	74.3213	78.579	86.355	87.1958	73.5572	77.4049	83.8632	80.6523	79.0482
ENSAPLG00000012268	HNRNPU	ENSAPLT00000012794	66.7574	87.6638	73.3413	79.2863	71.6557	75.1592	78.8161	69.1287	73.0427	75.3126	54.0709	73.252	91.8658	89.1823	97.4193	86.128	82.9186	83.998	80.2056	78.5784	82.8535	82.4314	87.5555	83.5707	69.8213	70.831	77.9194	72.7392	74.2224	72.0099	83.2554	75.3527	78.1385	88.2433	87.4694	79.757
ENSAPLG00000012662		MSTRG.9494.10	90.1024	71.7928	90.7086	91.4161	100.393	103.862	64.3744	87.92	84.4587	68.3301	105.808	70.7696	71.7632	72.1025	56.8085	67.68	72.8496	80.8854	80.9412	90.768	88.4506	88.0199	78.2961	83.4819	78.6801	65.7286	58.606	61.0781	62.8789	54.1653	78.9089	118.304	76.3632	75.6373	77.0961	80.586
ENSAPLG00000007739	STAT3	MSTRG.4243.1	80.8715	79.7613	81.7588	77.8127	73.8533	76.0664	74.1177	74.7033	74.0221	72.0184	59.7331	77.1063	80.898	83.2326	75.6552	78.5233	75.1152	77.8149	81.9834	77.4746	69.4774	78.5204	74.3566	75.0253	71.1077	64.6313	68.2191	64.5592	65.1908	54.2357	76.3695	80.2372	74.1914	73.115	76.3745	77.5147
ENSAPLG00000013210	EMILIN2	MSTRG.679.1	179.405	316.338	186.113	355.333	180.364	270.029	112.136	106.891	120.151	144.073	96.5684	103.024	319.394	316.802	340.087	314.649	335.708	313.489	262.675	259.44	261.614	249.39	288.037	271.836	62.14	76.332	54.6201	67.6154	74.7197	58.9024	279.144	247.141	270.446	277.399	259.324	265.781
ENSAPLG00000004156	NDFIP1	MSTRG.17235.3	70.9601	64.2383	79.0741	75.2634	80.7989	66.1546	78.5361	76.8971	80.7701	73.1184	79.9649	72.2513	59.3538	54.6201	64.094	58.2391	59.9558	59.582	64.8066	66.9709	71.5282	70.8959	71.9936	66.9129	64.9386	73.2203	69.7732	69.9341	68.2824	74.202	66.9658	61.4618	64.9457	67.3591	67.7475	65.2893
ENSAPLG00000009705	PRCC	MSTRG.23684.2	76.7738	95.2163	97.8504	103.007	94.1179	123.721	63.2339	70.7007	76.0788	62.172	90.5744	62.6059	79.9501	82.6376	79.641	77.4438	75.399	78.593	65.6903	73.6205	76.1994	70.9041	72.1775	77.3349	60.6858	57.4282	58.5188	56.6488	59.7797	54.6415	71.4732	81.5693	68.0786	75.7599	75.2481	68.0075
ENSAPLG00000011175	IQGAP1	MSTRG.27344.8	96.5791	122.792	88.9312	105.38	91.506	69.0948	109.636	84.973	93.8057	134.027	54.6723	107.045	143.013	129.513	151.08	141.028	145.244	137.922	164.536	158.074	176.707	158.968	166.837	156.286	111.434	114.677	129.499	123.006	121.867	134.037	186.232	150.763	171.594	188.111	173.278	167.048
ENSAPLG00000006890		MSTRG.25056.1	76.3944	65.4669	70.7957	74.3803	65.6213	54.722	96.381	86.8486	88.5954	91.165	72.3641	87.3982	74.9206	72.2043	73.0969	73.0302	81.216	77.2471	75.6491	81.4784	81.886	77.2666	79.5298	80.6927	101.889	93.7486	91.4998	100.318	94.4938	95.2827	89.0489	87.535	91.115	94.106	85.809	88.2104
ENSAPLG00000014634	TACC1	MSTRG.6132.3	92.5763	77.4588	67.0979	112.334	63.9281	62.171	74.8936	69.3431	63.5623	82.9931	54.859	70.2936	130.478	136.929	133.514	140.266	132.82	133.379	128.17	122.002	107.637	117.912	114.626	117.077	81.6601	85.6674	71.8381	81.3687	80.4689	75.5809	119.831	130.878	124.438	119.511	132.669	125.952
ENSAPLG00000014574	SELENOF	MSTRG.26004.1	58.9605	63.367	65.4256	76.6087	66.0537	54.9369	68.5357	65.5741	71.0448	74.1478	56.6634	65.7101	65.732	59.6249	65.5889	62.5678	72.0344	69.7179	75.0795	80.0565	91.2051	85.0887	89.3271	90.4284	69.6535	73.3575	65.8873	73.2066	69.806	67.5866	80.0563	78.1521	74.4883	75.4567	71.4913	78.7798
ENSAPLG00000015962		MSTRG.21215.4	98.5141	112.513	79.7334	99.9705	68.3413	69.7156	114.399	99.5668	89.7119	118.01	55.0872	107.67	132.141	139.096	133.421	132.82	134.887	125.955	138.319	146.698	124.425	132.152	133.158	133.173	124.783	112.778	123.175	120.309	118.485	100.01	161.361	148.62	154.234	162.504	151.909	156.103
ENSAPLG00000004313	SNRNP200	MSTRG.14919.1	75.2752	90.1506	72.0406	75.8719	66.0897	72.891	71.7685	65.5026	68.0283	75.2034	55.2946	66.9185	74.1855	82.2551	75.7294	80.4285	74.568	68.2878	74.4409	72.6102	66.9482	72.1579	67.1814	72.094	60.8909	58.7183	62.7534	61.0535	58.1087	55.1081	75.121	68.692	72.0432	75.1703	79.031	76.2305
ENSAPLG00000015731		MSTRG.23337.2	61.1421	70.4589	70.9629	55.2057	65.9456	84.6854	61.2511	72.8799	61.6622	55.6018	94.5981	63.1267	63.256	74.563	63.6794	68.315	67.6564	65.7851	74.4582	75.9966	76.6068	75.3017	70.6715	75.3629	79.0686	73.3217	63.2944	70.8695	61.1325	69.3924	78.8078	97.2273	89.8051	76.8212	82.3517	88.3254
ENSAPLG00000015926	CD74	MSTRG.2344.1	111.016	55.3724	101.081	108.866	99.4858	67.6146	151.167	127.433	142.285	114.261	133.508	137.837	77.3193	59.7524	65.422	82.2384	83.2834	82.4838	98.708	108.85	107.467	110.183	99.3193	96.3266	134.105	84.5923	116.795	126.404	107.027	64.6039	58.2476	80.5461	68.131	61.4065	55.3764	65.4582
ENSAPLG00000008718	MROH1	ENSAPLT00000009137	98.1157	83.9981	91.9414	109.962	87.1649	94.8084	72.997	83.4904	80.3881	83.7939	91.6529	80.8147	77.7255	79.429	65.422	73.6017	78.3785	76.4058	78.8249	81.2726	79.5434	81.1028	75.9865	86.2889	78.7703	70.6339	69.2078	72.4695	71.5368	55.4125	78.6323	88.1914	84.88	77.9668	81.2188	84.856
ENSAPLG00000003197	GABARAPL1	MSTRG.5028.1	70.4946	73.3325	65.4628	68.2703	67.6388	55.4621	84.4412	79.4177	83.4438	86.3056	56.0827	83.5231	63.4881	63.8534	68.3326	63.6315	69.6427	69.1711	76.3913	84.397	89.9659	84.2466	85.9078	83.4641	83.6737	82.4959	85.5864	85.0182	79.3151	87.1869	88.8344	82.0134	86.9758	87.0135	83.2502	81.0033
ENSAPLG00000012741	TNNT2	MSTRG.6390.2	114.296	79.791	119.289	55.4753	105.598	107.723	172.758	188.571	189.998	108.949	207.296	145.701	152.057	215.334	220.516	147.965	94.9573	92.7148	157.769	155.884	126.756	155.314	154.195	150.245	153.972	170.079	248.577	150.4	214.087	240.546	141.48	120.023	107.102	136.237	173.021	122.157
	BPI	MSTRG.19068.3	130.84	72.2273	119.182	135.75	126.109	77.2363	151.037	111.696	115.764	154.684	71.9493	123.962	105.114	65.7446	70.1864	114.197	98.2416	92.4946	137.974	148.626	120.266	137.766	106.53	103.362	112.982	89.4661	105.547	124.534	104.063	55.4937	95.018	93.5199	99.9697	96.3298	77.2145	84.3577
ENSAPLG00000010738	ZFAND6	MSTRG.23258.1	60.573	66.3511	65.8901	66.0599	69.6743	55.5099	76.51	68.5035	75.4716	68.5421	57.5968	75.377	69.214	62.706	68.759	61.2501	69.5819	69.9072	64.3785	68.4568	74.6547	68.0972	76.1105	72.9112	89.36	80.0231	89.2613	91.8139	84.3879	86.5985	70.3613	65.4485	67.1355	69.4087	64.6351	69.9243
ENSAPLG00000012697		MSTRG.5104.1	167.415	356.587	155.992	136.523	160.712	318.877	153.451	69.1287	171.177	148.296	134.959	135.566	192.882	140.945	165.733	191.8	208.908	203.602	157.218	119.177	141.79	168.961	191.357	192.191	55.6519	92.5659	67.2678	58.3028	118.724	81.5868	143.044	147.983	183.208	151.099	174.489	156.333
ENSAPLG00000001054		MSTRG.27112.2	66.9905	86.698	76.7038	82.96	76.2726	71.2484	82.4547	68.5996	76.3752	81.8045	55.6542	73.7493	90.481	87.9541	100.307	87.9506	87.2731	89.2306	84.0478	88.8934	97.2228	89.1755	92.3308	90.2839	80.1425	77.1084	92.8133	84.6342	79.0362	99.9158	93.3574	76.2054	84.136	93.6409	87.4233	86.6599
ENSAPLG00000009772	43350	MSTRG.6934.3	93.0126	101.571	79.529	113.754	84.7512	64.5586	96.5319	81.1861	88.4387	103.45	55.8338	84.3356	123.03	117.04	133.18	118.103	128.462	122.422	130.241	132.592	151.041	138.159	143.682	136.335	99.3159	104.446	111.703	109.001	108.718	115.695	127.673	113	124.106	139.036	131.458	125.07
ENSAPLG00000014027	FBLN2	MSTRG.9764.5	142.431	100.503	60.2042	190.021	58.8124	55.868	182.827	176.77	157.27	218.749	98.2692	173.234	266.642	238.33	262.819	271.006	332.769	316.328	319.286	366.307	381.999	331.485	386.328	372.515	125.66	134.083	109.091	126.835	128.77	123.811	116.924	174.973	199.747	126.3	128.098	182.248
ENSAPLG00000004533		MSTRG.13455.2	73.6786	82.1496	78.984	91.0412	76.9551	79.615	63.5119	65.0648	65.9073	65.2093	60.2047	58.0128	84.3778	84.5983	85.6322	80.4129	80.852	77.7884	74.5101	76.6462	77.737	76.469	75.6191	77.9114	60.2599	60.5029	60.9898	62.5864	60.0644	56.1478	78.0999	68.3252	78.216	75.6302	79.0051	78.1881
ENSAPLG00000014717	EIF4A3	ENSAPLT00000015383	68.6355	83.5192	76.5373	75.1531	82.3374	79.1463	60.0657	66.7351	72.7685	60.7706	60.3138	62.085	66.3897	66.5946	66.9237	62.4726	61.9407	67.2783	56.2838	64.2659	69.5963	65.9639	66.8448	68.5053	64.1908	60.6534	67.5289	61.3771	63.1218	56.2038	67.5523	74.175	58.927	71.026	66.7642	65.0365
ENSAPLG00000007114	ADAMTSL2	MSTRG.5846.9	203.023	65.1538	87.0731	94.5254	87.9935	56.25	398.714	407.556	341.748	328.26	343.673	417.407	305.679	317.206	302.862	316.951	338.566	336.623	346.574	341.386	322.316	326.75	322.46	332.702	305.219	385.315	283.528	295.721	369.401	318.921	175.113	285.213	320.204	168.451	225.53	307.855
ENSAPLG00000001410		MSTRG.9139.3	63.0564	66.0319	73.1442	69.9504	68.6832	68.6818	59.3396	61.969	64.3295	56.3964	71.3681	60.072	63.0109	65.5674	65.1356	65.3678	67.9357	69.0334	60.3814	59.2006	57.7759	59.8722	62.5853	61.9294	70.408	66.4812	67.5427	68.592	62.5165	64.8689	69.6019	70.6222	64.51	65.7231	67.0246	69.1965
ENSAPLG00000002639		MSTRG.22372.2	66.5108	72.0431	80.8483	76.1594	83.5083	67.2565	71.3159	66.0564	73.2386	67.0497	66.8056	63.6476	65.3258	56.6288	66.1265	62.028	66.7038	62.5884	67.2954	66.5859	80.9863	73.0374	74.6046	74.0482	64.4518	63.8967	68.928	66.2491	62.6444	70.4678	77.6764	64.5025	68.4454	73.1655	69.8895	70.576
ENSAPLG00000012845	ACTR3	MSTRG.14508.1	89.0668	103.1	85.568	132.569	93.6676	84.6615	76.5747	74.0053	78.1551	83.6483	56.7464	73.7728	129.723	119.632	133.699	119.341	137.603	137.795	113.172	117.699	136.714	123.675	137.091	128.589	71.1263	71.6015	66.3164	73.4763	70.4426	69.4939	119.246	116.437	115.688	125.761	116.457	111.672
ENSAPLG00000006035	TMEM258	ENSAPLT00000006250	78.3484	88.1796	105.525	97.0592	112.005	132.77	64.096	79.9893	81.4655	57.4036	104.782	60.5641	66.854	69.9732	69.2039	66.902	69.663	82.2735	66.3116	76.7637	70.2413	68.2843	68.2798	68.7717	66.3349	58.3778	59.2277	60.8917	58.1087	56.7516	75.0625	83.8282	63.7298	69.8298	68.405	66.2249
ENSAPLG00000010177	KPNB1	MSTRG.18288.1	74.7264	95.5941	78.169	109.695	73.8155	81.9519	73.2849	66.4593	66.5194	70.5438	56.8677	67.3674	117.925	119.972	129.001	116.725	119.202	115.583	97.3265	99.7011	96.2372	98.9503	100.209	104.178	64.9964	62.7173	69.2671	68.7813	61.9366	72.5739	107.042	85.7617	98.882	106.833	103.429	95.9705
ENSAPLG00000015619	SSRP1	ENSAPLT00000016330	93.7525	126.016	129.495	114.006	121.137	153.78	70.0444	79.4177	81.8376	68.1963	96.9625	69.0852	73.2376	73.6918	69.8898	69.6645	65.7309	67.4887	68.5726	68.569	65.6921	71.8211	65.5337	69.2159	73.1958	65.0076	67.5849	64.9187	62.3261	56.8685	85.5767	89.1567	75.1694	86.8451	80.7695	78.339
ENSAPLG00000011830	MTPN	MSTRG.17988.2	79.885	93.4479	77.5408	105.451	77.1497	70.8377	85.7559	75.8273	86.5779	100.957	56.9538	82.0022	89.2354	87.5674	100.126	90.8115	102.235	95.2707	97.2582	99.0837	109.606	100.789	113.386	103.717	76.4026	76.9512	78.5268	79.7686	78.8774	84.1028	100.421	89.3498	95.054	100.019	98.0368	96.2417
ENSAPLG00000011176	RBM5	MSTRG.23980.1	75.5597	68.5616	85.4007	57.6856	84.9133	57.2527	106.942	107.248	101.269	102.049	76.5745	99.1694	61.0314	65.0646	68.0916	59.5831	59.9341	58.3191	72.7495	69.2987	68.4929	70.979	66.8448	70.1397	101.292	107.814	101.946	105.369	108.021	100.619	82.4946	74.2715	78.383	82.3638	74.9682	77.7448
ENSAPLG00000010635	CAPZA2	MSTRG.2960.2	85.2537	103.469	82.6693	106.907	86.3903	76.4962	82.717	78.4709	87.2047	87.798	57.2649	77.8979	98.424	94.1546	102.777	89.7795	96.5593	102.505	106.699	112.105	127.225	114.581	125.965	118.321	70.045	76.8337	69.8048	73.3864	77.8032	71.8881	110.507	111.938	106.746	116.091	111.729	109.142
ENSAPLG00000014739	CTSZ	ENSAPLT00000015370	85.9177	61.1565	76.9461	106.26	79.6895	57.3482	88.9671	81.7934	90.7696	92.7303	76.0352	84.8356	79.6986	65.8296	74.8766	79.4759	89.3235	88.3304	86.3328	97.7927	106.482	92.7237	95.1736	90.0375	76.7568	73.465	65.962	76.0292	76.3709	62.9604	65.0165	72.7077	73.4753	67.067	63.7757	69.9051
ENSAPLG00000002838	COPG1	MSTRG.19239.1	82.8275	92.3986	90.3867	99.48	87.6637	92.308	75.9925	77.334	80.5133	75.604	68.9438	68.2089	82.8262	81.4844	85.8019	79.9784	83.7681	83.6155	81.3325	83.3457	90.0319	84.68	88.2889	91.0255	58.97	60.0743	61.2849	64.3113	59.4278	57.5062	85.7509	85.0948	89.9921	89.3219	84.8793	87.4491
ENSAPLG00000010763	LMAN2	MSTRG.23054.1	94.7769	99.3609	109.873	124.285	107.736	127.326	80.4756	89.8316	94.4717	77.1873	112.186	76.3562	78.8475	79.5778	76.5266	81.5081	83.851	85.5543	84.6932	87.8769	86.0617	85.2945	85.5003	86.3955	74.7432	72.2466	57.7354	71.1931	65.9865	65.3344	95.3887	106.919	90.2417	93.6343	92.2159	94.9191
	marveld1	MSTRG.24899.1	109.384	74.7141	116.952	98.3172	101.143	116.941	64.3546	86.6342	95.6078	69.3247	176.358	85.919	73.1603	89.5436	57.9325	73.0937	69.2981	78.6982	69.9534	70.3277	72.1255	76.0502	64.4707	69.6245	98.2718	88.3731	77.9754	79.0854	75.794	66.775	71.5318	73.48	74.3835	66.1067	73.0734	78.1281
ENSAPLG00000002286	GNG7	MSTRG.17385.2	107.26	101.94	84.2673	93.7886	83.9937	75.565	111.705	104.425	98.5852	118.502	57.9701	113.441	102.66	100.636	97.8828	104.671	100.512	100.881	109.081	122.788	109.436	115.292	107.239	115.798	121.931	107.187	120.134	115.455	124.473	111.312	115.305	131.109	107.515	121.499	117.257	115.831
ENSAPLG00000006886	KLHDC2	ENSAPLT00000007194	65.9417	72.1905	65.6486	80.0411	70.3047	63.6991	70.9064	65.6098	72.318	68.1417	58.0945	65.7101	73.257	74.053	76.5822	71.0298	77.9325	75.817	76.9953	84.977	92.597	82.8431	87.5555	86.9462	60.9281	59.3275	62.1565	61.8625	65.33	63.5894	73.8921	79.3877	73.6325	75.4398	70.2021	77.7064
ENSAPLG00000003738	SH3PXD2B	MSTRG.1586.1	73.454	80.3324	63.3259	68.3961	60.7939	60.6192	79.7859	70.8972	71.5932	85.8688	58.1568	81.6064	89.9511	87.0149	84.461	94.4471	91.026	84.3135	82.3286	66.7356	68.0346	76.7801	70.8133	76.3324	83.2262	79.2885	83.2732	86.834	72.6707	77.9549	81.1291	71.4142	84.845	78.3711	76.6677	84.4152
ENSAPLG00000006939	NAGA	ENSAPLT00000007218	111.68	61.6539	87.5934	83.6891	85.3096	58.2316	116.834	106.819	122.267	113.733	96.4647	123.524	82.8131	77.1341	66.627	91.8752	83.5267	87.4471	101.366	103.667	106.431	113.458	97.7957	104.979	161.139	101.883	131.252	126.889	121.668	85.8275	75.8818	98.9064	77.5272	75.1029	71.7843	80.5049
ENSAPLG00000001460	MMP15	MSTRG.14106.2	71.8415	58.3934	67.2466	82.8265	63.0455	69.0948	63.9882	78.9711	75.452	60.7706	85.9492	68.356	71.013	75.2004	68.8517	70.9822	70.3724	71.2322	72.5941	80.4494	73.3647	75.676	70.4944	74.4391	73.8483	69.3797	66.0552	69.7369	64.2956	62.3517	70.771	92.2071	75.606	71.8055	74.8314	80.1407
ENSAPLG00000009895	GNAI2	MSTRG.27428.3	105.856	114.263	112.028	126.998	106.493	109.372	73.4496	77.9529	79.9572	83.8303	77.2174	80.0855	82.6003	85.5275	74.8396	79.3172	83.7293	90.7069	81.362	87.2408	85.5016	90.8346	82.524	91.441	85.3143	77.192	76.5576	78.7079	74.0234	58.3951	89.3025	93.6754	87.3076	88.5634	91.8057	92.9257
ENSAPLG00000011544		MSTRG.17639.2	76.28	63.7345	77.6149	77.9739	72.9159	75.6362	75.3675	82.8645	82.8166	70.9082	97.8125	76.8979	60.5857	64.1705	58.3956	66.4891	66.3588	67.3835	64.1887	65.8371	64.4867	69.0701	64.577	66.1067	77.8376	72.2821	61.8572	69.7726	68.4925	60.7082	65.8744	76.2595	63.3103	64.135	63.9319	66.7804
ENSAPLG00000011498	VMP1	MSTRG.7193.5	70.513	69.5911	74.1556	96.1192	80.2497	58.6218	106.935	101.672	102.949	104.44	97.3435	104.163	111.295	117.894	136.921	103.746	113.26	111.224	123.172	127.222	140.854	112.117	118.794	110.76	99.2372	103.324	90.7848	105.736	98.8146	95.9038	125.989	107.115	124.82	126.219	108.953	120.554
ENSAPLG00000009620	HNRNPA3	MSTRG.6187.2	114.791	177.759	125.425	142.273	125.028	129.165	104.829	84.8301	98.3501	115.626	58.6753	95.0026	183.423	173.69	199.455	180.321	170.681	164.274	166.159	169.449	180.085	172.76	172.329	165.845	97.8803	90.2545	104.521	103.697	106.37	97.4537	182.721	167.27	157.43	189.61	171.306	168.064
ENSAPLG00000006424		MSTRG.11584.1	65.2018	69.9984	68.8818	74.9913	71.7638	60.6908	75.9496	68.7715	74.6489	77.5149	60.1064	71.2519	65.9255	58.8812	66.9978	63.489	69.44	69.108	75.3729	76.6514	83.4137	77.3227	78.2011	75.2741	64.4332	67.122	67.7714	67.7593	67.6376	79.2737	82.2605	65.603	75.9029	76.518	71.9796	71.4194
ENSAPLG00000006207	DVL1	MSTRG.16.2	111.756	78.3523	76.4781	85.6713	80.3414	64.1462	97.88	110.88	101.863	101.508	90.1681	118.308	66.1	79.9772	70.57	74.8998	67.3258	73.0009	73.2412	72.8968	73.8627	80.532	77.6985	80.1336	112.507	86.3187	91.6451	82.7485	87.9693	79.3987	67.953	78.9699	65.8663	58.9504	64.8246	66.9414
ENSAPLG00000016345		MSTRG.9568.1	98.4192	80.535	75.5339	93.501	79.7435	59.0911	114.485	110.249	106.812	129.786	73.2352	110.941	103.395	93.9846	106.707	101.353	124.388	120.298	127.549	138.71	151.075	139.806	148.873	139.533	112.702	114.659	111.777	120.579	117.331	121.883	117.08	117.228	116.527	121.061	115.91	119.396
ENSAPLG00000010467	EHD3	ENSAPLT00000010929	74.725	104.795	78.0425	138.733	79.8696	87.049	75.3246	71.3794	81.3675	74.2934	59.3182	69.8144	136.803	132.488	144.396	129.422	141.11	143.6	108.684	116.072	123.389	115.722	121.376	125.161	73.8483	72.0137	83.2732	77.827	77.0671	82.1347	97.5344	95.7016	97.577	103.742	105.752	90.1655
ENSAPLG00000010021		ENSAPLT00000010426	123.992	121.355	130.312	131.06	135.908	171.424	75.3462	113.25	97.4687	87.1428	146.201	92.5025	84.9603	85.1875	66.4046	81.9526	84.986	105.26	85.6079	102.882	83.3628	93.7529	79.7956	88.9183	97.9921	81.6537	66.7268	80.1461	84.0696	59.3285	96.7932	127.576	89.1938	90.1639	89.9696	97.181
ENSAPLG00000010309		MSTRG.19725.6	89.8446	117.929	90.6222	103.115	90.119	90.678	100.153	80.6502	89.0265	97.1893	59.6086	90.5233	109.102	110.24	116.291	107.91	106.106	107.214	112.671	107.596	119.468	113.57	111.969	112.466	81.5296	87.7101	94.1674	89.0633	88.486	92.6044	110.233	104.416	108.301	114.861	113.956	104.943
ENSAPLG00000009263	HSPA9	MSTRG.20508.2	65.05	91.8821	78.6371	92.5306	79.2031	89.15	75.1522	68.0034	68.7922	62.5543	59.7538	66.5018	110.263	108.328	117.83	110.085	102.903	100.087	85.4181	82.4699	83.4816	89.9728	87.5555	87.6924	95.2142	87.8355	116.702	100.731	92.7233	104.312	79.0224	65.8733	75.1694	81.8079	83.6799	71.9369
ENSAPLG00000006867	GOT2	MSTRG.21476.1	110.902	149.852	135.404	173.992	129.189	186.179	74.2901	87.7774	87.6356	72.7828	102.231	71.2311	118.291	127.601	117.404	116.896	114.943	111.486	98.0176	107.933	96.1786	96.4663	95.7937	102.101	68.8331	66.9249	64.339	64.5772	65.0515	60.0387	103.796	117.267	100.843	107.802	104.952	109.468
ENSAPLG00000005711		MSTRG.11182.4	86.2971	78.2324	99.6714	100.294	103.431	60.1416	108.558	85.098	98.213	101.958	68.4441	94.1692	88.2102	70.3557	86.5188	87.8268	94.046	81.8529	91.1483	95.5476	108.231	94.7634	101.25	89.4512	88.7821	71.3328	92.5258	98.6995	88.9236	77.265	78.8663	67.6494	73.9294	76.4675	68.2683	72.5311
ENSAPLG00000004504	AUP1	MSTRG.11163.1	77.7224	88.2717	95.7603	95.5317	98.2789	128.95	64.8288	79.7213	82.582	61.2438	129.567	70.1269	74.1855	82.0639	69.9825	75.4275	69.5211	74.9547	68.6762	72.7973	77.2858	74.2912	70.3881	73.3198	75.1348	67.8566	60.1977	64.0378	66.444	62.5343	69.0934	80.5268	70.5412	66.6121	74.0306	71.2085
ENSAPLG00000009204	FOSL2	MSTRG.1388.2	116.024	143.133	131.669	89.8453	121.714	137.8	144.744	126.463	144.832	133.107	107.188	141.337	102.055	92.8372	97.271	103.985	97.2485	99.2735	101.185	64.9146	60.2882	90.8523	89.3626	92.8911	81.194	109.733	95.6086	85.1081	115.073	105.219	98.4017	78.028	97.1486	94.7967	102.601	89.4371
ENSAPLG00000015371	COX6C	MSTRG.23130.1	91.7226	115.608	130.814	121.553	146.067	154.616	79.5704	93.3327	108.692	73.4016	111.191	72.7936	68.9819	63.7472	64.421	60.2975	63.8054	77.3312	63.3257	76.6701	75.3167	69.8562	74.2503	73.9771	69.6721	71.2969	62.0632	68.3346	69.1893	61.2358	73.658	84.2915	71.5018	77.613	80.3007	72.4544
ENSAPLG00000016226	EDF1	ENSAPLT00000016926	65.2208	72.1905	70.6284	85.9893	73.8533	77.1647	68.3633	75.988	76.2747	60.352	77.5493	66.2101	85.0183	79.259	82.8296	77.2533	79.473	82.8624	68.0031	78.3914	76.9633	76.5555	82.5771	81.2256	83.4872	80.3994	82.3965	82.5193	80.3893	63.7518	69.0934	75.0824	66.891	72.6096	67.5651	67.95
ENSAPLG00000008219	HIP1	MSTRG.9028.1	78.0297	66.7464	62.0577	80.9709	60.4419	71.8816	70.1995	80.6072	71.5131	73.3033	78.8113	75.65	89.9794	107.537	96.0152	98.5041	94.5829	94.2795	86.7055	87.5671	84.0888	85.0831	80.2817	84.8278	88.459	83.3248	76.7731	78.3622	81.3221	77.4206	103.794	106.879	100.452	103.974	107.169	106.242
ENSAPLG00000011697	GPR27	MSTRG.3240.1	75.6544	69.2927	60.9545	82.7947	66.0605	62.1718	78.3033	83.7381	69.9353	76.4305	68.1782	82.6827	99.6154	98.6766	93.7232	106.678	112.606	108.064	105.475	107.012	103.511	103.314	107.415	108.034	101.502	100.791	92.4771	101.733	95.3575	107.214	86.088	103.664	99.8438	82.4223	89.7073	94.1618
ENSAPLG00000007177	TWIST1	MSTRG.16095.3	81.8904	76.2102	81.5075	80.8451	75.7789	68.0145	68.2855	70.1759	62.9744	66.3273	65.1549	67.8414	89.1279	95.2466	86.6552	91.3397	88.2085	87.5577	76.1248	72.002	69.0994	78.2142	79.9873	81.278	69.3315	71.2421	61.9802	64.0856	63.5444	60.9627	85.4876	84.6929	82.3648	81.5943	80.2552	80.5049
ENSAPLG00000013277		ENSAPLT00000013830	84.7604	99.9688	82.3348	84.2102	82.1393	78.5017	89.2473	76.381	80.6036	81.5553	61.0812	81.8772	94.9226	93.8784	96.9188	94.3836	94.4109	90.6649	87.541	81.9087	85.196	87.1471	94.3409	92.6136	80.672	74.1818	84.0567	80.1461	77.7833	77.6505	91.4093	77.8239	90.329	95.4538	92.8019	84.5302
ENSAPLG00000016068		MSTRG.19811.5	84.3431	115.295	92.3131	94.5254	99.1255	89.8902	82.3075	78.5424	84.8346	86.0326	61.5375	74.2728	78.035	75.5617	81.7915	78.2535	81.7228	78.9926	89.8365	96.9321	109.147	98.6183	101.569	100.431	72.2823	73.913	75.3638	72.9909	75.0579	78.9085	113.472	108.753	96.861	114.743	108.038	103.947
ENSAPLG00000014718	SPTAN1	MSTRG.17504.2	107.184	144.731	84.4159	156.865	90.9476	95.1666	107.2	89.4744	109.613	124.562	61.7656	101.169	193.753	197.149	205.665	186.529	193.97	195.021	159.22	160.319	182.614	159.268	183.739	174.266	101.833	105.987	108.121	107.581	115.461	112.022	135.007	124.873	142.899	136.627	145.424	136.322
ENSAPLG00000009108	CCT3	MSTRG.29967.3	72.8177	86.7967	82.3419	104.073	79.1952	93.1751	67.8542	70.5224	70.2952	65.7691	68.4271	64.0032	84.882	84.9374	87.102	86.2869	87.3001	84.4344	75.9748	79.5051	82.1915	79.1398	78.3265	80.2938	67.1175	62.7293	65.7094	64.7436	61.8825	62.3041	75.6939	77.2016	75.426	78.4983	76.164	74.3233
ENSAPLG00000006542	PDAP1	MSTRG.12128.3	69.0337	89.6442	85.7884	91.7683	84.1457	79.286	68.4909	73.7675	72.1393	70.7282	64.4908	64.904	71.1479	68.8442	73.6368	69.9785	68.9295	70.9342	65.1904	72.1386	75.3103	74.7411	76.2098	78.0839	69.9359	68.366	73.1137	71.2947	71.8226	62.1291	81.0195	83.0661	77.5852	87.4842	83.2703	76.9506
ENSAPLG00000005290	CORO1C	MSTRG.22419.5	125.699	132.629	139.919	159.507	136.755	127.899	94.6353	92.7611	97.8604	100.211	89.7863	90.69	97.6115	92.5609	93.5077	96.257	101.221	104.272	103.075	109.374	108.451	110.744	109.081	107.555	83.0584	78.8047	75.9234	81.0271	78.2408	62.3112	118.563	111.784	108.807	118.298	116.984	113.129
ENSAPLG00000011244		MSTRG.23377.3	107.677	102.327	102.997	87.6606	93.6316	99.0344	84.2903	95.6906	104.814	86.5058	96.8796	89.2941	120.322	126.772	118.108	118.214	109.47	117.059	94.3758	105.782	99.3869	101.388	96.5024	104.819	93.4803	78.6972	76.5763	83.508	84.0497	62.7372	111.111	150.03	115.898	115.164	117.726	123.748
ENSAPLG00000003480	MAPRE1	MSTRG.3031.1	89.579	107.392	86.9058	102.325	86.9667	73.1775	103.946	89.9388	99.6429	104.815	62.8856	89.6691	107.342	102.336	113.418	102.115	106.309	100.423	112.723	116.502	127.107	118.978	123.272	121.163	89.3227	84.3056	100.118	89.1891	93.0813	101.634	121.508	111.591	105.192	119.932	119.523	107.972
ENSAPLG00000014540	SERINC1	MSTRG.10863.3	87.1697	104.666	86.0883	109.225	88.1556	72.1748	107.976	88.2776	95.3728	106.653	63.1138	93.44	118.716	116.275	130.9	114.419	122.929	115.734	113.655	123.742	141.535	125.79	132.839	128.216	94.5617	95.397	102.189	99.7962	97.2987	105.671	127.692	118.58	120.491	131.337	122.668	121.927
ENSAPLG00000008099	KIF5B	MSTRG.24266.4	99.5575	125.5	86.367	95.0285	84.3188	73.4879	140.584	106.676	121.013	141.835	63.1138	120.587	147.52	142.73	168.737	140.964	134.745	129.72	166.366	162.508	162.974	154.72	168.768	156.731	133.509	134.656	164.774	145.856	154.87	181.212	169.846	133.542	149.273	161.847	163.961	153.994
ENSAPLG00000010221	SLC25A3	MSTRG.20007.1	73.6247	88.8243	98.1105	92.0275	98.8553	93.0417	69.8429	69.0752	70.9273	64.2469	71.016	63.335	78.8668	79.1953	86.0738	78.5392	80.5269	73.798	73.181	70.4213	71.7521	73.393	78.9984	71.7919	64.4705	67.1578	69.8607	68.9278	65.9467	76.6563	80.0368	63.1897	70.5587	76.5517	76.4527	70.7868
ENSAPLG00000009493	EIF3H	MSTRG.7028.3	92.159	87.5533	104.038	88.7568	110.852	95.0711	85.6912	91.7965	91.2006	79.2262	83.8544	86.419	73.315	67.3808	70.7796	67.156	66.2173	72.1575	63.3257	71.9928	76.1485	68.303	72.1066	71.863	77.0178	81.6716	85.6796	78.4382	80.071	80.4709	71.9024	77.1868	67.3451	75.2713	75.0853	70.2118
ENSAPLG00000004689	GM2A	MSTRG.2361.1	98.0588	63.3301	82.6878	86.7441	70.5389	68.0205	87.2494	116.179	100.74	101.721	113.928	109.628	93.4525	99.7431	78.1209	93.9549	92.8299	96.848	103.351	109.972	98.0628	108.798	92.6579	102.882	135.485	128.618	110.285	122.449	107.962	97.7378	98.9974	132.789	116.841	93.8196	104.619	117.25
ENSAPLG00000006034	LOXL2	MSTRG.18615.8	95.6154	113.265	71.457	136.221	63.665	77.1816	112.354	100.356	93.7597	122.815	66.0633	109.569	146.233	143.893	142.266	150.515	176.164	168.206	190.153	196.349	190.726	172.142	199.004	201.396	122.216	102.723	87.4199	124.86	90.2988	92.0639	165.154	178.144	212.464	163.447	158.24	194.699
ENSAPLG00000001149		ENSAPLT00000001133	107.673	120.859	117.287	94.7347	119.169	107.74	98.6634	95.5125	81.8839	99.6631	67.4305	91.3127	79.0121	77.017	75.2213	83.7261	84.1213	80.3704	85.1719	84.6121	64.5954	76.354	63.69	70.5531	95.6536	108.344	100.418	99.4272	90.0818	115.843	99.1615	91.3934	83.4742	91.8743	94.2526	85.2998
ENSAPLG00000010412	DAPK3	MSTRG.12543.1	80.1885	65.8169	72.7467	80.059	68.6295	64.5824	71.0789	74.3089	75.8634	70.6534	73.8782	72.8978	70.3166	73.3305	68.8146	70.109	70.9804	69.76	73.4053	77.6243	76.9972	75.545	73.4353	76.0558	80.411	68.4837	69.0586	71.2111	69.5872	63.9749	77.2473	91.7793	72.3925	78.6238	80.0077	81.885
ENSAPLG00000008063	OSTC	MSTRG.13934.1	69.4692	76.1538	79.5054	82.8387	92.6381	89.6442	73.1673	82.3438	88.5169	71.3421	81.0804	70.2777	69.4717	64.7034	73.7248	64.0872	68.3463	76.9875	70.1203	79.0411	83.5518	71.9146	75.4724	75.7855	67.7112	71.6375	66.7117	68.9106	66.4735	70.3351	70.1103	77.1845	73.1035	74.8711	70.0171	66.5431
ENSAPLG00000008635	SLMAP	MSTRG.22578.2	83.5843	98.5135	89.3029	82.4491	92.6949	65.6568	122.782	94.8153	97.4491	126.292	64.296	113.211	99.0623	91.9022	106.058	94.8281	112.774	105.492	121.957	117.306	130.654	121.935	132.449	121.323	128.456	134.531	158.488	148.139	128.691	168.49	173.572	135.569	142.811	173.286	153.667	143.682
ENSAPLG00000000708	GJC2	MSTRG.18927.1	92.2367	88.3564	90.1158	79.3296	85.9897	65.6955	105.933	94.9657	87.5191	115.161	64.3657	106.876	88.8634	91.228	95.0514	92.9005	97.3691	94.2389	101.7	96.9572	96.7913	102.763	100.106	103.009	130.044	121.887	140.74	135.583	113.556	120.093	150.947	128.909	118.523	155.372	136.771	132.506
ENSAPLG00000009631		ENSAPLT00000010024	88.7063	96.2294	124.701	109.387	134.629	147.931	90.8637	102.371	112.003	74.6028	147.238	82.4189	69.4848	64.5334	68.9629	69.2041	68.6496	76.8685	68.5726	74.6308	75.3337	75.807	74.0731	76.3755	76.0856	74.343	66.932	73.8359	73.9837	83.3521	80.1148	76.9551	71.2573	74.1595	77.3317	70.691
ENSAPLG00000006855	CTNND1	MSTRG.19652.4	105.457	111.095	94.1155	102.666	86.3183	88.1711	80.7127	71.1651	69.4778	79.9173	64.6279	90.7108	88.9066	97.8945	81.7544	86.2233	87.0331	93.441	77.6685	71.918	64.6736	73.0749	68.8645	73.4975	90.516	82.1912	88.8696	82.2855	80.3098	77.0621	76.9157	83.249	71.2922	74.8502	76.6871	78.0323
ENSAPLG00000013471	HSP90AA1	MSTRG.15064.3	123.973	240.352	125.686	263.826	133.692	169.848	102.006	85.1337	107.125	106.526	64.9182	85.4606	345.877	336.798	377.09	325.588	336.924	340.829	222.822	249.487	288.078	254.031	277.761	265.387	96.9294	88.5702	117.653	98.7894	105.714	106.747	182.643	186.287	188.186	196.956	205.332	185.008
ENSAPLG00000003801	ZYX	MSTRG.9664.1	89.9204	104.242	107.829	90.3742	94.244	90.8213	82.0273	84.4057	86.6954	89.4542	74.6041	82.1481	77.8029	75.2642	77.9725	76.3959	74.5882	75.9642	74.4064	69.411	65.3696	67.5919	68.953	71.561	72.0212	74.8447	77.7888	76.3528	70.4824	65.9228	75.0625	65.0238	70.6285	76.5517	74.597	73.0295
ENSAPLG00000005339		ENSAPLT00000005508	114.962	126.568	138.841	112.28	152.786	151.417	95.1095	99.6919	103.625	87.102	102.894	91.2108	80.2983	81.9364	87.0008	78.4122	77.707	75.7328	69.3666	73.8076	79.4034	76.6281	75.2578	70.0864	79.6093	77.6221	88.8322	74.6089	82.7169	101.045	79.8782	74.0591	65.1794	82.5997	78.9138	71.2277
ENSAPLG00000014191	ENAH	MSTRG.8632.8	86.3077	116.165	93.7338	99.8102	92.5099	81.9481	117.266	102.169	95.5324	121.889	65.2839	112.004	94.423	86.3437	99.5972	92.5118	103.512	102.516	115.274	122.958	117.633	112.662	125.29	119.585	132.698	131.454	143.589	147.193	124.615	139.551	143.226	122.493	136.916	146.224	134.569	140.776
ENSAPLG00000005615	RAB2A	MSTRG.5033.4	76.1668	81.3455	82.6693	85.1267	75.7086	67.0416	79.4626	79.114	76.5294	84.6676	65.416	74.627	93.6846	86.2075	98.3463	87.1758	92.6678	95.0604	85.4353	94.2006	97.8591	91.5822	95.5279	96.3266	74.9856	74.5939	76.2219	80.0383	73.2476	69.9808	93.7306	87.9983	90.9578	97.8292	95.6928	92.5232
ENSAPLG00000007203	RIPOR1	MSTRG.7011.1	102.441	116.336	107.104	97.1311	100.224	109.945	74.5703	77.685	73.4737	78.7343	80.6604	88.0857	85.4633	97.7032	79.7708	91.6688	82.1281	88.4146	70.1605	68.9619	65.4205	75.3953	67.2522	74.0837	101.46	87.6026	96.0701	87.1935	81.1652	79.3549	72.4096	83.442	75.5362	70.7227	80.2421	80.0641
ENSAPLG00000009242	RNH1	MSTRG.7473.1	102.043	138.707	112.734	138.14	116.688	117.776	88.4283	83.9191	97.2924	93.3127	80.1833	85.2315	144.676	152.462	155.686	142.965	145.042	147.449	121.87	131.525	143.844	138.795	136.524	137.668	66.8382	69.8097	65.4956	66.5907	76.6892	69.6765	138.401	135.26	121.714	142.102	135.736	129
ENSAPLG00000016347	PSMA4	ENSAPLT00000017063	88.1372	110.69	110.263	114.023	116.058	123.793	86.4024	85.7589	91.6707	82.2651	80.847	76.5229	74.998	71.2269	76.6563	71.8871	78.2771	77.5836	78.8594	80.7674	87.7931	83.0302	83.4984	84.3169	65.5891	72.1391	69.3384	72.7392	75.6149	74.2621	89.6341	88.1528	83.5352	94.2239	92.0206	87.9804
ENSAPLG00000015521	SH3BP4	MSTRG.17217.1	110.921	88.1612	87.6677	117.779	86.4984	68.0921	107.567	97.1375	90.1037	108.583	65.7478	104.961	129.762	131.574	139.205	132.105	133.185	127.595	115.07	108.027	105.498	117.893	120.668	115.052	148.853	159.509	145.001	152.616	150.514	145.521	131.593	110.49	119.291	130.668	132.454	116.445
ENSAPLG00000012157	TFCP2	MSTRG.27932.1	80.8146	74.4746	82.7807	74.1647	82.5536	74.1325	85.9067	89.9745	81.1129	77.5149	78.8559	90.5858	77.3967	81.4264	77.4905	76.2689	74.8315	80.9485	65.8456	66.3427	69.0701	70.5299	68.2444	71.2412	121.353	109.893	117.112	113.028	103.784	100.091	74.8674	82.2643	76.7413	80.3591	77.2145	80.1216
ENSAPLG00000001070	DBNL	ENSAPLT00000001085	121.487	114.871	135.348	136.073	126.667	159.248	87.1567	112.624	111.591	92.2935	145.247	97.3985	90.7636	92.6672	78.0282	85.6676	82.5132	91.8006	84.0028	92.7039	85.2979	92.9669	81.1243	88.5629	102.784	90.5412	84.1873	85.7014	89.1623	65.9228	83.2944	109.988	85.3166	87.3673	90.2626	91.9673
ENSAPLG00000008114	ASAH1	MSTRG.16459.1	89.4841	82.4876	86.3298	103.511	94.0999	65.9433	105.217	88.6527	100.485	104.924	69.813	93.6692	106.916	90.6273	102.907	102.639	106.146	107.532	98.8461	107.858	116.582	109.921	105.733	103.504	92.7719	86.9217	98.6258	95.5174	96.7815	86.7608	101.299	91.2418	91.6389	100.727	90.1454	88.0187
ENSAPLG00000011574	CHRDL1	MSTRG.8224.2	125.092	99.4346	96.0665	84.8394	88.0655	65.9911	189.077	170.303	154.214	202.532	118.927	185.193	216.947	194.79	211.115	215.058	209.881	193.884	254.649	259.159	261.563	251.673	253.666	241.918	200.701	212.278	192.719	210.685	200.784	252.227	247.815	261.485	288.068	248.119	270.651	297.312
ENSAPLG00000012725	PFKP	MSTRG.3395.6	82.2563	113.379	90.808	105.182	90.101	97.769	85.1093	80.8824	89.4377	88.8718	66.0382	75.627	110.824	106.798	114.827	104.036	107.93	113.967	110.583	109.261	121.165	113.57	120.999	116.295	81.5483	77.0129	76.7628	81.6024	74.8987	75.3374	116.749	106.243	115.374	120.252	114.523	114.662
ENSAPLG00000006058	ACAA2	MSTRG.15882.1	71.0637	84.3297	85.8653	71.2714	92.893	81.0802	76.6609	70.2184	82.484	67.6321	66.1212	66.7935	94.1489	94.5158	97.7345	91.7323	87.0534	94.9973	90.2335	101.385	109.147	99.7785	105.874	104.73	104.238	70.9744	91.8356	102.493	81.4636	84.1231	128.862	124.507	108.877	128.44	123.43	114.585
ENSAPLG00000009798		MSTRG.2565.2	365.561	393.384	549.296	485.492	577.037	580.92	292.643	301.04	404.989	249.647	426.693	264.507	173.281	144.517	151.877	179.57	182.483	201.331	164.006	198.25	210.665	198	186.496	178.997	149.517	133.093	121.521	143.025	187.044	66.2006	115.173	124.99	117.015	123.534	118.184	112.088
ENSAPLG00000004508		ENSAPLT00000004677	120.816	123.504	124.292	133.126	117.607	137.999	79.6997	91.4759	86.4408	90.2186	104.943	89.1614	98.6368	107.478	83.5897	101.361	92.2541	98.333	98.2347	89.7776	80.6566	91.9564	79.0161	91.7608	93.4617	95.7375	82.5457	89.3689	87.4117	66.2069	97.2223	118.734	99.8578	90.9894	106.713	101.505
ENSAPLG00000015874	PDLIM7	MSTRG.27069.3	93.9553	81.5061	79.9636	102.265	72.2118	80.5972	76.1149	86.8073	83.5418	81.6327	85.674	88.503	112.661	124.346	95.6335	109.641	112.916	124.02	96.4642	102.598	94.3284	101.363	90.6913	100.821	103.976	90.4955	80.1716	83.665	83.632	66.284	90.5473	126.186	93.6572	88.6477	95.2787	104.461
ENSAPLG00000013295		MSTRG.11735.5	128.099	88.935	119.179	195.933	102.233	119.127	91.2971	109.872	116.604	99.919	136.483	89.1528	147.128	141.61	141.025	152.507	168.734	164.051	149.442	162.741	156.478	155.087	153.06	160.817	80.8713	90.1952	66.5518	85.6278	77.382	74.4183	133.139	146.276	155.272	131.712	137.623	155.114
ENSAPLG00000015397	TSPAN3	MSTRG.20717.5	84.6588	89.6689	82.372	101.387	79.9213	69.5958	90.1801	85.9547	88.7878	93.5964	66.7832	86.1161	99.2594	87.5251	101.26	91.1657	100.775	96.0938	97.7675	107.068	115.067	107.283	114.594	108.882	81.0933	85.8136	81.3977	87.8575	85.9129	87.7244	105.099	101.267	108.786	106.984	104.363	103.138
ENSAPLG00000010468	THY1	MSTRG.24733.1	93.7335	67.1248	75.9427	120.062	68.2332	67.8056	86.2516	101.871	83.0325	97.5533	86.9655	92.19	82.7164	88.2049	82.3291	87.3664	109.465	105.724	98.4146	102.526	97.8931	96.2604	101.64	106.485	94.3007	101.418	82.4897	99.2568	86.0192	79.8216	100.441	99.5628	112.562	99.3454	100.927	113.148
ENSAPLG00000008613	PRKAR1A	MSTRG.22032.1	106.208	129.637	94.8939	120.352	97.4076	79.8728	118.817	98.2323	103.549	130.546	67.3781	115.046	162.338	152.433	175.891	156.146	164.418	160.103	163.339	177.307	189.158	170.989	178.302	173.911	110.812	114.722	119.456	114	115.154	122.137	162.225	162.019	156.94	160.78	160.816	157.1
ENSAPLG00000002978	KDELR2	MSTRG.14204.1	77.0584	78.9693	85.1406	100.276	78.6087	80.0297	86.3378	80.811	81.5046	74.4936	73.9611	79.2938	94.8259	89.5011	97.5862	87.8268	100.512	99.6662	95.0835	99.6637	103.97	104.288	109.347	108.478	73.7924	72.8379	73.1812	78.7618	67.4188	68.9663	92.7357	86.1642	92.4074	94.0723	87.8209	94.3633
ENSAPLG00000014473	KDELR3	MSTRG.9132.2	81.0238	67.4374	85.9658	92.0544	83.6261	69.6523	87.1156	96.647	88.7392	80.1754	92.7024	81.3912	94.8952	100.029	98.7309	89.5492	99.0386	105.093	101.12	108.073	109.595	102.57	109.912	110.186	91.563	83.3808	85.1105	91.116	81.8254	89.3358	93.9918	103.429	103.749	95.2548	92.5929	100.814
ENSAPLG00000001109	CLIC4	MSTRG.24590.6	105.344	113.471	88.541	120.619	90.7855	69.3814	135.498	105.069	112.806	155.048	67.5108	125.253	174.505	154.884	183.864	167.731	183.957	169.51	195.586	199.851	219.194	196.563	212.404	196.153	150.288	146.231	151.716	157.38	145.918	170.985	232.093	197.118	206.96	234.002	222.951	209.044
ENSAPLG00000010205	COX4I1	ENSAPLT00000010635	102.346	110.395	129.625	112.532	140.591	141.675	93.8594	108.087	111.67	81.7009	118.595	86.9399	75.1527	70.4407	76.8973	67.5688	70.2913	82.8413	68.9696	80.9171	82.6498	76.0315	77.0318	79.8754	81.2313	82.9976	80.9228	79.6607	83.2142	85.2796	83.47	86.8979	70.122	79.6178	77.4098	74.0454
ENSAPLG00000011471	LINGO1	MSTRG.18179.11	106.292	97.9241	84.4531	136.019	80.428	95.2621	111.877	121.681	106.146	110.494	103.745	113.086	108.986	114.405	106.373	106.211	122.077	125.198	116.296	137.737	130.315	120.213	132.095	134.061	101.031	95.4687	73.9833	93.7555	90.157	67.5866	115.364	157.057	138.55	113.918	112.687	142.82
ENSAPLG00000014246	NDUFV1	ENSAPLT00000014858	115	126.513	153.781	122.847	146.41	171.901	84.7645	99.156	104.461	74.4026	151.49	88.1482	74.3016	81.4902	70.965	75.1576	67.6767	73.125	71.4032	70.7404	72.0746	74.0479	68.9353	75.5228	99.4277	85.0582	90.6044	82.8069	85.9197	79.3143	77.6179	91.57	72.6021	77.1413	75.1439	79.7766
ENSAPLG00000009166	EIF4H	MSTRG.23556.3	107.942	138.413	102.477	135.966	103.539	94.9756	107.61	93.7436	101.523	107.582	67.7389	99.5444	142.897	143.984	158.151	144.06	137.623	138.553	124.891	131.619	139.939	135.577	139.819	134.701	97.6938	95.1641	110.788	104.452	103.645	113.929	130.56	122.113	118.553	135.869	126.614	120.297
ENSAPLG00000014851	JUP	MSTRG.23336.2	97.3	86.7059	89.3772	88.3615	78.2304	80.4833	79.5488	77.9529	72.8273	78.1883	70.4145	78.898	101.384	109.199	93.7302	100.115	95.4851	93.2938	88.7147	84.3034	76.0806	82.4501	78.8921	86.6265	87.4397	82.1196	77.7515	79.0495	78.3204	67.8098	81.3827	89.0795	82.8366	81.9595	88.0553	88.3829
ENSAPLG00000015608		MSTRG.25546.1	107.297	114.226	122.006	131.006	120.237	101.685	86.3809	91.6179	96.6264	92.0205	85.3063	86.7315	88.6551	84.9963	89.9113	88.176	92.1611	91.7164	87.1958	91.4129	97.1292	93.3038	95.8468	95.0653	70.828	74.9702	74.002	68.2087	71.0394	67.9112	95.8959	88.5389	81.9109	94.0386	89.0125	83.4759
ENSAPLG00000008500		MSTRG.8056.5	101.325	74.3127	112.382	90.0185	109.589	109.508	91.1144	116.127	104.851	89.1656	160.751	105.655	70.7507	82.2649	68.0953	72.6266	72.0149	73.9244	76.0304	74.1476	71.5759	77.4088	71.0044	77.8188	91.555	107.417	79.1668	85.838	87.3753	83.7147	79.6819	99.27	85.2441	77.4291	87.5815	87.9294
ENSAPLG00000015260		MSTRG.10613.1	123.062	92.8216	119.182	117.725	110.366	109.85	95.6698	117.269	115.391	101.375	153.916	117.754	76.0426	81.3414	68.4994	71.5696	80.1215	85.0075	73.9059	78.0733	82.9384	81.7765	83.2858	84.0859	108.451	104.607	90.3806	95.3196	86.4767	74.5056	69.464	76.9937	76.2697	71.4808	69.4403	79.9299
ENSAPLG00000015147		MSTRG.3298.5	77.8527	85.2776	82.82	75.0548	85.9242	68.5825	87.2861	84.1749	92.9425	84.5948	70.3365	76.6608	80.344	78.9186	88.6536	75.2794	77.2227	83.0039	80.5393	82.3444	99.4329	89.3598	92.263	88.7106	71.9211	78.5648	80.3788	76.703	81.8032	87.5266	86.3814	77.1503	82.2614	90.9233	87.6666	79.6219
ENSAPLG00000015647		MSTRG.8951.4	204.541	199.772	209.414	135.229	198.791	214.184	83.6006	102.264	123.285	101.321	129.048	103.128	203.889	262.853	194.598	213.264	150.879	158.154	100.676	92.7413	82.7347	105.411	80.2917	93.8216	82.3499	81.7612	86.2952	68.784	83.9503	78.8477	97.9831	99.8331	79.2562	91.5116	109.425	84.626
ENSAPLG00000013977		MSTRG.15074.1	123.46	166.246	97.9619	150.594	97.7926	91.1078	166.49	127.665	151.296	194.433	68.8589	155.213	278.171	281.784	296.726	279.388	281.956	270.943	277.121	291.358	323.215	273.062	301.235	278.942	180.696	160.512	196.244	185.03	182.323	194.705	287.766	237.256	298.529	287.406	292.977	275.998
ENSAPLG00000009330	ARSB	MSTRG.1488.10	85.2157	103.892	102.18	114.077	102.656	93.6147	96.144	92.3503	90.7696	101.157	79.5404	91.0233	73.1022	68.8682	77.1569	72.9985	85.7359	83.8088	89.9056	92.3858	100.405	92.4804	98.2032	95.5805	80.5601	91.7238	81.2026	87.9127	87.8494	75.8244	91.2337	77.9976	90.5736	97.1553	82.8791	86.1403
ENSAPLG00000008628		MSTRG.17138.1	111.699	129.718	110.597	134.959	95.0005	108.083	77.8462	83.794	74.8448	87.7798	73.5463	82.3564	133.128	144.94	130.251	133.262	123.03	121.938	116.554	109.449	103.342	111.605	101.215	113.845	84.177	81.0803	90.7536	84.353	82.6373	69.0069	112.964	121.727	120.701	112.52	127.981	121.677
ENSAPLG00000016176	WDR1	MSTRG.13478.2	98.2675	122.571	98.7794	137.098	97.2882	92.0628	106.187	91.4571	107.027	109.474	69.0871	93.565	155.644	149.445	169.552	150.204	161.439	162.801	150.625	160.88	173.431	162.337	177.627	168.58	109.85	100.701	110.024	117.738	107.226	110.622	163.429	149.798	156.504	167.255	154.585	153.304
ENSAPLG00000013523	S100A11	MSTRG.25936.1	152.466	179.675	184.366	225.387	201.926	212.8	103.148	129.308	143.089	110.803	159.744	108.67	120.051	110.113	108.413	112.752	121.875	133.694	112.395	125.445	132.946	128.69	133.406	131.201	83.7482	90.7562	74.7295	85.0002	88.8639	69.4736	125.585	130.55	117.54	130.967	129.641	121.237
ENSAPLG00000006436		MSTRG.12127.5	121.241	122.801	159.339	142.928	150.636	169.327	81.167	95.3925	105.992	76.0568	143.351	88.7043	97.5154	107.077	92.4488	94.3871	93.077	101.857	81.8101	87.3008	91.9075	88.4376	84.8342	87.2632	100.376	89.2792	87.6499	86.6785	82.4708	69.6556	101.077	111.387	90.0964	103.828	100.009	95.9433
ENSAPLG00000011983		MSTRG.8036.2	103.139	127.667	151.736	121.834	159.142	161.468	83.0883	95.418	99.1695	75.6579	114.073	75.4839	82.5475	78.1849	88.6483	74.8677	77.6946	84.5974	70.3992	75.1144	80.5789	80.733	78.5622	79.9435	74.6551	76.1123	77.4809	76.3699	72.1535	78.6147	89.7133	80.187	69.7579	89.5304	83.8282	74.9244
ENSAPLG00000011512		ENSAPLT00000012014	107.697	136.954	126.617	138.958	127.889	138.087	88.8128	95.3553	100.436	88.7393	86.2336	84.2106	101.414	102.94	105.308	96.6799	100.381	101.57	97.3699	105.673	107.125	99.8096	104.775	102.623	75.7677	70.1192	73.6905	77.4725	77.3114	74.6888	106.832	113.18	99.7193	113.926	105.968	96.885
ENSAPLG00000011998	CARHSP1	MSTRG.382.1	80.1212	83.978	92.0278	87.4054	93.8185	73.746	88.9059	85.4867	85.2559	89.1634	74.8028	88.7212	75.5437	74.3365	78.8227	70.2339	83.1821	84.0918	85.0872	96.7954	104.053	96.7623	103.485	98.8993	100.201	101.764	116.063	105.01	96.2669	113.144	95.6491	93.6427	88.7836	98.9439	96.4593	90.6735
ENSAPLG00000011388		MSTRG.2816.5	85.0829	114.153	104.019	101.426	112.851	99.3447	74.5272	72.6298	77.4872	79.9519	70.2467	73.958	84.4916	84.6563	88.6692	83.7307	87.6817	87.9729	81.3275	91.8245	97.0231	92.0687	94.8724	88.7228	77.2229	77.7117	80.2326	77.2137	79.5679	76.3114	99.3681	95.1973	85.2817	106.421	94.7529	92.693
ENSAPLG00000014340		ENSAPLT00000014933	136.076	143.418	191.594	175.016	193.604	211.988	98.7949	129.987	133.726	95.6787	170.509	102.065	95.4062	89.6286	87.2603	91.0337	95.5459	103.536	91.0965	104.902	98.4702	97.3832	94.0575	101.337	102.131	96.0421	84.5231	101.648	91.9474	70.3258	104.05	125.395	96.2846	99.7834	101.846	104.465
ENSAPLG00000013634		MSTRG.4687.2	127.899	149.704	114.351	100.546	111.212	88.0995	155.671	99.8884	130.024	156.995	70.8293	145.129	128.214	99.5944	116.977	130.105	137.259	128.226	151.471	111.132	117.652	154.421	141.644	133.635	149.915	158.828	174.642	154.845	168.617	171.675	190.036	130.743	163.088	187.387	173.806	141.574
ENSAPLG00000008780	SHC1	ENSAPLT00000009151	119.799	124.081	140.569	112.406	130.522	155.26	76.3591	101.157	100.426	84.8314	144.251	98.0443	84.438	98.0644	71.0392	81.5874	80.4458	84.8813	75.8044	80.7113	76.8275	80.9718	72.2242	81.5276	112.404	99.124	99.801	100.605	91.7087	71.5229	85.5377	95.354	85.0372	80.0558	88.1921	89.6863
ENSAPLG00000006750	PALLD	MSTRG.12532.11	131.489	140.807	96.2709	156.919	92.875	79.2179	159.055	134.471	133.471	184.824	71.0575	148.754	280.59	275.452	301.286	272.038	317.142	293.152	285.043	301.717	293.628	269.956	298.667	291.414	151.537	163.469	140.02	162.396	160.401	156.803	264.747	256.716	285.67	262.068	278.015	286.118
ENSAPLG00000010240		ENSAPLT00000010659	111.631	135.508	168.096	143.215	173.109	193.036	92.9517	101.816	125.366	79.4952	157.514	85.7475	87.2485	80.885	92.1559	83.4899	83.4034	86.1419	76.3134	79.727	85.7031	82.4767	85.0183	83.4883	71.2099	78.4116	77.4995	77.5875	75.3658	82.5017	91.206	79.2273	78.6371	89.0255	87.7526	79.7959
ENSAPLG00000004323	RAB7A	MSTRG.19241.3	94.9097	108.498	105.766	117.078	100.783	99.297	91.0792	85.4553	97.6645	90.7277	77.5285	80.8355	99.5072	99.9769	105.669	99.0353	97.8565	101.054	100.814	103.05	108.621	99.9095	105.609	104.499	77.5398	75.3285	76.8748	79.1214	79.1957	71.6649	104.928	108.753	98.6948	109.032	102.471	104.388
ENSAPLG00000007668	FSTL1	MSTRG.16907.2	85.4244	85.2138	81.5544	92.1353	74.4477	71.745	92.7172	91.8144	86.617	92.6939	71.8871	89.5649	101.229	102.484	101.034	104.116	101.282	97.5	128.636	122.545	124.696	123.432	123.414	126.635	91.6346	91.0787	86.202	92.0296	84.4277	93.8015	102.489	108.154	109.803	107.044	102.92	113.934
ENSAPLG00000013945	GXYLT2	MSTRG.21511.2	128.526	148.36	94.7287	162.508	96.3155	78.4778	155.8	119.359	125.42	188.791	71.8041	146.275	227.006	209.877	237.644	225.489	257.005	242.782	263.331	263.462	284.886	249.428	288.905	267.092	147.1	145.909	142.762	153.766	154.313	152.968	228.387	220.382	238.118	226.471	221.506	230.551
ENSAPLG00000009913	HK1	MSTRG.331.8	98.0964	109.142	89.1171	95.2083	79.3291	75.5889	138.99	114.714	112.473	126.036	71.8249	115.607	116.568	114.872	122.613	114.006	108.983	106.375	128.947	136.577	123.746	124.162	130.5	130.807	127.654	116.182	136.009	128.363	133.345	139.17	135.085	128.619	138.672	136.476	140.677	131.415
ENSAPLG00000010645	PDIA4	MSTRG.3345.1	95.664	113.322	90.4323	125.411	89.2004	94.9039	100.799	89.0328	101.189	112.547	71.9263	93.3527	157.199	142.121	158.125	151.889	171.889	168.074	165.306	172.604	182.128	168.828	183.523	179.858	84.6381	83.9514	76.7518	90.6101	88.6547	87.6915	142.651	147.768	152.865	144.063	144.903	147.835
ENSAPLG00000009542	ILK	MSTRG.26729.2	105.441	104.502	119.745	109.168	116.741	127.929	83.7789	96.0039	95.8662	82.3705	111.29	85.7667	88.3053	91.8111	87.3624	90.6929	84.0342	91.4012	84.5195	89.3444	84.4671	89.8151	84.1969	89.698	83.2443	86.6291	78.9833	82.1669	82.6361	71.9859	101.137	106.461	90.8795	99.6053	99.5463	94.369
ENSAPLG00000011585		ENSAPLT00000012062	124.958	144.458	134.122	122.939	145.747	120.958	93.039	105.241	100.259	102.468	77.3912	102.225	90.1131	93.082	93.1472	84.8136	83.7831	93.3047	77.8894	82.3235	90.3619	92.6118	91.6524	95.2793	100.882	95.9469	116.306	97.1699	101.366	88.3804	98.7712	87.3973	72.0839	94.0988	88.5429	78.0536
ENSAPLG00000015063	BCAR1	MSTRG.310.2	108.587	108.792	114.871	98.3351	102.602	131.911	77.1135	97.0839	99.545	82.8839	142.862	100.857	91.7308	104.545	79.3815	98.6702	88.1884	91.8216	78.8939	76.5391	72.2443	83.3671	72.1243	85.3118	108.041	108.262	100.044	95.9309	88.0881	78.6853	78.3006	84.1178	83.9369	77.0403	88.5632	83.6676
ENSAPLG00000015103	COQ5	MSTRG.22775.30	94.602	120.303	106.751	138.458	99.9642	112.269	80.9644	85.3926	83.0742	83.8469	79.654	75.9998	135.07	140.538	135.942	137.025	142.287	136.553	120.33	125.523	116.671	122.464	120.936	127.907	91.5854	87.6739	84.4007	91.6097	78.4255	72.4248	123.911	123.945	123.364	128.005	121.443	122.731
ENSAPLG00000011035	GNB1	MSTRG.3112.8	103.067	120.913	97.3858	112.837	98.5491	80.4117	118.687	101.335	109.123	123.379	72.6337	111.691	139.124	135.208	149.401	138.63	142.936	144.252	144.446	146.755	162.04	155.338	164.888	156.891	135.299	139.637	147.239	145.388	136.011	144.872	151.608	135.202	145.047	156.136	155.679	144.372
ENSAPLG00000007974	AHCY	MSTRG.9574.1	128.943	194.503	170.17	139.739	176.041	164.906	99.1397	94.083	113.511	101.793	83.1907	85.5857	145.141	154.183	161.84	140.266	111.801	117.837	113.896	107.596	124.662	120.681	122.546	114.999	73.5873	76.314	95.6411	72.7751	85.5417	107.477	131.028	107.729	89.5431	129.467	132.571	95.3983
ENSAPLG00000015929	ATP6AP2	MSTRG.4779.1	90.239	86.9727	89.0687	96.2216	94.0851	72.843	108.258	99.1696	103.707	107.193	77.9684	100.058	89.9904	90.2588	99.9661	86.6372	104.254	99.6092	117.015	133.496	138.776	126.191	131.483	130.776	105.77	108.805	95.0013	113.73	104.49	91.862	169.835	162.745	158.146	172.597	160.34	161.063
ENSAPLG00000014240		MSTRG.4776.1	129.891	153.278	103.611	141.321	108.456	91.9912	172.719	112.642	130.689	175.159	72.9656	153.233	245.17	227.896	250.417	236.858	249.2	244.234	197.986	212.817	227.817	203.487	227.96	220.848	174.935	170.063	194.304	179.655	177.449	193.426	190.29	190.496	188.447	191.43	194.003	189.148
ENSAPLG00000007527	GDI2	MSTRG.7371.1	93.0885	106.766	106.509	117.312	101.755	100.252	83.342	82.7223	83.5418	79.4259	78.0056	75.5645	92.64	91.3072	93.8043	87.3822	92.8299	89.403	86.5572	92.4419	90.8656	87.6711	90.9216	94.9054	74.3704	75.5077	79.2252	78.7259	74.673	72.9838	97.4954	87.3419	98.1359	100.828	101.064	93.0599
ENSAPLG00000014129	SUN2	MSTRG.9124.6	134.353	120.058	139.82	111.347	132.622	124.918	109.342	126.746	116.829	115.087	124.77	134.819	79.3626	88.8494	72.9929	80.766	78.4786	83.7015	90.4368	95.3894	82.8591	91.0814	82.0952	89.8892	150.677	129.275	133.324	128.928	125.691	106.551	108.209	126.246	96.1557	108.291	112.742	115.079
ENSAPLG00000001255	SBF1	MSTRG.4005.1	107.184	107.042	87.0917	110.375	77.3298	85.8314	91.7258	97.5662	84.2861	100.12	73.173	110.92	130.652	138.31	115.995	132.089	124.145	131.528	109.426	107.971	98.4363	109.135	104.599	113.826	148.946	124.281	142.967	130.557	118.087	105.61	106.586	115.819	115.269	100.44	109.19	115.045
ENSAPLG00000009275	SH3BGRL	MSTRG.3605.3	91.5898	117.855	102.087	102.81	101.071	88.004	112.459	91.993	96.1367	98.9911	73.3597	97.3776	88.2682	82.4251	100.497	85.0961	89.7896	83.1358	105.042	102.638	115.207	107.451	116.77	109.829	90.8329	88.0864	91.1081	95.6073	94.5336	92.929	119.85	100.47	105.541	117.725	105.616	115.582
ENSAPLG00000001561		ENSAPLT00000001553	103.522	87.4796	113.979	107.716	104.259	124.676	89.9585	112.124	109.378	83.0477	140.331	101.857	84.5928	87.6737	74.1907	77.9836	78.9865	87.0896	81.3103	81.5532	77.9818	87.5775	84.0653	88.5452	144.639	122.185	123.958	124.372	102.352	93.3957	90.4534	99.4277	83.4478	86.6261	89.3793	94.2674
ENSAPLG00000013037	PRDX4	MSTRG.2679.3	112.609	97.9425	113.087	132.389	115.139	116.416	98.5147	111.588	106.792	94.3683	119.217	94.9609	86.2951	77.3041	87.5013	83.5085	93.4988	97.7313	91.131	97.7179	100.677	98.4499	107.221	104.073	78.8822	88.821	74.7482	85.5575	85.0046	77.0824	92.9113	87.1102	90.364	93.3142	87.7038	88.5554
ENSAPLG00000011040	RPL36	MSTRG.8752.10	122.55	162.931	182.935	174.89	189.911	220.392	88.5361	105.604	123.893	83.8303	130.708	89.7108	105.794	94.3459	105.15	100.067	94.1474	102.989	83.5368	96.9508	98.1138	97.7388	100.524	97.7479	80.3364	88.4268	84.5044	86.3306	81.7421	74.9316	110.194	118.193	91.2372	113.429	113.136	98.6569
ENSAPLG00000001773		ENSAPLT00000001767	75.4459	88.7506	85.7166	83.6532	84.8052	115.914	105.799	107.891	114.04	76.7504	119.238	107.107	121.154	112.641	121.037	112.149	117.233	118.089	86.0221	90.7955	88.2345	87.0349	90.8508	91.9385	119.619	120.734	119.314	127.105	118.704	117.237	81.4022	75.9126	84.7752	85.3289	86.0825	81.8658
ENSAPLG00000010825	SSR3	ENSAPLT00000011278	109.726	132.168	125.5	156.254	131.639	134.035	90.7775	100.371	107.596	94.7609	98.4766	90.1066	100.939	99.9131	103.389	97.2413	106.633	109.193	99.4329	112.012	120.928	112.447	119.835	119.333	88.6702	84.3773	82.5457	88.8655	88.1677	75.6621	108.887	116.572	102.834	114.036	112.179	105.96
ENSAPLG00000008629	CTNNA1	MSTRG.20506.1	111.471	138.192	143.338	135.139	137.475	157.194	100.519	101.192	115.215	92.8941	111.999	85.3981	110.031	108.944	119.202	106.354	94.8365	96.9952	101.728	99.7572	103.41	100.583	100.719	103.397	75.7687	79.5573	81.3145	76.4606	86.4767	99.1784	112.048	97.9411	95.0275	112.183	114.288	97.9093
ENSAPLG00000001974	UQCRC1	MSTRG.19231.1	87.9854	103.892	108.182	101.426	106.979	106.078	85.1524	87.313	89.1243	81.2823	81.7804	79.3771	87.7652	86.9724	93.2482	83.8577	82.4524	85.9539	78.2726	85.2576	89.2699	83.6665	83.6047	85.9514	83.5618	75.8482	81.7809	80.3435	81.7421	78.7259	82.3581	95.8946	76.5666	87.1652	85.4184	82.3067
ENSAPLG00000015281	EIF3L	MSTRG.9142.10	107.114	115.419	123.443	97.6248	116.847	109.978	105.164	104.801	110.794	97.2971	91.5283	99.6425	79.2363	84.45	84.7494	78.0079	77.5681	83.2457	76.1588	79.4542	80.0569	84.2552	85.1862	80.7431	103.1	99.6044	117.853	96.6194	98.4679	100.392	93.635	86.9135	79.9063	95.6962	93.468	83.4493
ENSAPLG00000007852	HEXB	MSTRG.3763.2	88.5631	76.2697	83.2674	97.9171	90.6347	79.3853	110.105	111.36	116.965	98.4579	106.902	102.975	93.4024	94.0592	100.678	90.9929	110.25	104.242	101.887	102.371	121.975	107.606	119.211	114.471	84.122	93.3812	79.8701	91.2906	92.9282	79.8336	84.704	85.1373	98.9164	88.6817	85.0877	90.7233
ENSAPLG00000007253	WBP2NL	MSTRG.4463.1	92.0641	76.464	94.2827	92.5845	89.2544	84.3034	109.786	108.177	114.784	92.4755	113.161	99.1277	92.2144	91.0098	92.5252	94.4312	91.4314	92.7049	92.4773	98.4289	98.3854	93.8839	91.2405	95.0297	99.7074	88.2118	100.827	94.3488	89.1623	84.184	86.4935	88.6161	88.2856	89.2036	86.0825	86.2936
ENSAPLG00000008265	HMOX1	MSTRG.8391.1	124.39	156.225	183.028	197.551	187.93	146.57	113.149	107.694	119.69	115.772	98.6425	100.628	174.35	154.821	173.186	175.971	189.491	184.632	133.918	146.006	177.335	155.562	158.617	154.208	100.118	76.6007	108.681	97.3511	92.8625	79.9636	94.0622	98.6168	108.091	99.1095	92.6456	98.1968
ENSAPLG00000015503	SMARCA4	ENSAPLT00000016231	134.817	135.392	156.787	127.16	142.771	150.008	114.954	127.701	110.056	114.589	135.023	119.951	109.648	107.159	99.4821	103.171	95.3635	97.9206	93.2857	84.3605	76.8299	86.6793	83.6578	89.3979	104.943	117.078	106.999	108.427	113.611	91.529	91.2337	93.4813	95.3157	88.6184	99.1515	94.057
ENSAPLG00000005485	MIF	ENSAPLT00000005665	157.737	214.932	228.126	202.457	244.238	285.762	110.627	135.65	150.689	108.237	171.608	109.732	106.297	106.649	98.2536	103.878	102.396	122.927	95.4911	110.702	112.067	110.932	111.721	110.788	85.7431	96.7409	83.6463	88.2542	94.3744	77.1027	118.738	117.942	107.48	121.128	117.017	107.052
ENSAPLG00000005479	TXNIP	MSTRG.27669.1	154.714	108.615	266.182	132.164	249.936	139.104	254.086	325.486	249.162	174.292	290.8	258.667	87.677	119.993	118.261	87.6455	77.1601	82.4495	115.536	143.008	143.1	117.555	108.551	109.56	554.429	391.226	572.134	523.098	344.319	403.773	205.14	182.746	149.581	198.671	137.478	184.643
ENSAPLG00000010931	CKB	MSTRG.27377.1	187.657	215.706	220.916	137.349	230.765	226.934	161.662	165.802	275.169	177.562	222.36	140.275	165.355	145.046	155.315	162.492	142.549	151.886	133.952	141.254	159.46	158.238	147.757	142.145	93.5549	91.885	78.7589	88.9734	107.623	77.1636	138.07	131.38	126.237	143.08	140.463	122.655
ENSAPLG00000012897	NCL	MSTRG.2075.1	111.642	164.128	131.817	168.438	134.107	145.042	98.2345	91.7965	93.0027	92.4209	77.3004	90.7941	196.713	197.935	211.468	192.482	185.417	175.525	127.031	125.557	138.598	138.721	143.699	139.658	90.2922	92.7272	110.602	95.805	95.4288	102.547	136.002	118.213	122.255	144.09	141.381	127.083
ENSAPLG00000005601		ENSAPLT00000005823	109.617	132.986	153.685	119.673	165.139	153.994	108.332	119.837	126.452	97.3535	124.67	105.65	86.692	85.268	99.0958	81.1688	80.7065	82.8083	77.4261	82.333	92.7676	87.8045	88.1229	87.1596	85.7178	99.2746	104.347	93.0168	94.4289	108.002	97.4279	86.0013	82.7618	99.7096	101.42	86.2277
ENSAPLG00000009440	ACTR2	MSTRG.11872.5	118.442	144.215	115.317	145.292	113.23	100.419	135.067	107.301	112.218	139.978	77.6397	123.337	172.416	163.002	178.636	160.492	174.909	171.445	176.221	183.219	193.427	183.146	192.633	182.775	134.404	129.066	135.282	139.06	132.092	139.069	217.989	197.465	197.337	225.708	201.445	209.064
ENSAPLG00000015905	UBXN4	MSTRG.14523.3	88.9719	98.2372	92.9634	85.1267	98.0988	77.8332	114.959	108.069	118.839	109.62	91.7774	101.753	109.586	105.31	116.718	102.719	101.951	104.503	103.817	111.207	123.236	112.335	116.504	109.544	98.9803	105.933	105.696	104.524	109.235	118.231	114.135	111.127	106.868	118.365	114.659	106.688
ENSAPLG00000010571	CSNK1A1L	MSTRG.629.6	96.3515	116.621	106.528	105.182	105.556	93.2327	117.459	101.675	105.108	110.457	77.8396	103.899	116.279	108.413	126.766	111.689	107.829	101.916	109.823	107.54	118.127	112.522	118.985	112.245	103.809	108.244	116.03	111.464	114.069	124.947	110.858	98.0569	108.301	113.85	114.269	107.953
ENSAPLG00000000926	CREB3L1	MSTRG.6682.8	128.165	87.2954	91.384	133.45	81.3107	77.9287	126.791	135.399	113.883	126.71	101.297	124.816	176.691	183.741	175.114	174.78	177.066	164.61	173.598	177.55	169.199	168.811	169.673	183.113	119.936	129.245	105.491	119.554	114.566	113.361	126.6	143.639	161.551	124.447	140.599	154.205
ENSAPLG00000006722	CTSH	MSTRG.540.3	117.333	81.6771	132.561	120.422	133.584	83.229	175.154	151.833	171.98	146.385	149.374	149.733	97.6728	80.6402	90.4304	100.147	103.248	104.146	110.6	118.56	130.96	122.571	119.853	117.717	150.792	110.861	152.612	148.786	134.261	92.5232	81.6948	86.3959	93.0885	90.8209	78.1325	92.3507
ENSAPLG00000009816	KRTCAP2	MSTRG.17632.1	149.621	143.63	179.46	176.004	180.706	216.524	119.55	169.106	156.389	119.375	205.166	131.566	123.223	121.013	105.076	113.054	121.571	140.803	116.624	141.815	130.926	134.566	129.065	139.569	124.522	119.031	100.995	119.464	110.229	78.1781	126.756	166.073	127.39	130.209	133.47	130.763
ENSAPLG00000006667	AP2M1	MSTRG.17126.4	113.388	115.623	124.199	139.614	111.003	110.808	94.3062	97.3279	106.563	101.497	88.3927	91.7552	109.077	110.365	108.056	112.3	111.062	109.832	103.794	111.805	110.181	105.91	111.24	110.46	90.8728	91.3505	90.227	90.7309	89.2214	78.254	109.509	107.951	107.564	118.138	117.287	116.703
ENSAPLG00000015649		ENSAPLT00000016429	177.583	216.402	217.33	230.662	202.895	261.983	104.765	130.684	133.412	113.042	153.19	107.67	201.607	219.928	188.017	205.898	188.335	194.811	148.399	149.561	138.293	147.254	134.859	144.827	97.8989	92.3509	90.6231	90.106	93.3201	78.3607	144.039	166.286	141.554	144.596	157.437	146.768
ENSAPLG00000004903	PCDHGC3	MSTRG.22684.3	96.6929	91.1269	98.7423	94.9387	90.8576	85.9269	96.2733	90.0281	86.4995	88.9082	82.133	88.8566	92.0984	96.237	93.86	94.9551	91.8976	87.4261	96.3262	92.3297	87.3348	91.8254	88.2464	92.6491	80.1686	92.9064	78.4417	82.8429	85.0643	85.3202	96.1299	88.0756	93.6125	94.2848	96.9234	96.0692
ENSAPLG00000009817		MSTRG.2851.3	124.691	78.5343	100.72	148.752	94.9984	86.9151	120.223	136.025	134.49	118.378	146.726	111.925	93.0662	81.024	87.6787	91.8683	107.67	100.571	105.031	115.769	111.49	112.238	112.958	110.344	96.4156	109.349	82.7893	103.184	108.163	96.6186	97.1219	96.3927	100.232	97.2565	96.5071	96.2898
ENSAPLG00000005347	HEPH	MSTRG.15404.2	135.488	117.984	110.523	184.109	106.889	78.5972	149.485	130.362	126.596	178.362	86.924	141.504	171.894	156.351	172.574	176.606	216.894	204.042	181.037	176.932	178.693	165.499	191.499	188.656	148.349	139.404	138.49	159.861	146.575	126.164	219.14	182.445	229.787	222.9	195.878	211.153
ENSAPLG00000008334		ENSAPLT00000008646	117.883	119.403	109.65	97.9578	116.4	143.418	96.6612	90.439	106.283	93.8769	133.217	104.94	101.712	97.8307	78.6214	102.496	101.444	117.5	96.4815	98.036	95.1432	103.708	90.1244	90.6593	93.5549	95.3074	82.9561	81.6203	96.5826	80.2477	82.9628	99.5049	92.1105	79.9716	83.3283	85.086
ENSAPLG00000011324	PLOD1	MSTRG.15776.2	145.694	185.219	124.887	182.222	122.38	113.861	141.015	129.826	128.104	171.319	78.6485	135.295	220.332	207.858	242.464	213.343	232.257	216.094	245.329	251.32	267.318	242.017	264.846	249.7	133.732	135.355	134.909	142.71	133.266	132.028	233.322	217.293	238.497	248.288	231.956	232.18
ENSAPLG00000015561	TMED2	MSTRG.9503.1	102.1	110.266	99.467	114.113	98.0628	84.1362	115.929	101.782	106.812	117.392	78.7108	105.107	112.797	104.354	120.444	104.243	123.679	115.818	121.404	125.651	138.463	129.27	141.006	132.072	104.331	108.979	115.154	115.833	112.617	124.744	131.223	123.445	124.299	131.337	128.313	128.08
ENSAPLG00000006095	PTP4A1	MSTRG.15182.1	92.0072	102.456	90.0461	123.71	88.4979	89.4126	116.597	98.4057	102.679	100.484	81.8633	107.44	127.015	118.209	135.534	113.657	133.387	128.458	103.851	105.145	108.282	105.467	108.284	109.953	121.726	120.124	136.774	131.42	121.947	148.646	85.8888	78.8278	89.6304	84.2338	86.8443	86.8111
ENSAPLG00000012175	SERPINB2	MSTRG.17654.1	146.263	203.916	123.716	189.698	129.081	179.589	142.265	128.951	169.179	150.589	138.63	135.962	219.036	210.451	233.269	206.564	250.762	248.755	249.402	233.677	272.257	275.757	308.092	299.053	85.0347	130.714	78.8894	93.5218	122.006	104.231	235.195	218.181	243.165	241.835	230.628	233.33
ENSAPLG00000003997	CDC42	MSTRG.7273.1	117.731	159.633	133.248	153.379	143.311	119.209	110.713	95.8692	111.454	114.916	79.333	99.8569	131.039	121.672	133.402	122.627	131.097	134.746	126.254	130.178	147.697	134.042	142.955	137.153	89.0058	90.0574	94.7643	94.4747	100.581	100.984	136.295	136.554	125.678	139.188	134.388	128.06
ENSAPLG00000009487	LMNA	MSTRG.16224.1	101.417	122.976	106.045	139.344	101.791	117.562	80.3247	79.5963	85.2851	79.7353	82.7759	79.4397	151.273	164.234	156.779	167.779	157.394	155.356	128.257	128.607	121.709	128.017	124.228	127.541	94.8786	94.1428	92.9549	88.8655	89.0032	93.4769	126.58	123.213	114.134	122.695	134.72	118.63
ENSAPLG00000008210	ITM2B	ENSAPLT00000008537	119.42	99.5083	106.844	109.908	111.482	79.4806	138.127	127.433	134.294	131.752	106.835	137.379	102.641	97.4695	105.65	104.005	108.599	111.864	111.877	120.487	138.191	124.63	124.211	127.63	139.456	139.619	137.837	138.611	138.478	140.854	112.36	124.642	117.278	116.074	109.835	114.796
ENSAPLG00000006235		MSTRG.1491.14	108.57	139.7	124.877	111.683	131.289	122.804	101.353	93.6548	118.512	113.037	81.9092	95.1263	138.642	115.37	128.628	133.568	123.135	132.909	130.631	135.814	157.788	151.8	139.359	134.416	93.9233	84.7652	88.8192	90.3271	100.333	80.0602	111.598	120.662	108.199	116.009	127.959	114.015
ENSAPLG00000016250	NDUFA4	MSTRG.11675.2	105.192	103.395	122.731	137.439	133.548	139.479	102.717	130.398	140.66	98.2813	161.819	103.19	95.3676	85.4425	85.4806	82.9528	93.5191	104.882	97.7242	118.915	117.227	110.857	116.31	119.298	107.016	101.543	92.5445	96.9197	101.357	80.1462	101.007	121.707	101.646	101.367	107.1	102.356
ENSAPLG00000002018	EGR1	MSTRG.17188.2	200.858	198.536	153.612	82.5717	147.274	139.024	198.166	113.64	184.867	206.238	114.362	196.503	126.049	94.3282	100.754	116.926	126.545	124.873	170.53	80.5036	82.6819	177.676	154.495	160.313	131.148	203.69	135.248	128.91	217.708	217.219	139.157	121.72	170.92	147.622	204.352	123.626
ENSAPLG00000014343	CCT7	ENSAPLT00000014994	124.352	178.92	161.158	186.463	147.148	200.289	95.0664	97.4769	106.479	89.345	107.042	90.7525	150.151	163.937	154.703	152.395	145.792	149.531	115.83	121.104	110.42	120.195	117.319	122.229	95.1396	82.9797	91.5931	92.3712	83.3137	80.5723	131.437	124.121	116.457	129.905	127.258	122.943
ENSAPLG00000010706		MSTRG.11425.1	119.401	111.872	125.225	124.675	114.009	139.954	93.1267	105.961	113.411	92.2494	141.506	96.8193	114.066	125.667	108.541	123.151	106.668	110.775	101.815	97.1508	91.5446	96.078	88.0099	94.6616	90.6465	86.0826	81.5393	83.0874	87.47	80.7955	87.763	94.6895	91.6864	82.9725	92.59	90.5201
ENSAPLG00000007243	PRDX1	ENSAPLT00000007523	120.349	127.931	127.451	173.326	137.637	123.53	118.838	124.36	144.597	118.447	126.497	111.545	124.732	120.695	135.849	121.643	132.435	133.063	127.394	145.651	166.403	145.775	154.01	152.414	85.277	97.4397	80.9974	89.2251	96.5826	90.4333	115.422	116.34	119.932	118.315	116.339	115.87
ENSAPLG00000013429	EIF3I	ENSAPLT00000014037	128.296	147.4	152.791	127.407	164.417	152.677	108.313	119.516	129.958	104.353	127.506	110.515	94.7822	98.3583	91.9116	86.4216	86.4838	96.2322	81.0671	91.5955	104.189	95.0594	95.8805	94.9212	105.69	103.67	109.741	93.9662	105.588	99.8405	95.131	103.94	85.5073	100.169	99.4217	90.3936
ENSAPLG00000011164	MDM2	MSTRG.22839.2	131.238	147.347	103.834	121.805	108.276	92.5403	163.085	117.215	140.914	184.842	81.1167	160.567	132.393	113.98	132.123	128.39	140.887	139.31	106.44	102.32	113.73	102.305	110.782	110.841	119.731	135.391	116.254	119.047	149.937	137.283	102.08	92.4774	118.553	104.905	101.123	105.979
ENSAPLG00000006561	BRD2	ENSAPLT00000006820	109.346	119.31	111.248	112.855	102.98	114.959	83.9886	85.7947	84.6387	82.4653	95.8425	96.6068	116.666	131.107	111.842	116.531	108.862	115.166	88.9908	89.8788	88.9814	94.5763	90.709	97.9966	104.704	100.808	109.203	99.3647	98.6316	84.468	82.7287	89.9483	88.6349	81.1677	86.2778	87.7504
ENSAPLG00000006311	POSTN	MSTRG.12199.9	143.74	173.246	151.142	160.891	166.116	100.085	157.999	130.862	124.578	178.927	81.4278	152.587	148.042	141.689	159.097	146.886	171.938	168.985	157.753	155.96	181.527	153.354	185.475	170.233	130.768	134.996	137.315	145.442	126.781	162.281	177.571	155.455	165.464	177.969	164.547	176.766
ENSAPLG00000015855		MSTRG.27163.1	121.506	118.353	148.095	129.586	155.722	152.419	113.838	127.861	136.546	101.084	150.038	108.253	90.7056	88.9698	87.0193	89.8956	90.6612	91.1065	81.5001	90.4026	93.2081	90.3658	89.646	87.6391	102.355	93.7127	98.4952	93.2881	99.4472	97.0277	93.9647	101.416	83.2906	92.5224	90.0087	82.3834
ENSAPLG00000005975		MSTRG.21694.1	111.357	89.0638	85.6609	157.207	81.6889	96.9095	149.873	168.07	164.694	138.595	176.835	139.42	242.191	216.825	242.482	230.333	264.099	256.705	249.109	244.323	264.568	247.107	264.828	263.415	107.873	151.348	89.0188	130.988	124.433	122.898	174.021	169.722	209.842	174.347	189.042	197.467
ENSAPLG00000011588		MSTRG.12364.1	121.393	134.986	174.852	130.233	178.221	165.813	110.433	129.165	136.292	97.1711	143.38	106.774	100.088	93.8784	101.665	90.4304	92.1205	98.173	84.416	92.2361	93.3099	93.1166	95.2622	93.7683	96.6498	114.319	108.233	104.381	99.4075	94.6943	101.494	94.2343	82.2602	103.001	101.826	87.5779
ENSAPLG00000010130		MSTRG.26972.1	136.355	120.951	153.499	112.43	153.831	135.982	129.213	107.84	144.96	110.359	154.219	121.997	99.1126	91.5085	91.3882	102.458	102.8	102.377	106.23	82.486	82.6788	107.336	95.8796	96.8024	93.7497	103.036	94.1598	90.869	106.119	107.216	104.588	100.542	103.753	103.92	109.362	96.1996
ENSAPLG00000010227	NPM1	MSTRG.20518.6	136.759	160.167	178.494	156.254	167.935	176.748	100.627	96.816	106.851	92.8941	105.902	91.7317	128.969	123.946	136.591	123.119	119.888	119.961	96.0845	93.9387	95.9413	97.9259	100.489	98.6007	85.9296	93.7306	95.9396	90.8611	88.7048	94.2479	112.36	82.4966	92.355	114.962	106.182	94.9
ENSAPLG00000015677	MDK	MSTRG.6675.1	168.041	83.4639	143.059	133.432	138.286	120.928	188.43	255.973	219.814	168.552	323.243	204.714	136.687	133.704	126.821	134.772	157.912	159.626	151.471	195.006	185.041	162.561	182.623	187.4	188.881	194.485	147.127	187.763	161.913	144.121	124.122	184.549	161.796	120.724	128.45	163.291
ENSAPLG00000005641		ENSAPLT00000005851	128.655	133.136	183.64	148.526	190.507	176.739	121.122	147.895	160.005	109.191	180.861	120.651	102.273	91.6092	107.534	88.6499	94.3454	98.7147	84.048	97.6695	104.581	96.4146	96.0247	96.0141	92.3399	113.047	106.409	103.723	98.8677	106.315	107.343	98.2757	99.1987	112.886	113.152	100.017
ENSAPLG00000008557	PSMD2	MSTRG.17134.3	151.006	186.012	170.783	179.041	155.364	196.947	108.342	121.056	130.944	111.731	130.853	108.086	148.197	168.781	150.068	156.475	141.089	145.049	127.445	134.463	123.949	129.065	127.294	133.884	102.69	95.3612	96.35	93.4319	93.3996	84.0825	133.915	156.343	128.874	137.924	140.541	136.322
ENSAPLG00000012665		MSTRG.9494.9	125.764	118.898	144.325	136.757	129.059	136.226	93.6081	111.329	107.119	96.9686	125.044	95.8307	123.38	138.036	126.53	130.965	129.24	129.283	118.968	116.908	115.567	122.818	113.773	124.353	92.7965	96.5417	90.1739	93.9351	85.3724	84.3641	123.078	132.009	124.589	127.285	129.191	128.09
ENSAPLG00000005824	RPL10A	MSTRG.18680.1	133.572	152.486	195.162	139.218	210.266	198.475	109.118	122.342	132.354	96.7707	151.489	105.399	98.7915	102.187	110.211	94.082	91.7962	97.7734	84.6586	90.4588	99.4887	94.8008	94.0929	96.9662	94.6735	104.876	104.819	98.0703	103.685	105.428	109.336	94.4466	85.858	108.796	102.822	91.4306
ENSAPLG00000015203		MSTRG.22431.1	141.729	88.5848	145.382	118.714	141.636	130.359	131.511	153.87	169.708	116.372	234.722	154.817	92.8168	104.312	84.6649	97.8922	96.1134	105.218	96.3434	103.144	107.942	104.85	98.6106	102.989	164.532	131.001	126.458	131.779	131.575	116.303	86.396	118.387	90.4862	86.3902	86.102	92.4465
ENSAPLG00000010484	SDC1	MSTRG.5303.2	124.609	138.319	84.74	167.693	86.8549	94.7628	156.649	135.429	136.296	149.287	95.4273	154.226	268.372	260.909	285.668	257.798	298.971	289.663	249.159	285.264	315.324	274.554	319.563	307.227	119.56	131.324	114.699	125.627	123.248	112.054	220.073	246.893	262.16	227.928	228.948	252.387
ENSAPLG00000016062	EIF3B	MSTRG.14288.1	114.696	126.237	133.192	124.554	129.045	114.983	110.886	104.175	106.636	108.055	84.9122	106.086	107.883	101.613	108.413	98.9877	100.106	99.6872	89.405	86.2305	93.6834	92.4804	95.6165	96.3622	96.4074	106.865	113.325	109.001	109.076	113.199	107.288	85.4499	92.1978	109.268	99.1306	88.9771
ENSAPLG00000009129	ARF4	MSTRG.22582.3	91.7985	108.59	106.416	132.12	97.3963	99.87	95.3896	90.3675	93.6882	91.5472	86.0737	85.0648	131.445	128.238	148.678	129.375	147.758	138.742	136.42	136.296	139.379	141.022	144.426	144.028	92.1939	91.4192	97.6558	102.439	91.271	102.141	126.502	109.004	131.459	124.481	118.312	118.476
ENSAPLG00000000695		ENSAPLT00000000669	148.293	106.25	113.254	150.001	112.023	122.599	120.11	151.369	117.115	130.569	122.992	131.629	99.5072	100.636	85.7216	108.624	124.692	135.545	111.377	129.692	108.621	115.067	110.835	120.488	152.059	123.278	107.748	128.723	117.292	96.4189	121.43	164.258	117.138	110.11	106.065	123.556
ENSAPLG00000014614	CAPZB	MSTRG.7915.3	110.769	127.766	113.738	139.057	120.993	117.633	98.9242	99.8526	115.724	102.049	89.1848	94.7734	130.574	130.618	127.748	124.961	128.746	137.375	122.147	135.061	147.799	143.436	143.806	142.518	93.4058	93.7844	86.1647	91.4364	97.259	87.8159	127.243	139.141	122.919	130.225	123.41	129.383
ENSAPLG00000005450	RPL12	MSTRG.23811.1	155.273	142.827	209.113	167.584	199.144	197.222	125.258	143.202	151.785	115.273	180.397	122.154	111.649	104.42	112.844	111.9	107.842	105.704	103.963	99.0188	100.844	104.627	101.167	102.732	101.39	117.936	116.377	116.068	106.663	121.212	114.3	86.1791	95.5644	106.978	112.665	98.4353
ENSAPLG00000009400	CLTB	MSTRG.11682.1	131.788	150.7	163.239	174.027	158.064	197.711	97.8466	107.587	124.873	95.6605	160.367	99.1277	118.213	139.011	123.132	131.693	125.705	125.555	107.131	112.947	118.093	114.618	114.006	113.506	104.462	86.3125	92.1154	87.8587	90.913	95.3233	118.056	141.052	107.742	114.322	118.722	116.215
ENSAPLG00000011268	TIMP3	MSTRG.3635.7	101.022	137.935	107.829	153.597	112.369	93.6932	143.608	105.531	121.815	132.274	87.9725	139.04	137.636	117.116	135.979	140.148	166.29	154.354	144.346	135.13	150.439	148.392	162.053	157.524	145.52	123.695	165.181	161.578	125.468	147.282	137.904	108.805	128.864	145.539	113.565	113.673
ENSAPLG00000007515	CAVIN1	MSTRG.4238.7	152.542	161.659	186.168	159.238	169.347	189.33	112.48	127.004	129.416	110.821	137.448	105.482	106.104	110.601	102.202	106.481	93.1948	88.2884	107.959	106.1	94.0913	103.371	94.961	96.7708	109.067	102.833	116.609	104.327	115.103	112.002	123.986	124.738	114.64	125.71	133.191	123.958
ENSAPLG00000008523		ENSAPLT00000008850	130.214	153.131	192.319	153.739	206.195	214.566	118.601	154.12	150.414	102.14	148.565	105.836	105.388	89.7986	102.74	88.4618	94.0258	107.574	88.5938	111.525	100.626	95.8862	100.205	99.9153	95.643	110.162	99.9503	109.486	99.7257	92.0363	113.667	131.129	97.577	113.059	116.789	99.2127
ENSAPLG00000012339	TNNI1	MSTRG.6386.2	154.42	119.716	182.861	88.667	154.552	167.317	293.087	323.762	325.705	169.135	399.569	237.319	200.62	256.922	253.568	198.341	156.615	150.94	224.393	237.176	189.37	207.604	221.493	231.632	314.82	257.002	335.854	281.267	320.583	324.42	184.437	237.507	212.724	178.913	222.639	221.254
ENSAPLG00000016034	VCAN	MSTRG.5290.1	149.565	159.768	134.078	112.1	143.526	89.0221	246.03	197.154	178.937	300.639	110.093	240.798	335.141	329.777	382.225	331.157	326.433	300	338.213	339.304	386.086	320.626	362.811	333.236	351.823	339.43	416.101	394.091	340.92	441.157	439.943	341.238	393.106	422.638	389.116	394.256
ENSAPLG00000015816	WSB1	MSTRG.15468.7	180.29	148.716	144.41	124.41	155.612	89.0739	401.182	313.13	289.952	338.472	184.611	373.764	241.195	226.483	267.926	235.589	221.195	203.02	276.158	230.918	245.615	249.783	243.045	235.808	473.869	517.491	488.872	545.567	496.333	490.807	276.676	208.176	267.199	264.211	244.346	264.769
ENSAPLG00000003803	HADHA	MSTRG.22511.1	113.197	137.639	147.816	138.266	132.215	158.746	103.192	102.782	109.006	94.3683	113.576	90.8775	123.069	126.474	122.873	120.865	112.855	111.17	103.04	105.127	100.575	102.043	107.15	110.22	133.285	101.292	119.108	130.79	100.621	89.0739	162.435	145.628	147.178	167.726	158.238	149.011
ENSAPLG00000010172	S100A6	MSTRG.3852.1	139.528	135.797	198.098	168.821	183.138	206.162	112.222	133.274	143.034	95.0599	196.31	105.399	109.199	104.035	112.473	112.181	99.9442	100.444	89.2152	101.273	90.8825	93.3973	93.2602	94.3724	103.492	104.697	109.072	113.406	106.848	100.518	108.38	102.826	97.5945	111.98	111.417	105.346
ENSAPLG00000009870	UGP2	MSTRG.11899.1	133.799	151.946	129.606	141.464	134.593	105.337	148.904	128.594	153.47	154.775	89.9099	133.087	168.547	166.231	180.045	161.73	158.622	157.607	155.164	163.368	183.972	164.076	169.194	162.629	136.287	137.984	133.883	139.222	157.078	137.831	161.243	149.064	153.395	171.096	173.669	157.176
ENSAPLG00000009052		MSTRG.27904.2	161.383	191.777	220.043	179.275	232.278	235.028	114.442	140.812	150.571	115.99	168.642	122.503	98.3079	98.5532	98.4575	91.9069	95.3432	110.539	90.4234	100.019	107.772	103.278	101.445	98.2809	106.923	113.781	111.796	105.423	109.593	92.7261	113.901	107.478	100.546	114.676	109.952	100.094
ENSAPLG00000006377		ENSAPLT00000006612	129.512	111.74	123.567	120.727	118.147	114.219	101.295	110.66	99.6821	105.234	120.586	113.649	96.8377	113.215	90.5045	102.179	94.877	109.235	95.7221	98.5037	98.5212	108.929	97.5476	101.745	132.707	110.287	115.433	112.561	105.873	102.648	110.448	128.194	98.1708	106.589	108.174	105.568
ENSAPLG00000014977		MSTRG.22788.2	133.932	147.641	161.474	149.713	190.127	230.706	127.545	149.297	156.937	108.273	176.938	115.211	102.718	90.5635	99.0136	101.21	109.714	115.334	104.438	127.129	105.684	112.84	106.654	104.694	113.522	105.772	105.696	114.988	115.302	124.359	122.503	144.489	104.179	120.657	119.777	104.676
ENSAPLG00000012550	CD164	MSTRG.9716.1	127.899	132.96	110.04	189.931	111.518	94.4742	148.235	120.18	136.507	156.741	90.7818	135.566	171.623	153.716	174.02	166.001	190.545	185.263	187.474	207.428	223.828	195.814	216.78	206.475	122.807	115.967	117.896	129.514	129.884	124.196	166.979	174.278	182.474	162.588	160.328	173.181
ENSAPLG00000006354		MSTRG.15411.6	179.508	183.346	173.932	216.585	175.872	118.292	189.093	143.229	141.064	188.596	91.0944	179.734	177.536	176.482	193.852	192.244	205.219	187.724	161.89	164.987	177.291	166.003	176.531	176.873	207.806	189.362	229.699	220.779	189.231	226.185	209.678	168.057	188.261	212.198	179.511	179.791
ENSAPLG00000012190	CFL2	MSTRG.10407.6	128.412	169.253	165.123	162.436	153.192	159.295	118.534	115.15	115.8	110.832	102.744	102.183	106.82	110.017	125.004	102.074	103.101	95.1685	125.709	113.287	110.993	113.661	118.211	113.671	93.0038	91.3941	102.523	105.076	98.4225	103.484	156.933	100.704	129.295	148.639	136.605	127.85
ENSAPLG00000012207		MSTRG.3366.1	108.037	168.457	123.549	121.697	130.756	116.177	141.231	112.624	139.994	151.335	91.5492	132.066	125.99	115.276	129.565	121.627	125.361	125.303	117.417	126.044	144.709	124.835	133.229	125.96	150.605	152.646	155.009	158.297	150.454	147.713	169.183	138.137	142.148	177.194	152.69	147.401
ENSAPLG00000011131	RPL39L	MSTRG.14725.1	126.04	138.91	173.886	138.535	184.309	178.801	113.838	133.345	144.832	104.779	150.411	113.816	104.111	96.2795	102.258	92.669	91.6543	112.895	92.4945	105.351	106.89	101.051	100.79	103.149	105.17	113.584	111.721	111.23	109.115	98.6306	110.389	124.719	92.8264	114.339	112.765	102.471
ENSAPLG00000004260	P3H1	MSTRG.7277.1	130.195	91.6795	114.852	137.08	113.59	104.215	130.433	145.813	133.608	119.521	151.448	131.504	103.763	111.409	109.061	106.386	116.564	127.385	115.812	128.064	134.932	128.447	129.207	134.95	127.356	126.306	109.949	117.037	115.68	106.179	112.399	134.276	127.215	121.263	112.55	125.703
ENSAPLG00000003899	PIGT	MSTRG.19193.3	131.007	126.244	147.752	140.057	139.539	141.209	117.24	132.338	128.602	117.076	146.867	125.6	93.6639	100.498	91.891	97.9289	103.178	106.484	97.0461	100.289	107.325	105.904	104.926	112.796	125.597	120.883	116.239	124.434	109.914	101.917	110.684	109.57	108.355	114.189	107.412	113.786
ENSAPLG00000012260	SAT1	MSTRG.2680.1	160.415	221.269	266.441	175.609	257.009	250.284	160.757	157.317	173.978	136.757	180.133	143.421	96.064	92.1785	103.63	95.3997	99.5996	95.0604	98.8288	93.1716	97.0613	103.072	94.0752	100.022	136.436	135.91	151.66	147.474	133.385	133.144	142.264	115.394	117.173	143.905	121.359	113.684
ENSAPLG00000014326	RPL30	ENSAPLT00000014922	123.441	148.968	184.366	152.427	182.598	192.291	102.782	113.393	135.077	100.192	137.946	101.815	111.095	103.823	117.095	106.116	100.674	113.778	92.3392	103.405	114.24	107.488	106.282	108.727	94.7295	99.1599	108.401	104.075	96.0256	115.715	123.147	107.189	98.363	125.374	121.027	105.979
ENSAPLG00000009381	CTSC	MSTRG.19465.1	140.136	109.234	125.946	167.774	138.898	92.5642	178.042	140.33	166.065	173.357	119.591	159.067	176.904	136.164	162.359	179.099	192.186	177.46	185.817	196.109	221.741	208.165	201.65	184.019	130.787	114.462	127.577	128.201	136.469	95.5059	123.323	120.742	124.089	119.882	117.101	122.904
ENSAPLG00000014555	MYO18A	ENSAPLT00000015221	145.049	132.96	127.414	136.99	120.849	124.414	109.097	116.286	106.851	121.887	102.334	124.128	119.935	136.27	112.88	125.771	120.152	121.517	111.86	100.506	92.7328	106.815	101.038	105.796	109.216	107.151	104.259	101.666	109.115	93.558	106.078	103.907	111.654	93.5501	111.71	108.087
ENSAPLG00000014529		ENSAPLT00000015181	132.016	101.295	124.218	109.135	110.258	107.94	116.769	136.721	118.202	114.825	136.681	126.274	105.272	120.865	99.1619	108.037	101.951	106.901	101.642	97.0444	92.9874	102.118	95.0673	103.486	119.395	125.912	118.754	113.28	112.179	100.822	94.102	99.3698	99.8475	95.4875	94.5208	103.832
ENSAPLG00000013655		MSTRG.24069.1	128.981	160.738	166.23	136.002	180.04	155.783	135.002	126.807	151.002	125.564	127.617	127.795	112.41	101.422	109.618	108.991	102.783	107.807	104.007	109.874	124.679	114.464	115.123	109.811	123.936	132.95	157.854	133.631	135.872	144.547	109.98	103.517	93.0187	108.695	101.982	100.516
ENSAPLG00000013789		MSTRG.24006.1	137.233	182.401	143.524	186.733	153.957	134.752	139.248	132.202	132.374	153.792	93.3744	141.65	160.906	150.465	169.126	153.633	186.167	185.62	169.473	183.125	207.821	183.108	206.274	192.262	140.705	152.091	153.414	150.081	144.426	162.626	204.744	172.502	194.316	208.041	189.139	180.657
ENSAPLG00000010107	GPI	ENSAPLT00000010618	134.406	183.23	135.552	173.578	143.528	145.591	119.399	111.142	132.687	132.243	94.9507	102.961	183.21	174.072	197.953	174.828	175.667	178.154	171.388	181.329	199.198	183.988	195.326	186.542	94.5617	98.6402	93.7943	103.104	105.928	99.4625	170.802	162.984	167.035	177.801	179.373	165.208
ENSAPLG00000003147	YBX3	MSTRG.5020.1	125.964	132.076	152.108	167.486	149.184	155.237	110.217	113.821	128.633	106.053	126.165	94.6901	110.766	112.748	112.491	105.545	112.896	107.3	101.297	96.5205	94.5151	99.3481	101.782	102.669	97.2277	96.8305	99.5585	103.859	93.8174	103.297	120.709	94.9872	105.227	121.28	109.503	106.516
ENSAPLG00000013001	SDC2	MSTRG.23099.7	120.501	133.936	114.258	133.432	121.191	108.322	129.097	113.643	115.979	127.602	93.8722	124.003	157.037	151.591	171.666	150.712	159.128	155.188	170.059	164.846	199.159	183.819	194.564	182.207	141.339	146.608	151.586	162.198	134.599	170.722	203.106	176.479	177.986	206.373	202.852	189.11
ENSAPLG00000006794	JPT1	MSTRG.4204.2	158.797	199.263	183.401	190.328	188.639	219.933	151.764	163.905	206.876	149.296	189.055	131.99	256.134	269.313	278.265	258.489	207.986	214.332	177.195	193.361	202.388	194.226	213.884	204.389	95.1764	105.985	112.871	97.4914	118.767	124.209	163.198	154.194	152.214	156.783	178.927	150.183
ENSAPLG00000005198	ACO2	MSTRG.25022.1	113.463	142.078	131.817	131.85	124.2	124.748	111.855	115.483	123.344	107.491	99.8662	104.982	110.978	111.451	110.897	103.417	101.383	102.989	106.164	110.852	109.979	111.268	116.469	116.757	102.535	98.4611	106.032	102.079	101.371	95.6479	122.991	116.263	112.387	123.082	120.773	116.54
ENSAPLG00000002052		ENSAPLT00000002048	129.612	143.826	142.031	159.045	151.371	162.945	112.059	123.44	146.131	102.992	146.488	114.47	160.25	162.703	165.979	145.754	155.093	171.528	123.252	134.634	150.54	147.506	160.889	159.516	107.83	108.297	101.7	95.9943	111.188	107.625	104.739	119.542	108.528	106.307	118.229	110.33
ENSAPLG00000009597	RAB1A	MSTRG.11874.1	130.764	145.799	130.851	144.663	134.791	117.299	143.688	128.272	131.845	144.182	96.0914	128.712	160.597	144.6	166.364	154.284	164.094	154.873	162.69	166.306	168.372	168.362	166.182	158.987	127.99	122.095	132.204	137.856	132.53	134.646	168.071	162.849	156.731	166.379	153.823	156.64
ENSAPLG00000011059	ARPC1A	MSTRG.14351.7	103.143	136.11	131.985	130.233	138.772	131.123	104.01	110.374	103.972	103.305	96.444	103.878	105.485	103.865	110.063	103.195	109.146	113.315	100.141	105.276	115.055	102.773	107.983	108.372	125.865	113.315	134.853	128.255	109.812	127.889	135.007	129.198	110.396	135.246	125.696	122.502
ENSAPLG00000015106	NPC2	ENSAPLT00000015748	135.639	107.117	143.951	154.709	142.05	135.134	141.964	156.192	183.204	137.94	188.719	140.879	123.223	110.431	112.639	124.437	132.536	139.015	120.093	138.466	152.178	139.563	142.123	142.358	134.422	114.498	118.717	127.159	121.768	96.9262	109.043	126.36	123.443	119.865	102.861	121.217
ENSAPLG00000008228	FAU	MSTRG.28631.1	160.472	176.635	219.132	164.485	246.256	227.411	142.546	158.014	175.878	117.883	212.177	131.524	114.19	117.507	129.194	127.342	110.16	114.577	100.934	106.305	112.814	115.741	111.101	112.494	119.843	127.471	126.887	119.554	122.862	161.063	128.297	114.718	97.3151	122.796	122.824	109.41
ENSAPLG00000008920		ENSAPLT00000009372	255.19	375.689	217.032	253.084	186.849	204.587	220.133	182.825	181.578	290.547	98.0825	214.256	449.038	471.657	438.763	469.44	385.832	363.984	385.65	312.593	272.325	337.361	292.289	317.208	241.755	233.063	280.562	247.648	241.228	269.596	403.947	328.44	397.486	390.98	474.05	385.101
ENSAPLG00000015829	DKK3	MSTRG.11293.1	117.363	98.1186	128.521	134.49	123.53	107.416	138.388	145.342	143.717	126.58	146.495	129.327	111.176	104.493	114.847	112.522	122.561	124.165	120.336	120.063	134.556	123.67	135.797	131.624	113.315	130.038	105.226	124.524	122.779	114.881	119.758	112.227	120.175	119.013	107.597	114.543
ENSAPLG00000009970		MSTRG.26730.1	132.075	101.995	133.361	130.772	131.207	140.577	129.291	155.477	167.24	123.652	219.498	143.36	109.315	117.38	98.6985	114.689	114.821	113.568	123.01	118.261	119.553	127.025	111.437	116.438	163.973	146.583	136.735	140.049	143.631	120.057	113.516	132.229	109.244	107.246	108.663	107.857
ENSAPLG00000004411	RPN1	MSTRG.19242.2	115.853	119.255	117.751	139.991	122.723	106.531	118.278	122.663	121.248	119.412	99.1195	116.899	120.302	123.138	128.416	119.627	130.996	130.939	121.353	129.767	145.066	135.464	144.125	139.675	121.26	114.337	129.256	122.449	118.485	120.767	125.488	128.426	120.945	129.821	124.172	122.042
ENSAPLG00000008797	CSDE1	MSTRG.3908.6	160.557	191.215	149.728	176.398	158.098	128.01	191.227	153.959	167.236	197.72	100.092	169.997	218.038	214.099	236.465	211.016	210.361	206.458	203.802	205.359	221.666	208.399	220.267	208.468	175.776	171.519	194.944	181.995	189.077	193.843	213.134	191.725	197.933	213.172	211.165	198.31
ENSAPLG00000015223	RPL35A	MSTRG.2086.1	156.469	182.162	224.149	183.264	229.269	233.404	122.394	150.672	165.125	119.03	186.251	130.17	122.604	112.365	124.059	113.483	107.606	121.307	100.227	109.449	121.912	115.816	119.286	113.879	112.255	126.7	126.16	119.392	115.024	104.109	131.496	127.19	112.056	137.082	133.528	117.384
ENSAPLG00000006395		MSTRG.17969.1	112.116	148.176	116.19	140.314	129.838	134.943	124.291	121.52	132.061	116.846	112.062	114.899	146.437	141.413	158.355	140.202	148.001	153.085	129.844	151.713	154.164	141.864	146.747	142.038	107.277	113.548	100.342	109.81	115.72	106.077	135.553	141.438	128.63	142.069	132.415	134.098
ENSAPLG00000013252	ARL6IP5	MSTRG.3255.5	130.347	128.281	134.475	150.684	141.366	101.159	163.774	153.316	163.44	160.235	122.308	152.337	154.426	145.365	155.185	143.711	155.987	148.984	162.12	170.01	183.955	167.782	176.192	168.261	173.779	179.882	182.906	184.631	178.205	200.244	183.579	171.267	171.821	181.996	181.482	170.92
ENSAPLG00000008771		MSTRG.14623.1	159.865	195.111	204.267	224.04	228.873	240.949	108.515	123.628	131.414	103.814	141.721	101.315	132.354	121.056	128.694	129.644	132.171	134.809	126.479	148.887	136.29	135.165	131.918	131.663	111.639	107.671	103.439	108.102	107.186	106.057	142.498	149.721	110.885	134.403	134.29	124.131
ENSAPLG00000007964	LGMN	MSTRG.15948.3	136.455	113.029	132.078	123.656	139.691	101.398	183.236	157.388	191	165.076	132.139	161.088	141.291	127.684	143.154	136.36	132.698	135.461	125.064	132.985	153.553	140.461	139.093	129.105	151.295	142.289	173.635	158.872	163.334	145.521	127.009	106.803	113.924	127.968	122.824	110.733
ENSAPLG00000006888	NXN	MSTRG.4053.11	132.358	120.379	122.006	101.408	114.202	116.248	158.214	162.211	147.378	157.159	143.442	159.504	118.31	121.183	115.568	115.165	117.071	129.699	134.746	143.106	138.157	143.754	131.882	143.193	161.866	162.877	142.949	151.465	149.28	138.359	133.622	155.262	137.677	132.668	139.33	148.896
ENSAPLG00000011570		ENSAPLT00000012033	151.84	156.465	131.13	118.408	141.222	164.548	117.308	111.874	123.775	116.573	140.352	129.045	132.141	129.999	104.538	133.776	136.671	142.464	127.808	130.478	114.121	134.342	114.52	119.564	116.394	119.264	103.924	105.999	126.065	101.796	111.852	141.149	114.693	104.383	107.569	108.183
ENSAPLG00000002438	RPS7	MSTRG.4861.1	148.981	158.95	201.548	149.945	210.168	183.406	136.771	148.294	166.336	121.55	179.33	132.137	118.446	114.146	129.548	113.072	106.988	111.358	103.303	107.965	117.853	110.432	108.108	107.887	117.174	138.054	135.981	123.176	124.002	128.565	122.953	104.097	112.515	128.599	123.503	110.896
ENSAPLG00000012864		ENSAPLT00000013389	233.528	274.983	317.874	334.864	305.086	346.334	122.179	143.473	163.754	136.738	219.809	126.962	182.959	187.331	163.88	195.896	185.457	184.674	170.784	169.991	170.053	185.466	165.686	173.022	128.904	123.152	115.247	123.347	111.562	103.358	189.997	171.807	161.15	177.75	178.084	172.779
ENSAPLG00000004251	ARPC2	MSTRG.29314.1	159.576	190.25	184.223	213.475	192.366	187.055	139.9	144.449	159.882	140.31	140.028	131.804	146.151	145.355	145.044	139.273	150.559	157.478	142.404	159.672	166.563	157.416	159.358	160.123	127.224	122.254	123.898	129.741	122.289	103.636	167.645	166.986	159.332	176.342	165.382	158.473
ENSAPLG00000007530	NFE2L1	MSTRG.18160.4	147.378	139.809	130.334	152.424	110.967	113.654	133.557	139.799	126.85	141.61	104.119	145.661	148.871	154.468	132.957	142.904	140.23	152.78	138.267	144.706	133.09	142.996	133.551	144.202	176.865	152.574	164.005	160.159	155.404	119.535	136.026	174.333	148.991	151.012	147.055	159.118
ENSAPLG00000014289		MSTRG.10920.1	147.697	146.916	151.783	177.826	156.403	165.715	134.704	147.926	156.643	131.842	170.743	138.364	147.518	145.909	144.818	142.035	160.745	170.366	150.577	160.864	157.94	159.179	159.875	165.22	134.415	121.665	111.64	123.448	124.869	104.196	147.445	156.72	152.249	145.173	142.046	150.952
ENSAPLG00000015094	DUSP1	MSTRG.25375.1	186.556	151.215	173.57	154.978	169.394	138.93	151.748	132.899	172.764	132.734	153.066	160.567	138.738	125.837	119.499	144.632	157.75	151.76	159.6	104.659	112.491	169.803	144.284	148.274	215.057	239.442	235.81	211.781	220.558	211.525	178.547	143.33	160.905	174.027	164.606	146.787
ENSAPLG00000006961	DDOST	MSTRG.24167.2	138.883	121.668	137.299	144.699	132.666	124.127	133.602	140.526	139.289	133.189	138.838	132.399	114.422	116.53	120.444	114.292	138.434	129.047	123.924	132.947	129.924	128.672	129.739	129.851	117.009	112.294	108.475	118.817	119.798	104.697	123.986	133.214	123.198	123.217	121.457	115.87
ENSAPLG00000015580	LAMP1	MSTRG.16533.2	140.154	129.055	148.002	153.972	143.185	122.814	158.731	142.205	147.672	152.045	126.684	137.108	137.635	117.592	141.04	136.948	137.4	133.968	131.76	132.854	141.959	136.943	138.296	132.693	116.3	127.56	127.895	132.894	128.293	129.188	126.171	107.15	118.36	128.76	126.047	116.31
ENSAPLG00000016432		MSTRG.23627.4	185.741	186.527	213.743	236.906	205.402	244.745	131.188	164.212	172.294	135.883	231.32	146.879	119.296	136.355	108.524	114.626	114.558	123.936	122.647	135.847	130.603	134.922	131.138	137.419	183.512	153.237	164.159	162.953	143.73	118.434	126.014	148.62	132.996	130.714	132.142	137.376
ENSAPLG00000015907	RPS16	MSTRG.2703.1	179.67	200.582	244.737	205.134	260.144	246.416	137.675	163.712	173.273	129.677	192.826	135.837	128.04	123.946	128.249	115.134	119.524	129.488	108.684	119.757	127.174	123.357	125.416	123.153	120.272	131.144	132.278	126.685	123.399	126.063	141.444	134.005	113.365	137.773	134.407	118.419
ENSAPLG00000005792	MMP7	MSTRG.2264.1	163.868	162.083	187.729	110.447	212.86	169.872	168.365	184.236	195.936	182.13	198.177	169.505	179.38	157.711	173.204	153.332	127.023	136.471	196.622	182.863	200.166	213.33	196.052	191.392	149.915	197.926	156.38	164.499	171.143	186.426	227.801	182.831	163.682	229.84	225.373	196.988
ENSAPLG00000006637	EIF3A	MSTRG.15560.1	138.515	161.1	146.687	160.483	137.244	144.3	129.111	118.558	115.622	121.508	110.566	121.819	175.245	176.607	173.912	178.992	170.554	166.849	148.794	149.859	137.881	138.089	142.371	145.645	153.907	147.425	163.003	159.594	147.844	163.106	149.789	144.071	143.105	154.178	152.612	148.34
ENSAPLG00000003301	ACTR1A	MSTRG.2869.3	117.712	131.56	126.336	111.202	122.795	121.477	134.076	122.127	130.689	115.863	113.866	118.753	117.826	121.098	130.325	117.356	117.618	114.872	114.708	121.609	114.528	116.602	119.871	115.265	125.827	116.971	128.753	122.484	119.699	125.394	127.575	122.286	115.688	131.304	126.926	122.08
ENSAPLG00000000581	RRBP1	MSTRG.10540.10	128.032	134.707	115.02	166.1	111.753	115.604	149.442	142.402	130.494	129.204	112.497	146.044	223.137	224.135	229.003	227.426	230.007	222.277	189.321	193.331	185.211	199.256	201.42	206.262	216.176	203.265	219.823	224.129	190.082	193.624	167.817	173.77	191.623	177.396	171.618	186.442
ENSAPLG00000010171		MSTRG.9231.4	163.981	140.918	177.361	192.555	184.669	167.604	177.051	215.067	209.863	167.661	242.769	181.984	140.632	134.124	127.896	141.964	161.135	175.504	169.023	178.953	185.55	181.162	202.767	202.499	172.624	157.161	129.685	154.306	155.209	111.838	135.475	185.708	163.053	143.619	138.568	164.594
ENSAPLG00000014551	PRELP	MSTRG.22340.4	239.712	177.354	211.774	191.585	191.298	157.529	139.55	154.048	137.526	179.786	147.03	144.441	190.6	199.656	177.079	191.641	169.06	164.147	196.33	182.957	168.321	194.149	169.938	186.791	111.919	147.844	124.481	121.999	118.784	134.463	199.36	172.213	182.824	193.771	226.448	204.387
ENSAPLG00000011109		MSTRG.13296.2	163.09	120.084	148.671	144.861	140.375	149.005	149.852	170.535	157.623	133.79	210.082	163.921	115.254	136.122	112.083	127.549	127.003	137.291	125.236	129.43	124.628	130.618	123.945	133.084	176.856	161.175	142.482	150.009	147.828	146.84	122.289	141.207	124.7	114.777	116.71	130.399
ENSAPLG00000015747	ZNF692	MSTRG.12156.1	137.442	147.255	170.448	162.957	166.422	177.297	121.381	135.096	130.787	112.259	147.03	117.628	126.241	136.249	131.975	126.85	121.125	118.804	120.283	120.113	116.565	117.481	115.743	123.455	120.141	112.169	124.611	119.644	114.248	117.095	121.099	127.692	117.33	129.114	130.169	119.896
ENSAPLG00000003829	RPL24	ENSAPLT00000003921	167.358	187.375	232.121	190.291	241.392	254.462	137.567	164.927	176.055	130.951	191.892	141.212	131.986	122.756	129.401	120.103	119.686	135.587	112.188	125.782	133.234	128.148	127.825	126.76	125.772	134.441	136.401	131.114	125.587	135.112	144.078	133.639	118.919	137.84	136.908	121.907
ENSAPLG00000016431	RPL31	ENSAPLT00000017149	168.364	188.019	236.617	195.933	250.327	264.275	135.153	164.426	172.098	127.839	195.273	132.962	136.145	124.35	138.241	119.579	121.936	142.296	112.205	126.923	131.248	128.372	125.965	132.072	118.892	132.631	127.036	127.842	118.963	120.99	142.693	133.001	119.199	142.844	138.998	123.441
ENSAPLG00000007419	ITGB5	MSTRG.11127.1	219.599	119.716	150.919	213.796	142.843	112.763	240.147	255.164	236.307	250.599	235.074	240.669	196.751	191.688	194.338	207.561	221.616	215.48	276.189	285.406	282.58	281.203	277.903	283.561	221.83	227.437	176.783	218.415	200.581	178.995	241.086	262.064	267.843	241.768	254.907	283.627
ENSAPLG00000005928	JUN	MSTRG.17741.3	220.153	174.407	190.071	131.06	191.64	177.846	187.913	155.888	216.934	176.124	205.166	192.755	130.516	127.048	113.177	126.993	138.535	150.751	149.227	112.816	117.38	168.924	156.845	163.961	181.498	236.977	173.02	161.155	244.431	182.206	133.31	149.412	145.815	131.826	153.706	130.859
ENSAPLG00000010569	LASP1	MSTRG.24698.1	184.912	212.959	209.494	235.755	200.195	204.93	145.097	156.553	146.956	158.381	150.111	139.883	201.599	201.261	200.55	200.849	214.607	211.032	190.345	202.201	190.186	199.293	196.994	201.696	128.663	143.287	121.763	131.723	134.267	113.181	195.986	198.371	201.431	203.374	208.696	205.905
ENSAPLG00000015139	CALD1	MSTRG.10501.4	252.468	205.213	160.98	298.05	172.651	113.987	301.133	256.076	258.006	382.216	151.656	281.797	530.311	483.958	543.646	518.16	581.263	564.347	574.942	685.365	737.646	623.973	699.204	660.64	321.215	336.907	312.176	346.097	332.731	357.87	589.814	673.737	647.416	596.103	595.942	656.079
ENSAPLG00000002886		ENSAPLT00000002925	151.556	115.295	162.96	150.324	173.231	136.853	203.883	207.154	229.999	169.244	223.294	194.547	156.457	149.593	154.221	155.554	153.25	163.096	163.639	178.392	198.112	187.45	186.202	179.649	220.109	205.397	218.443	217.552	210.433	185.554	167.272	181.789	162.04	166.429	160.269	166.032
ENSAPLG00000008913		MSTRG.3545.1	177.432	153.075	159.634	178.61	151.579	115.843	240.371	215.21	197.17	235.566	141.472	231.131	206.423	197.361	206.629	199.785	220.076	202.319	220.354	216.24	224.524	223.154	226.542	228.505	241.755	246.896	245.753	259.369	239.039	222.096	223.12	215.266	233.263	227.785	217.814	230.589
ENSAPLG00000013085	RPLP2	MSTRG.10420.1	181.681	210.069	279.949	225.495	263.494	268.477	138.839	152.315	174.311	122.633	207.137	131.379	137.558	127.707	150.476	130.2	130.347	138.973	116.088	122.302	134.032	135.764	132.786	132.498	121.558	136.573	130.152	129.442	117.451	132.089	154.319	141.94	119.827	150.172	151.03	137.012
ENSAPLG00000005970	FAM213A	MSTRG.8921.8	222.069	280.896	314.827	362.395	333.637	306.629	139.636	139.419	166.966	155.758	167.647	133.649	127.827	116.402	129.583	123.135	138.292	136.281	137.559	139.683	154.232	148.096	151.654	146.959	132.39	126.414	126.048	143.537	121.012	129.39	257.725	174.375	178.859	248.641	218.087	175.616
ENSAPLG00000015853	RPL4	MSTRG.8653.1	187.962	211.042	248.249	197.765	275.055	255.532	161.642	179.74	196.632	153.009	199.683	150.282	130.47	130.989	140.288	124.402	123.301	127.269	116.489	118.95	135.113	128.69	128.441	122.069	128.624	140.718	153.063	131.888	143.462	148.365	143.524	122.192	121.481	142.379	140.854	116.903
ENSAPLG00000002759		ENSAPLT00000002811	182.022	190.709	224.707	231.084	246.112	227.149	146.942	179.342	179.306	145.911	183.14	145.879	122.972	117.316	124.893	118.261	128.523	142.107	122.233	138.747	136.443	132.751	140.351	134.932	132.819	134.817	133.248	130.197	132.351	136.005	144.663	147.945	129.695	148.15	140.072	126.699
ENSAPLG00000014695	ARHGDIA	MSTRG.3690.3	168.269	186.785	186.986	201.954	180.22	203.536	138.451	139.758	140.444	131.897	136.038	126.42	145.837	147.915	146.694	144.774	146.866	148.711	145.844	150.104	139.43	147.591	138.136	140.137	135.69	125.607	127.857	136.939	121.211	118.454	159.157	151.342	137.205	155.698	153.394	142.935
ENSAPLG00000012039	CSRP1	MSTRG.6368.1	266.441	151.418	283.294	267.403	254.199	236.747	186.9	247.095	236.6	189.01	381.524	211.193	143.283	143.729	118.683	148.381	152.805	166.04	194.154	193.06	184.634	195.066	179.257	188.176	215.654	242.632	207.586	213.669	188.948	212.499	202.911	220.652	197.861	190.537	200.058	205.173
ENSAPLG00000013880	CD81	MSTRG.13861.2	129.645	131.873	118.81	135.714	122.506	119.018	138.365	131.934	144.793	131.824	119.964	125.733	169.611	176.898	182.826	160.016	155.176	162.191	172.717	187.054	197.84	179.852	194.298	179.453	120.104	129.657	121.272	128.579	141.582	144.71	194.854	196.172	173.829	198.539	202.461	180.561
ENSAPLG00000011151		MSTRG.24201.1	184.489	220.919	272.052	205.674	276.518	278.671	154.744	186.933	204.242	139.76	238.165	153.275	152.607	135.718	156.334	146.283	132.617	146.439	119.212	135.323	142.316	142.276	144.107	141.221	130.824	147.862	148.302	139.186	140.01	136.796	156.153	162.598	134.061	164.559	161.812	139.408
ENSAPLG00000013005		ENSAPLT00000013537	193.841	230.368	291.972	246.359	312.598	319.235	160.542	209.957	208.843	148.478	215.558	150.108	148.835	132.998	148.789	132.264	137.076	146.734	119.23	147.745	140.058	130.861	144.39	141.079	125.697	147.324	139.142	140.067	132.809	120.767	156.426	168.506	139.86	166.901	168.668	145.791
ENSAPLG00000005829		ENSAPLT00000006025	219.357	195.738	274.003	226.843	265.494	292.042	149.615	193.989	206.475	147.804	292.692	174.838	145.017	146.937	130.065	140.012	136.975	151.15	127.1	130.534	131.316	134.791	134.93	136.087	163.73	179.738	150.578	166.117	150.454	119.506	136.88	134.662	133.328	131.203	134.759	134.827
ENSAPLG00000011050	CNN3	MSTRG.12634.3	160.244	157.693	145.624	167.565	153.996	119.645	190.621	180.531	177.06	196.725	135.726	182.398	236.475	213.373	250.217	225.351	255.146	250.751	238.289	246.581	290.824	253.668	281.852	261.31	168.217	197.266	174.29	182.808	183.647	211.925	247.267	237.439	232.332	254.452	243.863	250.11
ENSAPLG00000014931		MSTRG.1397.1	152.878	166.425	163.496	200.708	159.735	152.897	141.116	139.517	147.161	144.995	123.653	131.806	157.766	153.486	170.593	157.914	167.006	172.341	156.674	166.631	181.129	168.017	184.354	181.738	126.068	121.777	131.347	131.939	120.243	123.088	191.428	188.56	173.577	199.644	184.246	178.788
ENSAPLG00000009588	CANX	MSTRG.19724.9	208.733	263.452	192.765	261.508	190.668	163.044	216.103	180.967	215.72	236.694	120.358	196.901	319.994	292.408	340.421	306.949	318.682	318.957	303.839	315.156	352.497	323.307	338.511	328.704	191.771	184.326	199.565	193.084	207.628	211.748	279.982	269.092	273.118	289.68	283.504	266.855
ENSAPLG00000006674		ENSAPLT00000006937	257.563	204.837	240.557	220.086	220.281	255.417	163.128	204.76	190.706	175.796	243.64	193.922	144.405	166.146	120.741	151.22	154.608	162.297	143.756	141.909	133.761	153.392	133.052	151.561	195.183	184.576	162.48	161.766	161.332	140.307	145.424	182.213	146.601	142.49	144.252	159.802
ENSAPLG00000012472	VDAC2	MSTRG.8869.10	123.024	137.805	143.635	149.408	141.096	131.934	145.11	136.4	150.14	125.473	124.319	123.483	128.35	123.67	141.281	125.485	126.395	124.861	130.19	132.236	138.395	131.241	148.536	137.117	122.378	123.762	135.972	134.817	138.558	153.779	151.92	122.267	134.288	152.126	145.326	136.533
ENSAPLG00000007975	RPS5	MSTRG.25398.1	229.79	248.292	293.124	241.92	309.193	329.311	177.87	195.686	205.946	160.872	241.151	166.505	161.409	169.483	173.186	162.191	157.405	175.189	138.509	139.944	154.911	152.269	149.67	151.792	154.371	156.552	163.039	145.658	152.543	180.116	167.818	163.197	122.307	159.135	156.089	130.61
ENSAPLG00000010667		ENSAPLT00000011131	161.515	273.399	183.418	322.986	196.107	254.868	133.192	123.414	156.996	126.601	127.513	122.753	354.253	356.198	386.266	337.862	366.435	386.677	221.614	234.762	278.945	244.113	277.495	272.227	130.638	127.937	148.582	134.512	140.507	148.159	175.64	163.003	178.421	177.396	185.487	168.332
ENSAPLG00000007707		ENSAPLT00000007991	183.388	219.869	270.529	225.387	283.038	282.659	146.123	167.999	181.304	135.228	211.264	137.795	141.62	133.083	146.583	127.485	129.03	145.261	123.113	142.433	147.289	142.65	144.78	142.802	127.002	143.042	139.124	137.065	130.521	124.298	160.776	156.13	136.751	164.812	162.359	139.676
ENSAPLG00000006402	ITGAV	MSTRG.28167.5	250.335	346.161	242.378	237.841	243.878	169.729	320.243	218.211	213.369	404.264	123.594	303.092	351.467	323.177	374.068	347.624	367.469	329.767	409.727	388.028	417.985	359.723	416.588	381.007	342.656	353.474	417.97	380.505	364.985	445.227	511.88	376.281	451.575	482.744	466.705	447.205
ENSAPLG00000012456	SSR2	MSTRG.22848.4	149.64	159.099	159.82	182.545	172.06	150.127	140.865	150.654	159.15	142.271	158.189	144.921	135.275	133.359	143.932	127.501	142.934	152.286	137.974	149.785	176.791	159.661	164.268	162.931	127.878	125.428	126.85	125.001	124.473	124.663	152.895	160.86	141.886	156.944	146.87	145.005
ENSAPLG00000012371		ENSAPLT00000012870	154.344	137.51	176.989	214.839	173.627	158.293	130.606	144.813	154.214	132.48	182.953	133.045	128.001	133.147	138.167	134.63	148.183	140.088	148.778	144.453	166.539	162.393	164.605	168.563	135.205	137.666	133.099	136.435	125.329	153.516	179.171	151.188	155.002	171.129	168.922	163.099
ENSAPLG00000007827		MSTRG.16252.1	446.007	665.598	528.327	812.395	493.987	832.359	203.408	266.93	309.432	240.212	339.292	224.185	606.087	668.676	557.133	586.55	551.383	611.101	509.522	552.547	520.407	544.989	504.601	546.081	205.828	171.5	162.114	167.958	183.29	125.658	521.284	677.834	521.193	545.665	541.552	537.183
ENSAPLG00000005406	RPS27A	MSTRG.12834.1	197.1	233.419	275.04	241.469	284.368	312.261	153.207	187.516	194.248	146.128	221.375	158.294	158.099	155.815	161.76	144.785	143.694	163.681	127.23	142.982	155.821	149.119	148.214	142.868	142.825	143.32	151.544	136.734	142.114	139.368	156.207	160.662	138.422	162.837	154.932	138.251
ENSAPLG00000009836	RPL37A	ENSAPLT00000010237	221.064	253.155	302.08	249.648	338.014	333.441	170.369	206.761	218.325	155.521	252.248	161.234	144.986	136.78	146.009	135.852	138.231	160.341	127.29	145.089	153.18	143.885	155.623	152.947	143.185	156.516	152.388	153.712	148.703	140.591	165.438	171.518	127.687	164.643	156.617	140.845
ENSAPLG00000015384	RPL26	MSTRG.25378.4	199.46	227.883	275.951	226.412	295.002	292.178	164.862	201.225	218.47	164.586	236.13	171.518	150.552	144.826	149.89	134.104	132.886	146.746	127.755	151.004	155.32	148.238	151.81	148.255	157.363	172.091	168.468	161.146	157.463	143.319	156.97	165.762	142.962	167.946	162.39	145.163
ENSAPLG00000006688	LAPTM4A	MSTRG.7988.3	208.012	159.21	159.653	207.65	184.291	128.401	237.052	228.125	211.9	239.351	168.891	238.423	201.858	188.394	201.438	197.515	223.38	233.319	219.146	250.067	267.029	240.015	255.473	258.725	215.486	233.081	204.732	219.476	214.789	220.798	213.444	225.711	218.208	204.537	195.644	216.884
ENSAPLG00000006751	EIF4A2	MSTRG.20189.1	210.497	170.649	205.865	174.135	224.226	129.475	285.738	265.94	264.493	281.794	195.315	264.403	201.297	201.845	223.295	192.657	214.948	218.45	199.573	211.021	230.873	210.673	227.357	218.716	271.305	263.292	288.733	274.633	271.804	293.782	215.298	207.543	209.056	219.042	203.359	204.099
ENSAPLG00000012855	RPL11	ENSAPLT00000013377	218.218	242.766	310.405	249.953	323.694	332.343	175.65	211.888	223.007	166.168	256.209	179.692	148.371	141.561	153.758	143.822	141.839	149.907	129.965	141.965	149.276	141.808	146.375	142.589	143.744	163.379	158.954	148.876	149.439	190.099	164.092	153.833	140.366	171.028	168.59	146.461
ENSAPLG00000003081	CTHRC1	MSTRG.2468.1	145.294	131.429	149.858	160.745	155.829	130.693	177.523	179.324	181.342	174.265	185.628	170.877	178.738	170.459	182.84	180.002	182.799	202.653	174.131	191.447	207.989	197.628	196.582	195.334	169.174	186.85	163.355	175.411	168.776	199.898	179.344	186.767	182.841	178.845	178.608	182.784
ENSAPLG00000015749		MSTRG.9155.1	187.827	159.357	214.858	188.296	215.706	193.556	148.839	187.88	214.192	151.462	248.473	158.129	184.835	175.262	189.5	182.83	172.404	178.28	188.545	198.972	225.628	223.51	225.385	212.302	139.698	153.363	139.442	142.422	135.793	132.028	206.91	199.01	187.277	210.686	216.857	196.854
ENSAPLG00000004377		ENSAPLT00000004487	204.104	214.453	283.22	216.007	309.571	325.706	166.662	206.332	205.103	154.338	252.268	170.171	152.975	149.976	152.478	140.123	140.846	165.241	132.261	151.731	144.862	152.175	141.999	149.571	156.851	170.098	157.611	161.119	154.95	173.258	171.797	167.077	135.494	164.98	164.996	144.679
ENSAPLG00000011285	ATP1A1	MSTRG.17808.1	143.569	155.581	142.372	163.604	151.399	138.81	160.197	150.833	178.151	153.428	133.238	150.317	190.754	193.154	197.657	188.227	200.334	197.713	175.255	187.428	203.051	188.123	202.217	199.422	143.073	136.143	149.925	132.984	152.722	142.944	170.763	175.553	178.667	177.38	185.682	165.323
ENSAPLG00000007150	MACF1	MSTRG.5520.7	231.384	252.906	176.79	233.528	165.879	162.558	255.996	194.691	193.194	291.368	134.213	250.694	380.615	391.992	391.902	391.48	371.956	344.783	397.497	343.687	299.332	324.288	332.53	332.513	308.025	293.887	319.186	320.585	309.442	297.799	360.944	317.701	405.115	345.274	388.69	379.274
ENSAPLG00000005665	RTN4	MSTRG.12837.5	149.697	183.156	166.398	208.747	161.27	173.979	158.861	144.134	160.541	149.151	134.254	138.4	171.488	159.347	186.756	165.223	173.965	158.132	181.278	177.4	175.026	174.725	184.908	177.179	136.268	139.297	147.388	158.962	145.66	156.295	178.761	155.165	177.829	175.257	180.506	171.878
ENSAPLG00000003644		MSTRG.16982.36	193.993	206.525	157.935	347.357	161.216	139.296	218.569	179.013	194.587	234.008	134.255	183.141	230.586	197.4	236.875	216.187	300.43	282.327	235.814	254.01	288.168	230.144	277.343	263.795	173.209	199.762	173.478	192.432	187.563	176.082	246.15	202.742	261.626	247.545	221.133	249.749
ENSAPLG00000000726	GJA1	MSTRG.10875.1	215.703	300.057	200.201	235.941	208.744	172.664	291.607	246.961	237.456	316.111	135.171	286.741	331.943	319.465	361.112	322.654	338.693	326.377	349.013	376.419	423.694	377.242	415.128	388.428	373.629	360.756	398.868	407.467	355.625	384.479	389.732	372.454	382.576	402.958	373.946	381.818
ENSAPLG00000010949	OLFML3	MSTRG.3917.1	204.749	135.926	183.177	235.469	162.495	183.887	173.408	198.669	199.854	171.956	265.729	176.005	179.593	184.166	165.344	179.099	193.24	196.493	180.657	178.841	179.015	185.354	181.702	193.311	174.115	188.303	137.819	165.29	153.896	137.263	175.972	194.241	188.989	173.067	166.286	183.8
ENSAPLG00000007642	GPC4	MSTRG.28695.5	188.719	174.204	141.052	226.43	141.69	136.304	198.84	189.273	180.227	212.652	142.26	184.047	286.857	286.607	311.241	282.341	293.022	293.657	297.695	321.985	347.54	308.056	332.24	318.169	151.481	176.997	148.937	165.704	176.236	176.241	262.758	268.571	271.354	273.12	266.881	280.521
ENSAPLG00000015299	STT3A	ENSAPLT00000015976	178.115	180.891	180.037	224.022	180.472	185.176	165.477	172.733	181.598	173.94	164.867	165.609	177.716	173.69	174.817	171.208	186.329	191.488	183.367	197.138	198.434	191.379	194.05	199.866	165.315	147.271	146.978	155.996	150.096	136.492	192.709	190.689	186.631	193.856	184.373	187.423
ENSAPLG00000009714	IGFBP7	MSTRG.25571.1	182.279	174.81	197.865	139.606	204.154	223.06	233.345	246.688	231.067	197.693	274.081	227.231	179.063	179.814	189.52	191.736	185.24	182.405	210.323	222.323	206.458	199.739	200.106	196.125	256.021	241.689	228.848	265.958	238.156	285.485	213.087	237.642	205.638	196.133	205.108	203.016
ENSAPLG00000015995	CALM1	MSTRG.27355.3	179.348	201.116	186.503	239.135	187.984	163.688	179.464	162.551	180.501	194.815	141.306	166.275	228.128	221.33	244.151	223.853	247.094	244.171	226.757	241.03	259.645	242.541	258.716	245.915	168.093	171.209	175.594	184.689	172.158	182.591	244.382	222.062	232.756	240.403	226.721	231.03
ENSAPLG00000007551		MSTRG.20593.3	177.677	235.154	218.855	231.896	209.97	217.424	166.296	163.007	186.415	165.324	156.224	151.512	197.85	189.108	205.847	190.777	195.561	195.527	179.647	191.243	205.117	195.532	204.46	202.165	141.375	147.035	149.038	148.199	152.382	143.415	218.358	183.262	195.952	226.715	213.679	196.018
ENSAPLG00000016258		MSTRG.8896.2	190.806	211.266	263.691	228.011	272.339	257.088	179.723	206.189	229.666	169.899	230.242	177.859	156.67	153.376	165.233	146.807	149.683	164.316	141.754	154.8	169.951	161.813	162.833	157.299	156.758	173.825	175.183	171.798	164.26	163.782	180.595	158.235	152.312	184.354	182.185	159.304
ENSAPLG00000005511	COL6A3	MSTRG.23266.2	338.816	254.024	206.757	269.39	180.809	141.812	479.752	385.401	337.609	505.006	199.71	447.018	949.079	1000.22	1013.4	952.993	851.915	762.1	858.965	767.498	719.194	771.73	728.705	744.899	609.703	635.324	662.634	668.291	555.773	655.728	791.558	710.257	847.015	787.344	865.853	894.327
ENSAPLG00000009071	DDX5	MSTRG.4530.16	201.852	240.791	191.024	210.481	190.286	157.093	270.869	209.532	230.099	266.048	142.366	240.129	274.405	268.065	316.362	266.975	276.974	255.25	293.956	264.903	286.962	278.424	288.338	276.997	266.307	257.952	274.882	294.61	260.546	266.856	301.237	241.48	286.299	298.073	281.679	292.588
ENSAPLG00000013923		MSTRG.2336.1	236.957	247.689	293.718	233.679	311.787	259.619	187.01	208.724	237.312	180.321	250.69	196.674	169.069	173.716	176.098	169.837	155.671	164.885	143.583	155.796	179	179.517	172.033	170.13	175.456	191.133	202.992	178.982	180.558	164.446	182.188	165.526	146.354	183.033	180.594	162.177
ENSAPLG00000004873	RPL13	ENSAPLT00000005019	254.224	280.657	340.581	262.479	365.7	372.238	209.496	234.252	259.381	187.317	306.277	208.797	172.958	177.281	184.068	169.017	167.864	184.211	143.618	152.162	166.182	159.773	158.812	156.446	176.557	195.901	190.312	178.18	187.018	214.467	181.59	156.825	146.13	173.269	171.774	150.429
ENSAPLG00000004331		ENSAPLT00000004444	310.586	310.848	300.742	261.454	241.554	274.135	158.537	217.371	215.113	221.843	196.974	225.856	265.927	302.905	216.955	255.669	213.813	254.497	203.578	199.445	193.766	229.33	200.322	226.195	251.972	214.679	249.092	211.332	200.446	145.765	189.217	237.254	210.139	199.129	217.306	233.483
ENSAPLG00000011467	PRSS23	MSTRG.24122.2	225.788	290.346	199.956	267.439	206.195	193.58	252.892	214.353	206.377	282.45	145.869	231.048	261.613	255.584	276.463	251.732	305.548	304.298	294.467	322.359	348.491	312.435	338.511	324.174	197.905	198.051	193.595	208.33	210.632	203.267	291.277	324.057	309.952	305.364	295.868	306.705
ENSAPLG00000011906	CAP1	MSTRG.5486.1	201.335	221.95	193.304	239.404	184.651	197.711	184.831	180.199	178.092	190.793	150.142	177.026	228.96	225.814	230.748	228.918	228.953	231.215	227.344	239.533	225.56	233.615	230.936	234.261	168.093	169.615	157.331	171.259	164.718	145.907	250.781	233.24	237.192	252.786	252.016	248.569
ENSAPLG00000007954	CALM2	MSTRG.1382.2	205.812	270.765	256.667	260.664	263.908	249.472	192.094	193.882	218.56	204.225	183.098	172.067	233.68	225.708	259.278	224.441	227.575	242.067	232.867	246.063	284.818	259.364	277.052	266.719	147.939	159.724	146.978	156.894	159.545	168.571	294.281	258.222	260.072	305.196	284.109	273.046
ENSAPLG00000002010	NUAK1	MSTRG.13784.2	243.677	273.786	214.895	193.292	225.072	163.45	310.652	247.309	249.078	319.323	147.425	299.737	319.955	299.846	336.472	305.552	302.589	309.304	314.799	301.498	328.732	312.416	342.604	332.524	269.478	292.624	285.86	280.224	301.942	304.617	368.563	327.764	350.034	382.388	354.956	344.599
ENSAPLG00000002735	NRP2	MSTRG.10160.6	216.606	206.477	179.312	168.816	160.676	148.48	248.754	213.406	190.746	267.107	149.416	251.701	250.335	255.223	259.074	248.858	247.716	231.405	291.775	260.469	246.659	267.935	252.958	268.709	271.242	294.989	293.751	295.703	254.875	282.924	307.916	294.808	304.118	304.472	320.675	331.067
ENSAPLG00000007637	AHNAK	ENSAPLT00000007919	229.316	243.171	207.983	191.782	183.895	163.187	259.423	202.145	205.358	296.427	148.71	253.569	256.699	276.557	255.181	249.241	220.056	203.097	274.532	231.47	206.378	228.45	209.835	221.505	264.799	256.088	320.054	281.482	266.97	296.013	304.873	239.36	321.461	297.126	339.544	294.265
ENSAPLG00000015386	MYH10	MSTRG.28008.2	355.413	361.063	261.74	433.81	247.985	211.296	294.617	262.993	269.704	391.433	150.287	276.57	481.848	442.193	487.931	477.729	502.457	483.63	506.795	509.675	510.803	494.046	548.294	522.903	196.32	216.811	194.248	217.193	221.792	198.255	408.279	382.555	435.665	429.373	410.879	434.842
ENSAPLG00000010849	EEF1G	MSTRG.27097.1	267.902	266.344	306.8	240.267	275.293	284.378	223.237	250.346	238.579	218.075	199.961	225.339	170.54	177.408	168.792	172.177	157.953	167.323	156.769	158.429	157.984	165.368	158.262	158.294	222.72	219.195	235.363	217.409	202.694	189.531	193.43	182.754	164.154	192.087	183.67	171.897
ENSAPLG00000005642	EIF4G2	MSTRG.7806.2	271.07	324.479	225.691	343.418	227.144	201.793	288.324	235.234	256.482	315.629	157.007	263.528	554.641	537.965	597.382	551.775	558.175	521.444	467.115	473.435	501.942	473.293	512.063	490.427	282.399	282.697	298.713	299.532	299.814	313.909	414.599	387.054	429.255	422.668	436.292	425.833
ENSAPLG00000001018	COL6A2	MSTRG.20277.1	270.767	224.474	258.748	208.8	253.821	157.72	316.687	285.089	280.007	332.737	190.088	304.237	403.619	419.52	444.458	403.984	369.678	363.795	407.777	419.104	445.79	431.263	411.397	400.088	336.801	327.33	366.596	331.515	329.137	373.806	477.216	463.719	410.707	495.025	486.258	457.651
ENSAPLG00000011074	PLS3	MSTRG.9866.3	294.783	325.62	258.003	295.491	267.131	205.398	266.233	227.267	254.974	302.958	157.804	250.844	395.009	382.526	427.44	379.678	396.372	387.18	324.442	323.257	365.26	352.462	374.6	355.565	255.249	261.751	291.171	277.182	261.435	286.836	381.613	330.003	323.045	392.294	368.979	334.189
ENSAPLG00000004209	MSN	MSTRG.15376.5	331.51	466.355	290.559	414.17	311.445	234.359	427.314	309.775	339.534	463.342	157.94	394.323	617.626	597.12	657.02	611.168	647.783	644.959	569.914	615.943	668.871	602.994	657.888	618.608	616.87	538.535	727.167	647.479	576.989	648.941	776.745	646.241	656.719	793.483	728.39	660.811
ENSAPLG00000007298	FKBP9	MSTRG.6725.3	264.924	197.469	220.879	223.536	223.577	159.463	403.369	374.421	341.248	384.353	268.571	392.323	302.932	288.477	318.879	287.787	343.532	330.461	374.897	415.156	429.256	385.042	404.594	403.055	360.162	404.147	351.02	381.261	378.552	391.824	379.214	385.915	395.216	385.74	369.625	401.662
ENSAPLG00000006361	P4HA3	MSTRG.23918.2	239.276	180.344	216.083	227.05	214.535	229.317	210.656	254.085	235.907	205.552	300.615	232.165	172.887	179.984	166.206	181.926	189.456	194.889	204.007	204.25	197.95	206.629	199.618	208.181	201.203	210.764	159.716	178.296	195.693	179.962	174.369	202.157	177.968	169.672	170.141	187.699
ENSAPLG00000015966	RPL5	MSTRG.22622.1	248.837	276.199	317.335	264.887	333.583	292.089	218.258	225.749	249.43	212.251	226.654	211.797	183.867	174.22	190.89	164.08	170.985	179.079	162.016	163.031	180.916	183.332	179.912	177.001	191.398	207.906	218.667	198.442	203.47	213.432	203.437	181.035	162.687	200.999	198.144	168.14
ENSAPLG00000010427	CCNL1	MSTRG.4873.1	227.21	311.346	280.433	179.418	286.172	233.571	315.135	291.573	307.724	318.814	228.997	303.633	180.85	167.549	192.039	183.687	178.16	162.633	200.626	163.705	165.656	187.281	166.873	171.938	287.377	317.226	259.371	308.36	319.906	245.613	258.408	194.917	258.884	259.524	250.473	247.648
ENSAPLG00000005247	RPL7A	MSTRG.5826.1	243.203	271.318	318.933	249.881	332.484	318.113	215.607	236.092	255.659	196.927	269.919	212.172	185.087	190.052	200.308	181.067	169.911	180.32	162.638	168.962	193.63	180.193	185.298	179.666	187.725	210.773	219.73	199.646	198.477	219.905	208.568	178.873	169.376	215.992	205.86	178.299
ENSAPLG00000011127	PLOD2	MSTRG.25271.1	261.638	255.013	235.209	248.886	236.161	162.813	343.442	293.267	292.324	379.359	194.516	326.813	320.064	293.868	338.402	301.567	357.294	330.017	353.402	364.181	411.536	362.876	400.665	384.034	297.448	318.641	283.265	322.488	307.791	312.871	418.382	363.403	400.778	418.531	389.42	404.271
ENSAPLG00000012650	COL11A1	MSTRG.24851.3	495.852	300.201	270.38	362.593	266.196	163.02	830.142	662.314	581.991	855.266	353.483	786.528	836.217	847.37	968.817	882.872	947.737	900.213	1058.48	1102.01	1207.83	1040.56	1159.53	1095.41	874.379	899.284	874.966	918.644	889.654	1184.54	927.16	1004.14	1097.26	937.64	945.872	1072.67
ENSAPLG00000004107	RPL27	ENSAPLT00000004204	222.525	247.831	275.49	235.756	303.465	330.576	190.327	231.108	247.335	174.977	276.514	195.818	192.94	188.373	189.277	180.146	180.998	212.014	163.276	194.388	193.613	186.233	186.237	179.062	178.496	194.396	185.854	183.897	175.659	186.094	202.93	220.691	182.055	205.985	208.848	183.379
ENSAPLG00000012754		MSTRG.915.7	363.077	193.03	333.371	273.063	305.645	269.814	284.143	363.381	364.352	292.405	517.645	325.613	189.033	210.706	164.751	196.959	198.145	200.153	229.519	242.994	229.26	227.346	209.605	226.16	359.882	329.428	307.854	303.469	307.413	308.248	244.402	303.438	257.836	233.462	257.759	264.88
ENSAPLG00000010740		ENSAPLT00000011180	245.403	272.202	326.217	275.31	347.327	351.3	209.314	253.847	272.916	193.487	316.357	207.381	194.836	191.497	204.108	188.1	183.268	209.343	164.916	194.669	207.736	192.165	191.658	187.661	188.545	211.472	203.911	195.876	183.318	200.426	214.283	206.385	184.099	217.34	216.486	195.819
ENSAPLG00000004900	RPN2	ENSAPLT00000005130	200.708	219.942	201.703	258.777	206.951	193.365	209.336	210.244	198.796	214.526	174.657	193.297	177.736	165.488	187.998	171.43	220.035	202.971	206.08	224.267	227.325	218.85	229.855	220.279	172.4	173.843	167.293	190.531	188.331	177.864	213.756	220.787	213.51	216.312	209.532	210.137
ENSAPLG00000014346	CSRP2	MSTRG.2693.3	248.742	165.767	248.863	238.721	281.651	188.375	246.879	286.536	285.57	251.819	308.434	250.923	178.277	167.209	177.709	166.922	182.234	197.187	233.627	263.126	279.03	263.986	251.948	249.433	234.521	284.919	244.13	240.169	242.879	285.686	327.872	313.303	271.441	331.443	319.582	292.827
ENSAPLG00000008451		MSTRG.19212.1	331.586	328.735	428.88	325.358	434.005	475.26	241.75	293.645	319.927	223.954	404.339	258.236	197.235	205.733	191.483	196.245	181.505	203.938	166.003	166.455	183.208	192.521	184.43	175.616	233.477	232.812	233.87	220.501	223.841	200.995	208.821	189.222	170.371	214.021	197.246	181.328
ENSAPLG00000006829	RPS4X	ENSAPLT00000007110	316.581	347.708	427.078	322.321	447.155	431.282	230.521	265.976	292.856	211.287	345.892	235.361	201.665	212.151	204.293	190.101	186.004	210.311	167.643	183.144	202.916	197.779	194.192	192.191	219.998	225.699	238.72	214.676	219.066	201.968	219.043	188.874	175.698	214.51	200.742	184.644
ENSAPLG00000009720		MSTRG.2289.2	266.385	280.97	298.104	288.985	307.518	262.818	214.831	207.172	227.531	215.873	186.852	205.756	232.848	221.352	229.005	222.139	220.724	227.03	182.227	192.218	204.053	209.045	203.652	194.572	208.886	210.128	234.822	209.426	212.482	191.134	210.674	190.361	167.891	209.068	192.479	175.29
ENSAPLG00000014599	RPL3	MSTRG.24792.1	249.216	333.008	375.273	296.12	394.052	381.454	189.508	204.26	233.212	190.575	228.189	186.297	220.235	229.341	240.517	214.82	198.652	229.007	182.331	187.69	215.205	210.56	209.534	206.99	171.057	170.493	186.544	168.041	174.565	178.614	234.453	215.497	190.98	246.434	231.175	199.326
ENSAPLG00000011114	ITM2A	MSTRG.3609.4	209.15	214.877	205.01	218.343	217.993	168.344	261.061	222.927	239.93	258.68	172.666	237.652	223.059	206.392	231.786	216.439	224.981	239.628	248.332	269.038	299.773	279.443	279.639	267.838	265.004	244.889	262.729	269.419	256.466	230.943	254.467	255.365	246.536	255.38	244.203	253.878
	TAGLN	MSTRG.937.1	307.075	264.649	364.607	390.429	377.679	364.479	216.793	271.013	254.288	232.545	433.231	250.653	206.036	224.475	170.535	214.185	232.561	224.338	245.37	248.85	225.56	245.255	219.355	240.408	263.867	265.836	213.779	249.392	220.718	204.16	269.254	249.546	249.502	247.294	252.231	270.113
ENSAPLG00000012396	COTL1	MSTRG.29078.2	231.27	287.454	288.441	296.317	298.89	262.962	208.323	211.691	213.35	224.227	187.516	206.381	177.6	171.055	188.536	174.145	201.429	207.957	209.273	225.969	261.309	233.559	259.655	243.446	198.855	195.865	217.827	203.583	188.391	200.913	300.211	259.246	249.75	309.34	265.963	262.523
ENSAPLG00000001031	HSPA2	MSTRG.17465.5	195.681	185.256	210.993	178.628	200.593	173.979	212.913	204.564	209.393	186.207	177.436	194.568	186.402	177.961	181.12	181.051	188.518	189.847	233.799	231.694	221.622	233.072	232.336	233.515	295.636	286.872	304.832	304.782	271.983	300.437	251.697	244.052	233.961	263.264	255.259	248.952
	ESPN	MSTRG.32006.1	252.84	280.97	277.367	364.821	247.481	243.002	232.353	253.794	229.941	245.631	201.599	230.59	225.965	225.325	220.385	213.026	207.834	210.437	214.796	221.872	193.766	216.717	212.227	202.478	198.613	220.503	235.698	207.88	217.574	190.667	209.055	255.269	177.183	188.549	190.37	188.535
ENSAPLG00000005342	GSN	MSTRG.27027.7	260.826	211.745	198.785	312.688	206.537	177.942	256.772	265.154	276.462	287.109	233.809	244.59	247.337	234.441	248.378	235.189	288.523	291.238	290.739	322.097	369.726	318.685	348.308	333.963	202.584	237.364	185.145	215.862	234.563	215.421	283.006	311.701	313.899	288.888	292.977	306.551
ENSAPLG00000011227	CD99	MSTRG.2320.9	272.038	293.146	237.695	385.218	267.151	222.78	250.608	232.198	241.85	296.628	178.722	232.59	270.743	246.935	272.978	258.606	307.129	313.215	293.466	315.96	339.528	312.472	325.383	320.017	231.631	246.86	219.415	246.749	247.454	236.239	343.204	324.926	311.227	353.58	332.122	304.059
ENSAPLG00000008007	RPL18A	MSTRG.26264.1	297.496	332.4	411.971	316.678	435.464	426.626	220.629	254.401	298.165	210.832	326.644	234.944	206.462	220.332	215.528	202.913	193.585	239.481	179.017	186.418	223.048	216.361	212.528	210.49	246.36	238.009	261.031	229.58	224.338	243.705	233.478	237.777	186.16	227.785	218.752	198.387
ENSAPLG00000005228		ENSAPLT00000005396	304.439	305.193	396.957	310.784	410.426	453.748	237.418	297.575	291.72	222.844	353.047	238.465	209.422	199.89	200.697	217.043	197.03	207.724	179.069	207.728	184.277	203.468	189.373	194.91	226.914	241.162	224.002	233.894	221.195	180.684	216.468	228.336	185.81	216.178	211.016	198.445
ENSAPLG00000006375		MSTRG.15409.3	322.073	337.976	305.807	249.069	276.543	179.861	570.575	410.498	368.63	522.178	228.394	563.099	423.453	447.391	446.39	439.975	417.532	388.57	428.821	403.884	376.781	385.306	380.053	385.896	875.391	748.521	949.819	918.472	685.422	812.551	543.015	461.505	487.705	523.921	480.396	504.482
ENSAPLG00000011712	RPL9	MSTRG.28382.2	299.147	320.924	382.036	309.184	402.616	372.262	242.504	291.931	299.475	239.06	310.052	255.882	215.167	212.151	213.155	193.514	195.652	221.583	181.641	206.399	222.504	210.448	214.19	209.103	231.93	248.688	253.98	230.856	228.575	215.194	234.882	219.61	200.865	236.849	233.519	207.089
ENSAPLG00000009343		ENSAPLT00000009724	497.199	567.761	636.306	598.619	568.148	674.761	256.255	312.562	360.944	291.805	450.445	309.675	329.685	359.832	282.896	311.955	317.953	357.402	284.146	302.995	303.083	321.567	302.316	329.575	347.167	273.989	293.508	277.329	263.21	183.809	292.915	380.991	301.533	292.544	298.29	318.704
ENSAPLG00000003843	RPS17	MSTRG.10639.2	281.732	297.327	395.601	306.237	398.592	418.747	231.793	298.29	333.207	220.933	361.53	246.361	219.403	220.14	228.319	201.643	206.82	243.077	184.178	211.021	228.651	230.247	225.515	233.728	238.809	252.738	248.794	239.611	226.626	213.716	234.083	248.859	201.773	242.627	241.488	217.133
ENSAPLG00000015797		ENSAPLT00000016463	300.645	322.689	415.632	332.869	416.1	489.633	235.478	279.962	301.749	215.582	405.811	238.298	206.539	208.623	211.56	223.869	199.625	223.497	184.506	199.028	207.533	205.246	205.725	206.599	214.516	237.292	210.478	220.231	204.305	256.914	238.979	223.78	190.543	225.578	226.545	205.288
ENSAPLG00000004239	APLP2	MSTRG.13747.8	291.843	342.254	270.176	398.245	264.971	233.929	338.002	282.16	292.661	366.935	186.251	294.55	388.51	347.422	398.131	378.185	426.795	409.412	398.058	426.475	439.966	415.189	439.459	426.31	378.284	355.607	379.393	395.066	372.305	330.121	470.836	427.402	447.993	493.459	432.327	431.986
ENSAPLG00000009284	P4HA1	MSTRG.24911.1	232.391	251.062	205.612	223.039	205.078	186.652	290.195	269.047	273.516	305.535	193.963	275.914	256.372	253.582	277.374	248.176	271.276	256.852	341.974	348.409	382.306	353.426	372.933	356.419	264.484	287.451	258.962	282.838	285.276	275.001	334.945	318.68	343.912	348.148	337.517	336.884
ENSAPLG00000005432	RARRES1	MSTRG.23851.4	252.741	241.436	267.55	265.045	279.376	236.098	264.83	278.476	275.441	281.827	274.249	256.588	223.524	186.883	211.058	223.852	256.026	260.783	236.402	246.603	277.857	264.434	274.519	268.052	239.943	279.629	234.335	251.259	260.242	237.308	222.064	218.851	233.121	231.49	214.745	220.522
ENSAPLG00000011259	TMED10	MSTRG.6541.5	213.533	208.798	201.851	241.776	187.569	195.275	223.603	220.801	214.878	232.581	194.568	215.485	243.352	233.081	244.04	236.269	255.343	248.966	267.3	272.33	272.104	268.309	266.865	274.749	191.995	214.106	191.805	212.95	204.047	198.479	257.374	244.264	267.354	267.796	273.737	271.589
ENSAPLG00000005415		ENSAPLT00000005607	290.212	310.369	398.128	340.597	437.644	491.256	229.81	297.432	278.949	217.184	333.655	224.048	211.221	198.573	204.108	199.865	211.847	220.679	190.132	236.203	191.441	198.94	194.954	192.938	201.671	218.908	202.419	204.123	204.843	213.189	231.703	252.237	204.603	238.011	233.558	211.306
ENSAPLG00000014687	RHOA	MSTRG.15357.2	265.785	313.947	278.376	357.203	300.604	260.256	254.293	232.444	255.616	267.085	202.173	227.01	266.828	243.329	271.958	250.105	285.748	292.74	265.227	288.39	319.284	295.383	312.631	295.271	193.896	201.312	191.211	198.843	207.415	212.081	297.182	277.32	267.561	300.727	289.415	272.965
ENSAPLG00000013965		ENSAPLT00000014570	298.179	338.461	336.4	289.704	310.31	351.682	219.487	236.788	220.597	223.099	250.775	240.611	237.626	270.054	231.674	241.889	229.197	241.142	213.209	219.065	197.229	218.981	198.32	217.099	264.165	236.145	251.368	231.827	229.292	219.114	237.223	267.053	221.072	230.531	238.343	236.224
ENSAPLG00000008369		MSTRG.8208.3	379.259	599.168	471.748	563.181	490.332	553.427	303.712	323.619	366.937	330.407	319.199	279.195	441.031	451.883	462.033	421.876	438.165	451.284	394.625	438.206	480.622	449.134	470.872	451.147	234.987	229.784	208.631	231.378	252.567	198.093	465.298	461.248	435.63	494.25	473.62	432.216
ENSAPLG00000014606	NUP210L	MSTRG.27790.6	284.775	344.276	361.435	356.603	375.603	397.243	244.576	259.072	280.698	237.402	306.582	220.021	250.016	248.586	254.312	251.826	242.614	255.468	229.383	238.671	251.422	243.475	245.85	243.361	198.205	210.965	203.102	199.747	211.638	228.796	266.027	247.359	238.113	262.35	261.105	236.178
ENSAPLG00000008038	RPS29	ENSAPLT00000008337	274.94	288.78	363.158	322.105	421.576	520.336	262.699	373.117	303.062	234.492	405.874	233.215	218.765	198.7	214.842	210.724	211.016	248.145	217.679	293.752	231.094	207.884	209.534	220.244	220.464	257.253	219.525	247.72	230.943	277.265	266.347	320.138	238.048	266.044	278.601	237.911
ENSAPLG00000014227	CNBP	ENSAPLT00000014831	217.308	244.534	241.318	223.662	251.858	199.048	264.595	231.769	245.141	240.971	203.528	244.569	233.738	223.328	251.492	237.634	243.932	242.32	232.246	242.265	260.68	247.014	254.286	248.03	289.092	273.451	308.395	302.714	270.769	311.88	263.616	262.605	233.245	264.848	253.481	238.774
ENSAPLG00000004088	RPL27A	MSTRG.20237.1	273.84	287.086	358.401	290.944	383.515	350.273	253.711	297.629	315.187	234.801	335.397	264.049	241.417	236.162	249.008	212.407	224.332	264.865	200.782	232.854	250.088	245.386	240.025	238.312	259.411	280.224	280.674	259.315	244.45	259.653	255.716	263.493	212.375	258.193	256.353	244.85
ENSAPLG00000004530	ANXA5	MSTRG.8668.2	237.53	256.599	245.852	266.935	273.726	217.814	244.229	238.86	255.992	256.806	216.076	237.506	227.702	218.504	243.483	218.884	231.224	249.765	249.747	258.841	299.96	272.913	290.34	277.166	219.606	236.432	200.815	237.346	233.728	217.612	323.99	296.121	290.74	328.529	305.967	298.865
ENSAPLG00000009792		MSTRG.22378.4	348.224	473.889	442.798	346.635	411.453	304.552	399.555	328.853	325.744	453.732	204.088	377.219	284.691	285.672	303.214	285.326	321.013	302.174	304.806	291.021	294.019	296.996	307.879	300.457	414.64	397.177	473.169	432.947	393.79	388.212	444.894	345.622	381.034	467.161	408.262	385.044
ENSAPLG00000002378	B2M	MSTRG.10642.1	259.612	209.277	285.137	274.681	307.032	241.76	353.239	331.979	340.944	295.335	317.498	307.529	242.21	214.212	229.024	250.779	255.019	261.647	268.975	291.021	284.615	285.563	276.007	277.876	335.329	287.875	301.716	328.333	304.17	266.272	215.048	264.269	209.545	216.043	204.356	213.798
ENSAPLG00000015733	FKBP10	MSTRG.23338.1	325.952	209.479	286.88	260.017	258.793	239.062	292.982	368.294	295.227	305.855	337.782	322.321	221.899	224.624	204.645	211.026	232.865	235.968	248.677	254.033	239.292	259.495	242.523	265.451	319.761	325.952	296.68	294.552	276.519	257.3	245.046	278.513	262.971	244.093	253.735	269.385
ENSAPLG00000005918		MSTRG.24958.1	304.383	543.63	342.681	574.646	367.591	465.113	246.254	232.841	282.024	261.811	207.676	222.235	438.285	448.674	492.992	414.177	428.639	466.069	412.074	430.872	504.624	449.939	496.561	475.735	212.242	225.538	205.889	217.445	234.703	227.331	436.701	410.588	425.762	449.674	443.285	411.629
ENSAPLG00000014348	SERPINH1	MSTRG.17357.2	286.266	258.11	225.078	348.72	231.143	209.075	350.006	356.431	300	322.8	251.978	335.986	536.842	570.45	616.437	545.091	555.415	548.7	537.24	571.321	610.358	577.413	609.451	587.447	414.882	401.012	430.767	433.089	391.401	459.086	425.656	448.214	446.161	436.82	438.519	444.943
ENSAPLG00000014266		ENSAPLT00000014893	285.507	325.437	312.467	348.612	338.14	304.433	316.363	280.445	330.25	308.84	267.243	292.07	264.843	222.159	246.691	249.843	255.546	262.909	261.311	272.199	317.682	301.244	293.334	286.208	253.855	261.625	277.503	266.543	286.028	210.714	239.135	233.221	231.097	252.567	228.577	227.848
ENSAPLG00000015082		ENSAPLT00000015715	257.336	217.97	289.465	269.821	318.324	253.619	338.855	349.607	386.212	293.878	390.188	320.023	243.988	230.744	224.993	250.494	260.187	260.543	264.522	300.104	311.725	295.194	293.134	294.965	351.269	277.035	310.176	319.847	309.317	245.471	217.149	277.054	242.545	218.046	211.778	237.622
ENSAPLG00000008373	YWHAQ	MSTRG.6801.1	255.932	270.396	247.48	340.723	227.072	230.348	299.165	282.392	280.751	289.73	211.99	281.403	345.354	316.25	356.234	329.414	420.734	389.558	367.976	389.113	410.839	374.881	417.013	397.92	275.37	283.02	270.825	312.908	277.414	290.17	399.208	390.876	432.678	413.436	369.215	414.907
ENSAPLG00000003352	ANXA6	MSTRG.2363.2	373.576	368.077	429.696	407.852	380.303	431.931	283.949	324.323	327.889	273.269	387.081	273.182	367.44	399.941	374.116	366.974	323.938	332.406	344.839	329.614	306.533	336.539	317.152	332.178	256.989	246.137	250.016	246.486	246.788	222.977	343.828	345.416	327.698	345.387	366.692	345.309
ENSAPLG00000003990	LOXL3	MSTRG.11161.3	338.34	223.571	264.397	305.464	237.321	266.638	293.712	366.079	315.48	302.161	358.378	318.175	282.698	299.421	259.352	283.452	305.832	332.48	312.106	324.473	299.094	322.297	302.741	333.098	353.525	377.574	282.558	315.946	303.136	267.059	295.629	347.628	315.907	290.27	311.592	328.78
ENSAPLG00000009832		MSTRG.16770.2	334.517	324.741	357.094	321.483	331.082	347.449	314.182	318.339	318.313	318.597	383.455	325.871	227.447	229.335	227.099	252.481	248.843	246.147	280.951	267.936	267.413	267.417	249.117	255.632	288.219	269.61	257.028	282.548	270.646	229.691	238.054	260.23	290.115	231.606	231.585	277.876
ENSAPLG00000008543	RPS12	MSTRG.952.6	427.577	434.801	573.129	464.019	581.442	599.459	316.45	382.048	402.391	296.009	458.119	322.238	265.965	260.96	266.045	244.334	258.16	282.847	230.95	254.426	262.173	263.013	265.324	268.531	276.134	311.85	295.859	284.916	271.864	257.32	288.897	294.615	240.685	296.722	277.917	257.077
ENSAPLG00000013979	LUM	MSTRG.4619.1	640.541	376.168	411.228	491.64	424.17	231.04	1005.69	840.155	776.341	1070.63	598.617	970.839	791.106	698.053	827.944	746.575	858.251	838.045	937.7	964.794	1143.53	997.71	1083.69	1018.39	802.301	1090.44	869.705	895.828	913.526	1200.37	836.787	799.862	887.188	821.128	821.485	874.111
ENSAPLG00000011055	OAZ1	MSTRG.28315.2	312.085	315.822	343.517	329.401	365.412	302.379	285.609	295.217	333.109	303.016	298.25	280.049	259.098	233.315	244.577	236.824	258.485	278.43	260.086	296.54	330.26	313.632	313.478	318.951	251.841	262.431	238.217	252.232	254.198	236.584	276.413	265.289	258.692	277.652	270.163	268.158
ENSAPLG00000010997	RPS11	MSTRG.26244.1	400.127	413.064	497.669	417.799	514.721	528.263	284.38	349.716	371.932	298.411	404.256	313.383	293.221	286.076	288.513	270.831	265.011	318.179	234.576	276.783	289.062	288.295	283.926	282.531	282.641	306.421	323.822	279.379	286.724	243.239	289.482	316.836	257.941	322.616	296.103	264.689
ENSAPLG00000008655		MSTRG.26790.1	685.179	448.763	792.558	733.326	794.986	596.236	654.882	591.774	751.641	611.583	829.107	616.454	430.953	339.411	339.865	451.406	422.313	405.437	513.682	489.207	521.446	561.975	446.529	453.028	494.456	347.31	443.993	443.68	437.357	235.102	374.064	330.776	385.121	376.66	333.802	338.243
ENSAPLG00000014582	RPL8	ENSAPLT00000015252	382.997	405.972	505.436	391.31	538.715	528.072	322.226	381.709	390.58	310.988	441.091	336.551	282.717	298.231	287.327	269.672	255.87	304.088	240.134	273.902	286.635	286.48	273.296	272.973	315.976	331.291	336.357	300.485	314.018	315.594	307.877	305.909	258.657	321.739	304.053	270.842
ENSAPLG00000014819		ENSAPLT00000015437	276.488	286.655	289.289	268.019	307.037	263.819	286.298	272.569	289.109	279.536	253.72	271.362	263.772	272.349	287.512	275.808	256.442	262.836	245.957	252.86	273.717	277.915	279.198	271.047	247.909	252.707	241.595	245.888	250.518	240.317	278.972	275.596	254.123	285.63	273.444	256.182
ENSAPLG00000005626	RPL15	ENSAPLT00000005815	367.498	439.94	484.96	398.139	538.102	535.067	285.199	330.139	354.401	269.982	376.09	289.07	280.125	294.767	286.474	289.866	266.349	295.234	241.031	266.044	275.381	271.228	264.943	266.311	288.085	282.231	287.203	270.965	274.509	287.735	303.274	296.082	245.925	296.891	300.771	265.283
ENSAPLG00000005275		MSTRG.29612.2	412.225	357.434	506.273	404.033	491.341	536.476	335.696	425.204	450.538	305.382	634.145	373.573	260.897	274.899	247.877	260.972	270.058	309.787	241.376	265.764	292.457	274.035	275.954	288.713	331.059	330.969	275.003	296.674	300.331	279.761	257.92	290.445	257.591	250.612	249.536	258.632
ENSAPLG00000009492		MSTRG.14403.2	636.861	476.892	341.213	625.071	327.566	241.474	1013.98	788.05	664.75	1137.68	387	972.714	1455.16	1356.58	1545.81	1437.76	1662.59	1492.99	1540.67	1640.98	1702.72	1459.4	1678.93	1616.86	1217.56	1397.47	1281.78	1359.19	1293.79	1444.68	1278.91	1311.89	1587.67	1265.11	1349.31	1497.99
ENSAPLG00000007072	RPS20	MSTRG.4356.2	498.698	523.238	693.277	566.757	666.049	724.278	370.696	457.464	458.314	341	545.852	372.843	281.595	277.024	279.374	268.291	290.995	330.882	250.731	281.648	281.203	281.652	288.054	282.353	291.926	334.678	298.135	312.746	299.118	245.105	323.479	283.282	260.98	331.713	291.884	274.503
ENSAPLG00000007279	MYH9	MSTRG.8385.6	522.698	616.259	403.158	535.386	418.391	297.917	659.324	537.607	540.352	766.452	245.752	648.465	758.019	777.172	811.558	758.201	819.55	796.101	771.187	836.357	957.697	822.08	890.02	857	708.677	651.608	752.545	724.924	684.577	691.834	919.161	837.032	892.335	952.083	884.292	877.201
ENSAPLG00000015787	RPL6	MSTRG.4908.2	381.213	416.546	456.846	387.536	508.687	438.779	312.613	356.522	367.212	316.066	352.467	320.113	287.109	289.306	292.851	259.4	270.504	277.442	246.175	274.763	295.428	284.496	286.566	280.79	282.809	308.41	314.737	283.118	292.672	276.636	311.31	292.51	261.748	322.397	301.181	273.985
ENSAPLG00000004020	MXRA7	MSTRG.6981.8	292.82	265.546	292.891	344.288	281.779	257.561	323.723	331.457	343.595	304.883	305.238	324.767	389.359	394.901	400	385.447	392.575	399.784	362.829	406.262	429.686	399.363	414.806	407.024	403.5	386.767	398.452	419.978	371.136	380.496	377.3	402.568	390.369	405.828	394.95	400.872
ENSAPLG00000001882	COL6A1	MSTRG.20279.1	386.999	333.579	332.851	307.118	303.771	261.601	421.365	408.556	354.538	421.045	266.517	413.74	474.072	511.061	501.167	467.822	450.448	440.58	508.275	481.796	462.611	509.896	481.927	493.909	421.65	421.349	423.735	413.999	388.718	460.283	549.47	513.103	522.71	552.186	568.785	563.707
ENSAPLG00000013984	DCN	ENSAPLT00000014597	442.242	378.691	359.478	441.106	382.416	274.828	682.038	601.742	584.655	692.829	433.749	634.476	596.889	548.651	646.453	577.891	671.781	649.25	712.289	753.829	856.051	756.835	847.509	802.57	552.528	689.711	537.881	608.935	617.054	679.275	633.876	611.355	695.492	633.597	606.738	653.566
ENSAPLG00000004626	PTX3	MSTRG.23846.1	402.973	471.384	443.541	466.193	470.59	381.192	329.661	316.206	342.1	380.021	275.851	308.175	488.735	500.989	560.231	479.745	474.243	487.857	432.113	440.039	493.268	473.611	485.541	468.629	365.904	404.38	367.79	385.881	395.501	383.484	540.321	500.401	484.811	550.872	529.582	498.268
ENSAPLG00000010585	CLU	ENSAPLT00000011012	460.093	305.175	467.827	333.552	478.605	457.473	417.658	487.134	513.317	368.391	777.463	438.054	323.166	360.278	302.083	351.021	319.473	331.702	326.346	329.693	313.845	344.64	277.229	301.185	548.223	484.475	456.995	446.341	466.819	489.298	335.577	387.015	295.77	315.085	325.441	321.311
ENSAPLG00000007858	COL5A2	MSTRG.3487.1	576.079	502.552	348.831	512.576	345.201	278.313	982.97	762.149	673.603	942.664	386.004	928.796	1214.42	1292.58	1441.57	1282.66	1330.45	1244.13	1301.22	1377.41	1461.95	1289.32	1436.76	1380.96	1127.67	1105.95	1151.2	1163.11	1097.9	1466.37	1239.8	1334.13	1366.9	1253.97	1252.39	1385.97
ENSAPLG00000010603		MSTRG.27270.5	561.813	405.457	430.014	578.761	434.906	293.88	780.186	632.073	702.613	770.781	441.05	693.977	690.651	603.325	668.421	699.629	737.937	687.989	769.28	812.651	881.988	824.951	818.844	785.448	766.058	653.803	766.491	781.488	757.601	663.306	642.05	653.558	664.701	661.741	621.603	646.646
ENSAPLG00000002848	DSTN	MSTRG.10527.2	370.229	401.293	441.442	450.918	420.153	411.823	352.42	361.149	372.853	343.002	348.899	317.279	334.231	313.572	337.788	318.062	365.199	346.676	354.755	363.332	361.001	359.33	358.921	353.435	312.881	334.198	296.288	338.113	311.551	312.164	420.92	362.168	381.139	409.949	392.421	375.613
ENSAPLG00000010321	PDIA3	MSTRG.21233.2	497.787	509.109	522.643	611.701	557.25	518.737	465.224	495.315	518.429	474.699	509.328	451.658	381.257	355.879	391.883	366.58	457.502	456.122	405.567	426.344	471.948	446.776	468.533	460.776	338.852	382.126	316.826	361.467	374.645	303.602	425.894	407.943	433.971	435.809	399.492	406.186
ENSAPLG00000005853	CCDC80	MSTRG.21691.1	618.52	496.725	371.415	634.145	363.23	314.124	790.575	729.933	607.156	894.872	376.505	762.204	1219.39	1086.01	1146.53	1231.18	1326.15	1218.61	1298.43	1400.75	1344.2	1275.66	1296.38	1298.68	844.923	925.366	821.411	879.689	864.823	932.945	1015.9	1133.24	1137.52	1018.1	1068.4	1173.73
ENSAPLG00000015036	LRP1	MSTRG.19278.6	728.765	557.703	447.165	559.558	379.498	325.381	702.075	593.921	536.176	959.856	322.828	718.409	852.47	791.273	705.646	866.218	806.052	759.915	981.826	788.684	729.131	881.09	733.189	793.3	837.178	944.456	957.637	870.81	797.342	804.749	720.165	700.241	879.232	661.303	774.645	818.057
ENSAPLG00000003402	RPS3A	MSTRG.7558.2	509.815	545.748	629.004	546.504	711.153	686.364	444.836	499.763	515.941	415.129	526.564	449.721	388.376	393.341	400.114	357.213	367.043	416.983	330.315	369.562	388.89	386.707	383.795	383.725	413.055	430.971	439.908	406.142	410.72	448.839	412.512	400.645	335.922	412.813	403.086	353.858
ENSAPLG00000008646	SERPINE2	MSTRG.22475.16	452.825	461.24	412.09	413.193	449.125	332.911	571.741	527.083	508.7	567.642	358.859	559.588	481.991	479.498	538.494	465.523	526.931	520.228	494.919	539.218	617.495	542.371	607.706	585.802	513.338	537.433	523.713	539.329	525.371	502.164	509.649	507.925	494.873	527.459	474.602	482.922
ENSAPLG00000009114	RPS8	ENSAPLT00000009503	492.874	541.861	646.247	561.456	708.361	691.139	407.012	486.82	524.482	388.539	577.026	424.449	393.889	396.848	397.26	361.722	361.712	396.625	333.405	373.023	399.517	380.139	374.299	379.764	392.025	402.588	409.315	377.413	393.83	371.189	411.166	421.651	349.772	411.887	404.863	365.78
ENSAPLG00000011284	FOS	MSTRG.6545.2	1066.83	670.474	851.963	528.839	853.402	767.11	764.626	656.098	1000.62	792.53	1307.55	914.816	584.392	470.284	360.461	591.719	582.822	609.991	624.748	386.288	390.094	662.184	536.973	586.221	574.399	890.36	496.748	451.429	890.45	647.967	494.578	548.165	659.112	467.515	639.456	526.866
ENSAPLG00000009291	ACTC1	MSTRG.1359.1	663.875	494.741	739.619	360.958	664.445	498.944	1167.39	1087.7	1204.26	826.473	1026.16	927.233	706.01	796.415	880.63	701.376	595.18	557.407	775.028	760.976	701.564	716.152	756.889	748.939	957.288	919.012	1226.23	1021.67	1141.21	1329.96	766.152	671.996	724.222	773.266	865.611	740.281
ENSAPLG00000009293	ITGB1	MSTRG.24268.5	509.891	643.23	475.279	649.368	495.285	433.192	638.309	543.884	537.958	669.933	374.701	600.391	753.172	714.202	799.376	723.999	834.841	822.419	756.111	804.101	885.502	792.277	859.557	819.896	677.648	665.324	675.345	727.895	690.541	724.725	980.241	909.503	916.459	986.648	899.95	921.551
ENSAPLG00000006103	ANXA2	MSTRG.24382.2	807.026	1106.36	1183.92	1170.87	1265.95	1223.34	542.553	573	720.575	589.215	714.743	483.576	511.851	474.045	530.94	486.794	543.764	561.361	504.448	521.761	601.855	571.537	586.119	563.978	401.44	416.278	394.932	419.949	447.304	386.061	698.893	564.826	583.069	716.897	651.606	569.841
ENSAPLG00000014245	P4HB	MSTRG.3687.1	478.532	466.245	446.087	504.956	459.602	390.622	523.673	483.18	479.058	511.773	402.742	489.055	427.974	412.423	451.818	430.084	483.77	476.858	518.204	515.306	574.797	544.384	579.652	568.97	431.717	464.442	415.695	454.683	461.985	430.781	492.334	444.799	499.307	489.247	476.726	494.109
ENSAPLG00000004899	YBX1	MSTRG.7282.1	544.721	565.403	614.789	636.645	616.639	607.409	463.931	505.354	512.944	486.584	485.435	473.804	420.623	402.967	420.896	395.347	440.071	478.267	417.805	440.582	472.423	450.257	476.63	456.335	408.934	410.687	412.132	412.255	423.292	406.128	461.669	494.493	443.734	486.989	448.383	445.096
ENSAPLG00000001129		MSTRG.23135.2	553.656	523.404	642.661	585.069	582.883	512.195	537.596	541.491	525.52	512.373	514.887	524.764	454.01	454.9	464.22	419.447	437.801	431.557	411.936	401.386	418.664	426.922	424.33	440.462	535.303	565.752	595.971	598.274	542.713	522.148	506.457	401.669	456.658	515.663	478.327	465.549
ENSAPLG00000015724	RPSA	MSTRG.10300.2	626.218	648.369	753.667	732.41	825.662	737.338	493.263	556.71	598.837	490.677	625.559	500.43	455.654	469.666	473.245	413.981	451.237	503.355	425.483	459.699	520.78	492.772	489.986	474.79	469.227	455.68	496.244	455.166	447.065	508.571	524.343	465.611	439.593	523.899	506.961	456.501
ENSAPLG00000011984	HDLBP	MSTRG.25531.6	605.18	570.634	516.688	665.29	470.499	486.839	608.632	607.708	564.421	630.111	420.081	598.933	707.461	713.905	696.579	682.563	730.032	716.886	707.232	714.577	701.361	707.376	717.859	725.719	572.739	556.811	593.359	576.484	540.902	519.692	693.918	655.122	704.399	702.882	674.889	695.795
ENSAPLG00000008455	RPS2	MSTRG.18444.1	709.006	806.64	956.206	854.556	980.934	969.787	525.828	605.314	632.978	532.43	674.341	546.015	521.697	534.202	542.119	510.767	496.194	547.48	457.916	493.585	534.126	528.534	531.02	530.098	516.043	510.976	555.136	495.475	502.289	539.435	615.072	601.566	483.851	620.483	600.917	537.39
ENSAPLG00000002199		ENSAPLT00000002196	880.638	896.571	973.464	770.062	1025.72	1136.87	809.775	972.164	880.757	753.814	1226.62	899.474	625.435	646.503	662.468	923.356	624.61	568.606	608.814	669.49	507.029	569.228	522.404	538.79	730.813	729.264	679.804	719.115	761.95	789.668	641.242	671.231	690.748	600.906	639.856	631.548
ENSAPLG00000012959	COL12A1	MSTRG.25527.16	1295.76	1006.08	827.12	913.446	805.289	509.091	2234.7	1594.93	1465.83	2650.83	779.662	2130.45	2161.42	2001.28	2312.87	2230.04	2253.05	2047.23	2654.74	2549.8	2641.35	2421.37	2648.97	2448.37	2570.47	2662.39	2966.35	2859.61	2716.01	3118.99	2738.63	2228.53	2765.67	2697.08	2559.48	2649.92
ENSAPLG00000005168		MSTRG.27056.1	845.595	931.568	1176.98	848.148	1077.46	1074.21	765.908	773.66	752.593	705.782	883.869	720.336	593.931	599.523	605.348	594.968	597.729	568.261	592.947	525.731	519.346	566.93	515.252	554.331	700.603	828.019	735.716	759.997	681.002	784.181	715.834	571.997	632.843	666.264	694.153	647.394
ENSAPLG00000011015	MFGE8	MSTRG.23928.2	653.799	533.075	569.71	782.117	526.61	563.431	569.45	635.77	582.559	575.013	591.834	591.266	564.119	597.311	544.77	595.43	625.203	674.697	546.769	582.472	568.669	568.826	582.788	613.758	661.018	628.914	545.996	588.709	582.082	553.435	604.05	672.595	582.388	595.533	578.61	597.902
ENSAPLG00000011010	BSG	MSTRG.29073.2	691.78	778.456	772.806	833.944	751.268	846.209	743.569	827.276	793.461	740.677	785.033	714.253	636.796	595.016	631.122	621.693	701.697	730.976	712.686	784.755	776.779	747.31	791.312	782.267	634.19	651.044	534.915	655.713	636.033	543.899	765.119	852.646	806.726	806.37	756.108	803.037
ENSAPLG00000010564		MSTRG.669.3	748.825	711.957	800.604	742.366	839.063	632.311	796.458	799.643	830.638	824.307	773.294	771.438	604.201	558.447	604.649	561.713	625.021	656.737	628.925	684.792	781.94	708.686	762.098	729.663	642.729	735.743	680.792	686.815	695.534	727.383	811.994	761.056	728.291	840.401	794.823	776.47
ENSAPLG00000009248	CTGF	MSTRG.970.1	801.791	693.924	906.333	596.93	878.494	622.952	1039.07	930.844	868.403	924.791	842.858	991.489	591.105	587.622	603.815	606.927	654.046	621.825	725.665	609.656	622.717	725.958	686.2	680.691	1194.59	1219.93	1277.55	1269.61	1057.83	1406.94	1013.81	731.46	799.531	960.164	865.044	822.051
ENSAPLG00000011195	CTSB	ENSAPLT00000011714	845.821	680.182	818.442	903.885	885.087	650.456	983.811	859.876	965.774	918.294	801.107	914.941	788.32	703.833	736.772	838.252	831.821	826.247	820.857	867.412	915.14	895.218	831.812	823.982	920.671	774.536	863.437	871.828	906.344	735.113	720.99	754.897	674.219	719.93	650.004	680.535
ENSAPLG00000009948	ENO1	ENSAPLT00000010422	1045.54	1443.55	1367.79	1265.45	1514.37	1495.52	842.063	913.66	1002.54	894.105	912.236	836.189	812.21	823.741	823.346	753.608	811.248	878.614	765.207	846.851	931.334	855.21	882.163	880.975	678.655	700.265	688.926	652.028	750.261	665.477	909.314	935.759	840.521	957.856	907.197	839.241
ENSAPLG00000009985		MSTRG.13839.1	954.367	897.814	1062.66	1294.31	1042.97	767.418	1105.06	927.572	1065.14	1122.68	772.96	1018.47	1861.72	1533.27	1670.34	1883.07	1987.65	1940.19	1295.3	1492.97	1608.32	1434.32	1411.94	1378.58	1026.04	857.226	982.764	981.096	1022.75	655.612	1007.51	1058.33	1037.17	1054.94	951.453	1004.91
ENSAPLG00000010218	VIM	MSTRG.5678.1	940.194	1305.37	1056.71	1394.3	1106.26	1203.52	752.511	742.691	884.659	815.258	744.313	689.787	1197.09	1233.91	1345.99	1226.69	1261.11	1249.45	1057.92	1081.78	1186.6	1118.18	1165.04	1143	724.35	733.876	660.627	746.479	723.462	718.025	1523.09	1300.51	1283.45	1506.03	1435.86	1325.68
ENSAPLG00000014906	WLS	MSTRG.16995.21	815.108	1091.46	873.797	967.771	836.812	850.745	930.103	909.231	807.094	933.618	668.761	926.317	815.422	826.461	845.926	806.568	912.429	890.373	942.826	1015.76	1024.44	984.574	1032.1	1037.03	1032.24	969.971	937.16	1019.37	935.727	905.533	1006.73	1138.94	1083.35	1038.32	1001.49	1147.18
ENSAPLG00000008719	TIMP2	MSTRG.3657.3	1274.16	795.385	1110.3	1139.48	1142.8	1079.52	1133.81	1338.24	1260.47	1092.05	1618.39	1280.24	893.263	880.158	745.874	904.257	1011.32	1056.68	987.615	1078.89	989.744	1070.39	956.803	1013.22	1244.83	975.257	968.947	1110.59	1067.74	693.979	781.485	1061.65	852.293	758.862	746.478	841.545
ENSAPLG00000005218		ENSAPLT00000005447	1647.23	1231.18	1053.81	950.789	852.807	805.645	1171.51	1185.25	1053.1	1580.22	773.688	1451.31	1414.32	1588.54	1093.95	1455.13	1232.21	1319.99	1267.53	1071.47	983.209	1227.25	1005.38	1150.36	1561.48	1572.51	1693.97	1397.91	1342.55	1251.48	1130.24	1235.64	1298.7	1053.44	1217.91	1250.26
ENSAPLG00000014515	TNC	MSTRG.17034.13	1424.67	1408.92	1072.86	1222.39	942.487	863.867	2151.18	1815.69	1602.68	2299.35	1024.47	2005.99	2171.09	2122.77	2229.78	2177.33	2257.51	2077.29	2845.32	2763.96	2572.67	2616.36	2705.43	2744.37	2151.76	2268.51	2188.52	2399.26	1983.44	2027	3007.08	2631.57	3166.56	3001.27	2891.84	3272.31
	Nlrc3	MSTRG.7536.3	1177.07	1271.89	1371.48	1778.6	1201.02	1096.42	1111.22	1226.59	1104.48	1115.94	1045.31	1099.4	1091.18	1136.02	1073.06	986.284	988.659	991.051	1018.56	1126.83	926.598	1027.8	1008.29	959.962	945.749	1054.94	1149.69	966.77	1018.96	972.719	984.989	1303.17	877.233	892.968	896.61	916.223
ENSAPLG00000009349	EEF1A1	MSTRG.1201.1	2272.5	2343.49	2536.25	2171.78	2737.11	2221.11	1924.96	1962.33	1960.75	1929.52	1686.13	1941.26	1374.88	1334.55	1368.17	1269.19	1368.67	1475.88	1101.22	1165.86	1325.47	1254.04	1318.95	1284.24	1542.69	1721.97	1824.44	1558.14	1722.97	1616.05	1149.91	1065.94	1079.7	1196.52	1075.88	1010.26
ENSAPLG00000015145		MSTRG.18476.3	1944.22	2332.31	2101.09	2558.42	2107.27	2572.72	1409	1679.9	1879.88	1493.99	1889.47	1526.69	1701.68	1845.72	1539.86	1754.52	1691.04	1961.92	1609.58	1832.67	1865.28	1807.78	1817	1875.19	1625.58	1328.39	1306.72	1345.45	1411.24	1072.21	1674.92	2203.7	1626.1	1692.54	1687.56	1695.07
ENSAPLG00000010147		MSTRG.14330.2	1579.38	1765.34	2051.51	1983.95	1918.8	1988.81	1445.88	1513.07	1552.54	1337.74	1614.94	1351.32	1408.49	1411.21	1476.38	1355.73	1434.66	1430.61	1482.55	1457.51	1431.96	1474.61	1405.26	1455.62	1374.64	1405.75	1365.74	1469.76	1234.06	1450.21	1739.75	1439.98	1554.62	1721.98	1649.95	1590.17
ENSAPLG00000007205		MSTRG.19669.4	2360.72	2114.28	3096.61	2786.36	3199.05	2587.81	2429.18	2526.86	3095.2	2198.37	2901.99	2325.52	2008.62	1823.15	1920.45	1974.74	2020.65	2150.32	1888.74	2104.69	2430.23	2235.96	2146.38	2123.88	2115.87	1767.26	2130.39	2010.52	2000.8	1389.21	1844.01	1743.46	1687.8	1867.43	1752.65	1718.72
ENSAPLG00000013511	GAPDH	MSTRG.10079.2	2174.63	2403.78	2776.21	2339.77	2688.31	2905.56	1964.99	2298.61	2367.65	1825.47	2513.68	1967.64	1614.98	1683.07	1668.48	1538.38	1533.54	1664.92	1563.54	1670.99	1816.67	1713.19	1774.39	1734.59	1774.49	1790.88	1766.27	1713.97	1809.94	1815.21	1827.11	1846.96	1720.13	1888.07	1809.69	1738.58
ENSAPLG00000006120	SPARC	MSTRG.2372.1	2883.54	1641.37	2075.35	2153.26	2047.61	1570.37	3829.4	4128.33	3667.41	3466.51	3441.72	4020.44	3038.98	3198.2	3112.32	2988.87	3183.01	3422.76	3339.57	3839.04	3922.65	3634.13	3803.63	3846.9	3985.55	3876.18	3598.73	3682.46	3602.16	3673.44	2936.92	3834.36	3391.74	3061.04	3059.2	3443.77
ENSAPLG00000011169	COL1A2	MSTRG.2922.2	5903.77	3026.88	3683.27	4079.74	3244.1	2777.31	8680.09	8238.45	6659.03	7811.46	6010.27	8132.16	6317.43	6805.29	6735.91	6388.19	6916.52	6624.63	7508.99	6884.93	6514.53	6877.63	6943.58	7226.18	7351.01	8367.86	7269.99	7550.89	6874.33	9495.2	6371.36	6040.99	7356.44	6339.99	6288.38	7335.95
ENSAPLG00000012652	FN1	MSTRG.16334.2	6981.07	5271.58	3832.93	6940.48	3178.92	3093.75	9655.86	8710.51	6585.54	10983.4	3871.61	9208.6	10231.2	9664.08	9713.22	10148.5	12333.2	11472.9	11318.8	10974.5	9586.16	10060	11629.3	11625.1	9768.17	10246.5	7948	9889.28	8380.42	6653.19	11747.7	11234.3	14480.5	12009.6	10769	13713.7
ENSAPLG00000016362		ENSAPLT00000017085	19917.9	9403.73	14011.4	12488.4	12627.4	10353	12744.6	15593.2	13277.9	14409.5	23145.7	17327.7	11337.9	14211.1	9038.36	11463.1	11148	11604.9	12512.1	9805.6	10166.7	11803.1	9471.74	11360	14134.7	16545.1	14241.6	12727.3	11982.2	14309.6	9239.4	8885.38	11748.9	7834.1	9690.03	11630.3
